# Supplementary material for: Combined miRNA and mRNA sequencing reveals the defensive strategies of resistant YHY15 rice against differentially virulent brown planthoppers
Source: Front Plant Sci. 2024 Mar 18;15:1366515. doi: 10.3389/fpls.2024.1366515 (PMC10982320; doi:10.3389/fpls.2024.1366515)
Supplement: Supplementary file 2 [file Table_1.xlsx]

## Sheet: Sheet1
Supplementary Table 1. Primers used in this study
Gene name	Gene ID	Primer name	Primer sequence
OsCALS1	LOC4342136	QOsCALS1-F	TGGTTTCCTTTCGTGTCC
		QOsCALS1-R	ATCGGTCTTTCTTGTGCC
OsBG1	LOC4338721	QOsEBDG1-F	GTGGGAGATGGCAAGTGT
		QOsEBDG1-R	AGTCGGAGACGAGGATGA
OsBG2	LOC4345024	QOsEBDG2-F	TGGAGTTGGAGGTTATTGT
		QOsEBDG2-R	ATGAAGGATGGGAGATGA
OsBG3	LOC4345025	QOsEBDG3-F	AGGGAAGGCAAATCTGTT
		QOsEBDG3-R	TTGGTGGTGTTATAGGGTC
OsBG4	LOC4350269	QOsEBDG4-F	GGGAAGGCAAATCTGTTA
		QOsEBDG4-R	CAATCGCTTCAACTTCAT
OsBG5	LOC4350270	QOsEBDG5-F	CAACTGTGAACTTTACCGAATG
		QOsEBDG5-R	ACAGCAAACTTTCCACCC
OsBG6	LOC4350272	QOsEBDG6-F	GTTGGAGTTGGAGGTTATTG
		QOsEBDG6-R	GATGAAGGATGGGAGATGA
UBQ	LOC4341860	QOsUBQ-F	GTGGTGGCCAGTAAGTCCTC
		QOsUBQ-R	GGACACAATGATTAGGGATCA
