# Supplementary material for: Combined miRNA and mRNA sequencing reveals the defensive strategies of resistant YHY15 rice against differentially virulent brown planthoppers
Source: Front Plant Sci. 2024 Mar 18;15:1366515. doi: 10.3389/fpls.2024.1366515 (PMC10982320; doi:10.3389/fpls.2024.1366515)
Supplement: Supplementary file 3 [file Table_2.xlsx]

## Sheet: Supplementary table 6. miRNA ex
Supplementary Table 2. miRNA expression lists of all samples
miRNA	R0_1	R0_2	R0_3	RT48_1	RT48_2	RT48_3	RT6_1	RT6_2	RT6_3	RY48_1	RY48_2	RY48_3	RY6_1	RY6_2	RY6_3
osa-miR396f-5p	142449	147832	114803	124685	148349	131620	133058	153436	141179	108084	65785.5	144826	136271	111629	105446
osa-miR396e-5p	142168	147426	114495	124369	148036	131341	132735	153092	140848	107862	65612.8	144520	135951	111350	105218
osa-miR167j	34462.4	30053.3	37015.5	31607.2	30601.7	21212.4	35118.2	30156.6	31304.2	29448.4	35369	24247.2	25598.6	24103.3	23396.4
osa-miR167d-5p	34452.8	30037.4	36989.3	31607.2	30591.4	21206.9	35108.1	30148.1	31296	29436.6	35360.6	24241.2	25588.4	24097.8	23389.2
osa-miR167f	34452.8	30090.5	37018.3	31604.1	30619.9	21227.9	35126.1	30164.2	31305.5	29451.1	35373.2	24244.4	25587.3	24100.6	23395.6
osa-miR167i-5p	34436.2	30012.1	36920.2	31619.6	30561.5	21238.9	35013.5	30101.9	31281.1	29439.9	35369	24241.7	25590.7	24095.1	23389.6
osa-miR167e-5p	34426.6	30052	36928.5	31613.4	30590.7	21258.9	35042.8	30114.2	31286.5	29446.5	35381.6	24244	25587.3	24092.4	23391.2
osa-miR167h-5p	34394.9	30002.8	36932.6	31543.7	30540.8	21177.7	35048.4	30101.9	31244.4	29371.7	35290.5	24190.9	25539.5	24056.9	23352.5
osa-miR167g	34337.1	29916.6	36882.8	31525.1	30494.1	21154.9	34995.5	30033.1	31202.3	29333	35264.4	24159.3	25506.6	24023.2	23332.8
osa-miR166c-3p	28614	28164.8	37163.4	34141.8	29971.7	38877.4	32834.2	28474.3	29564.7	36937.5	38350.2	30612.3	29147	34759.6	34601.6
osa-miR166j-3p	28521.8	28113	37106.8	34081.4	29912	38821.7	32782.4	28360.2	29502.2	36866	38325.1	30574.7	29036.7	34689.5	34558.5
osa-miR166l-3p	27134	36548.3	30799.8	40805.7	33164.7	43735.9	33864.7	38519	43539.1	69919.2	83415	63752.6	51378	64810	88116.5
osa-miR166k-3p	27092.7	36519.2	30748.6	40749.9	33127.1	43685.7	33821.9	38475.6	43497	69853	83373.2	63690.8	51330.2	64760	88060.2
osa-miR162a	24980.8	30082.5	21082.8	24557.7	26710.6	20780.8	15752.6	30484.8	23794.5	29968.6	17233	36450.9	33531.8	39807.1	42440.2
osa-miR166a-3p	23933.1	25043.3	32206.8	31650.5	26811	36938.5	29038.8	26939.2	29010.2	35063.6	38214.2	30351.3	29766.4	33219.6	32838.4
osa-miR166d-3p	23933.1	25043.3	32206.8	31650.5	26811	36938.5	29038.8	26939.2	29010.2	35063.6	38214.2	30351.3	29766.4	33219.6	32838.4
osa-miR166f	23933.1	25043.3	32206.8	31650.5	26811.7	36938.5	29038.8	26939.2	29010.2	35064.2	38214.2	30351.3	29767.5	33219.6	32838.4
osa-miR166b-3p	23743.2	24657.1	31804.6	31257.3	26495.4	36544.4	28689.7	26602.5	28628.3	34772.3	37750.6	30078.9	29312.9	32741.1	32424.5
osa-miR159a.1	16560.7	14523	22658.5	23085.3	19749.5	29041.7	23450.4	16964.3	18198.2	14910.5	20914.2	11949.1	11649.7	14285.7	15472
osa-miR159b	16560.7	14523	22658.5	23085.3	19749.5	29041.7	23450.4	16964.3	18198.2	14910.5	20914.2	11949.1	11649.7	14285.7	15472
osa-miR156d	14883.9	7313.92	8022.34	8340.74	10071.1	8262.7	8852.2	8282.22	7974.52	4811.66	4104.99	6153.59	6831.83	6246.41	5209.4
osa-miR156f-5p	14871.5	7299.32	8015.43	8337.64	10061.4	8253.57	8846.57	8277.51	7973.16	4809.03	4095.57	6143.06	6826.15	6240.95	5207.79
osa-miR156h-5p	14871.5	7299.32	8015.43	8337.64	10061.4	8253.57	8846.57	8277.51	7973.16	4809.03	4095.57	6143.06	6826.15	6240.95	5207.79
osa-miR156j-5p	14871.5	7299.32	8015.43	8337.64	10061.4	8253.57	8846.57	8277.51	7973.16	4809.03	4095.57	6143.06	6826.15	6240.95	5207.39
osa-miR820a	8550.89	9928.4	11815.1	10293.2	8883.64	8477.11	9167.54	8439.7	12218.6	9489.51	11160.8	9265.4	15503.7	13789	7954.22
osa-miR820b	8550.89	9928.4	11815.1	10293.2	8883.64	8477.11	9167.54	8439.7	12218.6	9489.51	11160.8	9265.4	15503.7	13789	7954.22
osa-miR820c	8550.89	9928.4	11815.1	10293.2	8883.64	8477.11	9167.54	8439.7	12218.6	9489.51	11160.8	9265.4	15503.7	13789	7954.22
osa-miR166g-3p	6269.64	6656.98	9541.38	9669.19	7312.4	9828.38	9442.35	7282.66	8505.88	7567.73	8407.74	6971.26	7197.8	8442.25	6960.1
osa-miR408-3p	5729.96	2022.57	6066.51	2677.03	3542.44	2093.96	6630.14	2883.64	2012.65	1886.36	1589.47	1615.2	1472.98	2136.71	1365.77
osa-miR166h-3p	4612.06	4577.34	6330.51	6193.24	5128.59	7449.75	7001.8	5363.69	6152.12	5593.48	6014.65	4549.84	5042.89	6143.62	5132.5
osa-miR1425-5p	4584.52	5657.64	2395.37	5431.47	4935.43	8588.43	3153.46	4706.43	3892.13	3728.12	5319.84	4171.22	5076.99	6084.49	4616.31
osa-miR1862e	4543.22	23279.5	7013.32	3536.34	10028.4	7380.41	4520.7	9063.01	5997.2	11004	8668.29	11837	15174.1	15085.2	14661.5
osa-miR156b-5p	4416.56	1471.81	2038.76	2192.41	2575.32	2120.42	2325.67	1996.3	2192.04	817.9	847.58	1215.98	1549.12	1439.94	1095.59
osa-miR156c-5p	4416.56	1471.81	2038.76	2192.41	2575.32	2119.51	2325.67	1996.3	2192.04	817.9	847.58	1215.98	1549.12	1439.94	1095.59
osa-miR156g-5p	4416.56	1471.81	2038.76	2192.41	2575.32	2119.51	2325.67	1996.3	2192.04	817.9	847.58	1215.98	1549.12	1439.94	1095.59
osa-miR156a	4406.92	1466.5	2034.61	2184.66	2568.19	2110.38	2321.17	1985.92	2181.17	813.31	847.58	1213.69	1547.99	1435.39	1089.15
osa-miR156e	4406.92	1466.5	2034.61	2184.66	2568.19	2110.38	2321.17	1985.92	2181.17	813.31	847.58	1213.69	1547.99	1435.39	1089.15
osa-miR156i	4406.92	1466.5	2034.61	2184.66	2568.19	2110.38	2321.17	1985.92	2181.17	813.31	847.58	1213.69	1547.99	1435.39	1089.15
osa-miR444b.1	4249.98	3380.25	2138.28	2333.3	3677.26	2551.98	2407.89	3497.53	1750.37	2221.52	1865.71	2478.65	1724.15	2092.14	1877.12
osa-miR444c.1	4249.98	3380.25	2138.28	2333.3	3677.26	2551.98	2407.89	3497.53	1750.37	2221.52	1865.71	2478.65	1724.15	2092.14	1877.12
osa-miR827	3991.15	2234.92	3697.41	1569.99	3311.03	5478.96	4098.37	2440.44	2361.91	2096.9	840.25	1832.66	2140.13	1653.7	2032.54
osa-miR396c-5p	2401.02	2947.6	1893.63	2056.15	2330.94	3325.7	2457.44	2612.06	3150.12	5246.52	3412.28	8421.18	5348.63	3539.36	8012.61
osa-miR1862d	2336.32	10296	3678.06	2564	5063.77	5337.54	3078	4842.22	3559.18	5502.31	4697.24	5819.83	6918.21	6094.5	5536.35
osa-miR394	1897.14	1271.41	1219.11	1511.15	1483.09	2882.27	1619.52	1665.31	1774.83	1340.65	1463.9	1530.5	1502.53	1548.18	1436.63
osa-miR166i-3p	1708.53	2106.19	2602.7	3409.38	2258.99	2698.88	2465.33	2675.24	2954.43	2948.25	3706.31	3048.18	3526.73	3800.42	3493.74
osa-miR397b	1565.35	749.84	1190.08	596.1	1088.98	597.62	1581.23	691.21	824.9	393.54	279.39	502.69	410.3	683.13	229.1
osa-miR162b	1511.65	1508.97	1650.36	1449.22	1520.04	1318.42	1193.81	1807.7	1530.22	1624	1265.09	2098.2	1628.68	1855.64	2170.25
osa-miR812k	1368.47	3907.13	2077.46	1306.77	2001.66	1662.39	1505.77	2205.64	1628.06	1402.96	1201.26	1842.73	3070.97	3120.02	1900.08
osa-miR812m	1368.47	3907.13	2077.46	1306.77	2001.66	1662.39	1505.77	2205.64	1628.06	1402.96	1201.26	1842.73	3070.97	3120.02	1900.08
osa-miR812l	1364.34	3897.84	2074.69	1308.32	1995.82	1658.74	1505.77	2201.87	1628.06	1399.68	1197.07	1838.16	3070.97	3115.47	1894.04
osa-miR160f-5p	1321.66	1466.5	1469.29	1446.12	1454.57	1695.24	1663.45	1224.94	1308.7	1304.58	1529.82	1782.76	1121.78	1337.15	1563.06
osa-miR5144-5p	1292.75	1696.1	1064.3	1563.79	1721.63	2024.62	1604.88	2173.58	1725.91	2615.06	2540.63	2598.14	2007.16	2331.37	3154.31
osa-miR166m	1278.99	1211.69	1958.59	1696.95	1502.54	2195.24	1234.35	1438.99	1702.81	1486.92	1843.74	1356.98	1595.72	2162.18	1830.42
osa-miR164d	1174.35	1297.95	1227.4	1540.57	1238.07	1426.99	1242.24	977.87	1118.44	1063.86	1094.52	1150.05	1003.58	923.27	799.25
osa-miR164a	1155.08	1276.72	1190.08	1486.38	1202.42	1391.41	1203.94	955.24	1106.21	1038.94	1078.83	1131.28	986.53	897.8	788.38
osa-miR164b	1155.08	1278.04	1194.23	1489.47	1201.77	1392.32	1203.94	956.19	1106.21	1040.25	1078.83	1132.65	987.67	900.53	789.58
osa-miR164f	1155.08	1278.04	1194.23	1492.57	1203.72	1392.32	1203.94	958.07	1106.21	1040.91	1078.83	1132.19	987.67	900.53	789.18
osa-miR444b.2	1122.04	935.64	1199.76	1508.05	1177.79	1260.94	995.59	829.83	1186.39	1017.3	1138.47	925.26	855.83	1081.55	983.66
osa-miR444c.2	1122.04	935.64	1199.76	1508.05	1177.79	1260.94	995.59	829.83	1186.39	1017.3	1138.47	925.26	855.83	1081.55	983.66
osa-miR5794	1113.78	1161.26	590.2	689	901.65	971.71	729.8	1019.37	721.62	581.12	411.23	797.98	1108.14	1266.2	941.78
osa-miR396g	1039.43	857.34	938.52	846.92	1249.09	917.87	676.87	1201.36	948.57	949.08	400.77	729.77	788.77	634.01	519.41
osa-miR396h	1039.43	857.34	938.52	846.92	1249.09	917.87	676.87	1201.36	948.57	949.08	400.77	729.77	788.77	634.01	519.41
osa-miR396d	1038.06	850.7	938.52	846.92	1247.15	916.05	675.74	1199.47	947.21	947.11	399.72	729.77	788.77	632.19	520.22
osa-miR528-5p	861.84	448.58	1344.89	661.13	730.53	725.36	875.08	438.49	438.95	312.21	419.6	428.52	287.55	455.72	366.41
osa-miR398b	815.03	248.18	610.94	326.69	380.5	330.29	1038.39	258.38	300.34	160.04	86.85	113.54	92.06	210.12	61.2
osa-miR167b	806.77	577.31	634.43	548.1	649.5	647.8	819.9	754.39	701.24	481.43	448.9	414.79	454.62	483.92	394.59
osa-miR167a-5p	750.32	517.59	562.56	512.49	589.22	628.64	699.39	690.26	660.47	451.91	415.42	400.14	429.62	463	374.46
osa-miR167c-5p	750.32	517.59	562.56	512.49	589.22	628.64	699.39	690.26	660.47	451.91	415.42	400.14	429.62	463	374.46
osa-miR171i-3p	725.54	902.46	623.38	1020.34	751.92	1492.69	748.95	891.12	907.8	1069.11	1000.35	1481.51	943.34	962.39	1371.4
osa-miR171b	677.35	721.97	432.63	582.16	605.42	887.77	501.17	766.65	600.67	489.3	481.34	638.66	844.46	757.72	776.3
osa-miR171c-3p	677.35	721.97	432.63	582.16	605.42	887.77	501.17	766.65	600.67	489.3	481.34	638.66	844.46	757.72	776.3
osa-miR160e-5p	580.98	717.99	696.63	1059.04	644.96	1513.67	768.09	672.35	600.67	889.4	1081.97	757.24	704.66	936.01	1014.26
osa-miR397a	545.19	274.72	265.38	195.09	368.18	252.73	495.54	198.97	229.67	99.7	81.62	124.07	118.2	234.68	66.44
osa-miR156j-3p	541.06	520.24	1035.27	815.96	641.72	611.31	912.25	771.36	948.57	714.93	644.58	698.18	759.22	480.28	679.66
osa-miR171f-3p	520.41	505.64	316.53	380.88	438.19	572.08	343.5	490.35	398.18	315.49	292.99	466.52	517.13	432.07	473.91
osa-miR171d-3p	502.51	489.72	304.09	357.66	427.17	553.83	317.6	479.04	375.08	298.43	284.62	459.65	494.4	407.51	455.39
osa-miR171e-3p	502.51	496.35	302.7	354.56	429.11	551.09	318.72	479.04	379.16	297.12	281.48	460.57	490.99	412.06	457.4
osa-miR399d	499.75	423.36	536.3	523.33	396.05	687.95	559.74	416.8	535.44	558.17	486.57	439.05	535.32	504.84	444.92
osa-miR1876	497	1278.04	1213.58	696.74	832.29	998.17	744.44	596.91	714.83	1010.74	1428.32	958.68	994.49	758.63	833.07
osa-miR11339-3p	443.31	964.84	490.68	453.65	508.84	558.39	358.14	679.89	448.46	565.38	529.47	554.42	853.55	956.93	686.91
osa-miR535-5p	408.89	195.09	248.8	345.27	322.81	293.79	379.54	284.78	271.8	211.85	162.19	227.08	150.03	198.3	155.82
osa-miR159f	389.62	191.11	395.31	447.46	348.09	325.73	354.76	213.11	326.16	451.26	674.92	221.59	173.89	534.86	371.64
osa-miR166j-5p	379.98	349.04	239.12	159.48	245.02	159.67	168.94	237.63	171.23	120.68	77.43	81.49	150.03	101.88	91
osa-miR396a-5p	373.09	387.53	297.17	335.98	327.99	539.23	286.06	417.74	380.52	517.5	355.77	718.78	667.16	526.67	746.5
osa-miR396b-5p	373.09	387.53	297.17	335.98	327.99	539.23	286.06	417.74	380.52	517.5	355.77	718.78	667.16	526.67	746.5
osa-miR1423-5p	345.56	867.96	704.93	527.97	571.07	630.47	545.1	556.36	570.77	765.43	971.05	851.09	980.85	986.04	949.84
osa-miR5150-3p	329.04	1003.32	602.64	394.82	576.9	663.32	404.32	664.8	463.41	818.56	1021.28	1006.29	1057	924.18	1043.65
osa-miR393b-3p	278.1	293.3	171.39	260.12	259.28	329.38	182.45	237.63	275.87	135.11	166.38	128.65	255.72	246.51	189.24
osa-miR1423-3p	265.71	504.32	533.53	427.33	369.48	418.79	469.64	470.55	437.59	822.49	1366.58	832.78	719.44	664.94	952.65
osa-miR395b	253.32	238.89	125.78	385.53	161.4	355.84	236.51	190.48	159	102.32	204.05	83.32	237.54	263.79	271.38
osa-miR395i	253.32	242.87	127.16	385.53	161.4	356.75	237.64	190.48	159	102.32	205.09	83.32	238.68	263.79	271.78
osa-miR395k	253.32	242.87	125.78	385.53	161.4	356.75	236.51	190.48	159	101.66	205.09	83.32	238.68	263.79	271.38
osa-miR395y	253.32	252.16	131.31	390.17	160.75	364.05	244.39	191.43	160.36	108.22	206.14	84.7	238.68	270.16	279.03
osa-miR395d	251.94	249.5	128.55	387.08	162.7	364.05	247.77	191.43	160.36	107.57	206.14	86.07	239.81	268.34	277.82
osa-miR395e	251.94	249.5	128.55	387.08	162.7	363.14	247.77	191.43	160.36	107.57	207.19	86.07	238.68	268.34	278.63
osa-miR395g	251.94	249.5	128.55	387.08	162.7	363.14	247.77	191.43	160.36	107.57	206.14	86.07	238.68	269.25	277.82
osa-miR395h	251.94	238.89	125.78	385.53	159.46	355.84	236.51	189.54	159	102.32	203	82.87	237.54	265.61	271.38
osa-miR395j	251.94	238.89	125.78	385.53	159.46	355.84	236.51	189.54	159	102.32	204.05	82.87	235.27	265.61	270.17
osa-miR395s	251.94	249.5	128.55	387.08	162.7	363.14	247.77	191.43	160.36	107.57	206.14	86.07	238.68	269.25	277.82
osa-miR395l	242.31	229.6	117.49	376.24	151.68	342.15	230.88	187.65	154.92	94.45	195.67	78.75	221.63	245.6	259.71
osa-miR395m	242.31	229.6	117.49	376.24	151.68	342.15	230.88	187.65	154.92	94.45	194.63	78.75	221.63	245.6	259.71
osa-miR395n	242.31	229.6	117.49	376.24	151.68	342.15	230.88	187.65	154.92	94.45	195.67	78.75	221.63	245.6	259.71
osa-miR395p	242.31	229.6	117.49	376.24	151.68	342.15	230.88	187.65	154.92	94.45	195.67	78.75	221.63	245.6	260.11
osa-miR395q	242.31	229.6	117.49	376.24	151.68	343.06	230.88	187.65	154.92	94.45	195.67	78.75	221.63	245.6	259.71
osa-miR395r	242.31	229.6	117.49	376.24	151.68	343.06	230.88	187.65	154.92	94.45	195.67	78.75	221.63	245.6	259.71
osa-miR169i-3p	235.42	282.68	218.39	187.35	177.61	338.5	174.57	265.92	216.08	78.05	131.85	137.8	178.44	191.02	141.73
osa-miR812a	220.28	392.84	244.65	253.92	256.69	366.78	190.33	301.75	269.08	405.34	463.55	401.51	463.71	526.67	520.22
osa-miR812c	220.28	392.84	244.65	253.92	256.69	366.78	190.33	301.75	269.08	405.34	463.55	401.51	463.71	526.67	520.22
osa-miR812e	220.28	392.84	244.65	253.92	256.69	366.78	190.33	301.75	269.08	405.34	463.55	401.51	463.71	526.67	520.22
osa-miR160a-5p	216.15	310.55	247.42	450.56	286.51	520.98	295.07	308.36	284.03	419.12	548.31	336.96	302.32	383.86	476.73
osa-miR160c-5p	216.15	314.53	250.18	453.65	288.45	521.89	296.2	308.36	288.1	422.4	553.54	342.45	308.01	391.14	479.95
osa-miR160b-5p	214.77	314.53	250.18	450.56	287.8	521.89	295.07	307.41	285.39	419.12	548.31	341.54	304.6	390.23	478.34
osa-miR5083	206.51	501.66	229.45	287.99	259.93	446.16	149.79	327.22	235.1	259.73	408.09	372.21	426.21	546.69	485.19
osa-miR444a-3p.2	202.38	224.29	192.13	311.21	245.02	258.21	246.65	203.68	222.87	230.22	191.49	244.93	227.31	231.05	202.13
osa-miR11337-5p	201	221.63	239.12	131.61	184.74	178.83	146.41	167.85	187.54	125.28	105.69	122.24	182.99	203.76	137.7
osa-miR444d.2	199.63	218.98	183.83	297.28	232.06	248.17	237.64	196.14	206.57	217.1	182.07	235.78	218.22	227.41	197.7
osa-miR160d-5p	194.12	297.28	232.21	441.27	269.65	510.03	263.54	273.47	271.8	396.82	514.82	329.63	285.28	370.22	459.01
osa-miR444e	187.24	213.67	170.01	298.82	232.06	251.82	236.51	193.31	213.36	223.66	188.35	236.69	212.54	221.04	196.49
osa-miR812b	163.83	341.08	201.8	207.47	189.28	279.19	156.55	227.26	226.95	335.82	391.35	327.34	367.11	419.34	426
osa-miR812d	159.7	335.77	200.42	207.47	188.63	279.19	156.55	225.37	221.51	331.88	387.16	322.31	364.83	417.52	422.78
osa-miR390-5p	155.57	252.16	189.36	377.79	238.54	387.77	181.32	223.49	244.62	310.89	441.58	341.54	381.88	488.47	519.81
osa-miR1862a	154.19	502.99	357.99	213.67	254.74	286.49	234.26	223.49	198.41	328.6	353.68	298.04	300.05	297.45	384.52
osa-miR1862b	154.19	502.99	357.99	213.67	254.74	286.49	234.26	223.49	198.41	328.6	353.68	298.04	300.05	297.45	384.52
osa-miR1862c	150.06	501.66	356.61	215.21	252.15	286.49	225.25	223.49	198.41	325.32	349.49	295.3	298.91	291.99	386.54
osa-miR319b	150.06	139.35	129.93	190.44	169.18	1071.16	174.57	188.6	180.74	4248.24	4704.57	490.79	572.82	3738.57	3127.33
osa-miR171i-5p	144.56	130.06	117.49	128.51	127.05	193.43	102.49	121.64	163.08	144.95	160.1	136.89	176.17	183.74	184.41
osa-miR319a-3p.2-3p	139.05	127.41	109.19	150.19	156.22	1023.71	157.67	168.79	168.51	4214.79	4707.71	482.54	550.09	3826.8	3148.67
osa-miR812g	139.05	220.31	190.74	91.35	140.01	123.17	134.02	142.39	88.33	114.78	77.43	109.88	120.47	143.72	136.09
osa-miR168a-3p	137.67	302.59	375.96	236.89	214.56	236.31	213.98	152.76	176.67	182.34	209.28	162.98	211.4	237.41	219.44
osa-miR2878-5p	136.3	374.26	106.43	57.29	119.92	129.56	59.69	165.02	82.9	114.13	111.96	288.89	361.42	290.17	296.35
osa-miR2864.2	132.17	167.22	41.47	72.77	106.31	110.4	86.72	140.5	103.28	70.18	61.74	89.73	146.62	137.35	118.38
osa-miR171e-5p	130.79	107.5	165.86	140.9	135.47	159.67	139.65	128.25	157.64	113.47	154.87	116.74	195.49	163.73	152.2
osa-miR812p	130.79	195.09	200.42	125.41	131.59	96.71	146.41	148.99	91.05	111.5	89.99	96.6	97.74	146.45	116.36
osa-miR167h-3p	119.78	70.34	60.82	23.22	53.8	40.15	59.69	66.01	44.85	19.68	19.88	13.28	63.65	12.73	9.26
osa-miR1873	118.4	217.65	85.7	75.87	133.53	140.51	70.95	145.22	106	156.1	144.4	219.75	142.07	137.35	155.42
osa-miR5801c-5p	118.4	337.1	186.6	205.93	205.48	241.79	168.94	212.17	188.9	320.73	299.27	296.67	312.55	405.69	403.05
osa-miR810b.1	117.02	83.61	81.55	100.64	73.9	99.45	87.85	82.04	81.54	77.4	88.94	76	80.7	84.6	104.28
osa-miR167d-3p	114.27	179.17	113.34	89.8	180.85	187.04	82.22	177.28	156.28	148.23	85.8	172.14	198.9	137.35	128.44
osa-miR3980a-5p	107.39	78.3	80.17	68.13	92.05	80.29	138.53	106.56	96.49	39.35	33.48	43.04	57.96	59.13	35.43
osa-miR3980b-5p	107.39	78.3	80.17	68.13	92.05	80.29	138.53	106.56	96.49	39.35	33.48	43.04	57.96	59.13	35.43
osa-miR812v	106.01	325.15	167.25	151.73	176.96	168.79	134.02	173.51	130.46	256.46	289.85	288.43	277.32	320.19	263.73
osa-miR1429-3p	101.88	104.84	103.67	88.25	113.44	101.28	102.49	121.64	125.03	95.76	72.2	83.32	163.66	84.6	88.58
osa-miR11336-3p	97.75	284.01	118.87	72.77	134.18	162.41	73.21	183.88	89.69	144.95	169.52	164.82	220.49	291.99	224.68
osa-miR5150-5p	92.24	139.35	64.96	74.32	90.75	123.17	77.71	109.39	88.33	101.01	81.62	98.89	138.66	133.72	110.32
osa-miR2863b	89.49	159.26	60.82	105.28	133.53	154.2	122.76	149.93	108.72	75.43	87.9	86.53	136.39	175.56	119.59
osa-miR399i	89.49	47.78	118.87	46.45	52.5	64.78	87.85	14.14	38.05	61.65	32.44	53.11	62.51	23.65	41.47
osa-miR812s	86.73	160.59	66.35	91.35	93.99	149.63	55.19	130.13	72.03	139.71	183.12	143.76	214.81	216.49	219.04
osa-miR399j	83.98	51.76	107.81	83.61	77.14	117.7	102.49	77.32	84.26	76.08	50.23	70.05	75.01	118.25	66.84
osa-miR444d.3	83.98	104.84	116.11	114.57	112.14	167.88	132.9	95.24	101.92	124.62	88.94	152	130.7	99.15	124.42
osa-miR11340-5p	79.85	176.51	78.79	66.58	93.99	101.28	50.68	120.7	65.23	158.07	97.31	134.6	179.58	206.49	196.49
osa-miR399a	77.1	49.1	69.11	46.45	51.86	93.98	55.19	40.55	50.28	50.5	30.35	40.75	80.7	42.75	51.54
osa-miR399b	77.1	49.1	69.11	46.45	51.86	93.98	55.19	40.55	50.28	50.5	30.35	40.75	80.7	42.75	51.54
osa-miR399c	77.1	49.1	69.11	46.45	51.86	93.98	55.19	40.55	50.28	50.5	30.35	40.75	80.7	42.75	51.54
osa-miR393b-5p	72.97	65.03	58.05	63.48	73.25	69.34	34.91	74.5	58.44	41.98	31.39	59.97	78.42	60.04	43.89
osa-miR818d	72.97	268.08	114.72	128.51	145.85	174.27	108.12	195.2	178.03	304.34	332.75	270.57	221.63	284.71	324.53
osa-miR435	68.84	47.78	51.14	27.87	58.99	82.12	60.82	55.64	47.56	32.79	37.67	35.25	54.55	64.58	36.24
osa-miR812o-5p	67.46	107.5	47	85.16	73.25	113.14	55.19	89.58	62.51	81.99	70.11	89.28	105.7	120.07	119.59
osa-miR818b	67.46	246.85	96.75	116.12	126.4	157.85	101.36	179.17	165.8	283.35	320.2	255.92	186.39	274.71	310.84
osa-miR818e	67.46	246.85	96.75	116.12	126.4	157.85	101.36	179.17	165.8	283.35	320.2	255.92	186.39	274.71	310.84
osa-miR1861b	66.08	1144	19.35	1888.94	360.4	129.56	99.11	239.52	448.46	379.11	326.47	409.75	2667.49	895.07	381.3
osa-miR1861f	66.08	1144	19.35	1888.94	360.4	129.56	99.11	239.52	448.46	379.11	326.47	409.75	2667.49	895.07	381.3
osa-miR1861i	66.08	1144	19.35	1888.94	360.4	129.56	99.11	239.52	448.46	379.11	326.47	409.75	2667.49	895.07	381.3
osa-miR1861l	66.08	1144	19.35	1888.94	360.4	129.56	99.11	239.52	448.46	379.11	326.47	409.75	2667.49	895.07	381.3
osa-miR2880	66.08	193.76	51.14	82.06	117.33	79.38	85.59	152.76	77.46	108.22	89.99	114.91	142.07	132.81	96.63
osa-miR393a	64.71	55.74	49.76	60.38	55.1	64.78	32.66	65.07	50.28	37.39	26.16	54.94	72.74	47.3	37.85
osa-miR159d	63.33	27.87	74.64	75.87	73.25	80.29	78.84	55.64	58.44	79.36	60.69	35.71	21.59	50.94	39.06
osa-miR1871	61.95	155.28	109.19	63.48	107.6	71.17	102.49	106.56	89.69	91.17	80.57	87.44	128.43	124.62	119.18
osa-miR5340	60.58	197.75	87.08	77.42	88.8	81.2	68.7	83.93	63.87	122	107.78	121.78	152.3	130.08	118.78
osa-miR159e	59.2	19.91	53.91	60.38	62.23	59.31	54.06	49.98	47.56	58.37	47.09	30.22	17.05	36.39	32.21
osa-miR2879	59.2	217.65	121.63	44.9	93.34	76.64	60.82	103.73	36.69	142.99	92.08	202.82	177.3	189.2	154.21
osa-miR159c	56.45	19.91	49.76	60.38	57.69	56.57	52.93	45.26	46.21	55.75	44.99	28.38	14.78	31.84	30.6
osa-miR11343-3p	52.32	58.39	30.41	34.06	35	45.62	25.9	48.09	29.9	40.67	37.67	41.2	65.92	76.41	58.38
osa-miR159a.2	52.32	22.56	55.29	51.09	58.34	74.82	37.17	53.75	47.56	57.72	66.97	40.29	56.83	60.04	53.95
osa-miR812j	50.94	139.35	76.02	48	70.01	106.75	50.68	78.27	54.36	87.89	70.11	102.55	119.34	121.89	134.89
osa-miR2871a-3p	49.56	70.34	12.44	29.42	40.19	50.18	32.66	52.81	29.9	20.99	16.74	23.81	56.83	70.95	37.85
osa-miR1863a	48.19	102.19	41.47	52.64	71.95	52.92	32.66	75.44	48.92	43.95	61.74	92.48	97.74	85.5	76.1
osa-miR444f	46.81	47.78	35.94	63.48	57.69	61.13	25.9	49.98	39.41	39.35	50.23	40.75	31.82	41.84	38.25
osa-miR812h	46.81	127.41	70.49	44.9	66.77	104.01	48.43	67.89	55.72	83.95	70.11	92.02	104.56	114.61	129.25
osa-miR812i	46.81	127.41	70.49	44.9	66.77	104.01	48.43	67.89	55.72	83.95	70.11	92.02	104.56	114.61	129.25
osa-miR1432-5p	45.43	15.93	29.03	15.48	41.49	38.32	41.67	24.52	23.1	21.64	7.32	10.07	15.91	12.73	9.26
osa-miR2871b-3p	45.43	53.09	11.06	23.22	34.35	49.27	30.41	42.43	28.54	18.37	14.65	17.86	48.87	65.49	30.6
osa-miR1863c	42.68	163.24	106.43	41.8	72.6	88.5	92.35	116.93	99.21	135.77	104.64	157.49	102.29	204.67	189.65
osa-miR396a-3p	41.3	43.8	40.08	21.68	25.28	21.9	10.14	20.75	39.41	15.74	13.6	20.14	23.87	23.65	24.16
osa-miR166d-5p	39.93	31.85	44.23	37.16	25.93	20.07	31.53	32.06	19.03	9.84	11.51	9.61	22.73	12.73	15.3
osa-miR167e-3p	38.55	38.49	23.5	35.61	42.78	41.06	41.67	47.15	40.77	29.52	21.97	30.67	42.05	21.83	26.17
osa-miR167i-3p	38.55	38.49	23.5	35.61	42.78	41.06	41.67	47.15	40.77	29.52	21.97	30.67	42.05	21.83	26.17
osa-miR814a	38.55	95.55	29.03	37.16	55.75	67.52	42.8	96.18	62.51	59.03	52.32	80.12	100.02	123.71	89.39
osa-miR814b	38.55	95.55	29.03	37.16	55.75	67.52	42.8	96.18	62.51	59.03	52.32	80.12	100.02	123.71	89.39
osa-miR814c	38.55	95.55	29.03	37.16	55.75	67.52	42.8	96.18	62.51	59.03	52.32	80.12	100.02	123.71	89.39
osa-miR818c	38.55	70.34	19.35	38.71	37.6	57.48	21.4	35.83	32.62	51.82	61.74	63.64	54.55	72.77	70.06
osa-miR812n-5p	37.17	78.3	59.43	48	66.12	50.18	52.93	80.15	88.33	89.86	72.2	89.28	75.01	80.96	76.1
osa-miR166c-5p	35.8	37.16	17.97	48	34.35	29.2	36.04	27.35	21.74	15.09	12.56	13.73	18.18	20.92	15.3
osa-miR2120b-5p	35.8	53.09	49.76	40.26	53.15	56.57	39.42	53.75	53	82.64	81.62	65.93	56.83	82.78	79.32
osa-miR171d-5p	34.42	41.14	56.67	37.16	33.06	50.18	34.91	41.49	32.62	47.22	81.62	52.65	46.6	66.4	73.28
osa-miR810b.2	33.04	90.25	16.59	23.22	35	26.46	25.9	26.4	20.38	29.52	14.65	39.37	46.6	32.75	43.08
osa-miR2120	31.66	80.96	40.08	68.13	49.26	49.27	46.18	69.78	50.28	77.4	75.34	59.52	71.6	77.32	78.92
osa-miR5513	31.66	26.54	12.44	21.68	20.09	22.81	20.27	33	24.46	11.15	13.6	12.82	31.82	28.2	29.8
osa-miR1846d-5p	30.29	15.93	17.97	20.13	16.21	35.58	25.9	23.57	14.95	21.64	21.97	15.11	23.87	23.65	16.51
osa-miR2055	30.29	25.22	42.85	35.61	42.78	44.71	29.28	34.89	42.13	32.14	48.13	23.81	25	37.29	23.76
osa-miR1861c	28.91	53.09	8.29	30.97	30.47	67.52	21.4	79.21	9.51	21.64	12.56	20.6	132.98	72.77	33.42
osa-miR1861e	28.91	67.68	8.29	43.35	34.35	62.04	25.9	92.41	13.59	20.99	10.46	22.89	85.24	70.95	37.85
osa-miR1861k	28.91	67.68	8.29	43.35	34.35	62.04	25.9	92.41	13.59	20.99	10.46	22.89	85.24	70.95	37.85
osa-miR1861m	28.91	67.68	8.29	43.35	34.35	62.04	25.9	92.41	13.59	20.99	10.46	22.89	85.24	70.95	37.85
osa-miR11337-3p	27.53	91.57	37.32	49.55	53.8	65.69	36.04	70.72	50.28	99.7	83.71	86.99	95.47	83.69	145.35
osa-miR11338-3p	27.53	100.86	49.76	49.55	61.58	75.73	38.29	76.38	57.08	112.16	92.08	102.09	113.66	99.15	166.69
osa-miR11341-3p	27.53	100.86	49.76	49.55	61.58	75.73	38.29	76.38	57.08	112.16	92.08	102.09	113.66	99.15	166.69
osa-miR2871a-5p	27.53	41.14	9.68	4.64	18.8	22.81	16.89	19.8	39.41	6.56	18.84	5.49	10.23	17.28	8.86
osa-miR5079a	27.53	49.1	164.48	26.32	16.21	12.77	66.45	6.6	33.97	6.56	31.39	5.95	28.41	26.38	4.03
osa-miR5079b	27.53	49.1	164.48	26.32	16.21	12.77	66.45	6.6	33.97	6.56	31.39	5.95	28.41	26.38	4.03
osa-miR529b	27.53	27.87	35.94	35.61	99.18	41.06	21.4	26.4	25.82	45.91	44.99	49.9	50.01	41.84	35.03
osa-miR1850.3	26.16	39.81	13.82	20.13	22.04	49.27	13.51	22.63	21.74	19.02	10.46	18.31	39.78	39.11	56.37
osa-miR408-5p	26.16	7.96	29.03	12.39	20.09	16.42	27.03	11.32	5.44	3.94	3.14	5.04	4.55	6.37	5.23
osa-miR535-3p	26.16	33.18	34.56	29.42	17.5	31.93	40.54	21.69	14.95	24.92	40.81	28.84	20.46	20.01	24.16
osa-miR5788	26.16	25.22	15.2	12.39	20.09	28.28	15.77	32.06	24.46	13.77	12.56	13.28	21.59	25.47	18.92
osa-miR5810	26.16	15.93	35.94	34.06	32.41	26.46	38.29	25.46	29.9	26.89	23.02	17.86	19.32	20.01	19.33
osa-miR1870-5p	24.78	57.07	20.73	13.93	32.41	36.5	23.65	45.26	36.69	29.52	27.21	45.32	45.46	55.49	48.32
osa-miR5813	24.78	17.25	12.44	21.68	14.91	7.3	15.77	31.12	20.38	20.33	23.02	14.65	14.78	21.83	22.95
osa-miR7694-3p	24.78	112.81	74.64	52.64	57.69	55.66	76.58	58.46	63.87	95.1	188.35	89.28	120.47	83.69	108.71
osa-miR818a	24.78	63.7	9.68	41.8	33.06	40.15	15.77	29.23	21.74	40.67	50.23	47.61	50.01	60.94	57.58
osa-miR171a	23.4	59.72	19.35	58.84	42.78	93.98	28.16	56.58	50.28	63.62	106.73	99.35	79.56	103.7	121.6
osa-miR1860-3p	23.4	72.99	42.85	17.03	40.19	32.85	25.9	56.58	21.74	32.79	36.62	49.9	57.96	58.22	74.49
osa-miR1883a	23.4	58.39	30.41	37.16	34.35	45.62	15.77	32.06	38.05	51.82	83.71	69.59	63.65	65.49	86.17
osa-miR1851	22.03	31.85	24.88	10.84	18.15	11.86	16.89	9.43	20.38	11.15	15.7	16.02	18.18	10.92	10.07
osa-miR396c-3p	22.03	7.96	11.06	18.58	13.61	15.51	12.39	10.37	16.31	12.46	15.7	16.48	28.41	14.55	6.84
osa-miR11341-5p	20.65	43.8	22.12	29.42	29.82	30.11	21.4	30.18	27.18	33.45	36.62	32.96	51.14	65.49	51.54
osa-miR172a	20.65	34.51	5.53	9.29	18.8	16.42	22.52	39.61	5.44	14.43	19.88	18.31	27.28	10.92	12.08
osa-miR172d-3p	20.65	34.51	5.53	9.29	18.8	16.42	22.52	39.61	5.44	13.12	19.88	18.31	26.14	10.92	11.68
osa-miR1857-3p	20.65	17.25	8.29	12.39	12.32	11.86	7.88	11.32	9.51	8.53	7.32	8.7	27.28	12.73	12.48
osa-miR2863a	20.65	34.51	12.44	21.68	14.91	15.51	22.52	27.35	20.38	14.43	11.51	12.36	39.78	24.56	23.76
osa-miR2864.1	20.65	27.87	17.97	15.48	17.5	34.67	27.03	25.46	21.74	16.4	21.97	19.23	15.91	24.56	24.56
osa-miR169r-3p	19.27	7.96	5.53	13.93	11.02	10.04	7.88	17.92	6.79	2.62	0	3.2	0	7.28	4.43
osa-miR395a	19.27	9.29	22.12	13.93	12.32	25.55	13.51	6.6	5.44	7.21	14.65	6.87	19.32	25.47	18.52
osa-miR5072	19.27	5.31	13.82	4.64	3.89	5.47	4.5	6.6	5.44	6.56	1.05	3.2	1.14	4.55	2.82
osa-miR5073	19.27	27.87	8.29	6.19	18.8	9.12	1.13	11.32	12.23	6.56	6.28	13.73	17.05	10.92	11.27
osa-miR5143a	19.27	25.22	15.2	10.84	20.74	14.6	19.15	15.09	9.51	9.18	11.51	14.65	11.37	20.01	14.9
osa-miR160f-3p	17.9	25.22	9.68	12.39	11.67	41.06	10.14	14.14	17.67	3.28	9.42	10.53	20.46	11.83	5.23
osa-miR444a-3p.1	17.9	17.25	22.12	13.93	13.61	9.12	10.14	9.43	9.51	6.56	0	8.7	14.78	10.92	6.84
osa-miR444d.1	17.9	17.25	22.12	13.93	13.61	9.12	10.14	9.43	9.51	6.56	0	8.7	14.78	12.73	6.84
osa-miR5143b	17.9	25.22	13.82	7.74	20.74	14.6	15.77	12.26	9.51	9.18	9.42	13.28	11.37	20.01	14.5
osa-miR2863c	16.52	31.85	13.82	13.93	10.37	15.51	13.51	19.8	13.59	19.68	24.07	19.69	32.96	42.75	34.22
osa-miR812t	16.52	78.3	27.64	18.58	34.35	30.11	4.5	31.12	29.9	46.57	35.58	64.1	37.51	60.94	66.03
osa-miR11340-3p	15.14	75.65	23.5	20.13	20.74	24.63	14.64	35.83	24.46	36.07	26.16	25.64	51.14	52.76	50.33
osa-miR166a-5p	15.14	11.94	5.53	3.1	10.37	46.53	3.38	22.63	13.59	20.33	27.21	13.73	47.74	37.29	26.98
osa-miR166h-5p	15.14	5.31	11.06	4.64	5.83	30.11	0	14.14	16.31	7.21	17.79	12.82	23.87	20.92	19.73
osa-miR166l-5p	15.14	35.83	12.44	29.42	23.34	51.09	16.89	27.35	16.31	28.86	16.74	28.84	38.64	42.75	28.59
osa-miR1849	15.14	26.54	27.64	30.97	13.61	20.07	15.77	19.8	19.03	24.27	30.35	27.01	14.78	13.64	26.98
osa-miR2121a	15.14	54.41	11.06	21.68	19.45	36.5	20.27	33	39.41	48.54	65.92	53.11	46.6	60.04	61.6
osa-miR2121b	15.14	54.41	11.06	21.68	19.45	36.5	20.27	33	39.41	48.54	65.92	53.11	46.6	60.04	61.6
osa-miR5082	15.14	13.27	19.35	9.29	6.48	70.25	13.51	13.2	12.23	13.77	5.23	6.41	12.5	11.83	9.66
osa-miR5145	15.14	41.14	22.12	38.71	36.95	19.16	6.76	25.46	10.87	44.6	57.55	48.07	42.05	40.93	42.68
osa-miR5148a	15.14	38.49	26.26	20.13	17.5	19.16	12.39	31.12	8.15	24.92	26.16	29.76	15.91	45.48	36.24
osa-miR5148b	15.14	43.8	26.26	20.13	19.45	20.07	12.39	34.89	8.15	28.2	27.21	32.96	21.59	50.03	39.46
osa-miR5148c	15.14	46.45	26.26	20.13	20.74	20.07	13.51	34.89	9.51	28.2	28.25	33.88	21.59	53.67	39.86
osa-miR528-3p	15.14	6.64	4.15	6.19	10.37	2.74	6.76	5.66	8.15	7.21	4.19	7.78	2.27	3.64	6.44
osa-miR5801b	15.14	29.2	20.73	34.06	35	28.28	39.42	18.86	25.82	57.72	68.02	40.75	31.82	50.03	74.09
osa-miR6251	15.14	13.27	1.38	6.19	17.5	13.69	6.76	11.32	14.95	2.62	2.09	5.04	12.5	5.46	3.62
osa-miR11339-5p	13.77	27.87	5.53	12.39	16.21	22.81	18.02	27.35	12.23	19.68	20.93	19.69	22.73	25.47	27.38
osa-miR11342-5p	12.39	5.31	6.91	3.1	5.19	13.69	7.88	11.32	9.51	8.53	3.14	8.24	14.78	13.64	9.66
osa-miR156k	12.39	3.98	17.97	4.64	9.72	13.69	9.01	3.77	6.79	3.28	0	5.04	1.14	6.37	6.04
osa-miR164e	12.39	13.27	11.06	4.64	18.8	17.34	9.01	12.26	25.82	3.94	6.28	9.61	3.41	7.28	8.05
osa-miR5144-3p	12.39	18.58	8.29	10.84	12.32	10.04	3.38	14.14	9.51	5.9	7.32	11.45	7.96	8.19	6.84
osa-miR5149	12.39	26.54	19.35	18.58	12.96	3.65	12.39	9.43	4.08	17.71	21.97	17.86	22.73	16.37	27.78
osa-miR1425-3p	11.01	3.98	0	4.64	5.19	5.47	5.63	10.37	9.51	9.18	9.42	21.06	25	10.92	22.55
osa-miR1436	11.01	6.64	11.06	18.58	9.72	9.12	9.01	7.54	6.79	10.49	10.46	8.7	13.64	5.46	6.44
osa-miR169a	11.01	10.62	4.15	1.55	5.19	6.39	10.14	8.49	2.72	5.9	2.09	10.07	7.96	3.64	7.65
osa-miR1878	11.01	51.76	11.06	0	16.85	14.6	10.14	14.14	5.44	19.02	11.51	21.06	30.69	48.21	34.22
osa-miR1879	11.01	25.22	15.2	9.29	10.37	13.69	11.26	14.14	1.36	7.87	8.37	10.99	14.78	6.37	11.27
osa-miR1880	11.01	2.65	13.82	9.29	11.02	17.34	11.26	10.37	10.87	17.05	17.79	19.23	7.96	10.92	14.09
osa-miR2118c	11.01	3.98	23.5	3.1	5.19	28.28	2.25	4.71	2.72	17.05	33.48	11.9	12.5	20.01	41.07
osa-miR2118e	11.01	27.87	13.82	30.97	10.37	38.32	4.5	8.49	20.38	17.05	47.09	11.9	15.91	30.93	29.8
osa-miR2118q	11.01	3.98	23.5	3.1	5.19	28.28	2.25	4.71	2.72	17.05	33.48	11.9	12.5	20.01	41.07
osa-miR2118r	11.01	27.87	13.82	30.97	10.37	38.32	4.5	8.49	20.38	17.05	47.09	11.9	15.91	30.93	29.8
osa-miR2867-3p	11.01	9.29	8.29	15.48	8.43	6.39	15.77	8.49	9.51	16.4	27.21	8.7	5.68	0.91	20.94
osa-miR396f-3p	11.01	39.81	8.29	10.84	16.85	16.42	10.14	32.06	9.51	8.53	8.37	12.36	10.23	15.46	14.9
osa-miR5802	11.01	39.81	19.35	15.48	22.69	26.46	15.77	29.23	12.23	26.24	19.88	20.6	21.59	27.29	21.74
osa-miR812o-3p	11.01	25.22	15.2	15.48	15.56	12.77	13.51	21.69	10.87	25.58	28.25	20.14	18.18	25.47	29.39
osa-miR166b-5p	9.64	9.29	2.76	10.84	7.13	22.81	5.63	7.54	12.23	11.81	7.32	7.33	20.46	14.55	11.27
osa-miR1846d-3p	9.64	9.29	13.82	10.84	17.5	10.04	18.02	7.54	10.87	6.56	14.65	8.7	9.09	8.19	5.64
osa-miR1857-5p	9.64	11.94	2.76	3.1	20.74	8.21	4.5	14.14	14.95	11.81	5.23	6.87	9.09	11.83	8.05
osa-miR2106	9.64	33.18	11.06	6.19	14.26	30.11	9.01	19.8	9.51	7.87	5.23	11.45	11.37	20.92	11.68
osa-miR5153	9.64	25.22	19.35	9.29	12.96	29.2	11.26	13.2	29.9	31.48	32.44	30.67	15.91	37.29	30.6
osa-miR5337a	9.64	10.62	6.91	0	5.83	7.3	4.5	5.66	2.72	6.56	4.19	7.33	3.41	15.46	6.04
osa-miR5815	9.64	18.58	8.29	0	14.26	13.69	3.38	14.14	6.79	18.37	24.07	21.98	25	20.01	24.56
osa-miR11344-5p	8.26	6.64	4.15	0	2.59	0.91	1.13	7.54	4.08	7.87	1.05	4.58	3.41	10.92	5.64
osa-miR164c	8.26	1.33	2.76	1.55	5.19	5.47	3.38	1.89	1.36	8.53	5.23	0.46	7.96	3.64	6.84
osa-miR167a-3p	8.26	2.65	11.06	4.64	7.13	11.86	3.38	8.49	12.23	3.94	2.09	1.83	4.55	0	3.22
osa-miR169h	8.26	5.31	5.53	6.19	5.83	5.47	1.13	6.6	1.36	0	2.09	1.83	3.41	2.73	2.42
osa-miR169i-5p.1	8.26	5.31	5.53	6.19	5.83	5.47	1.13	6.6	1.36	0	2.09	1.83	3.41	2.73	2.42
osa-miR169j	8.26	5.31	5.53	6.19	5.83	5.47	1.13	6.6	1.36	0	2.09	1.83	3.41	2.73	2.42
osa-miR169k	8.26	5.31	5.53	6.19	5.83	5.47	1.13	6.6	1.36	0	2.09	1.83	3.41	2.73	2.42
osa-miR169l	8.26	5.31	5.53	6.19	5.83	5.47	1.13	6.6	1.36	0	2.09	1.83	3.41	2.73	2.42
osa-miR1874-3p	8.26	104.84	24.88	51.09	41.49	58.39	42.8	81.1	40.77	70.84	102.55	72.34	90.92	124.62	157.43
osa-miR2877	8.26	18.58	15.2	10.84	7.13	9.12	13.51	10.37	4.08	14.43	14.65	15.11	9.09	16.37	14.9
osa-miR395t	8.26	7.96	8.29	9.29	7.78	15.51	5.63	1.89	4.08	5.9	8.37	4.12	15.91	18.19	10.87
osa-miR444a-5p	8.26	7.96	17.97	9.29	5.19	10.04	13.51	2.83	0	1.97	3.14	8.7	3.41	6.37	4.83
osa-miR5154	8.26	15.93	8.29	3.1	5.83	8.21	3.38	13.2	13.59	15.74	20.93	11.9	15.91	15.46	18.52
osa-miR5159	8.26	33.18	34.56	10.84	12.32	22.81	14.64	23.57	16.31	39.35	58.6	30.67	35.23	26.38	32.61
osa-miR7693-5p	8.26	29.2	20.73	17.03	13.61	20.07	10.14	16.03	29.9	21.64	36.62	19.23	30.69	18.19	33.02
osa-miR812f	8.26	13.27	6.91	7.74	7.13	12.77	5.63	14.14	6.79	7.87	4.19	14.65	18.18	8.19	12.08
osa-miR156c-3p	6.88	0	6.91	6.19	1.94	4.56	1.13	4.71	1.36	0.66	0	0	1.14	0.91	1.21
osa-miR156g-3p	6.88	0	6.91	6.19	1.94	4.56	1.13	4.71	1.36	0.66	0	0	1.14	0.91	1.21
osa-miR166e-5p	6.88	11.94	4.15	3.1	7.13	45.62	2.25	14.14	13.59	12.46	24.07	9.61	47.74	32.75	22.55
osa-miR1863b.2	6.88	38.49	24.88	13.93	18.8	16.42	9.01	36.78	20.38	20.99	29.3	34.79	21.59	44.57	46.3
osa-miR1868	6.88	13.27	12.44	18.58	5.19	17.34	12.39	14.14	5.44	11.81	11.51	11.45	5.68	3.64	12.48
osa-miR1875	6.88	3.98	1.38	3.1	9.07	10.95	11.26	7.54	5.44	5.9	7.32	2.29	9.09	9.1	6.84
osa-miR2120b-3p	6.88	6.64	11.06	9.29	3.89	17.34	9.01	16.03	8.15	17.71	21.97	15.11	14.78	18.19	18.12
osa-miR2873b	6.88	6.64	12.44	7.74	6.48	5.47	0	6.6	10.87	5.9	6.28	4.58	5.68	7.28	4.43
osa-miR5493	6.88	5.31	19.35	7.74	14.91	18.25	16.89	6.6	6.79	13.12	7.32	3.66	4.55	4.55	5.23
osa-miR812n-3p	6.88	21.23	12.44	6.19	9.72	5.47	1.13	5.66	4.08	7.87	10.46	18.77	7.96	16.37	16.11
osa-miR812u	6.88	23.89	12.44	6.19	11.67	5.47	1.13	6.6	4.08	7.87	11.51	19.69	9.09	16.37	16.51
osa-miR11342-3p	5.51	15.93	15.2	20.13	15.56	18.25	13.51	17.92	10.87	28.86	24.07	23.81	32.96	30.02	36.24
osa-miR156l-5p	5.51	1.33	6.91	4.64	5.83	8.21	6.76	10.37	0	4.59	8.37	3.2	2.27	2.73	2.01
osa-miR169r-5p	5.51	6.64	1.38	6.19	3.24	11.86	3.38	16.03	9.51	3.94	3.14	2.75	12.5	2.73	5.23
osa-miR171f-5p	5.51	0	2.76	0	5.83	2.74	2.25	0.94	0	0.66	0	0.46	0	0.91	0.4
osa-miR171h	5.51	3.98	0	4.64	1.3	3.65	2.25	1.89	0	2.62	1.05	0	0	7.28	3.62
osa-miR1846e	5.51	29.2	19.35	10.84	17.5	26.46	20.27	21.69	10.87	20.33	27.21	16.94	21.59	26.38	22.15
osa-miR1856	5.51	3.98	4.15	3.1	4.54	0.91	4.5	0.94	10.87	0	0	0.92	0	1.82	0
osa-miR1864	5.51	2.65	1.38	1.55	7.78	0.91	2.25	10.37	5.44	7.21	6.28	8.24	12.5	8.19	4.43
osa-miR1872	5.51	19.91	19.35	17.03	18.15	17.34	6.76	15.09	20.38	32.14	24.07	19.69	17.05	29.11	36.24
osa-miR2118d	5.51	2.65	2.76	3.1	3.24	2.74	2.25	3.77	8.15	2.62	5.23	4.58	1.14	2.73	4.43
osa-miR2118f	5.51	0	12.44	6.19	0	5.47	6.76	3.77	0	3.28	14.65	5.04	7.96	7.28	10.87
osa-miR2118j	5.51	0	12.44	6.19	0	5.47	6.76	3.77	0	3.28	14.65	5.04	7.96	7.28	10.87
osa-miR2118m	5.51	0	12.44	6.19	0	5.47	6.76	3.77	0	3.28	14.65	5.04	7.96	7.28	10.87
osa-miR3979-5p	5.51	11.94	0	3.1	5.19	1.82	1.13	3.77	4.08	1.31	1.05	1.83	1.14	3.64	4.03
osa-miR3980a-3p	5.51	9.29	23.5	34.06	16.21	20.99	28.16	9.43	5.44	8.53	8.37	8.24	4.55	11.83	12.88
osa-miR3980b-3p	5.51	9.29	23.5	34.06	16.21	20.99	28.16	9.43	5.44	8.53	8.37	8.24	4.55	11.83	12.88
osa-miR5816	5.51	11.94	8.29	20.13	12.32	14.6	2.25	12.26	5.44	17.05	25.11	26.1	27.28	26.38	16.51
osa-miR1319a	4.13	2.65	1.38	0	4.54	3.65	3.38	1.89	8.15	4.59	4.19	9.16	2.27	10.92	11.27
osa-miR1320-5p	4.13	6.64	1.38	1.55	3.89	11.86	36.04	9.43	0	1.31	1.05	3.2	3.41	0	2.82
osa-miR1320-3p	4.13	1.33	1.38	0	1.94	4.56	10.14	2.83	0	0	0	0	0	0	0.4
osa-miR1439	4.13	1.33	0	0	1.3	0.91	0	1.89	1.36	0.66	0	1.37	1.14	0	0.4
osa-miR166e-3p	4.13	1.33	11.06	9.29	4.54	2.74	11.26	8.49	4.08	11.15	5.23	5.49	10.23	10.92	4.83
osa-miR166k-5p	4.13	13.27	6.91	7.74	7.13	22.81	4.5	11.32	6.79	11.81	17.79	15.11	21.59	19.1	13.29
osa-miR1850.1	4.13	18.58	11.06	7.74	7.13	31.02	6.76	29.23	14.95	7.87	35.58	7.78	29.55	17.28	8.05
osa-miR1861h	4.13	15.93	2.76	27.87	2.59	7.3	3.38	27.35	8.15	13.12	9.42	14.19	27.28	14.55	9.26
osa-miR1861j	4.13	15.93	2.76	27.87	2.59	7.3	3.38	27.35	8.15	13.12	9.42	14.19	27.28	14.55	9.26
osa-miR2118o	4.13	2.65	1.38	3.1	3.24	2.74	2.25	3.77	5.44	1.31	3.14	2.75	1.14	2.73	2.82
osa-miR2873a	4.13	17.25	5.53	6.19	5.83	0.91	3.38	6.6	1.36	0.66	1.05	2.29	3.41	0.91	2.82
osa-miR439a	4.13	11.94	5.53	12.39	18.8	5.47	10.14	11.32	5.44	7.87	13.6	5.95	14.78	5.46	7.65
osa-miR439c	4.13	11.94	5.53	12.39	18.8	5.47	10.14	11.32	5.44	7.87	13.6	5.95	14.78	5.46	7.65
osa-miR439e	4.13	11.94	5.53	12.39	18.8	5.47	10.14	11.32	5.44	7.87	13.6	5.95	14.78	5.46	7.65
osa-miR439f	4.13	11.94	5.53	12.39	18.8	5.47	10.14	11.32	5.44	7.87	13.6	5.95	14.78	5.46	7.65
osa-miR439h	4.13	11.94	5.53	12.39	18.8	5.47	10.14	11.32	5.44	7.87	13.6	5.95	14.78	5.46	7.65
osa-miR5076	4.13	5.31	41.47	6.19	3.89	20.99	6.76	2.83	2.72	1.31	8.37	0.46	5.68	0	1.21
osa-miR5498	4.13	14.6	8.29	15.48	1.94	19.16	14.64	6.6	2.72	7.21	20.93	10.53	10.23	10.01	16.11
osa-miR5504	4.13	6.64	6.91	1.55	12.32	23.72	9.01	15.09	12.23	8.53	8.37	6.41	3.41	4.55	8.86
osa-miR5814	4.13	37.16	9.68	9.29	14.26	10.95	6.76	27.35	20.38	19.68	15.7	15.57	43.19	43.66	26.57
osa-miR6249a	4.13	0	5.53	17.03	2.59	5.47	14.64	1.89	4.08	5.25	4.19	5.04	5.68	5.46	3.22
osa-miR6249b	4.13	0	5.53	17.03	2.59	5.47	14.64	1.89	4.08	5.25	4.19	5.04	5.68	5.46	3.22
osa-miR815b	4.13	13.27	11.06	9.29	14.91	20.07	12.39	12.26	6.79	15.09	24.07	22.43	14.78	13.64	16.91
osa-miR817	4.13	2.65	1.38	3.1	0	0.91	0	0	4.08	0.66	4.19	1.83	2.27	2.73	0.4
osa-miR11336-5p	2.75	3.98	5.53	0	1.3	3.65	0	0.94	0	1.97	1.05	3.2	2.27	1.82	0.81
osa-miR1429-5p	2.75	18.58	5.53	0	2.59	4.56	1.13	4.71	4.08	3.94	5.23	5.49	5.68	8.19	7.25
osa-miR169f.2	2.75	1.33	1.38	10.84	3.89	2.74	0	0.94	1.36	1.31	1.05	0.92	2.27	3.64	2.42
osa-miR171c-5p	2.75	5.31	2.76	9.29	2.59	5.47	1.13	7.54	4.08	1.97	8.37	2.29	10.23	5.46	6.84
osa-miR172d-5p	2.75	13.27	4.15	7.74	9.72	10.04	12.39	11.32	6.79	9.18	24.07	13.73	11.37	10.01	14.09
osa-miR1846a-5p	2.75	0	2.76	3.1	1.3	1.82	0	1.89	0	1.97	1.05	0.46	0	0	2.01
osa-miR1846b-5p	2.75	0	2.76	3.1	1.3	1.82	0	1.89	0	1.97	1.05	0.46	0	0	2.01
osa-miR1870-3p	2.75	13.27	1.38	0	4.54	4.56	1.13	4.71	0	5.25	3.14	9.16	4.55	7.28	7.65
osa-miR2096-5p	2.75	0	0	0	0	0	0	0	0	0	0	0	0	0	0
osa-miR2118b	2.75	0	2.76	1.55	0.65	0.91	3.38	0	0	1.97	1.05	0	0	0.91	1.21
osa-miR2118n	2.75	0	2.76	1.55	0.65	0.91	3.38	0	0	1.97	1.05	0	0	0.91	1.21
osa-miR399e	2.75	0	0	0	4.54	0.91	3.38	0	0	0.66	0	0	1.14	4.55	0.4
osa-miR399f	2.75	0	0	0	4.54	0.91	3.38	0	0	0.66	0	0	1.14	4.55	0.4
osa-miR399g	2.75	0	0	0	4.54	0.91	3.38	0	0	0.66	0	0	1.14	4.55	0.4
osa-miR399k	2.75	2.65	1.38	0	4.54	2.74	0	0.94	0	3.28	0	2.29	0	0.91	0.81
osa-miR437	2.75	2.65	4.15	1.55	1.3	0.91	0	0	0	1.97	0	4.12	1.14	2.73	2.42
osa-miR5161	2.75	0	0	0	0	0	0	0	1.36	0.66	0	0.46	2.27	0	0
osa-miR530-5p	2.75	1.33	0	0	0.65	0.91	3.38	0	1.36	0	0	0	0	0.91	0.81
osa-miR5337b	2.75	9.29	6.91	1.55	4.54	4.56	7.88	3.77	2.72	11.81	4.19	7.78	12.5	20.92	13.69
osa-miR5505	2.75	3.98	8.29	3.1	3.89	27.37	0	11.32	8.15	18.37	17.79	16.48	21.59	37.29	39.86
osa-miR5508	2.75	15.93	17.97	12.39	11.67	23.72	19.15	21.69	23.1	13.77	12.56	16.02	10.23	16.37	18.12
osa-miR5526	2.75	6.64	2.76	4.64	7.13	12.77	3.38	4.71	4.08	5.25	14.65	5.95	9.09	7.28	11.68
osa-miR5536	2.75	6.64	1.38	3.1	7.78	10.04	3.38	7.54	10.87	7.87	10.46	8.7	13.64	10.92	10.47
osa-miR5809	2.75	1.33	0	1.55	2.59	0.91	7.88	4.71	1.36	1.31	3.14	2.29	2.27	1.82	1.61
osa-miR5824	2.75	0	0	0	1.3	1.82	0	0	1.36	3.28	0	0.92	0	1.82	4.03
osa-miR6245b-3p	2.75	5.31	1.38	0	3.24	3.65	4.5	0	0	9.18	8.37	3.66	1.14	8.19	6.04
osa-miR6246	2.75	0	2.76	0	1.3	5.47	6.76	2.83	4.08	0	1.05	0.46	3.41	1.82	1.21
osa-miR7692-3p	2.75	3.98	6.91	6.19	5.83	2.74	7.88	4.71	4.08	8.53	7.32	5.49	6.82	5.46	3.62
osa-miR7695-5p	2.75	0	0	3.1	0	3.65	0	0	0	1.97	2.09	2.29	0	1.82	0.81
osa-miR11343-5p	1.38	3.98	5.53	0	0.65	1.82	0	0.94	0	1.97	0	2.29	1.14	0.91	0.4
osa-miR1427	1.38	1.33	1.38	6.19	1.3	0.91	2.25	0	0	0.66	2.09	0.46	0	3.64	1.61
osa-miR1440b	1.38	2.65	1.38	0	1.3	1.82	0	0.94	1.36	1.97	3.14	0	0	0	0.4
osa-miR168a-5p	1.38	0	5.53	4.64	1.3	2.74	2.25	2.83	4.08	1.97	1.05	2.75	4.55	2.73	0.4
osa-miR171g	1.38	0	0	0	1.94	0	0	2.83	0	0	0	0.92	0	0	0
osa-miR172c	1.38	0	4.15	1.55	1.3	0	2.25	0	0	0.66	0	0.92	2.27	0	0.4
osa-miR1847.1	1.38	1.33	0	0	0.65	0	0	2.83	2.72	0.66	1.05	0	0	0.91	0.4
osa-miR1861d	1.38	3.98	2.76	3.1	3.89	2.74	3.38	0.94	0	1.31	1.05	1.37	7.96	0.91	3.62
osa-miR1862f	1.38	1.33	15.2	10.84	5.83	14.6	7.88	1.89	2.72	2.62	4.19	2.75	6.82	8.19	3.62
osa-miR1862g	1.38	1.33	12.44	10.84	6.48	11.86	7.88	1.89	2.72	2.62	4.19	3.2	7.96	7.28	3.22
osa-miR2092-3p	1.38	2.65	0	0	1.3	1.82	0	0	0	0.66	0	0	0	3.64	0.4
osa-miR2118g	1.38	0	0	0	0	0	1.13	0	0	0.66	0	0	0	0	0
osa-miR2118h	1.38	0	0	0	0	0	0	0	0	0	0	0	0	0	0
osa-miR2118k	1.38	0	0	0	0	0	0	0	0	0	0	0	0	0	0
osa-miR2865	1.38	0	0	1.55	0	0	0	0	0	0.66	0	0	0	0	0
osa-miR2869	1.38	0	0	0	0.65	0	0	0	0	0	0	0	0	0.91	0
osa-miR2870	1.38	0	0	0	1.3	1.82	5.63	0	0	0.66	1.05	0.92	2.27	0	0.81
osa-miR2905	1.38	1.33	4.15	0	1.3	4.56	1.13	5.66	1.36	0.66	2.09	4.12	2.27	4.55	4.43
osa-miR396b-3p	1.38	9.29	1.38	0	1.3	3.65	0	0.94	0	0	0	1.83	2.27	0	0.81
osa-miR396e-3p	1.38	6.64	2.76	1.55	6.48	5.47	1.13	0.94	1.36	1.31	0	1.37	2.27	2.73	1.21
osa-miR398a	1.38	0	5.53	0	1.94	0.91	5.63	0	2.72	0	0	0.46	0	0	0
osa-miR439i	1.38	0	0	0	0	0	1.13	0.94	0	0	1.05	0.92	0	0	0
osa-miR440	1.38	0	0	0	0	0	1.13	0	0	1.31	0	0	0	0	1.61
osa-miR5078	1.38	0	0	0	0	0	0	0	0	0	0	0	0	0	0.81
osa-miR5146	1.38	0	0	0	0	0	2.25	0.94	0	0.66	1.05	0	0	0	0.81
osa-miR5151	1.38	1.33	1.38	1.55	3.89	3.65	2.25	1.89	5.44	3.94	5.23	4.58	4.55	7.28	3.22
osa-miR5158	1.38	0	1.38	0	0.65	0	2.25	0	1.36	0.66	1.05	2.75	0	0	0.4
osa-miR531a	1.38	2.65	16.59	6.19	11.02	10.04	6.76	3.77	2.72	3.28	6.28	2.29	14.78	2.73	5.23
osa-miR531b	1.38	2.65	16.59	6.19	11.02	9.12	6.76	3.77	2.72	3.28	6.28	2.29	14.78	2.73	4.83
osa-miR531c	1.38	2.65	16.59	6.19	11.02	10.04	6.76	3.77	2.72	3.28	6.28	2.29	14.78	2.73	5.23
osa-miR5510	1.38	0	0	4.64	0.65	0	2.25	0	0	0.66	0	0.46	0	0	0.81
osa-miR5532	1.38	2.65	0	0	0	0	2.25	0.94	0	0.66	0	0	1.14	1.82	1.21
osa-miR5790	1.38	0	0	0	0	0	0	0	0	0	0	0	0	0	0
osa-miR5799	1.38	3.98	1.38	4.64	5.83	5.47	0	2.83	8.15	2.62	3.14	4.12	6.82	4.55	8.05
osa-miR5801a	1.38	5.31	5.53	6.19	9.07	9.12	4.5	5.66	16.31	3.28	3.14	1.83	11.37	3.64	8.05
osa-miR5817	1.38	3.98	0	0	0.65	0.91	0	1.89	1.36	1.97	2.09	3.2	4.55	3.64	3.22
osa-miR5825	1.38	13.27	8.29	7.74	9.07	5.47	1.13	8.49	2.72	9.84	17.79	15.57	19.32	17.28	20.53
osa-miR5829	1.38	0	0	1.55	0	0	0	0	0	0	3.14	0	0	1.82	0.4
osa-miR6248	1.38	3.98	8.29	1.55	0.65	4.56	2.25	2.83	1.36	4.59	8.37	4.12	5.68	2.73	4.83
osa-miR6253	1.38	1.33	0	0	0	1.82	0	0	0	0	1.05	0	0	0	0
osa-miR6254	1.38	2.65	5.53	7.74	3.89	7.3	1.13	1.89	4.08	1.97	3.14	1.37	6.82	3.64	1.21
osa-miR812q	1.38	9.29	5.53	1.55	1.3	3.65	2.25	6.6	1.36	9.84	8.37	7.78	12.5	8.19	6.44
osa-miR815c	1.38	11.94	8.29	4.64	12.32	15.51	6.76	10.37	4.08	11.15	12.56	14.65	12.5	11.83	12.08
osa-miR11338-5p	0	1.33	8.29	1.55	6.48	5.47	3.38	2.83	1.36	3.28	4.19	1.83	6.82	7.28	3.62
osa-miR11344-3p	0	0	0	0	0	0	0	0	0	0	0	0	0	0	0
osa-miR1319b	0	2.65	6.91	1.55	3.24	0.91	0	0	0	4.59	4.19	2.75	1.14	3.64	2.82
osa-miR1424	0	0	0	0	0	0	0	0	0	0	0	0	0	0	0
osa-miR1426	0	0	0	0	0	0	0	0	0	0	0	0	0	0	0
osa-miR1428a-5p	0	0	0	0	0	0	0	0	0	0	0	0	0	0	0
osa-miR1428a-3p	0	0	0	0	1.3	0	0	0	0	0	0	0	0	0	0
osa-miR1428b	0	0	0	0	0	0	0	0	0	0	0	0	0	0	0
osa-miR1428c	0	0	0	0	0	0	0	0	0	0	0	0	0	0	0
osa-miR1428d	0	0	0	0	0	0	0	0	0	0	0	0	0	0	0
osa-miR1428e-5p	0	0	0	0	0	0	0	0	0	0	0	0	0	0	0
osa-miR1428e-3p	0	0	0	0	0	0	0	0	0	0	0	0	0	0	0
osa-miR1428f-5p	0	0	0	0	0	0	0	0	0	0	0	0	0	0	0
osa-miR1428g-5p	0	0	0	0	0	0	0	0	0	0	0	0	0	0	0
osa-miR1430	0	0	0	0	0	0	0	0	0	0	0	0	0	0	0
osa-miR1431	0	0	0	0	0	0	0	0	0	0	0	0	0	0	0
osa-miR1432-3p	0	0	0	0	0	0.91	0	0	0	0	0	0	0	0	0
osa-miR1435	0	0	0	1.55	0	0	0	0	0	0	0	0	0	0	0
osa-miR1437a	0	0	0	0	0.65	0	0	0.94	0	0.66	0	0	0	0	0.4
osa-miR1437b-5p	0	0	1.38	0	0	0	0	0	0	0	0	0	0	0	0
osa-miR1437b-3p	0	0	5.53	0	0	0	0	0	0	0	4.19	0.46	0	0.91	0.81
osa-miR1438	0	0	0	0	0	0	0	0	0	0	0	0	0	0	0
osa-miR1440a	0	0	0	0	0.65	0	0	0	0	0	0	0	0	0	0
osa-miR1441	0	0	0	0	1.3	1.82	1.13	0.94	0	1.31	4.19	0.46	2.27	1.82	0.81
osa-miR1442	0	0	0	0	0	0	0	0	0	0	0	0	0	0	0
osa-miR156b-3p	0	0	0	0	0	0	0	0	0	0	0	0	0	0	0
osa-miR156f-3p	0	5.31	8.29	6.19	1.3	1.82	5.63	2.83	2.72	0	1.05	0.46	3.41	0	0.4
osa-miR156h-3p	0	5.31	8.29	6.19	1.3	1.82	5.63	2.83	2.72	0	1.05	0.46	3.41	0	0.4
osa-miR156l-3p	0	5.31	8.29	6.19	1.3	1.82	5.63	2.83	2.72	0	1.05	0.46	3.41	0	0.4
osa-miR160a-3p	0	1.33	2.76	0	0	0	1.13	0	0	0	0	0	0	0.91	0
osa-miR160b-3p	0	1.33	2.76	0	0	0	1.13	0	0	0	0	0	0	0.91	0
osa-miR160c-3p	0	0	0	0	0	0.91	0	0.94	0	1.97	0	0.92	3.41	1.82	1.61
osa-miR160d-3p	0	0	0	0	0	0.91	0	0	0	0	0	0	0	0	0.81
osa-miR160e-3p	0	0	1.38	0	0.65	1.82	0	0	0	0	1.05	0	1.14	0	1.61
osa-miR166g-5p	0	0	0	0	0	0.91	1.13	0	0	1.31	2.09	1.83	0	1.82	0.81
osa-miR166i-5p	0	0	0	0	0	0	0	0	0	0	0	0	0	0	0
osa-miR167c-3p	0	0	0	0	0.65	0	1.13	0	0	0.66	0	0.46	0	0	0
osa-miR168b	0	0	0	0	0	0	0	0	0	0	0	0	0	0	0
osa-miR169b	0	1.33	0	4.64	3.24	4.56	2.25	6.6	0	1.97	1.05	1.83	1.14	0.91	2.01
osa-miR169c	0	1.33	0	1.55	3.89	4.56	2.25	2.83	0	2.62	1.05	3.2	1.14	0.91	2.42
osa-miR169d	0	0	0	0	0	0	0	0	0	0	0	0	0	0	1.21
osa-miR169e	0	0	0	0	0	0	0	1.89	0	0	0	0.46	0	0	0.4
osa-miR169f.1	0	0	4.15	1.55	1.3	0	0	0	0	0	0	0.92	0	0.91	0
osa-miR169g	0	0	4.15	1.55	1.3	0	0	0	0	0	0	0.46	0	0.91	0
osa-miR169i-5p.2	0	18.58	4.15	3.1	0	9.12	5.63	2.83	4.08	0.66	6.28	0.92	7.96	0	1.61
osa-miR169m	0	5.31	5.53	3.1	1.3	5.47	1.13	0	1.36	0	1.05	1.37	1.14	0.91	0.4
osa-miR169n	0	0	0	1.55	0	0	0	2.83	0	0	0	0	0	0	0
osa-miR169o	0	0	0	1.55	0	0	0	1.89	0	0	0	0	0	0	0
osa-miR169p	0	2.65	0	0	0	0.91	2.25	0.94	0	0	1.05	0	0	0	0
osa-miR169q	0	0	0	0	0	0	0	0	0	0	0	0	0	0	0
osa-miR172b	0	1.33	0	1.55	0.65	0	0	0.94	0	0	0	1.37	0	0	0.4
osa-miR1846a-3p	0	0	0	1.55	0	0.91	1.13	0	0	0	0	0.46	1.14	0	0
osa-miR1846b-3p	0	0	0	1.55	0	0.91	1.13	0	0	0	0	0.46	1.14	0	0
osa-miR1846c-5p	0	0	0	1.55	0	0	0	0	0	0	1.05	0.46	0	0	0.4
osa-miR1846c-3p	0	0	0	0	0	0	0	0	0	0	0	0	0	0	0
osa-miR1847.2	0	0	0	0	0	0	0	0	0	0	0	0	0	0	0
osa-miR1848	0	0	0	0	0	0	0	0	0	0	0	0	0	0.91	0
osa-miR1850.2	0	0	0	0	0	0.91	0	0	0	0	0	0	0	0	0
osa-miR1852	0	0	0	0	0	0	0	0	0	0	0	0.92	0	0	0.81
osa-miR1853-5p	0	0	0	0	0	0	0	0	0	0	0	0	0	0	0
osa-miR1853-3p	0	0	0	0	0	0	0	0	0	0	0	0	0	0	0
osa-miR1854-5p	0	0	0	0	0	0	0	0	0	0	0	0	0	0.91	0
osa-miR1854-3p	0	0	0	0	0	0	0	0	0	0	0	0	0	0	0
osa-miR1855	0	0	0	0	0	0	0	0	0	0	0	0	0	0	0
osa-miR1858a	0	0	0	0	0	0	0	0	0	0	0	0	0	0	0
osa-miR1858b	0	0	0	0	0	0	0	0	0	0	0	0	0	0	0
osa-miR1859	0	0	0	1.55	0	0	0	0	0	0	0	0	0	1.82	0.81
osa-miR1860-5p	0	2.65	0	1.55	0.65	0.91	7.88	0	1.36	2.62	2.09	0	1.14	0	1.61
osa-miR1861a	0	3.98	0	13.93	0	0	0	2.83	6.79	0	1.05	0.92	3.41	4.55	1.61
osa-miR1861g	0	1.33	0	0	0	0	0	0.94	1.36	0	0	0	1.14	0	0.4
osa-miR1861n	0	0	0	0	0	0	0	0	0	0	0	0	0	0	0
osa-miR1861o	0	3.98	0	13.93	0	0	0	2.83	6.79	0	1.05	0.92	3.41	4.55	1.61
osa-miR1863b	0	2.65	2.76	1.55	1.3	7.3	2.25	3.77	5.44	3.94	3.14	5.49	5.68	5.46	3.62
osa-miR1865-5p	0	1.33	0	0	0	0	0	0	1.36	0	0	0.46	1.14	0	1.21
osa-miR1865-3p	0	6.64	1.38	0	0	0	1.13	2.83	4.08	2.62	0	1.83	1.14	0	3.62
osa-miR1866-5p	0	0	0	0	0.65	0	0	0	0	0	0	0	0	0	0
osa-miR1866-3p	0	0	0	0	0	0	0	0	0	0	0	0	0	0	0
osa-miR1869	0	0	0	0	0	0	0	0	0	0	0	1.37	0	0	0
osa-miR1874-5p	0	6.64	4.15	9.29	2.59	0	7.88	2.83	1.36	1.97	1.05	3.2	2.27	6.37	4.03
osa-miR1877	0	0	0	0	0	0	0	0	0	0	0	0	0	0	0
osa-miR1881	0	0	0	3.1	2.59	8.21	0	1.89	0	3.94	1.05	3.2	2.27	5.46	1.21
osa-miR1882a	0	0	0	0	0	0	0	0	0	0	0	0	0	0	0
osa-miR1882b	0	0	0	0	0	0	0	0	0	0	0	0	0	0	0
osa-miR1882c	0	0	0	0	0	0	0	0	0	0	0	0	0	0	0
osa-miR1882d	0	0	0	0	0	0	0	0	0	0	0	0	0	0	0
osa-miR1882e-5p	0	0	0	0	0	0	0	0	0	0	0	0	0	0	0
osa-miR1882e-3p	0	0	1.38	0	0	0	1.13	1.89	0	0.66	0	0	0	0	0.4
osa-miR1882f	0	0	0	0	0	0	0	0	0	0	0	0	0	0	0
osa-miR1882g	0	0	0	0	0	0	0	0	0	0	0	0	0	0	0
osa-miR1882h	0	0	0	0	0	0	0	0	0	0	0	0	0	0	0
osa-miR1883b	0	1.33	0	0	0.65	0	0	0	0	0.66	0	0.46	1.14	0.91	0.81
osa-miR2090	0	0	0	0	0	0	0	0	0	0	0	0	0	0	0
osa-miR2091-5p	0	0	0	0	0	0	0	0	0	0	0	0	0	0	0
osa-miR2091-3p	0	0	0	0	0	0	0	0	0	0	0	0	0	0	0
osa-miR2092-5p	0	0	0	0	0	0	0	0	0	0	0	0	0	0	0
osa-miR2093-5p	0	0	0	0	0	0	0	0	0	0	0	0	0	0	0
osa-miR2093-3p	0	0	0	0	0	0	0	0	0	0	0	0	0	0	0
osa-miR2094-5p	0	0	0	0	0	0	0	0	0	0	0	0	0	0	0
osa-miR2094-3p	0	0	0	0	0	0	0	0	0	0	0	0	0	0	0
osa-miR2095-5p	0	0	0	0	0	0	0	0	0	0	0	0	0	0	0
osa-miR2095-3p	0	0	0	0	0	0	0	0	0	0	0	0	0	0	0
osa-miR2096-3p	0	0	0	0	0	0	0	0	0	0	0	0	0	0	0
osa-miR2097-5p	0	0	0	0	0	0	0	0	0	0	0	0	0	0	0
osa-miR2097-3p	0	0	0	0	0	0	0	0	0	0	0	0	0	0	0
osa-miR2098-5p	0	0	0	0	0	0	0	0	0	0	1.05	0	0	0	0
osa-miR2098-3p	0	0	0	0	0	0	0	0	0	0.66	0	0.46	0	0	2.42
osa-miR2099-5p	0	0	0	0	0	0	0	0	0	0	0	0	0	0	0
osa-miR2099-3p	0	0	0	0	0	0	0	0	0	0	0	0	0	0	0
osa-miR2100-5p	0	0	0	0	0	0.91	0	0	0	0	0	0.46	2.27	0	0.4
osa-miR2100-3p	0	0	0	0	0	0	0	0	0	0	0	0	0	0	0
osa-miR2101-5p	0	0	0	0	0	0	0	0	0	0	0	0	0	0	0
osa-miR2101-3p	0	0	0	0	0	0	0	0	0	0	0	0	0	0	0
osa-miR2102-5p	0	0	0	0	0	0	0	0	0	0	0	0	0	0	0
osa-miR2102-3p	0	0	0	0	0	0	0	0	0	0	0	0	0	0	0
osa-miR2103	0	0	0	0	0	0	1.13	1.89	0	0	0	0	0	0	0
osa-miR2104	0	0	0	0	0	0	0	0	0	0	0	0	0	0	0
osa-miR2105	0	0	0	0	0	0	0	0	0	0	0	0	0	0	0
osa-miR2118a	0	0	0	0	0	1.82	0	1.89	0	1.31	2.09	2.29	0	1.82	0.81
osa-miR2118i	0	0	0	0	0	0	0	0	0	0	0	0	0	0	0
osa-miR2118l	0	1.33	0	0	0	0	0	0.94	0	0	0	0	0	0	0.4
osa-miR2118p	0	1.33	0	1.55	1.3	0	0	0	0	1.31	3.14	0.46	0	2.73	2.42
osa-miR2122	0	0	0	0	0	0	0	0	0	0	0	0	0	0	0
osa-miR2275a	0	0	0	0	0	0	0	0	0	0	0	0	0	0	0
osa-miR2275b	0	0	0	0	0	0	0	0	0	0	0	0	0	0	0
osa-miR2275c	0	0	0	0	0	0	0	0	0	0	0	0	0	0	0
osa-miR2275d	0	0	0	0	0	0	0	0	0	0	0	0	1.14	0	0
osa-miR2866	0	0	0	0	0.65	0	0	0	0	0.66	0	0	0	0	0.81
osa-miR2867-5p	0	5.31	0	3.1	2.59	0.91	2.25	0	0	0	2.09	0.92	1.14	1.82	1.61
osa-miR2868	0	0	0	0	0	0	0	0	0	0	0	0	0	1.82	0
osa-miR2871b-5p	0	0	0	0	0	0	0	0	0	1.31	0	0	0	0	0.4
osa-miR2872	0	0	0	0	0	0	0	0	1.36	0	0	0.92	3.41	0	0.4
osa-miR2873c	0	1.33	0	0	0.65	0.91	0	0	0	0	0	0	0	0	0.4
osa-miR2874	0	0	0	0	0	0	0	0.94	0	0	0	0	0	0	0
osa-miR2875	0	0	0	0	0	0	0	0	0	0	0	0	0	0	0
osa-miR2876-5p	0	0	0	0	0	0	0	0	0	0	0	0	0	0	0
osa-miR2876-3p	0	0	0	0	0	0	0	0	0	0	0	0	0	0	0
osa-miR2878-3p	0	2.65	0	0	0	0	4.5	0.94	0	0	0	1.37	1.14	2.73	2.82
osa-miR2907a	0	0	0	0	0	0	0	0	0	0	0	0	0	0	0
osa-miR2907b	0	0	0	0	0	0	0	0	0	0	0	0	0	0	0
osa-miR2907c	0	0	0	0	0	0	0	0	0	0	0	0	0	0	0
osa-miR2907d	0	0	0	0	0	0	0	0	0	0	0	0	0	0	0
osa-miR2918	0	0	0	0	0	0	0	0	0	0	0	0	0	0	0
osa-miR2919	0	0	0	0	0	0	0	0	0	0	0	0	0	0	0
osa-miR2920	0	0	0	0	0	0	0	0	0	0	0	0	0	0	0
osa-miR2921	0	0	0	0	0	0	0	0	0	0	0	0	0	0	0
osa-miR2922	0	0	0	0	0	0	0	0	0	0	0	0	0	0	0
osa-miR2923	0	0	0	0	0	0	0	0	0	0	0	0	0	0	0
osa-miR2924	0	0	0	0	0	0	0	0	0	0	0	0	0	0	0
osa-miR2925	0	0	0	0	0	0	0	0	0	0	0	0	0	0	0
osa-miR2926	0	0	0	0	0	0	0	0	0	0	0	0	0	0	0
osa-miR2927	0	0	0	0	0	0	0	0	0	0	0	0	0	0	0
osa-miR2928	0	0	0	0	0	0	0	0	0	0	0	0	0	0	0
osa-miR2929	0	0	0	0	0	0	0	0	0	0	0	0	0	0	0
osa-miR2930	0	0	0	0	0	0	0	0	0	0	0	0	0	0	0
osa-miR2931	0	0	0	0	0	0	0	0	0	0	0	0	0	0	0
osa-miR2932	0	0	0	0	0	0	0	0	0	0	0	0	0	0	0
osa-miR319a-5p	0	0	0	0	0	0	0	0	0	0.66	0	0	0	0.91	0.4
osa-miR319a-3p	0	0	0	0	0	14.6	0	0.94	2.72	10.49	6.28	1.83	3.41	15.46	18.12
osa-miR390-3p	0	5.31	2.76	4.64	2.59	22.81	0	7.54	2.72	2.62	4.19	7.78	12.5	10.01	10.47
osa-miR395c	0	1.33	0	4.64	1.3	0.91	3.38	0.94	0	0	0	1.37	0	1.82	2.42
osa-miR395f	0	0	0	0	0	0	0	0	0	0	0	0	0	0	0
osa-miR395o	0	0	0	0	0	0.91	2.25	0	0	0	0	0	0	0	0.4
osa-miR395u	0	0	0	0	0	0	0	0	0	0	0	0	0	0	0
osa-miR395v	0	0	0	0	0	0	0	0	0	0	0	0	0	0	0
osa-miR395w	0	0	0	0	0.65	0	0	0	1.36	0.66	0	0	0	0	0
osa-miR395x	0	0	0	0	0	0	0	0	0	0	0	0	1.14	0	0
osa-miR3979-3p	0	0	1.38	1.55	0	2.74	0	1.89	0	0	0	0	4.55	0	2.82
osa-miR3981-5p	0	0	0	0	0	0	0	0	0	0	0	0	0	0.91	0.4
osa-miR3981-3p	0	1.33	1.38	3.1	0.65	6.39	2.25	0	1.36	0	0	0	2.27	3.64	0.81
osa-miR3982-5p	0	0	0	0	1.94	1.82	0	0	0	0.66	2.09	1.37	1.14	0	1.61
osa-miR3982-3p	0	1.33	0	0	0.65	1.82	0	0	0	0	0	0	0	0	0
osa-miR399h	0	0	2.76	0	1.3	7.3	1.13	0.94	0	7.87	0	1.37	4.55	1.82	5.23
osa-miR413	0	0	0	0	0	0	0	0	0	0	0	0	0	0	0
osa-miR414	0	0	0	0	0	0	0	0	0	0	0	0	0	0	0
osa-miR415	0	0	0	0	0	0	0	0	0	0	0	0	0	0	0
osa-miR416	0	0	0	0	0	0	0	0	0	0	0	0	0	0	0
osa-miR417	0	0	0	0	0	0	0	0	0	0	0	0	0	0	0
osa-miR418	0	0	0	0	0	0	0	0	0	0	0	0	0	0	0
osa-miR419	0	0	0	0	0	0	0	0	0	0	0	0	0	0	0
osa-miR426	0	0	0	0	0	0	0	0	0	0	0	0	0	0	0
osa-miR438	0	0	0	0	0	0	0	0	0	0	0	0	0	0	0
osa-miR439b	0	0	1.38	0	4.54	0.91	1.13	0.94	2.72	0	2.09	1.37	4.55	0.91	0.81
osa-miR439d	0	0	0	0	1.94	0.91	1.13	0.94	2.72	0	1.05	0.92	1.14	0	0.81
osa-miR439g	0	0	1.38	0	4.54	0.91	1.13	0.94	2.72	0	2.09	1.37	4.55	0.91	0.81
osa-miR443	0	1.33	1.38	0	0	0.91	1.13	0	0	0	0	0.46	1.14	0.91	0
osa-miR5071	0	0	0	0	0	0	0	0	0	0	0	0	0	0	0
osa-miR5074	0	0	0	0	0	0	0	0	0	0	0	0	0	0	1.21
osa-miR5075	0	0	0	0	0	0	0	0	0	0	0	0	0	0	0
osa-miR5077	0	0	0	0	0	1.82	0	0	0	0.66	0	0	0	0	0.4
osa-miR5080	0	1.33	1.38	0	1.3	0.91	0	0	0	0	0	0	0	3.64	0.4
osa-miR5081	0	0	0	0	0	0	0	0	0	0	0	0	0	0	0
osa-miR5147	0	0	1.38	0	1.94	0	0	1.89	2.72	1.97	1.05	0	0	0	0.81
osa-miR5152-5p	0	0	0	0	0	0	0	0	0	0	0	0	0	0	0
osa-miR5152-3p	0	0	0	0	0	0	0	0	0	0	0	0	0	0	0
osa-miR5155	0	0	0	0	0	0	0	0	0	0.66	0	0	0	0	0.81
osa-miR5156	0	0	0	0	0	0	0	0	0	0	0	0	0	0	0
osa-miR5157a-5p	0	0	0	0	0	0	0	0	1.36	0	0	0	0	0	0
osa-miR5157a-3p	0	2.65	0	0	0.65	0	0	0	0	0	0	0	0	0	0.81
osa-miR5157b-5p	0	0	0	0	0	0	0	0	1.36	0	0	0	0	0	0
osa-miR5157b-3p	0	2.65	0	0	0.65	0	0	0	0	0	0	0	0	0	0.81
osa-miR5160	0	1.33	0	0	1.3	0.91	0	0	0	0.66	0	1.83	2.27	0	0
osa-miR5162	0	0	0	0	0	0	0	0	0	1.31	0	0.46	0	0.91	0.4
osa-miR5179	0	0	0	0	0	0	0	0	0	0	0	0	0	0	0
osa-miR529a	0	0	0	0	1.3	0	0	0	0	0	0	0.46	0	0	0
osa-miR530-3p	0	0	0	0	0	0	0	0	0	0	0	0	0	0	0
osa-miR5338	0	0	0	0	0	0	0	0	0	0	0	0	0	0	0
osa-miR5339	0	0	0	0	0	0	0	0	0	0	0	0	0	0	0.4
osa-miR5484	0	0	0	0	0	0	0	0	0	0	0	0	0	0	0
osa-miR5485	0	0	0	0	0	0	0	0	0	0	0	0	0	0	0
osa-miR5486	0	0	0	0	0	0	0	0	0	0	0	0	0	0	0
osa-miR5487	0	0	0	0	0	0	0	0	0	0	0	0	0	0	0
osa-miR5488	0	0	0	0	0	0	0	0	0	0	0	0	0	0	0
osa-miR5489	0	0	0	0	0	0	0	0	0	0	0	0	0	0	0
osa-miR5490	0	0	0	1.55	1.94	0.91	0	1.89	0	2.62	2.09	0.46	2.27	0	1.21
osa-miR5491	0	0	0	0	0	0	0	0	0	0	0	0	0	0	0
osa-miR5492	0	0	0	0	0	0	0	0	0	0	0	0	0	0	0
osa-miR5494	0	0	0	0	0	0	0	0	0	0	0	0	0	0	0
osa-miR5495	0	0	0	0	0	0	0	0	0	0	0	0	0	0	0
osa-miR5496	0	0	0	0	0	0	0	0	0	0	0	0	0	0	0
osa-miR5497	0	0	0	0	0	0	0	0	0	0	0	0	0	0	0
osa-miR5499	0	0	0	0	0	0	0	0	0	0	0	0	0	0	0
osa-miR5500	0	0	0	0	0.65	0	0	0	0	0	0	0	0	0	0
osa-miR5501	0	2.65	1.38	1.55	0	2.74	0	1.89	1.36	1.31	0	0.92	0	5.46	1.61
osa-miR5502	0	1.33	0	0	1.3	1.82	1.13	0.94	0	1.31	0	0.92	0	0	0.4
osa-miR5503	0	0	0	0	0.65	0	0	0.94	2.72	0	0	0.46	0	0.91	1.21
osa-miR5506	0	0	0	0	0	0	0	0	0	0	0	0	0	0	0
osa-miR5507	0	0	0	0	0	0	0	0	0	0	0	0	0	0	0
osa-miR5509	0	0	0	0	0	0	0	0	0	0	0	0	0	0	0
osa-miR5511	0	0	0	0	0	0	0	0	0	0	0	0	0	0	0
osa-miR5512a	0	0	0	0	0	0.91	0	0	0	0	0	0	1.14	0	0
osa-miR5512b	0	0	0	0	0	0.91	0	0	0	0	0	0	1.14	0	0
osa-miR5514	0	0	0	0	0	0	0	0	0	0	0	0	0	0	0
osa-miR5515	0	0	0	0	0	0	0	0	0	0	0	0	0	0	0
osa-miR5516a	0	0	0	0	0	0	0	0	0	0	0	0	0	0	0
osa-miR5516b	0	0	0	0	0	0	0	0	0	0	0	0	0	0	0
osa-miR5517	0	0	0	0	0	0	0	0	0	0	0	0	0	0	0
osa-miR5518	0	0	0	0	0	0	0	0	0	0	0	0	0	0	0
osa-miR5519	0	0	0	0	0	0	0	0	0	0	0	0	0	0	0
osa-miR5521	0	0	0	0	0	0	0	0	0	0	0	0	0	0	0
osa-miR5522	0	0	0	0	0	0	0	0	0	0.66	0	0	0	0	0
osa-miR5523	0	0	0	0	0	0	0	0	0	0	0	0	0	0	0
osa-miR5524	0	0	0	0	0	0	0	0	0	0	1.05	0	1.14	0	0
osa-miR5525	0	0	0	0	0	0	0	0	0	1.31	0	0	0	0	0.4
osa-miR5527	0	0	0	0	0	0	0	0	0	0	0	0	0	0	0
osa-miR5528	0	0	0	0	0	0	0	0	0	0	0	0	0	0	0.4
osa-miR5529	0	0	0	0	0	0	0	0	0	0	0	0	0	0	0
osa-miR5530	0	0	0	0	0	0	0	0	0	0	0	0	0	0	0
osa-miR5531	0	0	0	0	0	0	0	0	0	0	0	0	0	0	0
osa-miR5533	0	0	0	0	0	0	0	0	0	0	0	0	0	0	0
osa-miR5534a	0	1.33	0	0	1.3	0.91	0	0	0	1.31	0	1.37	0	0.91	0.4
osa-miR5534b	0	1.33	0	0	0.65	0	0	0.94	0	0	0	0.46	0	0.91	0.81
osa-miR5535	0	0	0	0	0	0	0	0	0	0	0	0	0	0	0
osa-miR5537	0	1.33	0	0	0	0	0	0.94	0	0	1.05	0.46	2.27	1.82	1.21
osa-miR5538	0	1.33	1.38	1.55	1.3	0.91	1.13	0	0	0.66	1.05	0.46	3.41	1.82	0.4
osa-miR5539a	0	0	1.38	3.1	1.94	4.56	3.38	0.94	0	3.28	4.19	0.92	0	2.73	1.61
osa-miR5539b	0	0	1.38	3.1	1.94	4.56	3.38	0.94	0	3.28	4.19	0.92	0	2.73	1.61
osa-miR5540	0	0	0	0	0	1.82	0	0	0	1.31	1.05	1.37	0	1.82	0
osa-miR5541	0	0	0	0	0	0	0	0	0	0	0	0	0	0	0
osa-miR5542	0	0	0	0	0	0	0	0.94	0	0	0	0	0	0	0
osa-miR5543	0	0	0	0	0	0	0	0	0	0	0	0	0	0	0
osa-miR5544	0	0	0	0	0	0	0	0	0	0	0	0	0	0	0
osa-miR5789	0	0	0	0	0	0	0	0	0	0	0	0	0	0	0
osa-miR5791	0	0	0	0	0	0	0	0	0	0	0	0	0	0	0
osa-miR5792	0	0	0	0	0.65	0	0	0	0	0	0	0	0	0	0.4
osa-miR5793	0	0	0	0	0	0	0	0	0	0	0	0	0	0	0
osa-miR5795	0	0	0	0	0	0	0	0	0	0	0	0	0	0	0
osa-miR5796	0	0	0	0	0	0	0	0	0	0	0	0	0	0	0
osa-miR5797	0	0	0	0	0	0	0	0	0	0	0	0	0	0	0
osa-miR5798	0	0	0	0	0	0	0	0	0	0	0	0	0	0	0
osa-miR5800	0	0	0	0	0	0	0	0	0	0	0	0	0	0	0
osa-miR5801c-3p	0	0	0	0	0	1.82	0	0	0	0	2.09	0.92	0	0.91	0
osa-miR5803	0	1.33	0	0	2.59	0	4.5	0	0	0.66	1.05	1.37	1.14	2.73	0.81
osa-miR5804	0	0	0	0	0	0	0	0	0	0	0	0	0	0	0
osa-miR5805	0	10.62	2.76	1.55	1.94	3.65	2.25	1.89	1.36	2.62	11.51	3.66	4.55	8.19	2.01
osa-miR5806	0	0	0	0	0	0	0	0	0	0	0	0	0	0	0
osa-miR5807	0	0	0	0	0	0	0	0	0	0	0	0	0	0	0
osa-miR5811	0	3.98	0	0	0	0	0	0	0	0	1.05	0.46	0	0	0
osa-miR5812	0	0	0	0	0	0	0	0	0	0	3.14	0.92	0	0	0.4
osa-miR5818	0	0	0	0	0	0	0	0	0	0	0	0	0	0	0
osa-miR5819	0	0	0	3.1	0	0	0	0	1.36	0	0	0.46	0	0	0
osa-miR5820	0	0	0	0	0	0	0	0	0	0	0	0	0	0	0
osa-miR5821	0	0	0	1.55	0	0	1.13	0.94	1.36	0	0	0	0	0	0
osa-miR5822	0	0	0	0	0	0	0	0	0	0	1.05	0	0	0	0
osa-miR5823	0	5.31	0	1.55	0.65	0.91	1.13	0	1.36	1.31	0	1.37	2.27	2.73	3.22
osa-miR5826	0	0	0	0	1.3	0.91	0	0.94	0	1.31	2.09	1.37	2.27	6.37	1.21
osa-miR5827	0	0	1.38	0	0	1.82	0	1.89	1.36	0.66	2.09	1.37	2.27	1.82	3.22
osa-miR5828	0	0	0	0	0	0	0	0	0	0	0	0	0	0	0
osa-miR5830	0	0	0	0	0	0	0	0	0	0	0	0	0	0	0
osa-miR5831	0	0	0	0	0	0	0	0	0	0	0	0	0	0	0
osa-miR5832	0	0	0	0	0	0	0	0	0	0	0	0	0	0	0
osa-miR5833	0	0	0	0	0	0	0	0	0	0	0	0	0	0	0
osa-miR5834	0	0	0	0	0	0	0	0	0	0	0	0	0	0	0
osa-miR5835	0	0	1.38	0	0	0	0	0	0	0	0	0	0	0	0.4
osa-miR5836	0	0	0	0	0	0	0	0	0	0	0	0	0	0	0
osa-miR5837.2	0	0	0	0	0	0	0	0	0	0	0	0	0	0	0
osa-miR5837.1	0	0	0	0	0	0	0	0	0	0	0	0	0	0	0
osa-miR6245	0	0	0	0	0	0	0	0	1.36	0	1.05	0	0	0	0
osa-miR6245b-5p	0	2.65	0	0	0	0.91	3.38	2.83	0	2.62	1.05	0.46	2.27	7.28	1.61
osa-miR6247	0	0	0	0	0	0	0	0	0	0	0	0	0	0	0
osa-miR6250	0	0	4.15	0	0	0	0	0	0	1.31	0	0	0	0	0
osa-miR6252	0	0	0	0	0	0	0	0	0	0	0	0	0	0	0
osa-miR6255	0	0	0	0	0	0.91	0	0	0	0	0	0	0	0	0
osa-miR6256	0	0	0	0	0	0	0	0	0	0	0	0	0	0	0
osa-miR7692-5p	0	1.33	0	0	0	0	0	0	0	0	0	0.46	0	0	0.4
osa-miR7693-3p	0	0	0	1.55	2.59	0.91	0	0	1.36	0.66	1.05	0	0	0	1.21
osa-miR7694-5p	0	3.98	5.53	0	1.3	2.74	2.25	1.89	0	1.31	1.05	2.75	2.27	2.73	4.43
osa-miR7695-3p	0	0	0	0	0	0.91	0	0	0	0	0	0	1.14	0	0.4
osa-miR810a	0	1.33	1.38	6.19	5.83	2.74	0	0.94	6.79	4.59	0	1.83	2.27	4.55	2.01
osa-miR812r	0	5.31	6.91	1.55	2.59	5.47	3.38	6.6	2.72	5.9	11.51	7.33	4.55	4.55	12.08
osa-miR815a	0	10.62	1.38	0	9.07	6.39	4.5	5.66	4.08	5.25	9.42	9.16	6.82	8.19	7.25
osa-miR816	0	1.33	0	1.55	0.65	0	0	0	0	1.97	0	0.46	0	0	0.4
osa-miR818f	0	0	0	0	0	0	0	0	0	0	0	0	0	0	0
osa-miR821a	0	0	0	0	0	0	0	0	0	0	0	0	0	0	0
osa-miR821b	0	0	0	0	0	0	0	0	0	0	0	0	0	0	0
osa-miR821c	0	0	0	0	0	0	0	0	0	0	0	0	0	0	0
