# Supplementary material for: Combined miRNA and mRNA sequencing reveals the defensive strategies of resistant YHY15 rice against differentially virulent brown planthoppers
Source: Front Plant Sci. 2024 Mar 18;15:1366515. doi: 10.3389/fpls.2024.1366515 (PMC10982320; doi:10.3389/fpls.2024.1366515)
Supplement: Supplementary file 4 [file Table_3.xlsx]

## Sheet: R0 vs RY6
Supplementary Table 3. Differentially expressed miRNAs in all comparisons
Supplementary Table 3-1. Differentially expressed miRNAs in R0 vs RY6
id	R0_1	R0_2	R0_3	RY6_1	RY6_2	RY6_3	log2FoldChange	pvalue	padj	FC	direction	Target_gene_ID	target
osa-miR319a-3p	0	0	0	3.41	15.46	18.12	5.39656	0.00029883	0.0116661	42.1238	up	LOC4347750	LOC4347750;LOC107276213;LOC4347751;LOC9271092;LOC4347551
osa-miR398a	1.38	0	5.53	0	0	0	-4.41594	0.0488856	1	0.0468458	down	LOC4331702	LOC4331702;LOC4335368;LOC4349919;LOC9268603;LOC4324333
osa-miR319a-3p.2-3p	139.05	127.41	109.19	550.09	3826.8	3148.67	4.05366	7.38357e-16	2.67285e-13	16.6063	up	LOC4337861	LOC4337861;LOC4337862;LOC4326585;LOC107276637;LOC4335012
osa-miR319b	150.06	139.35	129.93	572.82	3738.57	3127.33	3.87649	4.27127e-15	7.73099e-13	14.6873	up	LOC4337861	LOC4337861;LOC4337862;LOC4326585;LOC107276637;LOC4335012
osa-miR1856	5.51	3.98	4.15	0	1.82	0	-3.37608	0.0298827	1	0.0963162	down	LOC4345309	LOC4345309;LOC4345310;LOC4325535;LOC4325537;LOC107275864
osa-miR5076	4.13	5.31	41.47	5.68	0	1.21	-3.32682	0.00161769	0.0325336	0.0996618	down	LOC107277945	LOC107277945;LOC107279298;LOC4350353;LOC107275975;LOC4351913
osa-miR398b	815.03	248.18	610.94	92.06	210.12	61.2	-2.56147	3.65719e-07	4.41301e-05	0.169402	down	LOC4331702	LOC4331702;LOC4335368;LOC4335110;LOC4335111;LOC4349919
osa-miR5505	2.75	3.98	8.29	21.59	37.29	39.86	2.47845	0.000322269	0.0116661	5.57299	up	LOC4350473	LOC4350473;LOC4352601;LOC4352606;LOC4331386;LOC4338511
osa-miR5072	19.27	5.31	13.82	1.14	4.55	2.82	-2.46645	0.00464045	0.0524951	0.180936	down	LOC107277317	LOC107277317;LOC9266659;LOC4340263;LOC9272689;LOC112936211
osa-miR5079a	27.53	49.1	164.48	28.41	26.38	4.03	-2.38306	0.000473965	0.014298	0.191702	down	LOC9270668	LOC9270668;LOC4326380;LOC4347267;LOC107277945;LOC4332858
osa-miR5079b	27.53	49.1	164.48	28.41	26.38	4.03	-2.38306	0.000473965	0.014298	0.191702	down	LOC9270668	LOC9270668;LOC4326380;LOC4347267;LOC107277945;LOC4332858
osa-miR408-5p	26.16	7.96	29.03	4.55	6.37	5.23	-2.28185	0.00130852	0.0307913	0.205634	down	LOC4335589	LOC4335589;LOC9272252;LOC4334900;LOC4346674;LOC4329468
osa-miR2873a	4.13	17.25	5.53	3.41	0.91	2.82	-2.05036	0.0374858	0.17177	0.241423	down	LOC4326290	LOC4326290;LOC107277945;LOC9268610;LOC4347267;LOC9268583
osa-miR166e-5p	6.88	11.94	4.15	47.74	32.75	22.55	1.93837	0.00201174	0.0383289	3.83271	up	LOC4326513	LOC4326513;LOC107277945;LOC107277317;LOC4347823;LOC4343486
osa-miR167h-3p	119.78	70.34	60.82	63.65	12.73	9.26	-1.85304	0.00257904	0.0388537	0.276808	down	LOC107278090	LOC107278090;LOC107279103;LOC9267730;LOC4348767;LOC112935985
osa-miR408-3p	5729.96	2022.57	6066.51	1472.98	2136.71	1365.77	-1.8125	2.97525e-05	0.00215408	0.284697	down	LOC107276637	LOC107276637;LOC4335125;LOC107277770;LOC9267065;LOC112936987
osa-miR166j-5p	379.98	349.04	239.12	150.03	101.88	91	-1.74987	4.93393e-07	4.46521e-05	0.29733	down	LOC9269030	LOC9269030;LOC107281130;LOC4332497;LOC4325456;LOC4325457
osa-miR397b	1565.35	749.84	1190.08	410.3	683.13	229.1	-1.73126	5.67323e-05	0.00342285	0.30119	down	LOC107277945	LOC107277945;LOC9270668;LOC107276994;LOC4351951;LOC107277567
osa-miR1425-3p	11.01	3.98	0	25	10.92	22.55	1.7137	0.0396792	0.178785	3.28002	up	LOC107277584	LOC107277584;LOC4347752;LOC4347753;LOC9267694;LOC9267104
osa-miR397a	545.19	274.72	265.38	118.2	234.68	66.44	-1.6901	0.000261638	0.0116661	0.309905	down	LOC9267104	LOC9267104;LOC4329608;LOC4339828;LOC4326290;LOC107277317
osa-miR1432-5p	45.43	15.93	29.03	15.91	12.73	9.26	-1.58772	0.00696485	0.0614945	0.332697	down	LOC4331372	LOC4331372;LOC9270922;LOC107281270;LOC112939644;LOC9269030
osa-miR528-5p	861.84	448.58	1344.89	287.55	455.72	366.41	-1.58327	0.000196133	0.0101429	0.333725	down	LOC4347809	LOC4347809;LOC4335364;LOC107276241;LOC112936210;LOC107279401
osa-miR166a-5p	15.14	11.94	5.53	47.74	37.29	26.98	1.52511	0.00781923	0.0673943	2.87808	up	LOC4326513	LOC4326513;LOC107277945;LOC107277317;LOC4347823;LOC4343486
osa-miR166d-5p	39.93	31.85	44.23	22.73	12.73	15.3	-1.47408	0.00317404	0.0388537	0.359963	down	LOC4326513	LOC4326513;LOC4343486;LOC9266571;LOC9268304;LOC4338511
osa-miR171a	23.4	59.72	19.35	79.56	103.7	121.6	1.40197	0.00122502	0.0307913	2.64261	up	LOC4331702	LOC4331702;LOC107276230;LOC107276994;LOC4351951;LOC4349818
osa-miR1874-3p	8.26	104.84	24.88	90.92	124.62	157.43	1.34072	0.0170595	0.0980246	2.53277	up	LOC107277945	LOC107277945;LOC4346563;LOC4346564;LOC4350472;LOC107276848
osa-miR2871a-5p	27.53	41.14	9.68	10.23	17.28	8.86	-1.32798	0.0274532	0.146148	0.398327	down	LOC4331613	LOC4331613;LOC4331617;LOC4350261;LOC112936180;LOC4330291
osa-miR399i	89.49	47.78	118.87	62.51	23.65	41.47	-1.30443	0.00865783	0.0728868	0.404882	down	LOC107277584	LOC107277584;LOC4347752;LOC4347753;LOC9267694;LOC4348598
osa-miR156a	4406.92	1466.5	2034.61	1547.99	1435.39	1089.15	-1.27771	0.00285022	0.0388537	0.41245	down	LOC4338174	LOC4338174;LOC4333935;LOC4333937;LOC4328870;LOC4332289
osa-miR156e	4406.92	1466.5	2034.61	1547.99	1435.39	1089.15	-1.27771	0.00285022	0.0388537	0.41245	down	LOC4338174	LOC4338174;LOC4333935;LOC4333937;LOC4328870;LOC4332289
osa-miR156i	4406.92	1466.5	2034.61	1547.99	1435.39	1089.15	-1.27771	0.00285022	0.0388537	0.41245	down	LOC4338174	LOC4338174;LOC4333935;LOC4333937;LOC4328870;LOC4332289
osa-miR156b-5p	4416.56	1471.81	2038.76	1549.12	1439.94	1095.59	-1.27681	0.00284663	0.0388537	0.412707	down	LOC4338174	LOC4338174;LOC4333935;LOC4333937;LOC4328870;LOC4332289
osa-miR156c-5p	4416.56	1471.81	2038.76	1549.12	1439.94	1095.59	-1.27681	0.00284663	0.0388537	0.412707	down	LOC4338174	LOC4338174;LOC4333935;LOC4333937;LOC4328870;LOC4332289
osa-miR156g-5p	4416.56	1471.81	2038.76	1549.12	1439.94	1095.59	-1.27681	0.00284663	0.0388537	0.412707	down	LOC4338174	LOC4338174;LOC4333935;LOC4333937;LOC4328870;LOC4332289
osa-miR1851	22.03	31.85	24.88	18.18	10.92	10.07	-1.26867	0.019353	0.107781	0.415043	down	LOC4342932	LOC4342932;LOC9270958;LOC4342934;LOC4335125;LOC4334367
osa-miR11342-3p	5.51	15.93	15.2	32.96	30.02	36.24	1.22469	0.0281473	0.147672	2.33706	up	LOC107277366	LOC107277366;LOC107278339;LOC9270471;LOC4347355;LOC4327594
osa-miR1861c	28.91	53.09	8.29	132.98	72.77	33.42	1.22435	0.0337655	0.162292	2.33651	up	LOC4331658	LOC4331658;LOC112938679;LOC107277945;LOC9267779;LOC4330644
osa-miR3980a-5p	107.39	78.3	80.17	57.96	59.13	35.43	-1.09027	0.00651565	0.0589667	0.469673	down	LOC4352509	LOC4352509;LOC4337053;LOC4349876;LOC112937650;LOC4352872
osa-miR3980b-5p	107.39	78.3	80.17	57.96	59.13	35.43	-1.09027	0.00651565	0.0589667	0.469673	down	LOC4352509	LOC4352509;LOC4337053;LOC4349876;LOC112937650;LOC4352872
osa-miR5801b	15.14	29.2	20.73	31.82	50.03	74.09	1.06588	0.03128	0.157269	2.09345	up	LOC9266659	LOC9266659;LOC4340263;LOC107282017;LOC9268610;LOC112936211
osa-miR827	3991.15	2234.92	3697.41	2140.13	1653.7	2032.54	-1.06247	0.00300337	0.0388537	0.478812	down	LOC4345821	LOC4345821;LOC4350156;LOC4352108;LOC4335589;LOC9272252
osa-miR535-5p	408.89	195.09	248.8	150.03	198.3	155.82	-1.06138	0.00601704	0.0573203	0.479174	down	LOC4324213	LOC4324213;LOC112937314;LOC107277945;LOC107276994;LOC4351951
osa-miR396a-3p	41.3	43.8	40.08	23.87	23.65	24.16	-1.04752	0.0168985	0.0980246	0.483801	down	LOC4337237	LOC4337237;LOC9268610;LOC4331423;LOC4326513;LOC4346184
osa-miR444b.1	4249.98	3380.25	2138.28	1724.15	2092.14	1877.12	-1.03656	0.001446	0.0307913	0.487489	down	LOC9269785	LOC9269785;LOC9272338;LOC107277945;LOC107280439;LOC4331618
osa-miR444c.1	4249.98	3380.25	2138.28	1724.15	2092.14	1877.12	-1.03656	0.001446	0.0307913	0.487489	down	LOC9269785	LOC9269785;LOC9272338;LOC107277945;LOC107280439;LOC4331618
osa-miR156d	14883.9	7313.92	8022.34	6831.83	6246.41	5209.4	-1.02116	0.00577424	0.0569065	0.49272	down	LOC4338174	LOC4338174;LOC4333935;LOC4333937;LOC4328870;LOC4332289
osa-miR156j-5p	14871.5	7299.32	8015.43	6826.15	6240.95	5207.39	-1.02065	0.0058152	0.0569065	0.492893	down	LOC4338174	LOC4338174;LOC4333935;LOC4333937;LOC4328870;LOC4332289
osa-miR156f-5p	14871.5	7299.32	8015.43	6826.15	6240.95	5207.79	-1.02062	0.00581641	0.0569065	0.492904	down	LOC4338174	LOC4338174;LOC4333935;LOC4333937;LOC4328870;LOC4332289
osa-miR156h-5p	14871.5	7299.32	8015.43	6826.15	6240.95	5207.79	-1.02062	0.00581641	0.0569065	0.492904	down	LOC4338174	LOC4338174;LOC4333935;LOC4333937;LOC4328870;LOC4332289
osa-miR396c-5p	2401.02	2947.6	1893.63	5348.63	3539.36	8012.61	1.00759	0.00383863	0.0448253	2.01055	up	LOC112938789	LOC112938789;LOC4345308;LOC4331372;LOC9270922;LOC107277366

## Sheet: R0 vs RY48
Supplementary Table 3. Differentially expressed miRNAs in all comparisons
Supplementary Table 3-2. Differentially expressed miRNAs in R0 vs RY48
id	R0_1	R0_2	R0_3	RY48_1	RY48_2	RY48_3	log2FoldChange	pvalue	padj	FC	direction	Target_gene_ID	target
osa-miR319a-3p	0	0	0	10.49	6.28	1.83	4.59085	0.00536646	1	24.0981	up	LOC4347750	LOC4347750;LOC107276213;LOC4347751;LOC9271092;LOC4347551
osa-miR319a-3p.2-3p	139.05	127.41	109.19	4214.79	4707.71	482.54	4.57552	2.58148e-15	8.10585e-13	23.8434	up	LOC4337861	LOC4337861;LOC4337862;LOC4326585;LOC107276637;LOC4335012
osa-miR319b	150.06	139.35	129.93	4248.24	4704.57	490.79	4.41996	1.63955e-14	2.57409e-12	21.4062	up	LOC4337861	LOC4337861;LOC4337862;LOC4326585;LOC107276637;LOC4335012
osa-miR156c-3p	6.88	0	6.91	0.66	0	0	-4.39448	0.0134803	1	0.0475477	down	LOC4335110	LOC4335110;LOC4335111;LOC9268400;LOC107278252;LOC107279186
osa-miR156g-3p	6.88	0	6.91	0.66	0	0	-4.39448	0.0134803	1	0.0475477	down	LOC4335110	LOC4335110;LOC4335111;LOC9268400;LOC107278252;LOC107279186
osa-miR1320-3p	4.13	1.33	1.38	0	0	0	-4.27584	0.0444259	1	0.051623	down	LOC4341008	LOC4341008;LOC4341009;LOC9272503;LOC107276137;LOC112937314
osa-miR1856	5.51	3.98	4.15	0	0	0.92	-3.55719	0.0266509	1	0.0849528	down	LOC4345309	LOC4345309;LOC4345310;LOC4325535;LOC4325537;LOC107275864
osa-miR156f-3p	0	5.31	8.29	0	1.05	0.46	-3.35699	0.0428086	1	0.0975993	down	LOC9269030	LOC9269030;LOC4348312;LOC4332049;LOC9269785;LOC4335110
osa-miR156h-3p	0	5.31	8.29	0	1.05	0.46	-3.35699	0.0428086	1	0.0975993	down	LOC9269030	LOC9269030;LOC4348312;LOC4332049;LOC9269785;LOC4335110
osa-miR156l-3p	0	5.31	8.29	0	1.05	0.46	-3.35699	0.0428086	1	0.0975993	down	LOC9269030	LOC9269030;LOC4348312;LOC4332049;LOC9269785;LOC4335110
osa-miR5079a	27.53	49.1	164.48	6.56	31.39	5.95	-2.65636	0.000167682	0.00623496	0.15862	down	LOC9270668	LOC9270668;LOC4326380;LOC4347267;LOC107277945;LOC4332858
osa-miR5079b	27.53	49.1	164.48	6.56	31.39	5.95	-2.65636	0.000167682	0.00623496	0.15862	down	LOC9270668	LOC9270668;LOC4326380;LOC4347267;LOC107277945;LOC4332858
osa-miR5076	4.13	5.31	41.47	1.31	8.37	0.46	-2.65284	0.00998601	0.0934876	0.159006	down	LOC107277945	LOC107277945;LOC107279298;LOC4350353;LOC107275975;LOC4351913
osa-miR2873a	4.13	17.25	5.53	0.66	1.05	2.29	-2.57501	0.0175126	1	0.16782	down	LOC4326290	LOC4326290;LOC107277945;LOC9268610;LOC4347267;LOC9268583
osa-miR408-5p	26.16	7.96	29.03	3.94	3.14	5.04	-2.45055	0.00121753	0.0191153	0.182941	down	LOC4335589	LOC4335589;LOC9272252;LOC4334900;LOC4346674;LOC4329468
osa-miR169r-3p	19.27	7.96	5.53	2.62	0	3.2	-2.39951	0.0148837	1	0.189529	down	LOC9269030	LOC9269030;LOC4330994;LOC4330995;LOC107279587;LOC107277598
osa-miR169h	8.26	5.31	5.53	0	2.09	1.83	-2.36795	0.0440184	1	0.193721	down	LOC107277945	LOC107277945;LOC107277048;LOC4340902;LOC107277584;LOC4347752
osa-miR169i-5p.1	8.26	5.31	5.53	0	2.09	1.83	-2.36795	0.0440184	1	0.193721	down	LOC107277945	LOC107277945;LOC107277048;LOC4340902;LOC107277584;LOC4347752
osa-miR169j	8.26	5.31	5.53	0	2.09	1.83	-2.36795	0.0440184	1	0.193721	down	LOC107277945	LOC107277945;LOC107277048;LOC4340902;LOC107277584;LOC4347752
osa-miR169k	8.26	5.31	5.53	0	2.09	1.83	-2.36795	0.0440184	1	0.193721	down	LOC107277945	LOC107277945;LOC107277048;LOC4340902;LOC107277584;LOC4347752
osa-miR169l	8.26	5.31	5.53	0	2.09	1.83	-2.36795	0.0440184	1	0.193721	down	LOC107277945	LOC107277945;LOC107277048;LOC4340902;LOC107277584;LOC4347752
osa-miR167h-3p	119.78	70.34	60.82	19.68	19.88	13.28	-2.3268	2.71106e-06	0.000283758	0.199325	down	LOC107278090	LOC107278090;LOC107279103;LOC9267730;LOC4348767;LOC112935985
osa-miR398b	815.03	248.18	610.94	160.04	86.85	113.54	-2.32611	4.58714e-06	0.000308218	0.199421	down	LOC4331702	LOC4331702;LOC4335368;LOC4335110;LOC4335111;LOC4349919
osa-miR156k	12.39	3.98	17.97	3.28	0	5.04	-2.01384	0.0361148	0.204231	0.247612	down	LOC4331703	LOC4331703;LOC4338174;LOC4335101;LOC107276848;LOC4341195
osa-miR166d-5p	39.93	31.85	44.23	9.84	11.51	9.61	-1.97336	0.000294999	0.00771914	0.254658	down	LOC4326513	LOC4326513;LOC4343486;LOC9266571;LOC9268304;LOC4338511
osa-miR397a	545.19	274.72	265.38	99.7	81.62	124.07	-1.89298	2.59229e-05	0.00135663	0.269251	down	LOC9267104	LOC9267104;LOC4329608;LOC4339828;LOC4326290;LOC107277317
osa-miR5072	19.27	5.31	13.82	6.56	1.05	3.2	-1.86451	0.0327747	0.197909	0.274616	down	LOC107277317	LOC107277317;LOC9266659;LOC4340263;LOC9272689;LOC112936211
osa-miR444a-3p.1	17.9	17.25	22.12	6.56	0	8.7	-1.82557	0.0193738	0.138721	0.282129	down	LOC107281435	LOC107281435;LOC4335110;LOC4335111;LOC9266659;LOC4340263
osa-miR444d.1	17.9	17.25	22.12	6.56	0	8.7	-1.82557	0.0193738	0.138721	0.282129	down	LOC107281435	LOC107281435;LOC4335110;LOC4335111;LOC9266659;LOC4340263
osa-miR166j-5p	379.98	349.04	239.12	120.68	77.43	81.49	-1.8113	4.90793e-06	0.000308218	0.284935	down	LOC9269030	LOC9269030;LOC107281130;LOC4332497;LOC4325456;LOC4325457
osa-miR5505	2.75	3.98	8.29	18.37	17.79	16.48	1.7727	0.0194386	0.138721	3.41692	up	LOC4350473	LOC4350473;LOC4352601;LOC4352606;LOC4331386;LOC4338511
osa-miR397b	1565.35	749.84	1190.08	393.54	279.39	502.69	-1.65585	0.000218422	0.00623496	0.317351	down	LOC107277945	LOC107277945;LOC9270668;LOC107276994;LOC4351951;LOC107277567
osa-miR408-3p	5729.96	2022.57	6066.51	1886.36	1589.47	1615.2	-1.56539	0.00101885	0.0190582	0.337886	down	LOC107276637	LOC107276637;LOC4335125;LOC107277770;LOC9267065;LOC112936987
osa-miR156a	4406.92	1466.5	2034.61	813.31	847.58	1213.69	-1.56364	0.0011532	0.0190582	0.338297	down	LOC4338174	LOC4338174;LOC4333935;LOC4333937;LOC4328870;LOC4332289
osa-miR156e	4406.92	1466.5	2034.61	813.31	847.58	1213.69	-1.56364	0.0011532	0.0190582	0.338297	down	LOC4338174	LOC4338174;LOC4333935;LOC4333937;LOC4328870;LOC4332289
osa-miR156i	4406.92	1466.5	2034.61	813.31	847.58	1213.69	-1.56364	0.0011532	0.0190582	0.338297	down	LOC4338174	LOC4338174;LOC4333935;LOC4333937;LOC4328870;LOC4332289
osa-miR156b-5p	4416.56	1471.81	2038.76	817.9	847.58	1215.98	-1.56347	0.0011497	0.0190582	0.338337	down	LOC4338174	LOC4338174;LOC4333935;LOC4333937;LOC4328870;LOC4332289
osa-miR156c-5p	4416.56	1471.81	2038.76	817.9	847.58	1215.98	-1.56347	0.0011497	0.0190582	0.338337	down	LOC4338174	LOC4338174;LOC4333935;LOC4333937;LOC4328870;LOC4332289
osa-miR156g-5p	4416.56	1471.81	2038.76	817.9	847.58	1215.98	-1.56347	0.0011497	0.0190582	0.338337	down	LOC4338174	LOC4338174;LOC4333935;LOC4333937;LOC4328870;LOC4332289
osa-miR171a	23.4	59.72	19.35	63.62	106.73	99.35	1.44578	0.0021867	0.0319606	2.7241	up	LOC4331702	LOC4331702;LOC107276230;LOC107276994;LOC4351951;LOC4349818
osa-miR5816	5.51	11.94	8.29	17.05	25.11	26.1	1.41478	0.0280824	0.187615	2.6662	up	LOC107279289	LOC107279289;LOC107275804;LOC107278811;LOC9269030;LOC112937448
osa-miR2871a-5p	27.53	41.14	9.68	6.56	18.84	5.49	-1.39435	0.0369046	0.204231	0.380416	down	LOC4331613	LOC4331613;LOC4331617;LOC4350261;LOC112936180;LOC4330291
osa-miR5801b	15.14	29.2	20.73	57.72	68.02	40.75	1.34381	0.00569257	0.0616368	2.5382	up	LOC9266659	LOC9266659;LOC4340263;LOC107282017;LOC9268610;LOC112936211
osa-miR396a-3p	41.3	43.8	40.08	15.74	13.6	20.14	-1.33914	0.00779444	0.0764829	0.395256	down	LOC4337237	LOC4337237;LOC9268610;LOC4331423;LOC4326513;LOC4346184
osa-miR528-5p	861.84	448.58	1344.89	312.21	419.6	428.52	-1.31409	0.00512729	0.0574989	0.40218	down	LOC4347809	LOC4347809;LOC4335364;LOC107276241;LOC112936210;LOC107279401
osa-miR1432-5p	45.43	15.93	29.03	21.64	7.32	10.07	-1.2793	0.04815	0.251985	0.411995	down	LOC4331372	LOC4331372;LOC9270922;LOC107281270;LOC112939644;LOC9269030
osa-miR396c-5p	2401.02	2947.6	1893.63	5246.52	3412.28	8421.18	1.25342	0.00225	0.0319606	2.38407	up	LOC112938789	LOC112938789;LOC4345308;LOC4331372;LOC9270922;LOC107277366
osa-miR3980a-5p	107.39	78.3	80.17	39.35	33.48	43.04	-1.23791	0.00490094	0.0569961	0.423986	down	LOC4352509	LOC4352509;LOC4337053;LOC4349876;LOC112937650;LOC4352872
osa-miR3980b-5p	107.39	78.3	80.17	39.35	33.48	43.04	-1.23791	0.00490094	0.0569961	0.423986	down	LOC4352509	LOC4352509;LOC4337053;LOC4349876;LOC112937650;LOC4352872
osa-miR1423-3p	265.71	504.32	533.53	822.49	1366.58	832.78	1.17688	0.00234106	0.0319606	2.26087	up	LOC4334792	LOC4334792;LOC4334793;LOC4352758;LOC4352759;LOC112936210
osa-miR166k-3p	27092.7	36519.2	30748.6	69853	83373.2	63690.8	1.17514	0.000212501	0.00623496	2.25815	up	LOC107281270	LOC107281270;LOC4343122;LOC4328998;LOC107277945;LOC4326262
osa-miR166l-3p	27134	36548.3	30799.8	69919.2	83415	63752.6	1.17434	0.000214801	0.00623496	2.25689	up	LOC107281270	LOC107281270;LOC4343122;LOC4328998;LOC107277945;LOC4326262
osa-miR818b	67.46	246.85	96.75	283.35	320.2	255.92	1.13812	0.00642189	0.0650475	2.20093	up	LOC4329368	LOC4329368;LOC107277317;LOC4335309;LOC4329911;LOC107275634
osa-miR818e	67.46	246.85	96.75	283.35	320.2	255.92	1.13812	0.00642189	0.0650475	2.20093	up	LOC4329368	LOC4329368;LOC107277317;LOC4335309;LOC4329911;LOC107275634
osa-miR2121a	15.14	54.41	11.06	48.54	65.92	53.11	1.13794	0.032492	0.197909	2.20066	up	LOC112937314	LOC112937314;LOC9266659;LOC4340263;LOC112938789;LOC107276637
osa-miR2121b	15.14	54.41	11.06	48.54	65.92	53.11	1.13794	0.032492	0.197909	2.20066	up	LOC112937314	LOC112937314;LOC9266659;LOC4340263;LOC112938789;LOC107276637
osa-miR166c-5p	35.8	37.16	17.97	15.09	12.56	13.73	-1.13033	0.0403025	0.218189	0.456812	down	LOC4347823	LOC4347823;LOC107277945;LOC4326513;LOC112939883;LOC4343038
osa-miR827	3991.15	2234.92	3697.41	2096.9	840.25	1832.66	-1.12415	0.0158395	0.121307	0.458772	down	LOC4345821	LOC4345821;LOC4350156;LOC4352108;LOC4335589;LOC9272252
osa-miR169i-3p	235.42	282.68	218.39	78.05	131.85	137.8	-1.10548	0.00361885	0.0470233	0.464747	down	LOC9269693	LOC9269693;LOC4352155;LOC4352156;LOC107277945;LOC112938521
osa-miR156f-5p	14871.5	7299.32	8015.43	4809.03	4095.57	6143.06	-1.07949	0.012278	0.0989944	0.473197	down	LOC4338174	LOC4338174;LOC4333935;LOC4333937;LOC4328870;LOC4332289
osa-miR156h-5p	14871.5	7299.32	8015.43	4809.03	4095.57	6143.06	-1.07949	0.012278	0.0989944	0.473197	down	LOC4338174	LOC4338174;LOC4333935;LOC4333937;LOC4328870;LOC4332289
osa-miR156j-5p	14871.5	7299.32	8015.43	4809.03	4095.57	6143.06	-1.07949	0.012278	0.0989944	0.473197	down	LOC4338174	LOC4338174;LOC4333935;LOC4333937;LOC4328870;LOC4332289
osa-miR156d	14883.9	7313.92	8022.34	4811.66	4104.99	6153.59	-1.07888	0.0122955	0.0989944	0.473397	down	LOC4338174	LOC4338174;LOC4333935;LOC4333937;LOC4328870;LOC4332289
osa-miR818d	72.97	268.08	114.72	304.34	332.75	270.57	1.0638	0.0101229	0.0934876	2.09044	up	LOC4329368	LOC4329368;LOC107277317;LOC4335309;LOC4329911;LOC107275634
