# Supplementary material for: Combined miRNA and mRNA sequencing reveals the defensive strategies of resistant YHY15 rice against differentially virulent brown planthoppers
Source: Front Plant Sci. 2024 Mar 18;15:1366515. doi: 10.3389/fpls.2024.1366515 (PMC10982320; doi:10.3389/fpls.2024.1366515)
Supplement: Supplementary file 5 [file Table_4.xlsx]

## Sheet: R0 vs RT6
Supplementary Table 4. Differentially expressed RNAs in all comparisons
Supplementary Table 4-1. Differentially expressed RNAs in R0 vs RT6
id	R0_1_TPM	R0_2_TPM	R0_3_TPM	RT6_1_TPM	RT6_2_TPM	RT6_3_TPM	log2FoldChange	pvalue	padj	FC	direction	GO	KO	protein_cluster	GO_des	Nr_des
LOC4323832	0	0	0	6.8983	2.25331	1.19957	9.91368	1.22e-11	3.49e-09	964.527	up	NA	K09286	1	NA	NA
LOC4338925	0	0	0	5.16034	2.1929	0.716806	9.65736	9.73e-11	2.39e-08	807.526	up	NA	NA	1	NA	transcription factor DIVARICATA [Oryza sativa Japonica Group] &gt;EAY98215.1 hypothetical protein OsI_20126 [Oryza sativa Indica Group] &gt;KAB8099626.1 hypothetical protein EE612_029785 [Oryza sativa] &gt;AAT69605.1 putative myb-like transcription factor [Oryza sativa Japonica Group] &gt;AAU90097.1 putative myb-like transcription factor [Oryza sativa Japonica Group] &gt;EEE63882.1 hypothetical p…
LOC9269043	0	0	0	1.94418	1.63708	1.07403	9.52705	5.54e-13	2.08e-10	737.779	up	NA	NA	5	NA	uncharacterized protein LOC9269043 isoform X1 [Oryza sativa Japonica Group] &gt;ABA94609.1 hypothetical protein LOC_Os11g39010 [Oryza sativa Japonica Group] &gt;EAY81470.1 hypothetical protein OsI_36644 [Oryza sativa Indica Group] &gt;EAZ18877.1 hypothetical protein OsJ_34418 [Oryza sativa Japonica Group] &gt;BAH95371.1 Os11g0603100 [Oryza sativa Japonica Group]
LOC9268395	0	0	0	3.73295	0.789572	1.32243	9.01256	1.87e-09	3.29e-07	516.476	up	NA	NA	5	NA	uncharacterized protein LOC9268395 [Oryza sativa Japonica Group] &gt;BAT08909.1 Os09g0511200 [Oryza sativa Japonica Group]
LOC107277391	0	0	0	3.71686	2.42991	0.860249	8.63549	8.96e-09	1.31e-06	397.688	up	NA	NA	5	NA	uncharacterized protein LOC107277391 [Oryza sativa Japonica Group] &gt;KAF2916816.1 hypothetical protein DAI22_09g148000 [Oryza sativa Japonica Group] &gt;BAT08741.1 Os09g0491884 [Oryza sativa Japonica Group]
LOC107280424	1.0174	0.712604	0.565972	0	0	0	-8.40166	3.13e-09	5.19e-07	0.00295698	down	NA	NA	12	NA	senescence-specific cysteine protease SAG39 [Oryza sativa Japonica Group] &gt;XP_052148054.1 senescence-specific cysteine protease SAG39-like [Oryza glaberrima] &gt;EAY91886.1 hypothetical protein OsI_13535 [Oryza sativa Indica Group] &gt;AAM34401.1 putative cysteine proteinase [Oryza sativa Japonica Group] &gt;AAP68356.1 putative cysteine protease [Oryza sativa Japonica Group] &gt;AAR87245.1 put…
LOC107278604	0	0	0	1.491	0.300872	0.305866	8.40124	2.34e-07	2.39e-05	338.085	up	NA	K09286	1	NA	ethylene-responsive transcription factor ERF018 [Oryza sativa Japonica Group] &gt;KAB8089185.1 hypothetical protein EE612_014055 [Oryza sativa] &gt;KAF2947262.1 hypothetical protein DAI22_02g356900 [Oryza sativa Japonica Group] &gt;BAS81220.1 Os02g0781300 [Oryza sativa Japonica Group]
LOC4329329	0	0	0	0.959256	0.226711	0.381823	8.15603	2.43e-07	2.45e-05	285.239	up	NA	K00487	5	NA	cytochrome P450 CYP73A100 [Oryza sativa Japonica Group] &gt;KAB8087229.1 hypothetical protein EE612_011224 [Oryza sativa] &gt;KAF2944731.1 hypothetical protein DAI22_02g164700 [Oryza sativa Japonica Group] &gt;BAD19571.1 putative cinnamate 4-hydroxylase [Oryza sativa Japonica Group] &gt;BAF08733.1 Os02g0467600 [Oryza sativa Japonica Group] &gt;BAS78596.1 Os02g0467600 [Oryza sativa Japonica Group]
LOC4351514	0.09383	0	0.03907	21.9911	10.8492	5.02128	7.94112	2.59e-10	5.86e-08	245.762	up	NA	K20624	1	NA	NA
LOC9269465	0	0	0	1.83509	0	0.229788	7.71502	0.0014305	0.0314469	210.113	up	NA	NA	5	NA	transcription factor BHLH148-like [Oryza sativa Japonica Group] &gt;XP_052140065.1 transcription factor BHLH148-like [Oryza glaberrima] &gt;KAF2952548.1 hypothetical protein DAI22_01g343400 [Oryza sativa Japonica Group]
LOC107278224	0.371312	0.424181	0.578414	0	0	0	-7.69254	3.71e-07	3.4e-05	0.00483408	down	NA	NA	17	NA	LOW QUALITY PROTEIN: aspartic proteinase nepenthesin-1 [Oryza sativa Japonica Group]
LOC4338538	0	0	0	0.493492	0.264068	0.23258	7.6721	8.83e-07	7.12e-05	203.954	up	GO:0031410	K01051	5	cytoplasmic vesicle	pectinesterase [Oryza sativa Japonica Group] &gt;BAS93610.1 Os05g0361500 [Oryza sativa Japonica Group]
LOC107277192	0	0	0	0.130266	0.888396	0.756616	7.63853	6.21e-06	0.000384709	199.263	up	NA	NA	20	NA	serine/arginine repetitive matrix protein 3 [Oryza sativa Japonica Group] &gt;KAB8100194.1 hypothetical protein EE612_030639 [Oryza sativa] &gt;KAF2931651.1 hypothetical protein DAI22_05g227500 [Oryza sativa Japonica Group] &gt;BAS94897.1 Os05g0517100 [Oryza sativa Japonica Group]
LOC4330779	0	0	0	0.204841	0.948759	0.671055	7.6328	2.32e-06	0.000167359	198.474	up	NA	NA	9	NA	protein EXORDIUM [Oryza sativa Japonica Group] &gt;XP_052143459.1 protein PHOSPHATE-INDUCED 1-like [Oryza glaberrima] &gt;EAY87584.1 hypothetical protein OsI_08994 [Oryza sativa Indica Group] &gt;EAZ24676.1 hypothetical protein OsJ_08446 [Oryza sativa Japonica Group] &gt;KAF2947035.1 hypothetical protein DAI22_02g339400 [Oryza sativa Japonica Group] &gt;BAD17078.1 putative phi-1 [Oryza sativa Jap…
LOC4348531	0.307961	0.161008	0.167558	68.5009	34.0676	31.1351	7.62682	2.12e-49	2.64e-45	197.653	up	NA	K13464	5	NA	protein TIFY 11e [Oryza sativa Japonica Group] &gt;A2Z6V6.1 RecName: Full=Protein TIFY 11e [Oryza sativa Indica Group] &gt;Q7XEZ6.1 RecName: Full=Protein TIFY 11e; Short=OsTIFY11e; AltName: Full=Jasmonate ZIM domain-containing protein 13; Short=OsJAZ13 [Oryza sativa Japonica Group] &gt;KAB8112604.1 hypothetical protein EE612_051183 [Oryza sativa] &gt;AAP53563.1 ZIM motif family protein, expressed…
LOC107277927	0.426388	0.203466	0.606904	0	0	0	-7.54807	3.23e-06	0.000220428	0.00534325	down	NA	K20417	17	NA	fatty acid desaturase 4, chloroplastic [Oryza sativa Japonica Group] &gt;KAF2918417.1 hypothetical protein DAI22_08g056500 [Oryza sativa Japonica Group] &gt;BAT04142.1 Os08g0187900 [Oryza sativa Japonica Group]
LOC4349881	0	0	0	0.409886	0.797095	0.335712	7.40767	4.06e-06	0.000264186	169.797	up	NA	K09286	1	NA	ethylene-responsive transcription factor ERF110 [Oryza sativa Japonica Group] &gt;AAX93016.1 AP2 domain, putative [Oryza sativa Japonica Group] &gt;AAX96475.1 unknown protein; contains similarity to AP2 domain transcription factor gene_id:MPF21.9 [Oryza sativa Japonica Group] &gt;ABA91589.1 AP2 domain containing protein, expressed [Oryza sativa Japonica Group] &gt;KAF2909699.1 hypothetical protei…
LOC107275602	0	0	0	0.878568	1.04447	0.236009	7.30498	2.27e-05	0.00112831	158.131	up	NA	NA	9	NA	receptor-like protein EIX2 [Oryza sativa Japonica Group]
LOC4333479	0	0	0	0.728501	0.56872	0.24471	7.05231	4.03e-05	0.00179401	132.726	up	GO:0009536	NA	5	plastid	NA
LOC112936119	0	0	0	0.067579	0.233617	0.060366	6.92937	0.000126094	0.00451989	121.884	up	NA	K13420	5	NA	receptor kinase-like protein Xa21 [Oryza sativa Japonica Group]
LOC4335116	0.314543	0.235874	0.196901	0	0	0	-6.89861	5.57e-05	0.00234172	0.00838133	down	NA	K08176	17	NA	putative inorganic phosphate transporter 1-13 [Oryza sativa Japonica Group] &gt;Q7XRH8.2 RecName: Full=Putative inorganic phosphate transporter 1-13; Short=OsPT13; Short=OsPht1;13; AltName: Full=H(+)/Pi cotransporter [Oryza sativa Japonica Group] &gt;KAB8094909.1 hypothetical protein EE612_022361 [Oryza sativa] &gt;KAF2932879.1 hypothetical protein DAI22_04g033300 [Oryza sativa Japonica Group] &g…
LOC4344266	0	0	0	0.483972	0.33547	0.430874	6.87739	4.85e-05	0.00209989	117.571	up	NA	K09286	5	NA	ethylene-responsive transcription factor RAP2-3 [Oryza sativa Japonica Group] &gt;EAZ05119.1 hypothetical protein OsI_27312 [Oryza sativa Indica Group] &gt;KAF2924485.1 hypothetical protein DAI22_07g271800 [Oryza sativa Japonica Group] &gt;BAC83539.1 AP2 domain transcription factor EREBP [Oryza sativa Japonica Group] &gt;BAD31975.1 AP2 domain transcription factor EREBP [Oryza sativa Japonica Grou…
LOC4341202	0	0	0	1.00877	0.188373	0.123163	6.86768	0.00047503	0.0134182	116.783	up	NA	NA	1	NA	VQ motif-containing protein 10 [Oryza sativa Japonica Group] &gt;XP_052160242.1 VQ motif-containing protein 10 [Oryza glaberrima] &gt;KAB8102714.1 hypothetical protein EE612_034624 [Oryza sativa] &gt;KAF2927061.1 hypothetical protein DAI22_06g174500 [Oryza sativa Japonica Group] &gt;BAD54219.1 hypothetical protein [Oryza sativa Japonica Group] &gt;BAD54479.1 hypothetical protein [Oryza sativa Jap…
LOC107276749	0	0	0	0.583635	0.186131	0.20418	6.86283	0.000161582	0.00551355	116.391	up	NA	K16286	5	NA	NA
LOC4348959	0	0	0	0.255073	0.280364	0.095096	6.82495	0.000136874	0.00482969	113.374	up	GO:0016020;GO:0031410	NA	4	membrane; cytoplasmic vesicle	uncharacterized protein LOC4348959 [Oryza sativa Japonica Group]
LOC4324568	0.0185	0.024418	0.147426	11.4155	13.8441	0.066084	6.76766	3.17e-05	0.00148129	108.96	up	NA	K14638	13	NA	protein NRT1/ PTR FAMILY 6.2 isoform X1 [Oryza sativa Japonica Group]
LOC9267014	0	0	0	0.047859	0.39147	0.254223	6.75901	0.000335403	0.0100869	108.309	up	NA	NA	5	NA	NA
LOC112937023	0.214452	0.277896	0.178444	0	0	0	-6.75042	0.000113385	0.00414814	0.00928797	down	NA	NA	17	NA	uncharacterized protein LOC112937023 [Oryza sativa Japonica Group] &gt;BAT13852.1 Os11g0437100 [Oryza sativa Japonica Group]
LOC4337905	0	0	0	0.269663	0.129975	0.181611	6.73826	0.000127689	0.00456391	106.763	up	NA	NA	20	NA	putative transcription factor bHLH107 [Oryza sativa Japonica Group] &gt;XP_015638378.1 putative transcription factor bHLH107 [Oryza sativa Japonica Group] &gt;XP_015638379.1 putative transcription factor bHLH107 [Oryza sativa Japonica Group] &gt;KAB8098250.1 hypothetical protein EE612_027316 [Oryza sativa] &gt;AAT07662.1 unknown protein [Oryza sativa Japonica Group] &gt;AAT69620.1 unknown protein…
LOC107277975	0	0	0	0.125652	0.606044	0.111055	6.68019	0.000587367	0.0159955	102.55	up	NA	K09286	4	NA	NA
LOC107280510	0	0	0	0.493315	0.429636	1.17004	6.59256	0.000319262	0.00968349	96.5067	up	NA	NA	20	NA	NA
LOC112939304	0	0	0	4.07718	1.43385	1.13985	6.58872	0.00054483	0.0150882	96.2501	up	NA	NA	1	NA	NA
LOC4346037	0	0	0	0.259703	0.182156	0.038005	6.56829	0.000801522	0.0201933	94.8972	up	NA	NA	5	NA	NA
LOC4331202	0	0	0	0.368713	0.036491	0.073273	6.52867	0.00196404	0.0398275	92.326	up	NA	NA	1	NA	cytochrome P450 714C3-like [Oryza sativa Japonica Group] &gt;KAB8089595.1 hypothetical protein EE612_014568 [Oryza sativa] &gt;EAZ25140.1 hypothetical protein OsJ_08938 [Oryza sativa Japonica Group] &gt;KAF2947729.1 hypothetical protein DAI22_02g390000 [Oryza sativa Japonica Group] &gt;BAD22862.1 putative cytochrome P450 [Oryza sativa Japonica Group] &gt;BAD22930.1 putative cytochrome P450 [Oryza…
LOC4324968	0	0	0	0.142351	0.082386	0.338616	6.49165	0.00067833	0.0178311	89.9876	up	GO:0016020	NA	9	membrane	cytochrome b561 and DOMON domain-containing protein At3g07570 [Oryza sativa Japonica Group] &gt;BAB90217.1 membrane protein-like [Oryza sativa Japonica Group] &gt;BAC06259.1 P0696G06.16 [Oryza sativa Japonica Group]
LOC4347102	0	0	0	0.066113	0.307168	0.030059	6.48076	0.00191019	0.0390222	89.3108	up	NA	K22314	1	NA	gamma-glutamyl peptidase 3 [Oryza sativa Japonica Group] &gt;KAB8110594.1 hypothetical protein EE612_047919 [Oryza sativa] &gt;KAF2916254.1 hypothetical protein DAI22_09g104400 [Oryza sativa Japonica Group] &gt;BAD33431.1 glutamine synthetase-like protein [Oryza sativa Japonica Group] &gt;BAF25130.1 Os09g0424200 [Oryza sativa Japonica Group] &gt;BAT08152.1 Os09g0424200 [Oryza sativa Japonica Grou…
LOC107277277	0.299044	0.156608	0.217454	0	0	0	-6.47499	0.000521274	0.0145494	0.0112417	down	NA	NA	17	NA	uncharacterized protein LOC107277277 [Oryza sativa Japonica Group]
LOC107281069	0.087528	0.098513	0.35948	0	0	0	-6.41932	0.00133803	0.0299172	0.011684	down	NA	NA	17	NA	uncharacterized protein LOC107281069 [Oryza sativa Japonica Group]
LOC107280803	0	0	0	0.132118	0.143168	0.050708	6.4094	0.000788988	0.0199992	85.0005	up	NA	NA	1	NA	NA
LOC4335417	2.88962	0.480913	0.317961	228.943	47.6627	34.1643	6.39994	2.39e-07	2.42e-05	84.4451	up	NA	NA	1	NA	NA
LOC107278080	0.067222	0.031139	0.237185	0	0	0	-6.36489	0.00242374	0.0463853	0.0121333	down	NA	NA	17	NA	disease resistance protein RGA2-like [Oryza sativa Japonica Group]
LOC107280466	0	0	0	0.200785	0.032091	0.119541	6.29533	0.001908	0.0390096	78.5386	up	NA	K23222	5	NA	putative nuclease HARBI1 isoform X1 [Oryza sativa Japonica Group] &gt;XP_025879115.1 putative nuclease HARBI1 isoform X1 [Oryza sativa Japonica Group] &gt;XP_025879117.1 putative nuclease HARBI1 isoform X1 [Oryza sativa Japonica Group]
LOC9269196	0	0	0	0.186165	0.095941	0.232141	6.22259	0.00133063	0.0297786	74.677	up	NA	NA	5	NA	cytochrome b561 and DOMON domain-containing protein At3g07570 [Oryza sativa Japonica Group] &gt;KAF2953782.1 hypothetical protein DAI22_01g432400 [Oryza sativa Japonica Group]
LOC4333712	0.973584	0	0.090121	47.6764	16.3296	12.1672	6.14461	0.000367485	0.0108419	70.7478	up	NA	NA	5	NA	wiskott-Aldrich syndrome protein homolog [Oryza sativa Japonica Group] &gt;EAY91377.1 hypothetical protein OsI_12998 [Oryza sativa Indica Group] &gt;KAB8092991.1 hypothetical protein EE612_019627 [Oryza sativa] &gt;AAG46081.1 expressed protein [Oryza sativa Japonica Group] &gt;ABF98167.1 VQ motif family protein, expressed [Oryza sativa Japonica Group] &gt;KAF2940633.1 hypothetical protein DAI22_0…
LOC4334080	0.03891	0.05449	0	4.68592	1.25338	0.992741	6.13948	1.33e-10	3.19e-08	70.4967	up	NA	K09419	5	NA	NA
LOC9266180	0	0	0	0.280262	0.189695	0.127109	6.08438	0.00228161	0.0445928	67.8551	up	NA	NA	1	NA	uncharacterized protein LOC9266180 [Oryza sativa Japonica Group] &gt;KAB8091400.1 hypothetical protein EE612_016866 [Oryza sativa] &gt;ABF95458.1 hypothetical protein LOC_Os03g18660 [Oryza sativa Japonica Group] &gt;KAF2938811.1 hypothetical protein DAI22_03g145300 [Oryza sativa Japonica Group] &gt;BAH92110.1 Os03g0298100 [Oryza sativa Japonica Group] &gt;BAS83739.1 Os03g0298100 [Oryza sativa Jap…
LOC4331832	0.166221	0.299453	0.312794	31.5119	8.30727	10.1792	6.04548	2.5e-22	6.22e-19	66.0496	up	NA	K13464	1	NA	NA
LOC4342421	0	0	0.060729	3.61202	0.548261	0.677284	6.00274	6.93e-06	0.000421123	64.1218	up	GO:0009536	K13464	1	plastid	protein TIFY 5 [Oryza sativa Japonica Group] &gt;A2YI92.1 RecName: Full=Protein TIFY 5 [Oryza sativa Indica Group] &gt;Q69NY7.1 RecName: Full=Protein TIFY 5; Short=OsTIFY5; AltName: Full=Jasmonate ZIM domain-containing protein 2; Short=OsJAZ2 [Oryza sativa Japonica Group] &gt;EAZ02803.1 hypothetical protein OsI_24929 [Oryza sativa Indica Group] &gt;KAF2921473.1 hypothetical protein DAI22_07g03620…
LOC4331849	1.07275	0	1.01831	65.8522	34.994	22.7672	5.84509	0.000252907	0.00791243	57.4841	up	NA	NA	1	NA	uncharacterized protein LOC4331849 [Oryza sativa Japonica Group] &gt;KAB8090521.1 hypothetical protein EE612_015706 [Oryza sativa] &gt;AAK92630.1 Hypothetical protein [Oryza sativa Japonica Group] &gt;ABF94335.1 expressed protein [Oryza sativa Japonica Group] &gt;EAZ25835.1 hypothetical protein OsJ_09676 [Oryza sativa Japonica Group] &gt;KAF2937643.1 hypothetical protein DAI22_03g064900 [Oryza sa…
LOC4349792	1.18856	0.13266	0.368426	44.2419	27.3107	21.994	5.75727	1.15e-17	1.36e-14	54.0892	up	NA	K20624	5	NA	cytochrome P450 94C1 [Oryza sativa Japonica Group] &gt;XP_052135396.1 cytochrome P450 94C1-like [Oryza glaberrima] &gt;EEC67683.1 hypothetical protein OsI_35132 [Oryza sativa Indica Group] &gt;KAB8114252.1 hypothetical protein EE612_053526 [Oryza sativa] &gt;AAX92767.1 Cytochrome P450 [Oryza sativa Japonica Group] &gt;AAX94835.1 Cytochrome P450 [Oryza sativa Japonica Group] &gt;ABA91454.1 Cytochr…
LOC4348740	0.369993	0.158224	1.24206	0	0	0.037446	-5.6352	6.04e-05	0.00251087	0.0201204	down	NA	K08176	17	NA	probable inorganic phosphate transporter 1-3 [Oryza sativa Japonica Group] &gt;Q7XDZ7.1 RecName: Full=Probable inorganic phosphate transporter 1-3; Short=OsPT3; Short=OsPht1;3; AltName: Full=H(+)/Pi cotransporter; AltName: Full=OsPT1 [Oryza sativa Japonica Group] &gt;AAP53993.1 inorganic phosphate transporter, putative, expressed [Oryza sativa Japonica Group] &gt;EAZ16233.1 hypothetical protein O…
LOC4347620	1.87257	0.54788	0.076707	63.5044	30.0138	33.1199	5.63389	6.35e-07	5.35e-05	49.6558	up	NA	K09286	5	NA	NA
LOC4330777	0	0	0.062072	0.423828	1.51445	1.39465	5.6224	4.26e-06	0.000275317	49.262	up	NA	NA	3	NA	protein EXORDIUM [Oryza sativa Japonica Group] &gt;KAB8088981.1 hypothetical protein EE612_013776 [Oryza sativa] &gt;EAZ24675.1 hypothetical protein OsJ_08445 [Oryza sativa Japonica Group] &gt;KAF2947034.1 hypothetical protein DAI22_02g339300 [Oryza sativa Japonica Group] &gt;BAD17074.1 putative phi-1 [Oryza sativa Japonica Group] &gt;BAD17256.1 putative phi-1 [Oryza sativa Japonica Group]
LOC9266268	0.191545	0	0	5.43635	3.31702	0.719591	5.58298	1.78e-05	0.000926665	47.9341	up	NA	NA	1	NA	NA
LOC4341678	0.371654	0	0.239774	21.7942	3.95745	3.0413	5.56137	0.000865105	0.0213422	47.2214	up	NA	NA	1	NA	WRKY transcription factor WRKY28-like [Oryza sativa Japonica Group]
LOC4347618	1.13406	0.234337	0.216529	25.7591	14.8156	27.8215	5.3921	1.84e-17	1.83e-14	41.9937	up	NA	K09286	5	NA	dehydration-responsive element-binding protein 1B, partial [Oryza sativa Japonica Group]
LOC9270268	0	0.187514	0.261352	3.5405	10.2486	5.67505	5.33473	6.57e-12	2.01e-09	40.3564	up	NA	K09286	5	NA	ethylene-responsive transcription factor ERF014 [Oryza sativa Japonica Group] &gt;KAF2925760.1 hypothetical protein DAI22_06g076000 [Oryza sativa Japonica Group]
LOC4345414	0.267966	0.130164	0	10.5853	2.40022	2.4658	5.30513	0.000533931	0.0148526	39.537	up	NA	NA	1	NA	putative serine/threonine-protein kinase-like protein CCR3 [Oryza sativa Japonica Group] &gt;EAZ42543.1 hypothetical protein OsJ_27109 [Oryza sativa Japonica Group] &gt;KAF2919454.1 hypothetical protein DAI22_08g135000 [Oryza sativa Japonica Group]
LOC4326918	0.767913	0.053106	0.165964	22.7133	7.38113	8.22651	5.24158	6.97e-11	1.77e-08	37.8331	up	NA	K20716	5	NA	mitogen-activated protein kinase kinase kinase 18 [Oryza sativa Japonica Group] &gt;EAZ13219.1 hypothetical protein OsJ_03139 [Oryza sativa Japonica Group] &gt;KAF2951822.1 hypothetical protein DAI22_01g292100 [Oryza sativa Japonica Group]
LOC4347619	0.245318	0.073535	0.068327	7.02147	1.8857	5.50333	5.22378	2.23e-12	7.47e-10	37.3692	up	GO:0009536	K09286	5	plastid	dehydration-responsive element-binding protein 1H [Oryza sativa Japonica Group] &gt;KAF2917129.1 hypothetical protein DAI22_09g169500 [Oryza sativa Japonica Group] &gt;BAD46703.1 putative CBF3-like protein [Oryza sativa Japonica Group]
LOC4345860	0.486552	0.325851	0	15.1198	6.87801	6.85588	5.16908	6.7e-09	1.01e-06	35.9789	up	NA	NA	5	NA	mavicyanin [Oryza sativa Japonica Group] &gt;ABR25870.1 blue copper protein precursor [Oryza sativa Indica Group] &gt;KAB8108916.1 hypothetical protein EE612_044961 [Oryza sativa] &gt;EAZ07388.1 hypothetical protein OsI_29638 [Oryza sativa Indica Group] &gt;EAZ43112.1 hypothetical protein OsJ_27703 [Oryza sativa Japonica Group] &gt;KAF2920161.1 hypothetical protein DAI22_08g189900 [Oryza sativa J…
LOC4337129	0.526106	0	0.632769	25.7286	8.74285	3.95505	5.05204	6.21e-07	5.28e-05	33.1753	up	NA	NA	5	NA	uncharacterized protein LOC4337129 [Oryza sativa Japonica Group] &gt;EAY99366.1 hypothetical protein OsI_21336 [Oryza sativa Indica Group] &gt;KAB8097122.1 hypothetical protein EE612_025776 [Oryza sativa] &gt;EAZ32112.1 hypothetical protein OsJ_16307 [Oryza sativa Japonica Group] &gt;KAF2936063.1 hypothetical protein DAI22_04g276450 [Oryza sativa Japonica Group] &gt;CAE02999.2 OSJNBa0043L09.18 [O…
LOC4333197	0.398861	0.142803	0.13269	14.983	5.10991	3.32692	5.04061	2.92e-12	9.42e-10	32.9136	up	NA	NA	5	NA	zinc finger protein 36-like [Oryza sativa Japonica Group] &gt;Q75KE5.1 RecName: Full=Zinc finger protein 36; AltName: Full=Protein BROAD-SPECTRUM RESISTANCE DIGU 1 [Oryza sativa Japonica Group] &gt;EAY90588.1 hypothetical protein OsI_12190 [Oryza sativa Indica Group] &gt;KAB8092319.1 hypothetical protein EE612_018309 [Oryza sativa] &gt;AAR89021.1 C2H2-type zinc finger protein ZFP36 [Oryza sativa …
LOC4336806	0	0.014393	0	0.048765	0.161373	0.364275	4.98544	0.00116886	0.0273149	31.6787	up	NA	NA	20	NA	uncharacterized protein LOC4336806 [Oryza sativa Japonica Group]
LOC9267696	0.272048	0.097368	0.181851	9.49973	6.7009	1.74392	4.97559	9.03e-13	3.3e-10	31.4632	up	NA	NA	5	NA	F-box/kelch-repeat protein At1g80440 [Oryza sativa Japonica Group] &gt;KAF2943699.1 hypothetical protein DAI22_02g084000 [Oryza sativa Japonica Group] &gt;BAD25000.1 kelch repeat-containing F-box-like [Oryza sativa Japonica Group] &gt;BAD25009.1 kelch repeat-containing F-box-like [Oryza sativa Japonica Group]
LOC4331173	0	0.04968	0	0.052238	0.560098	0.96308	4.95692	0.00176188	0.0366556	31.0586	up	NA	K06934	5	NA	AT-hook motif nuclear-localized protein 20 [Oryza sativa Japonica Group] &gt;XP_052142438.1 AT-hook motif nuclear-localized protein 20-like [Oryza glaberrima] &gt;EAY88054.1 hypothetical protein OsI_09483 [Oryza sativa Indica Group] &gt;KAB8089551.1 hypothetical protein EE612_014518 [Oryza sativa] &gt;KAF2947684.1 hypothetical protein DAI22_02g387000 [Oryza sativa Japonica Group] &gt;BAD22878.1 D…
LOC4326920	2.25431	0.155952	0.241352	42.623	17.1509	24.4514	4.94722	2.86e-05	0.00136271	30.8505	up	GO:0005739	K20716	5	mitochondrion	mitogen-activated protein kinase kinase kinase 17 [Oryza sativa Japonica Group]
LOC4335698	0.122057	0.041648	0	2.44996	1.43072	0.999716	4.87368	2.32e-07	2.38e-05	29.3173	up	NA	K13464	1	NA	NA
LOC4329585	0.135024	0.087799	0	3.64973	1.44406	1.48916	4.8466	1.25e-07	1.38e-05	28.7721	up	NA	NA	5	NA	E3 ubiquitin-protein ligase PUB23 [Oryza sativa Japonica Group] &gt;USI00121.1 putative U-box domain-containing protein [Oryza sativa Japonica Group] &gt;BAD28838.1 putative immediate-early fungal elicitor protein [Oryza sativa Japonica Group] &gt;BAF08971.1 Os02g0539200 [Oryza sativa Japonica Group] &gt;BAS79089.1 Os02g0539200 [Oryza sativa Japonica Group]
LOC107277140	0.02095	0	0	0.419897	0.133229	0.068508	4.79259	0.00161232	0.0347369	27.7149	up	NA	NA	5	NA	NA
LOC4324844	0.685859	0.604633	0.38089	23.8741	15.236	6.05882	4.7742	1.68e-18	2.45e-15	27.3638	up	NA	K03921	9	NA	NA
LOC4325750	6.27573	3.14776	13.9611	0.21501	0.020622	0.287106	-4.75501	3.7e-09	6.01e-07	0.0370339	down	NA	NA	15	NA	protein IRON-RELATED TRANSCRIPTION FACTOR 2 isoform X1 [Oryza sativa Japonica Group] &gt;XP_052155250.1 protein IRON-RELATED TRANSCRIPTION FACTOR 2 isoform X1 [Oryza glaberrima] &gt;A2WZ60.1 RecName: Full=Protein IRON-RELATED TRANSCRIPTION FACTOR 2; Short=OsIRO2 [Oryza sativa Indica Group] &gt;EAY77256.1 hypothetical protein OsI_05230 [Oryza sativa Indica Group] &gt;EAZ14859.1 hypothetical protei…
LOC4334055	0	0.501711	0.111959	4.42009	7.26825	5.32199	4.74472	4.91e-08	6.25e-06	26.8104	up	NA	NA	9	NA	uncharacterized protein LOC4334055 [Oryza sativa Japonica Group] &gt;XP_052146976.1 uncharacterized protein LOC127766018 [Oryza glaberrima] &gt;EAY91803.1 hypothetical protein OsI_13447 [Oryza sativa Indica Group] &gt;KAB8093497.1 hypothetical protein EE612_020340 [Oryza sativa] &gt;AAP44703.1 hypothetical protein [Oryza sativa Japonica Group] &gt;AAR87308.1 hypothetical protein [Oryza sativa Jap…
LOC4324783	1.2744	1.2021	0.723802	50.7649	16.9478	15.9624	4.73432	2.84e-18	3.72e-15	26.6177	up	NA	NA	5	NA	transcription factor DIVARICATA [Oryza sativa Japonica Group] &gt;EAZ14242.1 hypothetical protein OsJ_04166 [Oryza sativa Japonica Group] &gt;KAF2953455.1 hypothetical protein DAI22_01g409600 [Oryza sativa Japonica Group]
LOC107280911	0.036752	0	0	0.604629	0.180819	0.329104	4.71153	0.000922949	0.0224554	26.2006	up	NA	NA	5	NA	uncharacterized protein LOC107280911 [Oryza sativa Japonica Group]
LOC4330303	0.12924	0.154272	0.173689	6.82231	3.29654	1.4451	4.64741	2.87e-13	1.13e-10	25.0617	up	NA	K03327	1	NA	NA
LOC4336904	5.70349	4.57667	4.4367	149.735	125.708	85.0754	4.60949	3.26e-47	2.7e-43	24.4115	up	GO:0031410	K08235	5	cytoplasmic vesicle	xyloglucan endotransglucosylase/hydrolase protein 24 [Oryza sativa Japonica Group] &gt;KAF2935714.1 hypothetical protein DAI22_04g252000 [Oryza sativa Japonica Group] &gt;BAF15701.1 Os04g0604300 [Oryza sativa Japonica Group] &gt;BAG92117.1 unnamed protein product [Oryza sativa Japonica Group] &gt;BAS90874.1 Os04g0604300 [Oryza sativa Japonica Group]
LOC4330780	2.7514	1.57611	2.31493	56.0518	59.9691	48.5718	4.6053	1.31e-52	3.25e-48	24.3407	up	NA	NA	5	NA	protein EXORDIUM [Oryza sativa Japonica Group] &gt;ACA50476.1 putative phosphate-induced protein 1 [Oryza sativa Japonica Group] &gt;KAF2947036.1 hypothetical protein DAI22_02g339500 [Oryza sativa Japonica Group] &gt;BAF10084.1 Os02g0756800 [Oryza sativa Japonica Group] &gt;BAG88789.1 unnamed protein product [Oryza sativa Japonica Group] &gt;BAS80998.1 Os02g0756800 [Oryza sativa Japonica Group]
LOC4346446	1.15632	0.325429	1.36588	0	0.123148	0	-4.59906	0.000799931	0.0201933	0.0412615	down	GO:0016020;GO:0031410	NA	15	membrane; cytoplasmic vesicle	uncharacterized protein LOC4346446 [Oryza sativa Japonica Group] &gt;KAF2915184.1 hypothetical protein DAI22_09g012000 [Oryza sativa Japonica Group]
LOC4341299	0.625514	0.495523	0.226901	13.9158	16.7757	2.75768	4.59839	8.32e-12	2.46e-09	24.2245	up	NA	NA	5	NA	NA
LOC4334017	2.49356	0.550353	0.024658	30.289	18.6794	23.0363	4.51082	0.000721123	0.018621	22.7978	up	NA	NA	5	NA	uncharacterized protein LOC4334017 [Oryza sativa Japonica Group] &gt;XP_052149926.1 uncharacterized protein LOC127768390 [Oryza glaberrima] &gt;EAY91772.1 hypothetical protein OsI_13416 [Oryza sativa Indica Group] &gt;KAB8093447.1 hypothetical protein EE612_020282 [Oryza sativa] &gt;AAT78785.1 expressed protein [Oryza sativa Japonica Group] &gt;ABF98727.1 expressed protein [Oryza sativa Japonica …
LOC9268836	0.580734	0.731065	0.647522	27.4778	7.69525	8.20493	4.49735	5.56e-16	3.83e-13	22.5859	up	NA	NA	5	NA	probable WRKY transcription factor 4 [Oryza sativa Japonica Group] &gt;KAF2953040.1 hypothetical protein DAI22_01g380700 [Oryza sativa Japonica Group] &gt;BAB85299.1 WRKY transcription factor 64-like protein [Oryza sativa Japonica Group] &gt;BAB86480.1 WRKY transcription factor 64-like protein [Oryza sativa Japonica Group] &gt;BAH91359.1 Os01g0821300 [Oryza sativa Japonica Group]
LOC4330306	0.51304	0.122673	0.225691	4.60571	7.45883	8.29472	4.48605	1.43e-17	1.62e-14	22.4098	up	NA	K09286	5	NA	dehydration-responsive element-binding protein 1G [Oryza sativa Japonica Group] &gt;Q6EP77.1 RecName: Full=Dehydration-responsive element-binding protein 1G; Short=Protein DREB1G [Oryza sativa Japonica Group] &gt;KAB8088403.1 hypothetical protein EE612_012995 [Oryza sativa] &gt;EAZ24170.1 hypothetical protein OsJ_07915 [Oryza sativa Japonica Group] &gt;KAF2946341.1 hypothetical protein DAI22_02g2…
LOC4326919	3.43413	1.03984	0.91445	53.9083	32.7037	35.2458	4.47269	1.93e-16	1.5e-13	22.2031	up	NA	NA	5	NA	LOW QUALITY PROTEIN: mitogen-activated protein kinase kinase kinase 18 [Oryza sativa Japonica Group]
LOC4342552	9.266	9.88296	27.3283	0.441632	0.392577	1.34441	-4.46395	1.38e-13	6.01e-11	0.0453126	down	GO:0009536	NA	17	plastid	low molecular mass early light-inducible protein HV60, chloroplastic [Oryza sativa Japonica Group] &gt;KAB8104520.1 hypothetical protein EE612_037469 [Oryza sativa] &gt;BAF20944.1 Os07g0178800 [Oryza sativa Japonica Group] &gt;BAT00302.1 Os07g0178800 [Oryza sativa Japonica Group]
LOC4334081	0.051417	0.046083	0	1.4391	0.476663	0.08725	4.4549	0.000621373	0.0166518	21.9309	up	NA	NA	1	NA	UDP-glucose flavonoid 3-O-glucosyltransferase 7 [Oryza sativa Japonica Group] &gt;AAP13007.1 putative immediate-early salicylate-induced glucosyltransferase [Oryza sativa Japonica Group] &gt;ABF98833.1 Cytokinin-O-glucosyltransferase 1, putative [Oryza sativa Japonica Group] &gt;KAF2941273.1 hypothetical protein DAI22_03g335000 [Oryza sativa Japonica Group] &gt;BAF13156.1 Os03g0745100 [Oryza sati…
LOC4325959	1.07993	0.355305	0.066205	17.3264	5.42622	8.98166	4.39062	5.35e-08	6.71e-06	20.9753	up	NA	K15015	1	NA	amino acid transporter AVT1I [Oryza sativa Japonica Group] &gt;EAZ12569.1 hypothetical protein OsJ_02475 [Oryza sativa Japonica Group] &gt;KAF2951013.1 hypothetical protein DAI22_01g230800 [Oryza sativa Japonica Group] &gt;BAF05394.2 Os01g0597600 [Oryza sativa Japonica Group] &gt;BAS72999.1 Os01g0597600 [Oryza sativa Japonica Group]
LOC4348533	7.0543	2.78857	5.21513	176.575	70.9457	54.6708	4.33606	1.47e-15	9.16e-13	20.1969	up	NA	K13464	1	NA	protein TIFY 11d [Oryza sativa Japonica Group] &gt;Q7XEZ1.1 RecName: Full=Protein TIFY 11d; Short=OsTIFY11d; AltName: Full=Jasmonate ZIM domain-containing protein 12; Short=OsJAZ12; AltName: Full=OsJAZ1 [Oryza sativa Japonica Group] &gt;AKN91108.1 ZIM1 [Oryza sativa] &gt;AAP53568.1 ZIM motif family protein, expressed [Oryza sativa Japonica Group] &gt;EAZ15950.1 hypothetical protein OsJ_31396 [Ory…
LOC4351546	0	0.010379	0	0.075688	0.054314	0.068745	4.31267	0.00243528	0.0464987	19.872	up	NA	NA	16	NA	uncharacterized protein LOC4351546 [Oryza sativa Japonica Group] &gt;ABA96496.2 retrotransposon protein, putative, unclassified, expressed [Oryza sativa Japonica Group] &gt;BAF29216.2 Os12g0156200 [Oryza sativa Japonica Group]
LOC9268597	0.04896	0.334326	0.23124	4.56563	5.29691	2.4029	4.29738	4.98e-12	1.55e-09	19.6626	up	NA	NA	5	NA	uncharacterized protein LOC9268597 [Oryza sativa Japonica Group] &gt;EAY72316.1 hypothetical protein OsI_00170 [Oryza sativa Indica Group] &gt;KAB8082349.1 hypothetical protein EE612_004227 [Oryza sativa] &gt;KAF2948135.1 hypothetical protein DAI22_01g014300 [Oryza sativa Japonica Group] &gt;BAD52452.1 unknown protein [Oryza sativa Japonica Group] &gt;BAH90878.1 Os01g0120900 [Oryza sativa Japonic…
LOC4336717	0.438091	0.284745	0.118911	6.86909	4.40504	5.37404	4.2881	2.41e-18	3.32e-15	19.5365	up	GO:0016020	K03327	5	membrane	protein DETOXIFICATION 49 [Oryza sativa Japonica Group] &gt;KAB8096549.1 hypothetical protein EE612_025037 [Oryza sativa] &gt;KAF2935435.1 hypothetical protein DAI22_04g230900 [Oryza sativa Japonica Group] &gt;CAD41573.3 OSJNBa0088I22.5 [Oryza sativa Japonica Group] &gt;BAF15520.2 Os04g0571600 [Oryza sativa Japonica Group] &gt;BAH01153.1 unnamed protein product [Oryza sativa Japonica Group]
LOC4330781	3.79472	16.6198	4.93135	104.31	221.689	158.632	4.25884	1.69e-16	1.35e-13	19.1442	up	GO:0031410	NA	9	cytoplasmic vesicle	protein EXORDIUM [Oryza sativa Japonica Group] &gt;Q6Z7W3.1 RecName: Full=Protein PHOSPHATE-INDUCED 1 homolog; Short=OsPHI-1; Flags: Precursor [Oryza sativa Japonica Group] &gt;EAY87590.1 hypothetical protein OsI_09000 [Oryza sativa Indica Group] &gt;EAZ24679.1 hypothetical protein OsJ_08448 [Oryza sativa Japonica Group] &gt;KAF2947037.1 hypothetical protein DAI22_02g339600 [Oryza sativa Japonica…
LOC4351732	0.260581	0.089587	0.216388	0.237914	9.55822	1.72137	4.25695	1.51e-05	0.000798037	19.1192	up	NA	NA	13	NA	mannose/glucose-specific lectin [Oryza sativa Japonica Group] &gt;EAY82558.1 hypothetical protein OsI_37779 [Oryza sativa Indica Group] &gt;KAB8116905.1 hypothetical protein EE612_058318 [Oryza sativa] &gt;ABA96667.1 jasmonate-induced protein, putative, expressed [Oryza sativa Japonica Group] &gt;EAZ19941.1 hypothetical protein OsJ_35533 [Oryza sativa Japonica Group] &gt;KAF2907043.1 hypothetical…
LOC4328676	4.00954	1.06925	3.13054	106.253	18.2778	28.8977	4.24192	1.03e-09	1.96e-07	18.921	up	NA	K15397	5	NA	3-ketoacyl-CoA synthase 11 isoform X1 [Oryza sativa Japonica Group] &gt;KAB8086386.1 hypothetical protein EE612_009631 [Oryza sativa] &gt;KAF2943678.1 hypothetical protein DAI22_02g082400 [Oryza sativa Japonica Group] &gt;BAD16019.1 putative beta-ketoacyl-CoA-synthase [Oryza sativa Japonica Group] &gt;BAD38439.1 putative beta-ketoacyl-CoA-synthase [Oryza sativa Japonica Group] &gt;BAF08164.1 Os02…
LOC4346787	0.163128	0.093247	0.067926	3.70248	1.00099	1.49402	4.21579	1.04e-08	1.49e-06	18.5815	up	NA	NA	5	NA	uncharacterized protein LOC4346787 [Oryza sativa Japonica Group] &gt;USI00637.1 F-box domain-containing protein [Oryza sativa Japonica Group] &gt;BAD28993.1 unknown protein [Oryza sativa Japonica Group] &gt;BAD29158.1 unknown protein [Oryza sativa Japonica Group] &gt;BAF24838.1 Os09g0341600 [Oryza sativa Japonica Group] &gt;BAT07586.1 Os09g0341600 [Oryza sativa Japonica Group]
LOC4334643	0.775994	0.998798	0.77921	21.1706	19.9347	5.89134	4.21425	6.71e-16	4.51e-13	18.5616	up	NA	NA	4	NA	uncharacterized protein LOC4334643 [Oryza sativa Japonica Group] &gt;KAB8094286.1 hypothetical protein EE612_021419 [Oryza sativa] &gt;AAK82443.1 unknown protein [Oryza sativa Japonica Group] &gt;AAL79748.1 unknown protein [Oryza sativa Japonica Group] &gt;ABF99652.1 expressed protein [Oryza sativa Japonica Group] &gt;EAZ29137.1 hypothetical protein OsJ_13200 [Oryza sativa Japonica Group]
LOC4339496	0.439083	0.393534	0.182832	11.379	3.33878	3.53232	4.19339	2.84e-11	7.76e-09	18.2951	up	NA	K20716	5	NA	mitogen-activated protein kinase kinase kinase 17 [Oryza sativa Japonica Group]
LOC4352489	0.1128	0	0.093939	2.43223	0.902097	0.321869	4.17597	0.000713637	0.0184854	18.0756	up	NA	NA	1	NA	NA
LOC4334060	2.66221	0.966891	2.10891	50.933	25.2875	24.1678	4.12218	1.55e-17	1.68e-14	17.414	up	NA	NA	5	NA	NA
LOC4331833	4.44485	0.976996	4.5459	113.708	28.8826	25.7704	4.09724	6.97e-09	1.04e-06	17.1156	up	NA	K13464	1	NA	protein TIFY 11c [Oryza sativa Japonica Group] &gt;XP_052149477.1 protein TIFY 11c [Oryza glaberrima] &gt;A2XD79.1 RecName: Full=Protein TIFY 11c [Oryza sativa Indica Group] &gt;Q8GRS2.1 RecName: Full=Protein TIFY 11c; Short=OsTIFY11c; AltName: Full=Jasmonate ZIM domain-containing protein 11; Short=OsJAZ11; AltName: Full=OsJAZ2 [Oryza sativa Japonica Group] &gt;AAN65439.1 Unknown protein [Oryza s…
LOC4333078	24.9569	19.4675	47.7481	3.03518	0.36738	1.97511	-4.0811	6.75e-10	1.39e-07	0.0590836	down	NA	NA	17	NA	SPX domain-containing protein 5 [Oryza sativa Japonica Group] &gt;A2XHU0.1 RecName: Full=SPX domain-containing protein 5; AltName: Full=Protein SPX DOMAIN GENE 5; Short=OsSPX5 [Oryza sativa Indica Group] &gt;Q7Y0F6.1 RecName: Full=SPX domain-containing protein 5; AltName: Full=Protein SPX DOMAIN GENE 5; Short=OsSPX5 [Oryza sativa Japonica Group] &gt;KAB8092150.1 hypothetical protein EE612_017986 …
LOC112936901	2.43016	1.3137	3.03601	0.206509	0.095811	0.096407	-4.08078	6.59e-10	1.38e-07	0.0590965	down	NA	NA	17	NA	NA
LOC4332137	4.1374	2.6154	7.84453	0.481195	0.081598	0.278208	-4.07376	1.13e-09	2.13e-07	0.0593851	down	GO:0009536	NA	17	plastid	uncharacterized protein At1g01500 [Oryza sativa Japonica Group] &gt;XP_015630867.1 uncharacterized protein At1g01500 [Oryza sativa Japonica Group] &gt;KAB8090911.1 hypothetical protein EE612_016257 [Oryza sativa] &gt;ABF94764.1 expressed protein [Oryza sativa Japonica Group] &gt;ABF94765.1 expressed protein [Oryza sativa Japonica Group] &gt;KAF2938133.1 hypothetical protein DAI22_03g097900 [Oryza…
LOC4339974	0.541642	0.72876	0	6.91566	4.00761	10.3974	4.06182	2.5e-05	0.00121924	16.7005	up	NA	K09286	5	NA	dehydration-responsive element-binding protein 1C [Oryza sativa Japonica Group] &gt;A2Y8S6.1 RecName: Full=Dehydration-responsive element-binding protein 1C; Short=Protein DREB1C; AltName: Full=Protein C-repeat-binding factor 1 [Oryza sativa Indica Group] &gt;Q9LWV3.1 RecName: Full=Dehydration-responsive element-binding protein 1C; Short=Protein DREB1C; AltName: Full=Protein C-repeat-binding fact…
LOC4330786	3.07912	2.56877	2.30858	72.9498	37.1183	20.7132	4.0565	6.59e-17	6.3e-14	16.639	up	NA	K13993	1	NA	NA
LOC4328124	1.34491	0.821627	0.999086	23.4763	23.9304	4.70216	4.03978	3.51e-12	1.12e-09	16.4473	up	NA	K15086	1	NA	NA
LOC4326757	16.3955	10.0196	41.5252	0.971769	2.01148	1.25567	-4.03156	1.48e-13	6.24e-11	0.0611474	down	NA	NA	17	NA	high molecular mass early light-inducible protein HV58, chloroplastic [Oryza sativa Japonica Group] &gt;KAB8080760.1 hypothetical protein EE612_001434 [Oryza sativa] &gt;AAD38281.1 putative low molecular early light-inducible protein [Oryza sativa Japonica Group] &gt;EAZ11235.1 hypothetical protein OsJ_01089 [Oryza sativa Japonica Group] &gt;KAF2949378.1 hypothetical protein DAI22_01g102100 [Oryz…
LOC4334553	21.0368	6.97953	7.43477	285.072	158.172	139.124	4.02428	9.69e-15	5.26e-12	16.2716	up	NA	NA	5	NA	NA
LOC4347963	0.389849	0.12383	0	2.19306	5.02296	1.37817	4.00878	0.000142697	0.00496908	16.0976	up	GO:0004601;GO:0031410	K00430	1	peroxidase activity; cytoplasmic vesicle	peroxidase N [Oryza sativa Japonica Group] &gt;prf||2114377A peroxidase:ISOTYPE=RPA [Oryza sativa] &gt;AAM08519.1 Putative peroxidase [Oryza sativa Japonica Group] &gt;AAP51824.1 Peroxidase N precursor, putative, expressed [Oryza sativa Japonica Group] &gt;EAZ15083.1 hypothetical protein OsJ_30495 [Oryza sativa Japonica Group] &gt;KAF2912369.1 hypothetical protein DAI22_10g004600 [Oryza sativa Ja…
LOC4346066	0.671915	1.61259	0.568476	23.1361	11.7516	10.2255	4.00809	9.97e-15	5.27e-12	16.09	up	NA	NA	5	NA	NA
LOC4331834	16.1363	7.67128	7.17534	272.828	109.702	111.694	4.00051	2.8e-15	1.7e-12	16.0057	up	NA	K13464	5	NA	protein TIFY 11b [Oryza sativa Japonica Group] &gt;Q10QW3.1 RecName: Full=Protein TIFY 11b; Short=OsTIFY11b; AltName: Full=Jasmonate ZIM domain-containing protein 10; Short=OsJAZ10; AltName: Full=OsJAZ4 [Oryza sativa Japonica Group] &gt;KAB8090494.1 hypothetical protein EE612_015680 [Oryza sativa] &gt;ABF94311.1 ZIM motif family protein, expressed [Oryza sativa Japonica Group] &gt;KAF2937618.1 hy…
LOC4343616	0.231094	0.154144	0.464683	8.65439	2.7713	1.96856	3.99831	8.15e-09	1.2e-06	15.9812	up	NA	K03885	5	NA	internal alternative NAD(P)H-ubiquinone oxidoreductase A1, mitochondrial [Oryza sativa Japonica Group] &gt;KAB8105937.1 hypothetical protein EE612_040057 [Oryza sativa] &gt;KAF2923448.1 hypothetical protein DAI22_07g191900 [Oryza sativa Japonica Group] &gt;BAC15811.1 putative NADH dehydrogenase [Oryza sativa Japonica Group] &gt;BAF21917.1 Os07g0564500 [Oryza sativa Japonica Group] &gt;BAH00372.1 …
LOC9269675	3.20047	1.37103	1.58336	34.0054	27.0665	38.1953	3.97215	4.52e-24	1.25e-20	15.6941	up	NA	K09843	5	NA	abscisic acid 8&apos;-hydroxylase 1 [Oryza sativa Japonica Group] &gt;Q05JG2.1 RecName: Full=Abscisic acid 8&apos;-hydroxylase 1; Short=ABA 8&apos;-hydroxylase 1; AltName: Full=Cytochrome P450 707A5; AltName: Full=OsABA8ox1 [Oryza sativa Japonica Group] &gt;Q09J79.1 RecName: Full=Abscisic acid 8&apos;-hydroxylase 1; Short=ABA 8&apos;-hydroxylase 1; AltName: Full=Cytochrome P450 707A5; AltName: Fu…
LOC4351046	0.412918	0.209769	0.675494	7.21451	9.37928	3.82684	3.93261	1.09e-10	2.65e-08	15.2698	up	GO:0031410	K03676	5	cytoplasmic vesicle	glutaredoxin-C10 [Oryza sativa Japonica Group] &gt;Q2R076.1 RecName: Full=Glutaredoxin-C10 [Oryza sativa Japonica Group] &gt;ABA95122.1 Glutaredoxin-like family protein, expressed [Oryza sativa Japonica Group] &gt;EAZ19160.1 hypothetical protein OsJ_34697 [Oryza sativa Japonica Group] &gt;BAF28753.1 Os11g0655900 [Oryza sativa Japonica Group] &gt;BAG98251.1 unnamed protein product [Oryza sativa Ja…
LOC4330189	6.08771	0.88774	1.64264	56.8295	46.9684	31.4039	3.93102	9.83e-10	1.89e-07	15.253	up	GO:0003700;GO:0005634;GO:0006355	K09286	5	DNA-binding transcription factor activity; nucleus; regulation of transcription, DNA-templated	NA
LOC4327059	0.178238	0	0.090793	1.7576	1.10735	1.27636	3.92481	5.11e-05	0.00219314	15.1874	up	NA	K24345	5	NA	calcium-binding protein PBP1 [Oryza sativa Japonica Group] &gt;KAB8083800.1 hypothetical protein EE612_006126 [Oryza sativa] &gt;EAZ13773.1 hypothetical protein OsJ_03698 [Oryza sativa Japonica Group] &gt;KAF2952644.1 hypothetical protein DAI22_01g350300 [Oryza sativa Japonica Group] &gt;BAB92555.1 putative EF-hand Ca2+-binding protein CCD1 [Oryza sativa Japonica Group] &gt;BAF06370.1 Os01g078370…
LOC4340084	0	1.34256	0.190287	11.8119	6.69101	3.52583	3.90902	0.000343511	0.0102933	15.0221	up	NA	NA	20	NA	early nodulin-93 [Oryza sativa Japonica Group] &gt;XP_052158713.1 early nodulin-93-like [Oryza glaberrima] &gt;EEC79966.1 hypothetical protein OsI_21584 [Oryza sativa Indica Group] &gt;KAB8101157.1 hypothetical protein EE612_031861 [Oryza sativa] &gt;KAF2925120.1 hypothetical protein DAI22_06g029000 [Oryza sativa Japonica Group] &gt;BAA83566.1 putative early nodulin [Oryza sativa Japonica Group] …
LOC107281101	0.116954	0.069881	0	1.57895	0.230617	0.905861	3.90327	0.00124278	0.0284796	14.9624	up	NA	NA	5	NA	uncharacterized protein LOC107281101 [Oryza sativa Japonica Group] &gt;KAF2929442.1 hypothetical protein DAI22_05g057700 [Oryza sativa Japonica Group]
LOC9271158	84.3228	56.2646	151.49	8.55971	1.97632	9.30149	-3.89378	1.19e-11	3.45e-09	0.0672753	down	NA	NA	17	NA	SPX domain-containing protein 6 [Oryza sativa Japonica Group] &gt;XP_052161489.1 SPX domain-containing protein 6 [Oryza glaberrima] &gt;Q8H398.2 RecName: Full=SPX domain-containing protein 6; AltName: Full=Protein SPX DOMAIN GENE 6; Short=OsSPX6 [Oryza sativa Japonica Group] &gt;AHL42467.2 SPX domain-containing protein 6 [Oryza sativa Japonica Group] &gt;KAF2923899.1 hypothetical protein DAI22_07…
LOC4339737	0.051029	0.045735	0	0.316794	0.377708	0.705861	3.87182	0.000252144	0.00790435	14.6398	up	GO:0031410	NA	5	cytoplasmic vesicle	serine carboxypeptidase-like 50 [Oryza sativa Japonica Group] &gt;KAB8100766.1 hypothetical protein EE612_031371 [Oryza sativa] &gt;AAS16896.1 putative serine carboxypeptidase [Oryza sativa Japonica Group] &gt;AAT44206.1 putative serine carboxypeptidase [Oryza sativa Japonica Group] &gt;KAF2932313.1 hypothetical protein DAI22_05g278100 [Oryza sativa Japonica Group] &gt;BAF18355.1 Os05g0582600 [Or…
LOC4328512	14.4192	3.11513	4.59663	161.692	75.02	91.3034	3.86652	5.13e-11	1.33e-08	14.5861	up	GO:0003700;GO:0005634;GO:0006355;GO:0006952;GO:0009685;GO:0043565	NA	5	DNA-binding transcription factor activity; nucleus; regulation of transcription, DNA-templated; defense response; gibberellin metabolic process; sequence-specific DNA binding	NA
LOC4336721	1.16805	0.477018	0.273	11.9565	6.48089	9.73319	3.85444	4.24e-12	1.33e-09	14.4645	up	NA	K09286	5	NA	dehydration-responsive element-binding protein 1E [Oryza sativa Japonica Group] &gt;XP_052153133.1 dehydration-responsive element-binding protein 1E [Oryza glaberrima] &gt;A2XWL6.1 RecName: Full=Dehydration-responsive element-binding protein 1E; Short=Protein DREB1E [Oryza sativa Indica Group] &gt;Q8H273.1 RecName: Full=Dehydration-responsive element-binding protein 1E; Short=Protein DREB1E [Oryz…
LOC4345574	0.26002	0.246044	0.154709	5.39309	2.34091	1.64204	3.84777	1.01e-11	2.96e-09	14.3978	up	NA	NA	5	NA	U-box domain-containing protein 19 [Oryza sativa Japonica Group] &gt;KAF2919660.1 hypothetical protein DAI22_08g152100 [Oryza sativa Japonica Group] &gt;USI00093.1 putative spotted leaf 11 [Oryza sativa Japonica Group] &gt;BAC98577.1 putative arm repeat protein [Oryza sativa Japonica Group]
LOC4330641	0.868729	0.111869	0.207894	11.0438	1.82939	4.30562	3.82813	2.49e-05	0.00121924	14.203	up	NA	NA	1	NA	uncharacterized protein LOC4330641 [Oryza sativa Japonica Group] &gt;XP_052142796.1 uncharacterized protein LOC127762350 [Oryza glaberrima] &gt;EAZ24524.1 hypothetical protein OsJ_08285 [Oryza sativa Japonica Group] &gt;KAF2946827.1 hypothetical protein DAI22_02g323500 [Oryza sativa Japonica Group] &gt;BAD16154.1 unknown protein [Oryza sativa Japonica Group] &gt;BAF09951.1 Os02g0733900 [Oryza sat…
LOC4346141	0.195543	0.15961	0.201052	1.91027	3.90374	2.35115	3.82478	2.73e-14	1.21e-11	14.1701	up	NA	K00430	9	NA	NA
LOC4351528	0.176692	0	0.07308	1.34956	1.14194	1.13115	3.82245	0.000114342	0.00417089	14.1473	up	NA	NA	5	NA	uncharacterized protein LOC4351528 [Oryza sativa Japonica Group] &gt;EAY82294.1 hypothetical protein OsI_37505 [Oryza sativa Indica Group] &gt;KAB8116637.1 hypothetical protein EE612_057847 [Oryza sativa] &gt;ABA95839.1 expressed protein [Oryza sativa Japonica Group] &gt;EAZ19665.1 hypothetical protein OsJ_35241 [Oryza sativa Japonica Group] &gt;KAF2906714.1 hypothetical protein DAI22_12g040100 […
LOC4341420	1.39989	1.82285	0.987452	30.3851	15.2224	11.7304	3.7923	3.27e-15	1.94e-12	13.8547	up	NA	K03627	1	NA	multiprotein-bridging factor 1c [Oryza sativa Japonica Group] &gt;EAZ01526.1 hypothetical protein OsI_23560 [Oryza sativa Indica Group] &gt;KAB8102950.1 hypothetical protein EE612_035084 [Oryza sativa] &gt;EAZ01531.1 hypothetical protein OsI_23565 [Oryza sativa Indica Group] &gt;EAZ37516.1 hypothetical protein OsJ_21850 [Oryza sativa Japonica Group] &gt;KAF2927394.1 hypothetical protein DAI22_06g…
LOC4350235	5.23149	1.06038	5.34604	0.274804	0.258561	0.311511	-3.7651	3.68e-07	3.38e-05	0.0735514	down	NA	NA	15	NA	NA
LOC4339323	1.83831	1.40765	1.49064	35.1315	15.9605	11.5443	3.74341	5.7e-15	3.3e-12	13.393	up	GO:0009536	NA	1	plastid	uncharacterized protein LOC4339323 [Oryza sativa Japonica Group] &gt;AAT01315.1 unknown protein [Oryza sativa Japonica Group] &gt;KAB8100190.1 hypothetical protein EE612_030634 [Oryza sativa] &gt;BAF17961.1 Os05g0516700 [Oryza sativa Japonica Group] &gt;BAS94893.1 Os05g0516700 [Oryza sativa Japonica Group]
LOC4343416	0.107934	0.328981	0	1.82492	2.43595	1.60609	3.72035	0.000179127	0.00600499	13.1807	up	NA	K02929	5	NA	NA
LOC9267349	2.3395	1.81688	3.67223	0.172676	0.036473	0.402679	-3.69903	1.01e-07	1.17e-05	0.0769983	down	NA	K08176	17	NA	probable inorganic phosphate transporter 1-10 [Oryza sativa Japonica Group] &gt;Q69T94.1 RecName: Full=Probable inorganic phosphate transporter 1-10; Short=OsPT10; Short=OsPht1;10; AltName: Full=H(+)/Pi cotransporter [Oryza sativa Japonica Group] &gt;KAB8102315.1 hypothetical protein EE612_033766 [Oryza sativa] &gt;EAZ36829.1 hypothetical protein OsJ_21171 [Oryza sativa Japonica Group] &gt;KAF292…
LOC4327287	4.10435	2.88543	3.70072	65.6954	40.8755	32.2518	3.69822	2.75e-22	6.22e-19	12.98	up	NA	K09286	9	NA	ethylene-responsive transcription factor ERF071 [Oryza sativa Japonica Group] &gt;KAB8081166.1 hypothetical protein EE612_002120 [Oryza sativa] &gt;KAF2949845.1 hypothetical protein DAI22_01g146800 [Oryza sativa Japonica Group] &gt;BAB92777.1 putative ethylene response factor 2 [Oryza sativa Japonica Group] &gt;BAF04782.1 Os01g0313300 [Oryza sativa Japonica Group] &gt;BAG99412.1 unnamed protein p…
LOC9272515	0.02035	0.027359	0.030056	0.360544	0.424532	0.40656	3.69065	1.1e-10	2.66e-08	12.9121	up	NA	K09286	5	NA	ethylene-responsive transcription factor ERF025-like [Oryza sativa Japonica Group] &gt;EEE61533.1 hypothetical protein OsJ_15841 [Oryza sativa Japonica Group] &gt;KAB8096553.1 hypothetical protein EE612_025045 [Oryza sativa] &gt;KAF2935437.1 hypothetical protein DAI22_04g231100 [Oryza sativa Japonica Group] &gt;BAS90579.1 Os04g0572200 [Oryza sativa Japonica Group]
LOC4349395	3.58487	1.09757	1.42653	31.1297	22.9511	25.6921	3.67143	2.46e-14	1.11e-11	12.7412	up	NA	K09286	5	NA	ethylene-responsive transcription factor 5 [Oryza sativa Japonica Group] &gt;EEC67447.1 hypothetical protein OsI_34662 [Oryza sativa Indica Group] &gt;EEE51404.1 hypothetical protein OsJ_32473 [Oryza sativa Japonica Group] &gt;KAF2914832.1 hypothetical protein DAI22_10g192900 [Oryza sativa Japonica Group]
LOC4327573	36.977	12.5272	60.6284	2.47686	2.04297	4.50083	-3.65777	8.9e-11	2.21e-08	0.0792324	down	NA	NA	17	NA	uncharacterized protein LOC4327573 [Oryza sativa Japonica Group] &gt;EAY76322.1 hypothetical protein OsI_04255 [Oryza sativa Indica Group] &gt;KAB8084086.1 hypothetical protein EE612_006550 [Oryza sativa] &gt;EAZ13986.1 hypothetical protein OsJ_03910 [Oryza sativa Japonica Group] &gt;KAF2953065.1 hypothetical protein DAI22_01g382900 [Oryza sativa Japonica Group] &gt;BAB93184.1 unknown protein [Or…
LOC4344646	0.097581	0.087604	0.052639	1.90605	0.816239	0.248654	3.64684	4.12e-05	0.00182815	12.5259	up	GO:0009536	K16818	1	plastid	NA
LOC4342614	2.85994	1.59033	1.93508	53.7345	15.8301	6.26964	3.61042	1.13e-07	1.28e-05	12.2136	up	NA	K01662	1	NA	probable 1-deoxy-D-xylulose-5-phosphate synthase 2, chloroplastic [Oryza sativa Japonica Group] &gt;Q6YU51.1 RecName: Full=Probable 1-deoxy-D-xylulose-5-phosphate synthase 2, chloroplastic; Short=1-deoxyxylulose-5-phosphate synthase; Short=DXP synthase; Short=DXPS; Flags: Precursor [Oryza sativa Japonica Group] &gt;KAB8104610.1 hypothetical protein EE612_037590 [Oryza sativa] &gt;EEE66718.1 hypot…
LOC4325059	0	0.085188	0.039577	0.673184	0.601753	0.469211	3.6061	0.00016797	0.00568137	12.1771	up	NA	NA	5	NA	protein TRANSPARENT TESTA 1 [Oryza sativa Japonica Group] &gt;XP_052135727.1 protein TRANSPARENT TESTA 1-like [Oryza glaberrima] &gt;KAB8084387.1 hypothetical protein EE612_006944 [Oryza sativa] &gt;KAF2953409.1 hypothetical protein DAI22_01g406900 [Oryza sativa Japonica Group] &gt;BAF06778.1 Os01g0859100 [Oryza sativa Japonica Group] &gt;BAG89073.1 unnamed protein product [Oryza sativa Japonica …
LOC9269034	0.128592	0.112993	0	0.963682	1.19112	1.0176	3.57963	0.000621403	0.0166518	11.9558	up	NA	NA	5	NA	uncharacterized protein LOC9269034 [Oryza sativa Japonica Group] &gt;KAB8086675.1 hypothetical protein EE612_010132 [Oryza sativa] &gt;EAZ22432.1 hypothetical protein OsJ_06101 [Oryza sativa Japonica Group] &gt;KAF2944029.1 hypothetical protein DAI22_02g109600 [Oryza sativa Japonica Group] &gt;BAD19165.1 hypothetical protein [Oryza sativa Japonica Group] &gt;BAD19759.1 hypothetical protein [Oryza…
LOC4347136	0.418317	0.284361	0.978949	0.101506	0	0.030056	-3.56188	0.00206413	0.0413843	0.0846773	down	NA	K01051	17	NA	pectinesterase [Oryza sativa Japonica Group] &gt;XP_052167837.1 pectinesterase-like [Oryza glaberrima] &gt;KAB8110661.1 hypothetical protein EE612_048035 [Oryza sativa] &gt;KAF2916320.1 hypothetical protein DAI22_09g110500 [Oryza sativa Japonica Group] &gt;BAD33558.1 putative pectinesterase [Oryza sativa Japonica Group] &gt;BAF25160.1 Os09g0433700 [Oryza sativa Japonica Group] &gt;BAG92940.1 unna…
LOC9266984	0.088849	0	0.073993	0.889338	0.774872	0.678457	3.51615	0.000734717	0.0189327	11.4411	up	NA	K09286	4	NA	ethylene-responsive transcription factor 15 [Oryza sativa Japonica Group] &gt;XP_052163223.1 ethylene-responsive transcription factor 15-like [Oryza glaberrima] &gt;EAZ03592.1 hypothetical protein OsI_25728 [Oryza sativa Indica Group] &gt;KAF2922423.1 hypothetical protein DAI22_07g112350 [Oryza sativa Japonica Group]
LOC4337457	10.4313	3.40961	2.34085	93.4797	40.9197	51.6775	3.50678	2.78e-09	4.64e-07	11.367	up	NA	K12581	5	NA	NA
LOC112936454	0.117529	0.14813	0.1147	3.06823	0.77052	0.821896	3.48883	0.00231127	0.0449138	11.2265	up	NA	NA	5	NA	uncharacterized protein LOC112936454 [Oryza sativa Japonica Group] &gt;KAB8110019.1 hypothetical protein EE612_046809 [Oryza sativa] &gt;KAF2915561.1 hypothetical protein DAI22_09g044400 [Oryza sativa Japonica Group] &gt;BAT07357.1 Os09g0306566 [Oryza sativa Japonica Group]
LOC9272383	0.995711	1.2003	0.725394	19.7451	8.98764	2.75374	3.47423	1.11e-07	1.26e-05	11.1134	up	NA	K13789	1	NA	geranylgeranyl pyrophosphate synthase 7, chloroplastic [Oryza sativa Japonica Group] &gt;AAD38295.1 putative geranylgeranyl pyrophosphate synthase [Oryza sativa Japonica Group] &gt;KAF2949397.1 hypothetical protein DAI22_01g103500 [Oryza sativa Japonica Group] &gt;BAB18334.1 putative geranylgeranyl pyrophosphate synthase [Oryza sativa Japonica Group] &gt;BAH90987.1 Os01g0248701 [Oryza sativa Japo…
LOC4327270	0.93796	1.23765	0.696358	22.8631	4.38783	3.0969	3.46821	9.49e-07	7.53e-05	11.0672	up	NA	NA	20	NA	NA
LOC107278642	0.282979	0.042365	0.275026	3.94786	1.62392	0.97174	3.4557	2.36e-05	0.00116875	10.9716	up	NA	K22438	5	NA	putative methyltransferase DDB_G0268948 [Oryza sativa Japonica Group] &gt;KAF2949823.1 hypothetical protein DAI22_01g140900 [Oryza sativa Japonica Group]
LOC4325228	0.867391	0.20298	0.619461	9.37557	4.39853	4.93019	3.43849	1.21e-08	1.72e-06	10.8415	up	GO:0009536;GO:0016020	NA	5	plastid; membrane	protein DMP10 [Oryza sativa Japonica Group] &gt;KAB8081530.1 hypothetical protein EE612_002814 [Oryza sativa] &gt;EAZ12013.1 hypothetical protein OsJ_01895 [Oryza sativa Japonica Group] &gt;KAF2950288.1 hypothetical protein DAI22_01g177700 [Oryza sativa Japonica Group] &gt;BAD68980.1 unknown protein [Oryza sativa Japonica Group] &gt;BAF05022.1 Os01g0389700 [Oryza sativa Japonica Group]
LOC4351744	0.948861	0.112813	1.10759	0.099231	0.07052	0.035163	-3.42771	0.000430027	0.0124502	0.0929303	down	GO:0009536;GO:0016020	K09874	17	plastid; membrane	uncharacterized membrane protein YFL054C [Oryza sativa Japonica Group]
LOC4346187	0.249305	0.149546	0.292225	3.89989	2.20686	1.27448	3.41727	6.69e-09	1.01e-06	10.6832	up	NA	K13412	9	NA	calcium-dependent protein kinase 21 [Oryza sativa Japonica Group] &gt;Q6ZIU9.1 RecName: Full=Calcium-dependent protein kinase 21; Short=OsCDPK21; Short=OsCPK21 [Oryza sativa Japonica Group] &gt;KAB8109402.1 hypothetical protein EE612_045664 [Oryza sativa] &gt;KAF2920732.1 hypothetical protein DAI22_08g233800 [Oryza sativa Japonica Group] &gt;BAD03092.1 putative calcium-dependent protein kinase [O…
LOC4351701	0.073594	0.06596	0.030644	1.35226	0.185543	0.185346	3.41256	0.00101014	0.0241046	10.6484	up	NA	NA	5	NA	uncharacterized protein LOC4351701 [Oryza sativa Japonica Group] &gt;KAF2906984.1 hypothetical protein DAI22_12g061600 [Oryza sativa Japonica Group]
LOC4328654	89.5615	72.7311	128.031	10.7515	4.18474	13.225	-3.38613	1.8e-14	8.77e-12	0.0956476	down	NA	NA	17	NA	NA
LOC4339759	28.8814	20.4753	46.1004	2.86741	2.05747	4.5314	-3.3716	1.17e-16	9.95e-14	0.0966156	down	NA	K03093	17	NA	RNA polymerase sigma factor sigE, chloroplastic/mitochondrial [Oryza sativa Japonica Group] &gt;BAC76601.1 Sig5 [Oryza sativa Japonica Group] &gt;BAC76607.1 plastid sigma factor SIG5 [Oryza sativa Japonica Group] &gt;BAF18377.1 Os05g0586600 [Oryza sativa Japonica Group]
LOC4339306	2.43009	1.75787	1.87948	22.8524	19.6198	21.6531	3.36239	2.75e-38	1.71e-34	10.2844	up	NA	NA	5	NA	NA
LOC4350568	0.266132	0.059115	0.220747	3.41152	1.1882	1.03197	3.34501	1.89e-05	0.000971358	10.1613	up	GO:0005739	NA	1	mitochondrion	uncharacterized protein LOC4350568, partial [Oryza sativa Japonica Group]
LOC112937816	1.56873	0.263829	0.476908	14.8612	3.63947	4.96495	3.3408	7.05e-06	0.000424072	10.1317	up	NA	NA	5	NA	uncharacterized protein LOC112937816 [Oryza sativa Japonica Group]
LOC9269460	12.2409	1.50033	3.435	101.464	31.5587	42.5596	3.33625	5.46e-06	0.000344183	10.0998	up	NA	NA	5	NA	uncharacterized protein LOC9269460 [Oryza sativa Japonica Group] &gt;AAF34415.1 unknown protein [Oryza sativa] &gt;ACM17592.1 expressed protein-RZ53 [Oryza sativa Indica Group] &gt;ACM17609.1 expressed protein-RZ53 [Oryza nivara] &gt;ACM17651.1 expressed protein-RZ53 [Oryza rufipogon] &gt;ABA92028.1 expressed protein [Oryza sativa Japonica Group]
LOC4347261	1.18857	0.852544	1.30695	11.987	9.46366	12.3073	3.31076	4.46e-28	1.58e-24	9.92286	up	GO:0031410	K09843	20	cytoplasmic vesicle	abscisic acid 8&apos;-hydroxylase 3 isoform X1 [Oryza sativa Japonica Group] &gt;Q0J185.1 RecName: Full=Abscisic acid 8&apos;-hydroxylase 3; Short=ABA 8&apos;-hydroxylase 3; AltName: Full=Cytochrome P450 707A7; AltName: Full=OsABA8ox3 [Oryza sativa Japonica Group] &gt;KAB8110839.1 hypothetical protein EE612_048282 [Oryza sativa] &gt;EAZ44986.1 hypothetical protein OsJ_29628 [Oryza sativa Japonica…
LOC4334593	1.23893	0.363769	0.08422	8.16245	3.77896	4.93962	3.30923	6.94e-05	0.00280205	9.91236	up	NA	NA	5	NA	zinc finger protein ZAT12 [Oryza sativa Japonica Group] &gt;ABY66164.1 zinc finger protein [Oryza sativa Indica Group] &gt;KAB8094208.1 hypothetical protein EE612_021330 [Oryza sativa] &gt;AAO65858.1 putative Cys2/His2 zinc-finger protein [Oryza sativa Japonica Group] &gt;AAP42460.1 zinc finger protein ZFP15 [Oryza sativa Japonica Group] &gt;AAP74356.1 C2H2 type zinc finger transcription factor Z…
LOC4325989	2.50164	12.9785	1.58349	37.4756	52.8185	75.7869	3.29075	5.13e-07	4.45e-05	9.78622	up	GO:0004867;GO:0005576;GO:0031410	NA	20	serine-type endopeptidase inhibitor activity; extracellular region; cytoplasmic vesicle	Bowman-Birk type bran trypsin inhibitor [Oryza sativa Japonica Group] &gt;EAY72373.1 hypothetical protein OsI_00226 [Oryza sativa Indica Group] &gt;EAZ10386.1 hypothetical protein OsJ_00222 [Oryza sativa Japonica Group] &gt;BAB18291.1 putative Bowman Birk trypsin inhibitor [Oryza sativa Japonica Group] &gt;BAF03819.1 Os01g0127600 [Oryza sativa Japonica Group] &gt;BAG95407.1 unnamed protein produc…
LOC4325050	0.804154	0.414105	0.807617	8.79813	8.98286	1.78515	3.26749	2.64e-07	2.58e-05	9.6297	up	NA	K09286	1	NA	ethylene-responsive transcription factor ABR1 [Oryza sativa Japonica Group] &gt;KAF2953508.1 hypothetical protein DAI22_01g412900 [Oryza sativa Japonica Group]
LOC4352254	2.89906	0.523915	0.27622	18.8939	8.67824	8.50529	3.25968	2.76e-05	0.00132543	9.57769	up	NA	K17943	4	NA	putative pumilio homolog 7, chloroplastic [Oryza sativa Japonica Group] &gt;ABA98627.1 Pumilio-family RNA binding repeat containing protein, expressed [Oryza sativa Japonica Group] &gt;EAZ20542.1 hypothetical protein OsJ_36154 [Oryza sativa Japonica Group] &gt;BAF29822.1 Os12g0493900 [Oryza sativa Japonica Group] &gt;BAT17215.1 Os12g0493900 [Oryza sativa Japonica Group]
LOC9266098	0.29077	0.730499	1.43447	0.055249	0.092516	0.109024	-3.24289	0.000104033	0.00390376	0.105631	down	NA	NA	17	NA	acetylajmalan esterase [Oryza sativa Japonica Group] &gt;KAB8087883.1 hypothetical protein EE612_012320 [Oryza sativa] &gt;KAF2945778.1 hypothetical protein DAI22_02g242000 [Oryza sativa Japonica Group] &gt;BAD19595.1 putative lipase [Oryza sativa Japonica Group] &gt;BAD20155.1 putative lipase [Oryza sativa Japonica Group] &gt;BAH91797.1 Os02g0608801 [Oryza sativa Japonica Group]
LOC4324704	146.607	83.3097	222.788	26.5149	5.0796	16.2512	-3.23431	3.31e-08	4.3e-06	0.106261	down	NA	K13248	17	NA	inorganic pyrophosphatase 1 [Oryza sativa Japonica Group] &gt;KAF2952031.1 hypothetical protein DAI22_01g305700 [Oryza sativa Japonica Group] &gt;BAB84416.1 phosphatase-like [Oryza sativa Japonica Group] &gt;BAF06003.1 Os01g0720400 [Oryza sativa Japonica Group] &gt;BAS74073.1 Os01g0720400 [Oryza sativa Japonica Group]
LOC4327497	1.24518	0.179808	0.125027	8.54069	2.21872	3.93002	3.20861	0.000424423	0.0123337	9.24462	up	NA	NA	5	NA	NA
LOC4329748	3.69322	2.32272	1.70167	39.8111	14.7405	15.8208	3.19609	2.49e-09	4.24e-07	9.16471	up	NA	NA	5	NA	uncharacterized protein LOC4329748 [Oryza sativa Japonica Group] &gt;XP_052143768.1 uncharacterized protein LOC127763179 [Oryza glaberrima] &gt;EAY86391.1 hypothetical protein OsI_07770 [Oryza sativa Indica Group] &gt;KAB8087613.1 hypothetical protein EE612_011964 [Oryza sativa] &gt;EAZ23536.1 hypothetical protein OsJ_07235 [Oryza sativa Japonica Group] &gt;KAF2945459.1 hypothetical protein DAI22…
LOC4332499	2.01288	0.561508	0.495848	17.3382	7.79887	3.06908	3.18443	1.42e-05	0.000756651	9.09095	up	NA	NA	1	NA	probable 2-oxoglutarate-dependent dioxygenase At5g05600 isoform X1 [Oryza sativa Japonica Group] &gt;KAB8091333.1 hypothetical protein EE612_016778 [Oryza sativa] &gt;ABF95391.1 oxidoreductase, 2OG-Fe oxygenase family protein, expressed [Oryza sativa Japonica Group] &gt;KAF2938729.1 hypothetical protein DAI22_03g139200 [Oryza sativa Japonica Group] &gt;BAF11708.1 Os03g0289800 [Oryza sativa Japoni…
LOC4325024	0.388407	0.223015	0.161632	2.98844	1.37102	2.71005	3.16422	1.98e-09	3.46e-07	8.9645	up	NA	K07195	5	NA	exocyst complex component EXO70A1 [Oryza sativa Japonica Group] &gt;EEE55843.1 hypothetical protein OsJ_04460 [Oryza sativa Japonica Group] &gt;KAF2953874.1 hypothetical protein DAI22_01g439300 [Oryza sativa Japonica Group]
LOC112937820	2.78946	1.9042	1.73339	0.114864	0.221811	0.396139	-3.15736	2.62e-09	4.4e-07	0.112083	down	NA	NA	15	NA	NA
LOC4323903	4.58054	2.38689	0.60519	36.69	22.2248	8.13051	3.15246	1.38e-05	0.000744671	8.89169	up	NA	NA	4	NA	universal stress protein PHOS34 [Oryza sativa Japonica Group] &gt;KAB8081118.1 hypothetical protein EE612_002011 [Oryza sativa] &gt;EEE54413.1 hypothetical protein OsJ_01453 [Oryza sativa Japonica Group] &gt;KAB8081119.1 hypothetical protein EE612_002011 [Oryza sativa] &gt;KAF2949804.1 hypothetical protein DAI22_01g139400 [Oryza sativa Japonica Group] &gt;BAD44900.1 putative ER6 protein [Oryza sa…
LOC4350521	2.40769	0.515126	0.799377	22.5762	6.82543	3.22857	3.14848	4.45e-05	0.00195634	8.86724	up	GO:0031410	K20665	1	cytoplasmic vesicle	cytochrome P450 94B3 [Oryza sativa Japonica Group] &gt;ABA93683.2 Cytochrome P450 family protein, expressed [Oryza sativa Japonica Group] &gt;KAF2910875.1 hypothetical protein DAI22_11g134400 [Oryza sativa Japonica Group] &gt;BAF28268.2 Os11g0483000 [Oryza sativa Japonica Group]
LOC4345718	0.416264	0.39247	0.124886	2.21988	2.60424	3.54495	3.14233	2.84e-08	3.75e-06	8.82951	up	NA	NA	5	NA	uncharacterized protein LOC4345718 [Oryza sativa Japonica Group] &gt;EAZ42923.1 hypothetical protein OsJ_27513 [Oryza sativa Japonica Group] &gt;KAF2919925.1 hypothetical protein DAI22_08g171500 [Oryza sativa Japonica Group] &gt;BAD09443.1 unknown protein [Oryza sativa Japonica Group] &gt;BAF23850.1 Os08g0448100 [Oryza sativa Japonica Group] &gt;BAT05684.1 Os08g0448100 [Oryza sativa Japonica Grou…
LOC4331223	0.860865	0.337894	0.721457	0.09516	0.030456	0.086541	-3.13601	0.000103019	0.00388329	0.113754	down	NA	NA	17	NA	uncharacterized protein LOC4331223 isoform X1 [Oryza sativa Japonica Group] &gt;EAZ25164.1 hypothetical protein OsJ_08965 [Oryza sativa Japonica Group] &gt;KAF2947768.1 hypothetical protein DAI22_02g392900 [Oryza sativa Japonica Group] &gt;BAD23056.1 hypothetical protein [Oryza sativa Japonica Group] &gt;BAF10507.1 Os02g0827400 [Oryza sativa Japonica Group]
LOC107277636	1.71509	0.369915	0.314861	4.28199	9.99984	9.26757	3.12917	1.19e-07	1.33e-05	8.74932	up	NA	NA	13	NA	vetispiradiene synthase 3 isoform X1 [Oryza sativa Japonica Group] &gt;XP_025880395.1 vetispiradiene synthase 3 isoform X1 [Oryza sativa Japonica Group] &gt;KAF2932526.1 hypothetical protein DAI22_04g004000 [Oryza sativa Japonica Group]
LOC4330788	0.83707	1.31086	0.480921	7.6208	8.44084	7.23053	3.12886	2.03e-14	9.69e-12	8.74746	up	NA	NA	5	NA	uncharacterized protein LOC4330788 [Oryza sativa Japonica Group] &gt;KAB8088994.1 hypothetical protein EE612_013794 [Oryza sativa] &gt;KAF2947051.1 hypothetical protein DAI22_02g340200 [Oryza sativa Japonica Group] &gt;BAD17094.1 unknown protein [Oryza sativa Japonica Group] &gt;BAF10091.1 Os02g0758200 [Oryza sativa Japonica Group] &gt;BAS81010.1 Os02g0758200 [Oryza sativa Japonica Group]
LOC4324540	0.341438	0.475802	0.284228	3.61271	2.81062	3.19545	3.12361	5.63e-18	6.99e-15	8.71567	up	NA	NA	5	NA	uncharacterized protein LOC4324540 [Oryza sativa Japonica Group] &gt;EAY74197.1 hypothetical protein OsI_02077 [Oryza sativa Indica Group] &gt;KAB8081558.1 hypothetical protein EE612_002869 [Oryza sativa] &gt;EAZ12032.1 hypothetical protein OsJ_01912 [Oryza sativa Japonica Group] &gt;KAF2950328.1 hypothetical protein DAI22_01g179500 [Oryza sativa Japonica Group] &gt;BAD69004.1 HGA1-like protein […
LOC4347159	57.7866	52.6558	100.447	10.5691	5.65271	8.47405	-3.09988	4.26e-16	3.1e-13	0.116639	down	NA	NA	17	NA	uncharacterized protein LOC4347159 [Oryza sativa Japonica Group] &gt;KAB8110694.1 hypothetical protein EE612_048088 [Oryza sativa] &gt;KAF2916360.1 hypothetical protein DAI22_09g113450 [Oryza sativa Japonica Group] &gt;BAD36071.1 unknown protein [Oryza sativa Japonica Group] &gt;BAD36443.1 unknown protein [Oryza sativa Japonica Group] &gt;BAF25182.1 Os09g0438100 [Oryza sativa Japonica Group]
LOC4324627	0.880102	2.51663	1.10374	23.1234	9.60497	4.0559	3.09664	2.78e-06	0.000192547	8.55422	up	NA	NA	1	NA	coiled-coil domain-containing protein 25 [Oryza sativa Japonica Group] &gt;XP_052164464.1 uncharacterized protein LOC127781538 [Oryza glaberrima] &gt;KAB8083527.1 hypothetical protein EE612_005750 [Oryza sativa] &gt;EEE55386.1 hypothetical protein OsJ_03465 [Oryza sativa Japonica Group] &gt;KAF2952285.1 hypothetical protein DAI22_01g325950 [Oryza sativa Japonica Group] &gt;BAB67903.1 unknown prot…
LOC107279834	1.59421	1.33008	1.21975	1.63299	20.594	15.2378	3.09658	4.29e-06	0.000275474	8.55387	up	NA	K04077	1	NA	LOW QUALITY PROTEIN: chaperonin 60 subunit beta 4, chloroplastic-like [Oryza sativa Japonica Group]
LOC4331383	2.64835	2.2104	1.82978	34.1371	11.1506	10.4422	3.08663	5.53e-09	8.53e-07	8.49512	up	GO:0009536	NA	5	plastid	uncharacterized protein LOC4331383 [Oryza sativa Japonica Group] &gt;KAF2936916.1 hypothetical protein DAI22_03g012600 [Oryza sativa Japonica Group]
LOC4328788	1.93105	0.882336	0.709236	9.8788	14.5091	6.34346	3.08376	4.6e-09	7.27e-07	8.47823	up	NA	NA	5	NA	uncharacterized protein LOC4328788 [Oryza sativa Japonica Group]
LOC9270552	1.33211	2.50637	1.27889	30.8095	5.93911	4.3094	3.07691	1.71e-05	0.000893801	8.43805	up	NA	K01695	1	NA	indole-3-glycerol phosphate lyase, chloroplastic [Oryza sativa Japonica Group] &gt;AAP44672.1 putative indole-3-glycerol phosphate lyase [Oryza sativa Japonica Group] &gt;ABF99353.1 Indole-3-glycerol phosphate lyase, chloroplast precursor, putative, expressed [Oryza sativa Japonica Group] &gt;EAZ28913.1 hypothetical protein OsJ_12955 [Oryza sativa Japonica Group] &gt;KAF2941816.1 hypothetical pro…
LOC4326923	16.8594	23.0507	23.3991	2.91142	2.21967	2.45526	-3.05941	9.02e-31	4.48e-27	0.119957	down	NA	K15382	17	NA	NA
LOC4343436	0.02609	0.159944	0.084448	0.765877	1.42006	0.174139	3.04663	0.00138615	0.0306618	8.26281	up	NA	NA	20	NA	2-hydroxyisoflavanone dehydratase [Oryza sativa Japonica Group] &gt;BAC83639.1 putative cell death associated protein [Oryza sativa Japonica Group] &gt;BAD30997.1 putative cell death associated protein [Oryza sativa Japonica Group]
LOC4331332	4.56452	2.61526	3.67769	38.7534	25.4181	26.1798	3.04258	1.2e-16	9.95e-14	8.23966	up	NA	NA	5	NA	cyclin-dependent protein kinase inhibitor EL2 [Oryza sativa Japonica Group] &gt;XP_052148351.1 cyclin-dependent protein kinase inhibitor EL2 [Oryza glaberrima] &gt;Q10SY2.1 RecName: Full=Cyclin-dependent protein kinase inhibitor EL2 [Oryza sativa Japonica Group] &gt;EEC74353.1 hypothetical protein OsI_09662 [Oryza sativa Indica Group] &gt;KAB8089806.1 hypothetical protein EE612_014818 [Oryza sati…
LOC4337127	5.38906	2.52054	2.16402	43.4942	24.3621	14.9139	3.03751	2.11e-08	2.87e-06	8.21073	up	NA	NA	5	NA	uncharacterized protein LOC4337127 [Oryza sativa Japonica Group] &gt;XP_052153475.1 uncharacterized protein LOC127771589 [Oryza glaberrima] &gt;EAY99368.1 hypothetical protein OsI_21338 [Oryza sativa Indica Group] &gt;KAB8097120.1 hypothetical protein EE612_025774 [Oryza sativa] &gt;EAZ32110.1 hypothetical protein OsJ_16305 [Oryza sativa Japonica Group] &gt;CAE02997.2 OSJNBa0043L09.16 [Oryza sati…
LOC4352104	7.10465	3.57022	4.47297	48.9541	50.7038	25.9252	3.03215	2.34e-13	9.36e-11	8.1803	up	NA	NA	5	NA	NA
LOC4343432	3.87533	6.51035	4.81683	72.5365	31.6631	15.6209	3.02668	2.11e-08	2.87e-06	8.14931	up	NA	K17212	1	NA	bisdemethoxycurcumin synthase-like [Oryza sativa Japonica Group] &gt;KAF2923145.1 hypothetical protein DAI22_07g168100 [Oryza sativa Japonica Group] &gt;BAC83820.1 putative chalcone synthase 1 [Oryza sativa Japonica Group] &gt;BAF21744.1 Os07g0526400 [Oryza sativa Japonica Group] &gt;BAT01851.1 Os07g0526400 [Oryza sativa Japonica Group]
LOC4333549	0.68282	1.22165	0.394703	3.35313	7.63745	8.2672	3.02652	4.55e-10	9.83e-08	8.14843	up	NA	NA	5	NA	NA
LOC107280034	15.4535	6.19185	16.7761	1.98651	0.963209	1.80067	-3.0235	9.58e-10	1.86e-07	0.12298	down	NA	NA	17	NA	uncharacterized protein LOC107280034 isoform X2 [Oryza sativa Japonica Group] &gt;XP_025878803.1 uncharacterized protein LOC107280034 isoform X2 [Oryza sativa Japonica Group]
LOC4334379	0.647417	0.464593	0.643935	7.61325	4.36801	2.12917	3.02088	1.05e-07	1.21e-05	8.11662	up	NA	NA	1	NA	probable carboxylesterase 15 [Oryza sativa Japonica Group] &gt;KAB8093916.1 hypothetical protein EE612_020920 [Oryza sativa] &gt;ABF99276.1 PrMC3, putative, expressed [Oryza sativa Japonica Group] &gt;KAF2941735.1 hypothetical protein DAI22_03g369200 [Oryza sativa Japonica Group] &gt;BAF13429.1 Os03g0790500 [Oryza sativa Japonica Group] &gt;BAG97967.1 unnamed protein product [Oryza sativa Japonic…
LOC4337133	37.5025	31.8848	19.9691	384.252	163.145	160.986	3.00644	3.33e-11	8.81e-09	8.03581	up	NA	NA	4	NA	uncharacterized protein LOC4337133 [Oryza sativa Japonica Group] &gt;XP_052153182.1 uncharacterized protein LOC127771331 [Oryza glaberrima] &gt;EEC78091.1 hypothetical protein OsI_17575 [Oryza sativa Indica Group] &gt;KAB8097126.1 hypothetical protein EE612_025783 [Oryza sativa] &gt;EEE61763.1 hypothetical protein OsJ_16310 [Oryza sativa Japonica Group] &gt;KAF2936069.1 hypothetical protein DAI22…
LOC4334477	0.496859	1.20069	0.922868	15.5518	2.62233	1.60936	2.99723	0.000203337	0.00660272	7.98468	up	NA	K00472	9	NA	probable prolyl 4-hydroxylase 6 [Oryza sativa Japonica Group] &gt;KAB8094050.1 hypothetical protein EE612_021096 [Oryza sativa] &gt;AAO72374.1 putative oxidoreductase [Oryza sativa Japonica Group] &gt;ABF99413.1 oxidoreductase, 2OG-Fe oxygenase family protein, putative, expressed [Oryza sativa Japonica Group] &gt;EEE60125.1 hypothetical protein OsJ_13003 [Oryza sativa Japonica Group] &gt;BAF13524…
LOC4341871	61.2759	28.1614	8.43583	333.116	187.776	270.277	2.99084	6.52e-07	5.47e-05	7.94937	up	NA	K24345	5	NA	NA
LOC9269725	0.523537	1.16243	0.792186	13.6974	3.18002	1.82997	2.99014	2.15e-05	0.00108196	7.94552	up	NA	K24184	1	NA	uncharacterized protein LOC9269725 [Oryza sativa Japonica Group]
LOC4336283	10.1215	3.13751	6.29196	91.9031	25.4163	37.1418	2.98532	3.94e-07	3.57e-05	7.91902	up	NA	K19825	5	NA	2-alkenal reductase (NADP(+)-dependent) [Oryza sativa Japonica Group] &gt;KAB8095935.1 hypothetical protein EE612_024192 [Oryza sativa] &gt;EAZ31231.1 hypothetical protein OsJ_15331 [Oryza sativa Japonica Group] &gt;KAF2934725.1 hypothetical protein DAI22_04g183800 [Oryza sativa Japonica Group] &gt;CAD41251.2 OSJNBa0067K08.13 [Oryza sativa Japonica Group] &gt;CAH67494.1 H0306B06.9 [Oryza sativa]
LOC4332584	2.74581	5.44821	4.05363	17.569	34.0262	46.567	2.9658	9.74e-15	5.26e-12	7.81257	up	NA	NA	5	NA	NA
LOC4330001	0.384083	0.468222	0.523868	6.41808	1.13959	3.074	2.96166	6.86e-06	0.000417638	7.79018	up	NA	K09422	5	NA	transcription factor MYB57 [Oryza sativa Japonica Group] &gt;EAZ23831.1 hypothetical protein OsJ_07548 [Oryza sativa Japonica Group] &gt;BAD21458.1 putative MYB transcription factor [Oryza sativa Japonica Group] &gt;BAD21600.1 putative MYB transcription factor [Oryza sativa Japonica Group] &gt;BAF09363.1 Os02g0618400 [Oryza sativa Japonica Group] &gt;BAG99431.1 unnamed protein product [Oryza sati…
LOC4337134	11.39	8.17951	7.50886	101.567	62.6713	45.8032	2.95937	2.11e-13	8.6e-11	7.77782	up	NA	NA	5	NA	uncharacterized protein LOC4337134 [Oryza sativa Japonica Group] &gt;XP_052152707.1 uncharacterized protein LOC127770984 [Oryza glaberrima] &gt;XP_052153176.1 uncharacterized protein LOC127771326 [Oryza glaberrima] &gt;EAY95707.1 hypothetical protein OsI_17574 [Oryza sativa Indica Group] &gt;KAF2936068.1 hypothetical protein DAI22_04g276900 [Oryza sativa Japonica Group] &gt;KAF2936070.1 hypotheti…
LOC4330329	3.05807	2.21309	1.45123	25.7359	8.77532	17.3938	2.9502	2.38e-09	4.1e-07	7.72854	up	GO:0031410	K16281	5	cytoplasmic vesicle	E3 ubiquitin-protein ligase RHA1B [Oryza sativa Japonica Group] &gt;XP_052144410.1 brassinosteroid-responsive RING protein 1-like [Oryza glaberrima] &gt;KAB8088429.1 hypothetical protein EE612_013038 [Oryza sativa] &gt;EEE57587.1 hypothetical protein OsJ_07943 [Oryza sativa Japonica Group] &gt;KAF2946373.1 hypothetical protein DAI22_02g288400 [Oryza sativa Japonica Group] &gt;USH99657.1 zinc fing…
LOC4342862	9.3414	17.6393	15.9442	1.19728	2.7878	1.94806	-2.92609	1.08e-15	7.03e-13	0.131571	down	GO:0016020	K21398	15	membrane	metal transporter Nramp1 isoform X1 [Oryza sativa Japonica Group]
LOC4335556	0.619395	0.69455	0.289403	9.11011	1.4332	0.867677	2.90149	0.000575541	0.0157978	7.47196	up	NA	K01802	1	NA	70 kDa peptidyl-prolyl isomerase [Oryza sativa Japonica Group] &gt;EEC77072.1 hypothetical protein OsI_15470 [Oryza sativa Indica Group] &gt;AAD29708.2 FK506-binding protein [Oryza sativa Japonica Group] &gt;EAZ30344.1 hypothetical protein OsJ_14391 [Oryza sativa Japonica Group] &gt;CAE05842.2 OSJNBa0091C07.4 [Oryza sativa Japonica Group] &gt;BAF14449.1 Os04g0352400 [Oryza sativa Japonica Group]
LOC4349148	3.63884	1.73724	2.56263	24.0574	16.6467	19.4765	2.8977	1.76e-14	8.74e-12	7.45235	up	GO:0016020	K19225	5	membrane	RHOMBOID-like protein 2 [Oryza sativa Japonica Group] &gt;EAY79245.1 hypothetical protein OsI_34361 [Oryza sativa Indica Group] &gt;KAB8113370.1 hypothetical protein EE612_052354 [Oryza sativa] &gt;KAF2914448.1 hypothetical protein DAI22_10g162800 [Oryza sativa Japonica Group] &gt;BAT11714.1 Os10g0521900 [Oryza sativa Japonica Group]
LOC107275279	0.403634	0.326115	0.030261	1.9679	2.61285	1.11572	2.89668	0.000581821	0.0159317	7.44712	up	NA	NA	5	NA	probable E3 ubiquitin-protein ligase ATL45 [Oryza sativa Japonica Group] &gt;KAB8102733.1 hypothetical protein EE612_034653 [Oryza sativa] &gt;KAF2927078.1 hypothetical protein DAI22_06g176100 [Oryza sativa Japonica Group] &gt;BAS98084.1 Os06g0534900 [Oryza sativa Japonica Group]
LOC9270349	0.0624	0.243782	0.2362	1.4232	1.12316	1.46793	2.87575	1.3e-07	1.41e-05	7.33985	up	NA	K09286	5	NA	ethylene-responsive transcription factor ERF027 [Oryza sativa Japonica Group] &gt;KAB8088402.1 hypothetical protein EE612_012989 [Oryza sativa] &gt;BAD29233.1 putative DRE binding factor 2 [Oryza sativa Japonica Group] &gt;BAD29539.1 putative DRE binding factor 2 [Oryza sativa Japonica Group] &gt;BAH01466.1 unnamed protein product [Oryza sativa Japonica Group] &gt;BAH91841.1 Os02g0676800 [Oryza s…
LOC107275760	0.888818	0.572709	1.71171	0.264607	0.119374	0.034774	-2.87088	0.000287798	0.00884801	0.136704	down	NA	NA	17	NA	uncharacterized protein LOC107275760 [Oryza sativa Japonica Group] &gt;KAF2951342.1 hypothetical protein DAI22_01g254900 [Oryza sativa Japonica Group] &gt;BAD68929.1 acyl-CoA ligase-like [Oryza sativa Japonica Group] &gt;BAS73336.1 Os01g0636300 [Oryza sativa Japonica Group]
LOC4342424	0.536737	0.292071	0.344075	4.68454	1.52113	2.42759	2.87002	3.42e-07	3.19e-05	7.31077	up	NA	K09840	5	NA	LOW QUALITY PROTEIN: 9-cis-epoxycarotenoid dioxygenase NCED4, chloroplastic-like [Oryza sativa Japonica Group]
LOC4337130	32.9769	38.0244	28.5918	326.25	203.494	191.135	2.86618	1.2e-19	2.48e-16	7.29133	up	NA	NA	5	NA	uncharacterized protein LOC4337130 [Oryza sativa Japonica Group] &gt;XP_025880624.1 uncharacterized protein LOC107280826 [Oryza sativa Japonica Group] &gt;XP_052153320.1 uncharacterized protein LOC127771448 [Oryza glaberrima] &gt;XP_052153450.1 uncharacterized protein LOC127771566 [Oryza glaberrima] &gt;EAY95705.1 hypothetical protein OsI_17572 [Oryza sativa Indica Group] &gt;KAB8097123.1 hypothe…
LOC4339989	0.5768	0.098878	0.186813	2.28077	1.25349	3.05084	2.85184	6.16e-05	0.00254455	7.21921	up	NA	NA	5	NA	uncharacterized protein LOC4339989 [Oryza sativa Japonica Group] &gt;EAY99500.1 hypothetical protein OsI_21469 [Oryza sativa Indica Group] &gt;KAF2924976.1 hypothetical protein DAI22_06g018400 [Oryza sativa Japonica Group]
LOC4339544	1.06327	0.374394	0.283426	7.28454	2.71661	2.42606	2.84514	4.19e-05	0.0018555	7.18574	up	NA	NA	5	NA	uncharacterized protein LOC4339544 [Oryza sativa Japonica Group] &gt;KAF2932009.1 hypothetical protein DAI22_05g254500 [Oryza sativa Japonica Group] &gt;BAH01454.1 unnamed protein product [Oryza sativa Japonica Group] &gt;BAS95234.1 Os05g0552800 [Oryza sativa Japonica Group]
LOC4339451	2.67469	0.83501	2.4077	25.4119	7.86024	8.92215	2.83906	3.89e-06	0.000256134	7.15554	up	NA	NA	5	NA	probable WRKY transcription factor 50 [Oryza sativa Japonica Group] &gt;ABC02807.1 WRKY transcription factor 7 [Oryza sativa] &gt;AAT39221.1 unknown protein, contains WRKY DNA -binding domain [Oryza sativa Japonica Group] &gt;EEE64508.1 hypothetical protein OsJ_19359 [Oryza sativa Japonica Group] &gt;KAB8100367.1 hypothetical protein EE612_030876 [Oryza sativa] &gt;KAF2931846.1 hypothetical prote…
LOC4330048	0.501366	0.449107	0.208418	3.21	3.37567	1.64645	2.83511	9.92e-07	7.8e-05	7.13599	up	NA	NA	5	NA	uncharacterized protein LOC4330048 [Oryza sativa Japonica Group] &gt;XP_052144352.1 uncharacterized protein LOC127763628 [Oryza glaberrima] &gt;KAB8088046.1 hypothetical protein EE612_012519 [Oryza sativa] &gt;KAF2945959.1 hypothetical protein DAI22_02g255550 [Oryza sativa Japonica Group] &gt;BAD23731.1 unknown protein [Oryza sativa Japonica Group] &gt;BAF09404.1 Os02g0629000 [Oryza sativa Japoni…
LOC4341970	1.07902	0.495038	2.08059	0.216237	0.1904	0.107601	-2.83455	2.01e-05	0.00102065	0.140189	down	GO:0016020	K24976	17	membrane	probable cation transporter HKT9 [Oryza sativa Japonica Group] &gt;Q8L4K5.1 RecName: Full=Cation transporter HKT2;4; Short=OsHKT2;4; AltName: Full=Cation transporter HKT9; Short=OsHKT9 [Oryza sativa Japonica Group] &gt;KAB8103738.1 hypothetical protein EE612_036317 [Oryza sativa] &gt;EEE66306.1 hypothetical protein OsJ_22537 [Oryza sativa Japonica Group] &gt;KAF2928329.1 hypothetical protein DAI2…
LOC107280826	12.9495	12.729	9.40613	118.373	67.0942	62.6078	2.83153	1.03e-14	5.34e-12	7.11827	up	NA	NA	4	NA	NA
LOC4343431	0.443353	0.520539	0.421314	5.93339	2.38093	1.21895	2.81958	2.37e-05	0.0011715	7.05958	up	NA	K17212	1	NA	bisdemethoxycurcumin synthase-like [Oryza sativa Japonica Group] &gt;KAF2923143.1 hypothetical protein DAI22_07g167800 [Oryza sativa Japonica Group] &gt;BAD30758.1 putative chalcone synthase [Oryza sativa Japonica Group] &gt;BAF21743.2 Os07g0525900 [Oryza sativa Japonica Group] &gt;BAT01849.1 Os07g0525900 [Oryza sativa Japonica Group]
LOC4325408	5.5312	0.645682	1.10326	28.9505	8.74766	14.596	2.81952	0.000333476	0.0100411	7.05929	up	GO:0005509	NA	5	calcium ion binding	NA
LOC4339497	1.80059	0.742467	0.661291	11.012	5.03431	6.68093	2.81235	9.41e-08	1.11e-05	7.02427	up	NA	K20716	5	NA	mitogen-activated protein kinase kinase kinase 18 [Oryza sativa Japonica Group] &gt;EEE64568.1 hypothetical protein OsJ_19420 [Oryza sativa Japonica Group] &gt;KAF2931930.1 hypothetical protein DAI22_05g247600 [Oryza sativa Japonica Group]
LOC4331888	4.63618	16.4881	6.06309	44.1058	81.3585	63.8763	2.79961	1.28e-09	2.37e-07	6.96252	up	NA	NA	9	NA	NA
LOC4345515	1.31178	0.82408	0.585926	8.63395	6.25096	4.02133	2.796	9.91e-09	1.43e-06	6.9451	up	NA	NA	5	NA	uncharacterized protein LOC4345515 [Oryza sativa Japonica Group] &gt;XP_052165883.1 uncharacterized protein LOC127782654 [Oryza glaberrima] &gt;EAZ06923.1 hypothetical protein OsI_29162 [Oryza sativa Indica Group] &gt;KAF2919586.1 hypothetical protein DAI22_08g145900 [Oryza sativa Japonica Group]
LOC4340940	0.294325	0.24069	0.337208	1.10166	3.39587	0.528215	2.78757	0.000474688	0.0134182	6.90465	up	NA	K08235	15	NA	probable xyloglucan endotransglucosylase/hydrolase protein 26 [Oryza sativa Japonica Group] &gt;XP_025882294.1 probable xyloglucan endotransglucosylase/hydrolase protein 26 [Oryza sativa Japonica Group] &gt;KAF2926637.1 hypothetical protein DAI22_06g142800 [Oryza sativa Japonica Group] &gt;BAD61893.1 putative Xet3 protein [Oryza sativa Japonica Group] &gt;BAF19469.1 Os06g0335900 [Oryza sativa Jap…
LOC4332595	5.57736	5.87207	5.21836	71.2536	19.9339	20.879	2.78627	2.03e-07	2.12e-05	6.89842	up	NA	NA	9	NA	universal stress protein PHOS34 isoform X1 [Oryza sativa Japonica Group] &gt;XP_052149107.1 universal stress protein PHOS34-like isoform X1 [Oryza glaberrima]
LOC4335780	0.551651	0.253199	0.578873	3.57009	3.56613	2.64467	2.78293	4.07e-11	1.06e-08	6.88248	up	NA	NA	5	NA	glucan endo-1,3-beta-glucosidase 14 [Oryza sativa Japonica Group] &gt;KAF2933884.1 hypothetical protein DAI22_04g120300 [Oryza sativa Japonica Group] &gt;BAF14653.1 Os04g0412300 [Oryza sativa Japonica Group] &gt;BAH00343.1 unnamed protein product [Oryza sativa Japonica Group] &gt;BAS89123.1 Os04g0412300 [Oryza sativa Japonica Group]
LOC4325431	22.4686	3.64977	2.83917	87.555	51.0248	67.0028	2.78161	8.71e-05	0.00338468	6.87618	up	NA	NA	5	NA	uncharacterized protein LOC4325431 [Oryza sativa Japonica Group] &gt;EAY74164.1 hypothetical protein OsI_02045 [Oryza sativa Indica Group] &gt;KAB8081514.1 hypothetical protein EE612_002783 [Oryza sativa] &gt;EAZ12001.1 hypothetical protein OsJ_01880 [Oryza sativa Japonica Group] &gt;KAF2950266.1 hypothetical protein DAI22_01g176400 [Oryza sativa Japonica Group] &gt;BAD68838.1 unknown protein [Or…
LOC9269764	1.52803	1.82548	2.81671	0.284604	0.212775	0.409447	-2.77395	7.47e-10	1.48e-07	0.146204	down	NA	K01181	17	NA	uncharacterized protein LOC9269764 [Oryza sativa Japonica Group] &gt;ABF94510.1 1,4-beta-xylanase, putative, expressed [Oryza sativa Japonica Group]
LOC107277786	2.46791	1.19263	3.32966	0.402204	0.211281	0.424956	-2.76936	9.26e-07	7.39e-05	0.146669	down	NA	K06123	17	NA	LOW QUALITY PROTEIN: uncharacterized protein LOC107277786 [Oryza sativa Japonica Group]
LOC4327669	1.81563	3.3577	2.37283	30.4139	11.0526	7.76194	2.75737	3.46e-07	3.21e-05	6.76165	up	NA	K25801	20	NA	transcription factor bHLH13 [Oryza sativa Japonica Group] &gt;EAZ13257.1 hypothetical protein OsJ_03182 [Oryza sativa Japonica Group] &gt;KAF2951888.1 hypothetical protein DAI22_01g295800 [Oryza sativa Japonica Group]
LOC4327518	0.325601	0.069918	0.237149	1.7225	1.38119	1.32442	2.75385	9.18e-06	0.000521793	6.74515	up	GO:0003677	K13424	5	DNA binding	NA
LOC4337262	21.2197	6.83296	13.846	2.33678	2.87825	1.11323	-2.75316	1.16e-07	1.3e-05	0.148325	down	NA	NA	17	NA	uncharacterized protein LOC4337262 [Oryza sativa Japonica Group] &gt;XP_052151404.1 triacylglycerol lipase OBL1-like [Oryza glaberrima] &gt;KAB8097302.1 hypothetical protein EE612_026033 [Oryza sativa] &gt;EAZ32264.1 hypothetical protein OsJ_16467 [Oryza sativa Japonica Group] &gt;KAF2936285.1 hypothetical protein DAI22_04g292200 [Oryza sativa Japonica Group] &gt;CAE75967.1 OSJNBa0071I13.19 [Oryz…
LOC4341697	0.991558	1.83326	0.880495	5.99825	12.0161	7.2034	2.7511	2.15e-12	7.33e-10	6.73231	up	GO:0009536;GO:0016020	K07297	9	plastid; membrane	NA
LOC107275254	0.184422	0.064274	0.1669	0.229184	1.78112	1.02177	2.73348	0.00182712	0.0377285	6.65058	up	GO:0009536	NA	4	plastid	serine/arginine repetitive matrix protein 1 [Oryza sativa Japonica Group] &gt;BAF09919.1 Os02g0729300 [Oryza sativa Japonica Group] &gt;BAS80727.1 Os02g0729300 [Oryza sativa Japonica Group]
LOC4340377	1.52655	0.5928	0.734802	9.11381	4.04233	5.73393	2.71774	4.47e-07	3.98e-05	6.57839	up	NA	NA	5	NA	NA
LOC9268405	0.196593	0.192752	0.133468	1.07031	1.5218	0.993677	2.71396	2.48e-08	3.32e-06	6.56122	up	NA	NA	5	NA	AT-hook motif nuclear-localized protein 28 [Oryza sativa Japonica Group] &gt;XP_015648919.1 AT-hook motif nuclear-localized protein 28 [Oryza sativa Japonica Group] &gt;XP_025883119.1 AT-hook motif nuclear-localized protein 28 [Oryza sativa Japonica Group] &gt;BAD09008.1 DNA-binding protein-like [Oryza sativa Japonica Group] &gt;BAH94358.1 Os08g0478466 [Oryza sativa Japonica Group] &gt;BAT05901.1…
LOC9267111	12.5672	5.22046	25.3616	2.68357	1.92768	2.06585	-2.70327	8.46e-07	6.89e-05	0.153545	down	GO:0009536	NA	17	plastid	uncharacterized protein LOC9267111 isoform X1 [Oryza sativa Japonica Group]
LOC4337421	19.1491	23.1245	15.4729	173.001	123.727	70.7174	2.68871	2.34e-12	7.74e-10	6.44738	up	NA	NA	4	NA	stem-specific protein TSJT1 [Oryza sativa Japonica Group] &gt;XP_052152775.1 stem-specific protein TSJT1 [Oryza glaberrima] &gt;EAY96067.1 hypothetical protein OsI_17940 [Oryza sativa Indica Group] &gt;KAB8097529.1 hypothetical protein EE612_026308 [Oryza sativa] &gt;ALC78397.1 hypothetical protein [Oryza sativa Japonica Group] &gt;EAZ32430.1 hypothetical protein OsJ_16640 [Oryza sativa Japonica …
LOC4332574	1.69894	4.01052	1.45931	11.9461	14.0697	20.5281	2.6862	3.08e-11	8.31e-09	6.43615	up	GO:0031410	NA	5	cytoplasmic vesicle	COBRA-like protein 7 [Oryza sativa Japonica Group] &gt;ABF95484.1 COBRA-like protein 7 precursor, putative, expressed [Oryza sativa Japonica Group] &gt;EAZ26620.1 hypothetical protein OsJ_10523 [Oryza sativa Japonica Group] &gt;KAF2938835.1 hypothetical protein DAI22_03g147200 [Oryza sativa Japonica Group] &gt;BAS83769.1 Os03g0301200 [Oryza sativa Japonica Group]
LOC4338655	0.335438	1.163	0.930911	0.060641	0.117936	0.176731	-2.68189	0.000695267	0.0181419	0.155837	down	NA	NA	17	NA	uncharacterized protein LOC4338655 [Oryza sativa Japonica Group] &gt;KAB8099244.1 hypothetical protein EE612_029197 [Oryza sativa] &gt;AAT77315.1 unknown protein [Oryza sativa Japonica Group] &gt;AAT77336.1 unknown protein [Oryza sativa Japonica Group] &gt;KAF2930558.1 hypothetical protein DAI22_05g145800 [Oryza sativa Japonica Group] &gt;BAF17331.1 Os05g0385400 [Oryza sativa Japonica Group]
LOC4346229	3.13013	2.36463	2.30946	22.4351	14.168	13.4547	2.68087	2.26e-14	1.04e-11	6.41244	up	NA	K09419	5	NA	heat stress transcription factor B-2b isoform X1 [Oryza sativa Japonica Group] &gt;AAQ23056.1 heat shock factor RHSF2 [Oryza sativa Japonica Group] &gt;BAF24337.1 Os08g0546800 [Oryza sativa Japonica Group]
LOC4344298	2.47511	0.476384	0.346552	10.0913	3.06458	8.56697	2.67973	0.000299539	0.0091749	6.40735	up	NA	NA	5	NA	protein ENHANCED DISEASE RESISTANCE 4 [Oryza sativa Japonica Group] &gt;XP_025882818.1 protein ENHANCED DISEASE RESISTANCE 4 [Oryza sativa Japonica Group] &gt;KAB8106879.1 hypothetical protein EE612_041400 [Oryza sativa] &gt;KAF2924531.1 hypothetical protein DAI22_07g275000 [Oryza sativa Japonica Group] &gt;BAC80005.1 unknown protein [Oryza sativa Japonica Group] &gt;BAD31222.1 unknown protein [O…
LOC4347175	0.111453	0.239569	0.125592	1.27556	1.56945	0.194419	2.67878	0.00153007	0.0333115	6.40314	up	NA	K20623	1	NA	flavonoid 3&apos;-monooxygenase [Oryza sativa Japonica Group] &gt;KAB8110721.1 hypothetical protein EE612_048116 [Oryza sativa] &gt;KAF2916383.1 hypothetical protein DAI22_09g115200 [Oryza sativa Japonica Group] &gt;BAD36157.1 putative cytochrome P450 monooxygenase CYP92A1 [Oryza sativa Japonica Group] &gt;BAF25198.1 Os09g0441100 [Oryza sativa Japonica Group] &gt;BAG98103.1 unnamed protein produc…
LOC4350545	0.958538	0.434818	0.254157	5.84748	3.07284	1.61526	2.66904	0.00011894	0.00430783	6.36005	up	GO:0009536	NA	5	plastid	NA
LOC4324028	30.882	30.3124	13.8486	207.754	125.195	141.386	2.66408	8.19e-12	2.45e-09	6.33825	up	NA	NA	5	NA	LOB domain-containing protein 40 [Oryza sativa Japonica Group] &gt;KAB8081614.1 hypothetical protein EE612_002990 [Oryza sativa] &gt;KAF2950407.1 hypothetical protein DAI22_01g184000 [Oryza sativa Japonica Group]
LOC4343997	13.9286	21.6174	13.0911	122.414	90.1283	90.9196	2.64995	1.88e-19	3.34e-16	6.27647	up	NA	NA	5	NA	E3 ubiquitin-protein ligase SIRP1-like [Oryza sativa Japonica Group] &gt;XP_052162902.1 E3 ubiquitin-protein ligase SIRP1-like [Oryza glaberrima] &gt;EAY85183.1 hypothetical protein OsI_06541 [Oryza sativa Indica Group] &gt;KAB8106477.1 hypothetical protein EE612_040837 [Oryza sativa] &gt;EAZ40761.1 hypothetical protein OsJ_25234 [Oryza sativa Japonica Group] &gt;KAF2924047.1 hypothetical protein…
LOC4338911	0.48975	1.24227	1.63887	9.58932	6.38296	4.94561	2.64828	3.81e-07	3.47e-05	6.26919	up	NA	K01507	9	NA	soluble inorganic pyrophosphatase [Oryza sativa Japonica Group] &gt;XP_052156507.1 soluble inorganic pyrophosphatase-like [Oryza glaberrima] &gt;EAY98191.1 hypothetical protein OsI_20104 [Oryza sativa Indica Group] &gt;KAB8099600.1 hypothetical protein EE612_029748 [Oryza sativa] &gt;AAT07613.1 putative soluble inorganic pyrophosphatase [Oryza sativa Japonica Group] &gt;EEE63857.1 hypothetical pr…
LOC107278263	1.9365	0.401369	0.859495	8.17784	6.38804	6.13761	2.64812	6.99e-06	0.000423217	6.26852	up	NA	NA	4	NA	uncharacterized protein LOC107278263 [Oryza sativa Japonica Group] &gt;KAF2946326.1 hypothetical protein DAI22_02g284400 [Oryza sativa Japonica Group]
LOC4341874	0.508549	1.36646	0.552771	10.123	1.85574	2.4065	2.6306	0.000750557	0.0192212	6.19285	up	NA	NA	5	NA	NA
LOC4328551	2.81584	7.07445	3.62427	12.0314	35.9165	37.4941	2.6291	1.49e-08	2.07e-06	6.18641	up	NA	K09422	9	NA	NA
LOC4345706	2.1368	1.97398	1.15347	11.4005	13.7028	7.51198	2.62041	1.04e-12	3.68e-10	6.14924	up	GO:0009536	K16055	5	plastid	probable alpha,alpha-trehalose-phosphate synthase [UDP-forming] 9 [Oryza sativa Japonica Group] &gt;EAZ42907.1 hypothetical protein OsJ_27501 [Oryza sativa Japonica Group] &gt;KAF2919905.1 hypothetical protein DAI22_08g170200 [Oryza sativa Japonica Group] &gt;BAD09487.1 putative trehalose-6-phosphate synthase [Oryza sativa Japonica Group] &gt;BAF23839.1 Os08g0445700 [Oryza sativa Japonica Group] …
LOC4331647	6.69878	6.54385	4.20066	45.0054	29.3674	31.8823	2.6062	1.13e-15	7.18e-13	6.089	up	NA	NA	5	NA	heavy metal-associated isoprenylated plant protein 6 [Oryza sativa Japonica Group] &gt;ABF94019.1 heavy metal-associated domain containing protein, expressed [Oryza sativa Japonica Group] &gt;KAF2937317.1 hypothetical protein DAI22_03g041800 [Oryza sativa Japonica Group] &gt;BAF10903.1 Os03g0152000 [Oryza sativa Japonica Group] &gt;BAS82336.1 Os03g0152000 [Oryza sativa Japonica Group]
LOC107278476	1.74921	1.33724	1.44594	11.804	5.58688	10.3272	2.59863	4.67e-10	9.99e-08	6.05711	up	NA	NA	5	NA	NA
LOC4343546	0.062783	0.056066	0.04134	0.475505	0.325982	0.196881	2.59822	0.000252331	0.00790435	6.0554	up	GO:0031410	NA	1	cytoplasmic vesicle	G-type lectin S-receptor-like serine/threonine-protein kinase B120 [Oryza sativa Japonica Group] &gt;KAB8105841.1 hypothetical protein EE612_039914 [Oryza sativa] &gt;EAZ40229.1 hypothetical protein OsJ_24674 [Oryza sativa Japonica Group] &gt;KAF2923343.1 hypothetical protein DAI22_07g183000 [Oryza sativa Japonica Group] &gt;BAC65366.1 putative S-receptor kinase KIK1 precursor [Oryza sativa Japon…
LOC4336750	0.230275	0.175247	0.339804	2.10246	1.4491	0.987199	2.59707	1.51e-06	0.00011473	6.05055	up	NA	K20772	5	NA	1-aminocyclopropane-1-carboxylate synthase [Oryza sativa Japonica Group] &gt;Q7XQ85.1 RecName: Full=1-aminocyclopropane-1-carboxylate synthase 2; Short=ACC synthase 2; Short=OsACS2 [Oryza sativa Japonica Group] &gt;KAB8096596.1 hypothetical protein EE612_025106 [Oryza sativa] &gt;KAF2935490.1 hypothetical protein DAI22_04g234600 [Oryza sativa Japonica Group] &gt;CAE03249.1 OSJNBa0011J08.4 [Oryza …
LOC9272171	31.8153	14.3681	36.5807	9.04148	0.528014	3.87834	-2.59588	0.000844553	0.0209586	0.16541	down	NA	NA	17	NA	uncharacterized protein LOC9272171 [Oryza sativa Japonica Group] &gt;KAF2916145.1 hypothetical protein DAI22_09g096200 [Oryza sativa Japonica Group]
LOC4330161	23.9075	26.7095	39.5608	4.91151	6.38891	3.81155	-2.58957	8.3e-17	7.37e-14	0.166135	down	NA	NA	15	NA	metal-nicotianamine transporter YSL2 isoform X1 [Oryza sativa Japonica Group] &gt;XP_015625411.1 metal-nicotianamine transporter YSL2 isoform X1 [Oryza sativa Japonica Group]
LOC107278246	0.32518	0.606669	0.163846	2.18524	2.42148	2.00839	2.58634	2.61e-06	0.000183576	6.00575	up	NA	K09286	5	NA	NA
LOC4326913	5.57487	4.81092	8.19587	0.738062	1.05147	1.27856	-2.57209	1.47e-12	5.06e-10	0.168161	down	NA	NA	17	NA	uncharacterized protein LOC4326913 isoform X1 [Oryza sativa Japonica Group]
LOC4347937	2.05658	0.636998	2.38333	0.122603	0.436451	0.32965	-2.56917	0.000358124	0.0106413	0.168501	down	NA	K06215	17	NA	probable pyridoxal 5&apos;-phosphate synthase subunit PDX1.2 [Oryza sativa Japonica Group] &gt;Q8W3D0.1 RecName: Full=Probable pyridoxal 5&apos;-phosphate synthase subunit PDX1.2; Short=PLP synthase subunit PDX1.2 [Oryza sativa Japonica Group] &gt;KAB8111849.1 hypothetical protein EE612_049640 [Oryza sativa] &gt;AAL73561.1 Putative ethylene-inducible protein [Oryza sativa Japonica Group] &gt;AAM0…
LOC4348055	5.25767	1.95043	6.95222	1.12778	0.539486	0.728843	-2.56739	9.93e-06	0.000559576	0.168709	down	NA	NA	17	NA	uncharacterized protein LOC4348055 [Oryza sativa Japonica Group] &gt;AAL01180.1 Hypothetical protein [Oryza sativa Japonica Group] &gt;AAP52030.1 NB-ARC domain containing protein [Oryza sativa Japonica Group] &gt;BAF26030.1 Os10g0135100 [Oryza sativa Japonica Group] &gt;BAT09796.1 Os10g0135100 [Oryza sativa Japonica Group]
LOC4342182	0.655724	0.26772	2.70999	0.190691	0.199857	0.230099	-2.54991	0.00242728	0.0464172	0.170766	down	NA	K04125	17	NA	gibberellin 2-beta-dioxygenase 8 [Oryza sativa Japonica Group] &gt;XP_015645543.1 gibberellin 2-beta-dioxygenase 8 [Oryza sativa Japonica Group] &gt;XP_015645546.1 gibberellin 2-beta-dioxygenase 8 [Oryza sativa Japonica Group] &gt;Q8LGZ9.1 RecName: Full=Gibberellin 2-beta-dioxygenase 5; AltName: Full=Gibberellin 2-beta-hydroxylase 5; AltName: Full=Gibberellin 2-oxidase 5; Short=GA 2-oxidase 5; Sh…
LOC4345571	5.28378	7.80243	3.47441	31.7393	48.7129	16.3348	2.549	5.04e-08	6.39e-06	5.8523	up	GO:0005739	NA	9	mitochondrion	transcription factor IBH1-like [Oryza sativa Japonica Group] &gt;BAC99710.1 unknown protein [Oryza sativa Japonica Group] &gt;BAF23717.2 Os08g0414500 [Oryza sativa Japonica Group]
LOC4332487	122.348	16.9944	143.099	23.6274	10.2977	15.1647	-2.54433	0.00013789	0.00485174	0.171428	down	NA	NA	17	NA	metallothionein-like protein 1B [Oryza sativa Japonica Group] &gt;Q10N03.1 RecName: Full=Metallothionein-like protein 1B; AltName: Full=Class I metallothionein-like protein 1B; AltName: Full=OsMT-I-1b [Oryza sativa Japonica Group] &gt;ABR26118.1 metalothionein type i [Oryza sativa Indica Group] &gt;KAB8091315.1 hypothetical protein EE612_016760 [Oryza sativa] &gt;ABF95371.1 Metallothionein-like p…
LOC4337261	28.3558	9.84498	23.8313	4.74317	3.7086	2.30207	-2.54276	1.3e-07	1.41e-05	0.171614	down	NA	K00787	17	NA	farnesyl pyrophosphate synthase 2 [Oryza sativa Japonica Group] &gt;XP_052152115.1 farnesyl pyrophosphate synthase-like [Oryza glaberrima] &gt;EAY95876.1 hypothetical protein OsI_17742 [Oryza sativa Indica Group] &gt;KAF2936283.1 hypothetical protein DAI22_04g292100 [Oryza sativa Japonica Group] &gt;CAE75966.1 OSJNBa0071I13.18 [Oryza sativa Japonica Group] &gt;BAF16036.1 Os04g0657300 [Oryza sativ…
LOC4343999	8.20077	6.58852	3.77373	40.6858	35.3673	32.829	2.53966	3.31e-13	1.29e-10	5.81454	up	NA	NA	5	NA	probable calcium-binding protein CML45 [Oryza sativa Japonica Group] &gt;XP_052162602.1 probable calcium-binding protein CML46 [Oryza glaberrima] &gt;EAZ04801.1 hypothetical protein OsI_26974 [Oryza sativa Indica Group] &gt;KAB8106480.1 hypothetical protein EE612_040843 [Oryza sativa] &gt;EAZ40767.1 hypothetical protein OsJ_25242 [Oryza sativa Japonica Group] &gt;KAF2924050.1 hypothetical protein…
LOC107275286	6.4674	7.52003	2.17705	1.17631	0.85114	0.723366	-2.53952	1.09e-05	0.000603469	0.172	down	NA	NA	17	NA	protein CASPARIAN STRIP INTEGRITY FACTOR 1 [Oryza sativa Japonica Group] &gt;KAB8115058.1 hypothetical protein EE612_055044 [Oryza sativa] &gt;EEE53020.1 hypothetical protein OsJ_35728 [Oryza sativa Japonica Group] &gt;KAF2910608.1 hypothetical protein DAI22_11g113600 [Oryza sativa Japonica Group] &gt;BAT13743.1 Os11g0323860 [Oryza sativa Japonica Group] &gt;BAT13760.1 Os11g0412484 [Oryza sativa …
LOC4328218	2.33544	1.5593	1.09369	13.1875	6.24748	9.47714	2.52815	3.52e-08	4.55e-06	5.76831	up	NA	NA	5	NA	uncharacterized protein LOC4328218 [Oryza sativa Japonica Group]
LOC4326862	15.2581	9.85802	21.0727	3.53769	1.77898	2.76083	-2.52142	5.99e-09	9.19e-07	0.174172	down	GO:0009536	NA	17	plastid	uncharacterized protein LOC4326862 [Oryza sativa Japonica Group] &gt;KAB8082831.1 hypothetical protein EE612_004852 [Oryza sativa] &gt;EAZ13015.1 hypothetical protein OsJ_02936 [Oryza sativa Japonica Group] &gt;KAF2951562.1 hypothetical protein DAI22_01g271900 [Oryza sativa Japonica Group] &gt;BAD73641.1 hypothetical protein [Oryza sativa Japonica Group] &gt;BAF05716.1 Os01g0666600 [Oryza sativa …
LOC4351333	6.31476	3.1902	7.5941	0.970911	1.14424	0.924316	-2.51949	7.13e-10	1.44e-07	0.174405	down	NA	NA	17	NA	NA
LOC4325337	0.029246	0.135023	0.027285	0.264638	0.415224	0.499998	2.51898	0.00171359	0.0361248	5.73175	up	GO:0004497;GO:0022900	NA	20	monooxygenase activity; electron transport chain	noroxomaritidine synthase [Oryza sativa Japonica Group] &gt;EAZ10814.1 hypothetical protein OsJ_00649 [Oryza sativa Japonica Group] &gt;KAF2948784.1 hypothetical protein DAI22_01g060000 [Oryza sativa Japonica Group] &gt;BAA99522.1 putative cytochrome P450 [Oryza sativa Japonica Group]
LOC4325301	0.977794	1.11607	1.71336	12.6915	3.5409	5.19603	2.51135	6.29e-06	0.000388585	5.70153	up	GO:0005739	K20716	5	mitochondrion	mitogen-activated protein kinase kinase kinase 17 [Oryza sativa Japonica Group] &gt;ACH99692.1 NPKL1 [Oryza sativa Japonica Group]
LOC4326932	13.5865	10.2899	10.7374	94.4029	58.79	42.1002	2.51073	2.59e-11	7.14e-09	5.6991	up	NA	K08999	4	NA	NA
LOC4345064	4.63498	1.75222	6.84827	1.08614	0.373657	0.886499	-2.50866	1.95e-05	0.000995502	0.175719	down	NA	NA	17	NA	NA
LOC4324903	7.28768	2.28574	3.60001	37.4941	25.3843	12.6183	2.50816	1.18e-05	0.000649478	5.68893	up	NA	NA	5	NA	uncharacterized protein LOC4324903 [Oryza sativa Japonica Group] &gt;XP_052140093.1 uncharacterized protein LOC127759921 [Oryza glaberrima] &gt;EAY76772.1 hypothetical protein OsI_04728 [Oryza sativa Indica Group] &gt;KAB8084674.1 hypothetical protein EE612_007281 [Oryza sativa] &gt;KAF2953729.1 hypothetical protein DAI22_01g428600 [Oryza sativa Japonica Group] &gt;BAD82372.1 unknown protein [Ory…
LOC9271431	0.107249	0.407865	0.154721	1.03672	1.0561	1.79316	2.508	3.47e-05	0.00159889	5.68832	up	NA	K20729	20	NA	protein EPIDERMAL PATTERNING FACTOR 2 isoform X1 [Oryza sativa Japonica Group] &gt;EAZ30958.1 hypothetical protein OsJ_15036 [Oryza sativa Japonica Group] &gt;CAD40894.1 OSJNBa0036B21.12 [Oryza sativa Japonica Group] &gt;CAH67026.1 H0523F07.14 [Oryza sativa]
LOC4330213	96.9019	65.7607	78.542	2.78273	15.5919	26.5591	-2.50795	2.73e-05	0.00131237	0.175805	down	NA	K20628	17	NA	expansin-B11 [Oryza sativa Japonica Group] &gt;XP_052141588.1 expansin-B11 [Oryza glaberrima] &gt;Q6H676.1 RecName: Full=Expansin-B11; AltName: Full=Beta-expansin-11; AltName: Full=OsEXPB11; AltName: Full=OsaEXPb1.20; Flags: Precursor [Oryza sativa Japonica Group] &gt;EAY86960.1 hypothetical protein OsI_08349 [Oryza sativa Indica Group] &gt;KAB8088259.1 hypothetical protein EE612_012803 [Oryza sa…
LOC4335115	6.72273	11.1131	25.0265	2.77213	1.79228	2.63568	-2.50706	6.56e-07	5.48e-05	0.175914	down	GO:0016020	K08176	17	membrane	NA
LOC4328185	8.21179	15.6497	4.7474	58.8559	56.7867	45.1734	2.50155	2.62e-09	4.4e-07	5.66293	up	NA	NA	20	NA	protein RESPONSE TO LOW SULFUR 3 [Oryza sativa Japonica Group] &gt;XP_052144609.1 protein RESPONSE TO LOW SULFUR 3-like [Oryza glaberrima] &gt;EAY84335.1 hypothetical protein OsI_05712 [Oryza sativa Indica Group] &gt;KAB8085701.1 hypothetical protein EE612_008639 [Oryza sativa] &gt;EAZ21609.1 hypothetical protein OsJ_05239 [Oryza sativa Japonica Group] &gt;KAF2942856.1 hypothetical protein DAI22_…
LOC4338474	28.8514	8.24089	13.4317	131.9	73.8123	82.9771	2.49111	5.74e-07	4.92e-05	5.62212	up	NA	K13424	5	NA	WRKY transcription factor WRKY24 isoform X1 [Oryza sativa Japonica Group]
LOC9272472	9.76104	3.56821	19.3711	3.15013	1.07431	1.59403	-2.48768	0.000100626	0.00381627	0.178292	down	NA	NA	8	NA	NA
LOC4347989	3.00126	0.634928	5.00934	0.860382	0.28346	0.397397	-2.48561	0.00193226	0.0394082	0.178549	down	NA	K14379	17	NA	purple acid phosphatase 3 [Oryza sativa Japonica Group] &gt;AAL34937.1 Putative purple acid phosphatase [Oryza sativa] &gt;AAP51881.1 Acid phosphatase, putative, expressed [Oryza sativa Japonica Group] &gt;ABN80231.1 purple acid phosphatase PAP1 [Oryza sativa] &gt;EAZ15123.1 hypothetical protein OsJ_30536 [Oryza sativa Japonica Group] &gt;KAF2912413.1 hypothetical protein DAI22_10g008100 [Oryza s…
LOC4327485	1.49499	1.70885	2.90049	14.6301	10.5786	8.99959	2.48097	2.98e-10	6.66e-08	5.58272	up	NA	NA	5	NA	NA
LOC4341276	1.03929	0.454794	3.06759	0.302084	0.211988	0.321864	-2.47679	0.00163891	0.0350967	0.179644	down	NA	NA	17	NA	uncharacterized protein LOC4341276 [Oryza sativa Japonica Group] &gt;KAF2927166.1 hypothetical protein DAI22_06g184900 [Oryza sativa Japonica Group]
LOC4331962	0.52753	2.09431	0.876134	2.95085	10.714	6.05199	2.47544	4.71e-05	0.00205077	5.56138	up	NA	NA	20	NA	uncharacterized protein LOC4331962 [Oryza sativa Japonica Group] &gt;EEC74696.1 hypothetical protein OsI_10403 [Oryza sativa Indica Group] &gt;KAB8090665.1 hypothetical protein EE612_015938 [Oryza sativa] &gt;EEE58514.1 hypothetical protein OsJ_09796 [Oryza sativa Japonica Group] &gt;KAF2937811.1 hypothetical protein DAI22_03g076400 [Oryza sativa Japonica Group] &gt;BAH01267.1 unnamed protein pro…
LOC4338413	39.4303	11.4973	24.4287	225.098	85.6651	96.1228	2.4298	9.65e-06	0.000547346	5.38819	up	NA	NA	5	NA	probable WRKY transcription factor 70 [Oryza sativa Japonica Group] &gt;Q5W6D6.1 RecName: Full=Transcription factor WRKY45-1; Short=OsWRKY45-1; AltName: Full=OsWRKY45; AltName: Full=WRKY transcription factor 45-2 [Oryza sativa Japonica Group] &gt;AAV44133.1 putative WRKY transcription factor [Oryza sativa Japonica Group] &gt;AAV44172.1 putative WRKY transcription factor [Oryza sativa Japonica Gro…
LOC4349343	3.71427	1.51943	2.09218	24.686	6.66896	7.66643	2.4294	5.57e-05	0.00234172	5.38668	up	GO:0016020	NA	5	membrane	NA
LOC4330542	2.44924	11.3265	5.6835	57.0567	29.5464	13.0257	2.4223	0.000106473	0.00395943	5.36024	up	NA	K21485	1	NA	anthranilate O-methyltransferase 1 [Oryza sativa Japonica Group] &gt;EAY87313.1 hypothetical protein OsI_08717 [Oryza sativa Indica Group] &gt;KAB8088646.1 hypothetical protein EE612_013318 [Oryza sativa] &gt;EAZ24413.1 hypothetical protein OsJ_08167 [Oryza sativa Japonica Group] &gt;KAF2946653.1 hypothetical protein DAI22_02g312000 [Oryza sativa Japonica Group] &gt;BAD12867.1 putative S-adenosyl…
LOC4338117	5.86407	21.2654	8.16642	37.6229	103.474	47.6238	2.41705	2.62e-06	0.000183998	5.34079	up	NA	NA	9	NA	arabinogalactan protein 16 [Oryza sativa Japonica Group] &gt;EAY96988.1 hypothetical protein OsI_18911 [Oryza sativa Indica Group] &gt;KAB8098575.1 hypothetical protein EE612_027895 [Oryza sativa] &gt;AAT47023.1 unknown protein [Oryza sativa Japonica Group] &gt;EEE62763.1 hypothetical protein OsJ_17566 [Oryza sativa Japonica Group] &gt;KAF2929696.1 hypothetical protein DAI22_05g075700 [Oryza sati…
LOC4330628	11.6509	20.3361	13.5996	82.0906	96.6933	64.2438	2.41622	1.75e-17	1.81e-14	5.33769	up	NA	NA	9	NA	NA
LOC107277478	32.5074	51.0937	50.3698	7.55426	2.51486	15.499	-2.41506	7.53e-06	0.000448328	0.187498	down	NA	K02575	17	NA	probable high-affinity nitrate transporter 2.4 [Oryza sativa Japonica Group] &gt;XP_052148692.1 probable high-affinity nitrate transporter 2.4 [Oryza glaberrima] &gt;A2ZU80.2 RecName: Full=Probable high-affinity nitrate transporter 2.4; Short=OsNRT2.4 [Oryza sativa Japonica Group] &gt;KAB8081798.1 hypothetical protein EE612_003344 [Oryza sativa] &gt;KAF2950645.1 hypothetical protein DAI22_01g2031…
LOC9267621	5.07974	1.29237	4.08882	0.470599	0.61911	0.83476	-2.41233	0.000102874	0.00388329	0.187852	down	NA	NA	17	NA	NA
LOC4352829	53.1288	56.7977	39.2001	454.334	167.41	153.241	2.41187	3.09e-07	2.97e-05	5.32164	up	NA	K23953	20	NA	plant cysteine oxidase 2 [Oryza sativa Japonica Group] &gt;EEC69707.1 hypothetical protein OsI_39177 [Oryza sativa Indica Group] &gt;KAB8118280.1 hypothetical protein EE612_061037 [Oryza sativa] &gt;ABA99424.2 expressed protein [Oryza sativa Japonica Group] &gt;EEE53641.1 hypothetical protein OsJ_36924 [Oryza sativa Japonica Group] &gt;KAF2908916.1 hypothetical protein DAI22_12g217300 [Oryza sati…
LOC9271955	44.1871	11.4054	21.7678	222.69	72.8066	119.313	2.41151	2.86e-05	0.00136271	5.32031	up	NA	NA	5	NA	NA
LOC4342753	10.7314	5.70282	5.86824	61.863	31.345	24.4111	2.40349	3.47e-07	3.21e-05	5.29083	up	NA	NA	5	NA	NAC domain-containing protein 67 [Oryza sativa Japonica Group] &gt;XP_052160972.1 NAC domain-containing protein 67 [Oryza glaberrima] &gt;Q7EZT1.1 RecName: Full=NAC domain-containing protein 67; Short=ONAC067; AltName: Full=OsNAC3 [Oryza sativa Japonica Group] &gt;KAB8104814.1 hypothetical protein EE612_037977 [Oryza sativa] &gt;KAF2922014.1 hypothetical protein DAI22_07g078500 [Oryza sativa Japo…
LOC4329591	1.11416	1.37905	0.903526	5.92129	6.02022	6.21109	2.40318	2.55e-19	4.22e-16	5.28969	up	NA	NA	5	NA	U-box domain-containing protein 27 [Oryza sativa Japonica Group] &gt;USI00133.1 U-box domain-containing protein [Oryza sativa Japonica Group] &gt;BAD28063.1 putative photoperiod responsive protein [Oryza sativa Japonica Group] &gt;BAF08976.1 Os02g0540700 [Oryza sativa Japonica Group] &gt;BAS79097.1 Os02g0540700 [Oryza sativa Japonica Group]
LOC4337689	1.00126	0.196685	0.714547	5.60007	3.30317	1.23061	2.40197	0.00130249	0.0293339	5.28524	up	NA	NA	1	NA	NA
LOC4330502	0.053433	0.04797	0.122372	0.468857	0.576443	0.169027	2.40172	0.00184059	0.0378494	5.28433	up	NA	NA	5	NA	probable L-type lectin-domain containing receptor kinase S.5 [Oryza sativa Japonica Group] &gt;KAF2946599.1 hypothetical protein DAI22_02g307600 [Oryza sativa Japonica Group]
LOC4337045	5.10842	1.78621	4.14513	1.00365	0.5315	0.550789	-2.39836	6.34e-05	0.0025956	0.18968	down	NA	NA	17	NA	uncharacterized protein LOC4337045 [Oryza sativa Japonica Group] &gt;EAY95621.1 hypothetical protein OsI_17476 [Oryza sativa Indica Group] &gt;KAF2935927.1 hypothetical protein DAI22_04g267200 [Oryza sativa Japonica Group] &gt;CAD41836.2 OSJNBb0085C12.16 [Oryza sativa Japonica Group] &gt;CAE03497.2 OSJNBa0053K19.5 [Oryza sativa Japonica Group] &gt;BAF15836.1 Os04g0623200 [Oryza sativa Japonica Gr…
LOC4327365	6.81446	5.88858	9.8355	43.7982	35.9428	39.3059	2.38553	7.9e-17	7.27e-14	5.22535	up	NA	NA	5	NA	NA
LOC107281276	2.37797	5.17954	6.27367	1.32353	0.800393	0.455087	-2.38541	1.06e-05	0.000592039	0.191391	down	NA	NA	17	NA	polygalacturonase At1g48100-like [Oryza sativa Japonica Group] &gt;KAF2926824.1 hypothetical protein DAI22_06g157700 [Oryza sativa Japonica Group]
LOC4334268	13.0939	23.3099	16.7352	61.0632	110.906	110.439	2.38499	3.96e-16	2.98e-13	5.22339	up	NA	NA	9	NA	uncharacterized protein LOC4334268 [Oryza sativa Japonica Group] &gt;AAP68895.1 unknown protein [Oryza sativa Japonica Group] &gt;ABF99103.1 expressed protein [Oryza sativa Japonica Group] &gt;KAF2941551.1 hypothetical protein DAI22_03g355700 [Oryza sativa Japonica Group] &gt;BAF13328.1 Os03g0773000 [Oryza sativa Japonica Group] &gt;BAS86607.1 Os03g0773000 [Oryza sativa Japonica Group]
LOC4344255	6.37885	2.64522	3.80914	45.9299	12.4038	7.15462	2.38299	0.000544124	0.0150855	5.21616	up	NA	NA	5	NA	universal stress protein PHOS34 [Oryza sativa Japonica Group] &gt;EAZ41056.1 hypothetical protein OsJ_25543 [Oryza sativa Japonica Group] &gt;KAF2924466.1 hypothetical protein DAI22_07g270400 [Oryza sativa Japonica Group] &gt;BAC16006.1 universal stress protein USP1-like protein [Oryza sativa Japonica Group] &gt;BAF22521.1 Os07g0673400 [Oryza sativa Japonica Group] &gt;BAG88992.1 unnamed protein …
LOC4331855	7.22207	13.0631	5.66411	48.7496	42.6005	43.8974	2.37711	1.78e-13	7.36e-11	5.19494	up	NA	NA	4	NA	uncharacterized protein LOC4331855 [Oryza sativa Japonica Group] &gt;XP_015628432.1 uncharacterized protein LOC4331855 [Oryza sativa Japonica Group] &gt;XP_052146042.1 cold-regulated protein 27-like [Oryza glaberrima] &gt;XP_052146043.1 cold-regulated protein 27-like [Oryza glaberrima] &gt;EAY88812.1 hypothetical protein OsI_10285 [Oryza sativa Indica Group] &gt;ABF94341.1 expressed protein [Oryz…
LOC4330349	0.812701	0.348883	1.24209	0.225426	0.067153	0.152313	-2.371	0.00123994	0.0284419	0.193312	down	NA	NA	12	NA	protein REVEILLE 1 isoform X1 [Oryza sativa Japonica Group]
LOC4327611	20.7867	11.6603	8.74269	94.4726	41.769	78.9541	2.36986	1.09e-07	1.25e-05	5.16893	up	NA	NA	5	NA	probable WRKY transcription factor 30 [Oryza sativa Japonica Group] &gt;KAB8084069.1 hypothetical protein EE612_006524 [Oryza sativa] &gt;KAF2953042.1 hypothetical protein DAI22_01g381100 [Oryza sativa Japonica Group] &gt;BAB85303.1 WRKY transcription factor 48-like protein [Oryza sativa Japonica Group] &gt;BAB86484.1 WRKY transcription factor 48-like protein [Oryza sativa Japonica Group] &gt;BAF…
LOC4326229	0.923025	0.701417	0.162257	2.4705	5.20141	1.81563	2.36945	0.001253	0.0285557	5.16744	up	NA	NA	5	NA	NA
LOC4345156	0.382584	0.109768	0.10268	1.38579	0.779463	0.931518	2.3653	0.00196687	0.0398506	5.1526	up	NA	K09753	1	NA	cinnamoyl-CoA reductase 1 [Oryza sativa Japonica Group] &gt;XP_052164474.1 cinnamoyl-CoA reductase 1-like [Oryza glaberrima] &gt;KAF2918956.1 hypothetical protein DAI22_08g098500 [Oryza sativa Japonica Group] &gt;BAC99738.1 putative cinnamoyl-CoA reductase [Oryza sativa Japonica Group] &gt;BAF23349.1 Os08g0277200 [Oryza sativa Japonica Group] &gt;BAG97720.1 unnamed protein product [Oryza sativa J…
LOC4331342	1.317	1.03413	1.81143	0.33344	0.054362	0.425716	-2.36098	0.00215151	0.0426542	0.194659	down	NA	NA	8	NA	NAC transcription factor 32 [Oryza sativa Japonica Group] &gt;KAB8089820.1 hypothetical protein EE612_014837 [Oryza sativa] &gt;ABF93571.1 NAC-domain containing protein 21/22, putative, expressed [Oryza sativa Japonica Group] &gt;EAZ25307.1 hypothetical protein OsJ_09117 [Oryza sativa Japonica Group] &gt;KAF2936851.1 hypothetical protein DAI22_03g008700 [Oryza sativa Japonica Group] &gt;BAF10619.…
LOC4330275	0.522852	0.04264	0.314452	1.39748	1.93708	1.41831	2.3606	0.00167938	0.0356255	5.13585	up	NA	NA	5	NA	uncharacterized protein LOC4330275 [Oryza sativa Japonica Group] &gt;AKR18894.1 F-box/DUF domain-containing protein [Oryza longistaminata] &gt;KAB8088361.1 hypothetical protein EE612_012932 [Oryza sativa] &gt;EAZ24143.1 hypothetical protein OsJ_07885 [Oryza sativa Japonica Group] &gt;KAF2946295.1 hypothetical protein DAI22_02g282500 [Oryza sativa Japonica Group] &gt;USI00191.1 F-box and DUF domai…
LOC4335778	10.9335	5.68269	14.5199	2.64219	1.7924	1.69209	-2.35344	1.85e-07	1.95e-05	0.195679	down	NA	NA	17	NA	uncharacterized protein LOC4335778 [Oryza sativa Japonica Group] &gt;KAF2933881.1 hypothetical protein DAI22_04g120000 [Oryza sativa Japonica Group] &gt;CAD40657.2 OSJNBa0073L04.6 [Oryza sativa Japonica Group] &gt;BAF14651.1 Os04g0412100 [Oryza sativa Japonica Group] &gt;BAG98331.1 unnamed protein product [Oryza sativa Japonica Group] &gt;BAS89120.1 Os04g0412100 [Oryza sativa Japonica Group]
LOC4327078	0.845011	1.58411	1.17921	8.15516	8.07588	2.03341	2.3435	0.00015425	0.00530711	5.07532	up	NA	NA	1	NA	NA
LOC4337447	47.1353	30.7994	110.531	14.9572	8.6373	13.9918	-2.34321	1.42e-06	0.000108583	0.197071	down	GO:0009536	K22133	17	plastid	oxalate--CoA ligase [Oryza sativa Japonica Group] &gt;EAY96101.1 hypothetical protein OsI_17978 [Oryza sativa Indica Group] &gt;KAB8097574.1 hypothetical protein EE612_026346 [Oryza sativa] &gt;KAF2936607.1 hypothetical protein DAI22_04g314400 [Oryza sativa Japonica Group] &gt;CAE03444.1 OSJNBa0088H09.2 [Oryza sativa Japonica Group] &gt;CAH68285.1 H0306F12.7 [Oryza sativa]
LOC4326393	1.76454	0.351444	1.17058	8.63136	3.74329	4.50656	2.33986	0.000227706	0.00727985	5.06254	up	NA	K11982	5	NA	probable E3 ubiquitin-protein ligase RHC2A [Oryza sativa Japonica Group] &gt;EAZ14993.1 hypothetical protein OsJ_04929 [Oryza sativa Japonica Group] &gt;USH99828.1 putative RING-type zinc finger protein [Oryza sativa Japonica Group] &gt;BAD87366.1 RING-H2 finger protein-like [Oryza sativa Japonica Group] &gt;BAF07453.1 Os01g0972000 [Oryza sativa Japonica Group] &gt;BAG97498.1 unnamed protein prod…
LOC4324639	6.24848	4.71646	10.0982	0.597778	2.70542	1.00209	-2.334	5.99e-05	0.00249152	0.198334	down	NA	NA	17	NA	uncharacterized protein LOC4324639 [Oryza sativa Japonica Group] &gt;KAB8080531.1 hypothetical protein EE612_001090 [Oryza sativa] &gt;KAF2949102.1 hypothetical protein DAI22_01g083700 [Oryza sativa Japonica Group] &gt;BAF04333.1 Os01g0219300 [Oryza sativa Japonica Group] &gt;BAG93335.1 unnamed protein product [Oryza sativa Japonica Group] &gt;BAS71061.1 Os01g0219300 [Oryza sativa Japonica Group]
LOC9270633	1.56635	1.61551	2.23605	14.3709	4.90804	7.87332	2.33142	2.33e-06	0.000167359	5.033	up	NA	NA	1	NA	NA
LOC4345212	24.7852	25.6911	41.0237	10.5728	1.57847	5.54683	-2.33059	9.46e-05	0.00362584	0.198803	down	NA	K03715	17	NA	probable monogalactosyldiacylglycerol synthase 2, chloroplastic [Oryza sativa Japonica Group] &gt;XP_052164487.1 probable monogalactosyldiacylglycerol synthase 2, chloroplastic isoform X1 [Oryza glaberrima] &gt;Q6UTZ2.2 RecName: Full=Probable monogalactosyldiacylglycerol synthase 2, chloroplastic; Short=OsMGD2; Flags: Precursor [Oryza sativa Japonica Group] &gt;EEE68436.1 hypothetical protein OsJ…
LOC4336571	12.9916	5.15579	5.29013	54.2984	44.1219	20.3105	2.32892	5.63e-06	0.000352102	5.02428	up	NA	K09286	5	NA	ethylene-responsive transcription factor 2 [Oryza sativa Japonica Group] &gt;KAB8096335.1 hypothetical protein EE612_024741 [Oryza sativa] &gt;ABK34954.1 development related ERF protein [Oryza sativa Japonica Group] &gt;KAF2935190.1 hypothetical protein DAI22_04g214700 [Oryza sativa Japonica Group] &gt;CAD41472.3 OSJNBa0079A21.16 [Oryza sativa Japonica Group] &gt;BAF15388.1 Os04g0546800 [Oryza sa…
LOC4349417	1.30728	1.18159	1.84403	8.15167	10.4181	3.23848	2.32279	1.3e-06	9.94e-05	5.003	up	GO:0009536	K01177	15	plastid	beta-amylase 3, chloroplastic [Oryza sativa Japonica Group] &gt;AAG60205.1 putative chloroplast-targeted beta-amylase [Oryza sativa Japonica Group] &gt;AAP55052.1 Glycosyl hydrolase family 14 protein, expressed [Oryza sativa Japonica Group] &gt;KAF2914861.1 hypothetical protein DAI22_10g195100 [Oryza sativa Japonica Group]
LOC107276096	1.71168	0.643032	0.767978	0.25222	0.192654	0.189649	-2.32188	0.000107753	0.00400104	0.200007	down	GO:0031410	NA	8	cytoplasmic vesicle	L-type lectin-domain containing receptor kinase IV.1 [Oryza sativa Japonica Group] &gt;EAZ43984.1 hypothetical protein OsJ_28605 [Oryza sativa Japonica Group] &gt;BAD26261.1 putative receptor like protein kinase [Oryza sativa Japonica Group] &gt;BAT07150.1 Os09g0268000 [Oryza sativa Japonica Group]
LOC4330829	1.40797	0.884499	0.340174	7.6312	2.14123	3.20323	2.31618	0.000976762	0.0234564	4.98012	up	NA	K09286	5	NA	ethylene-responsive transcription factor ERF109 [Oryza sativa Japonica Group] &gt;KAB8089042.1 hypothetical protein EE612_013856 [Oryza sativa] &gt;EAZ24725.1 hypothetical protein OsJ_08495 [Oryza sativa Japonica Group] &gt;KAF2947110.1 hypothetical protein DAI22_02g344700 [Oryza sativa Japonica Group] &gt;BAD17116.1 AP2 domain-containing transcription factor-like [Oryza sativa Japonica Group] &g…
LOC112937591	20.4664	24.8702	19.1092	178.475	66.4303	68.3056	2.3143	2.04e-07	2.12e-05	4.97364	up	NA	NA	1	NA	NA
LOC4333065	48.8468	38.4371	46.8807	396.6	146.793	109.934	2.31397	3.73e-06	0.000247788	4.97249	up	NA	K13464	1	NA	NA
LOC4346922	1.11615	0.312148	0.314728	2.11999	2.82434	4.18842	2.31348	7.02e-05	0.00282896	4.97082	up	NA	NA	5	NA	U-box domain-containing protein 19 [Oryza sativa Japonica Group] &gt;KAB8110317.1 hypothetical protein EE612_047456 [Oryza sativa] &gt;EAZ44554.1 hypothetical protein OsJ_29174 [Oryza sativa Japonica Group] &gt;KAF2915961.1 hypothetical protein DAI22_09g081000 [Oryza sativa Japonica Group] &gt;USI00094.1 putative armadillo/beta-catenin repeat family protein [Oryza sativa Japonica Group] &gt;BAD26…
LOC4326664	3.22227	1.50372	3.79531	0.31848	0.750238	0.710201	-2.30904	8.07e-06	0.000470539	0.201794	down	NA	NA	8	NA	cytochrome P450 72A14 [Oryza sativa Japonica Group] &gt;EEE55028.1 hypothetical protein OsJ_02695 [Oryza sativa Japonica Group] &gt;KAF2951278.1 hypothetical protein DAI22_01g250500 [Oryza sativa Japonica Group] &gt;BAF05552.1 Os01g0628900 [Oryza sativa Japonica Group] &gt;BAS73273.1 Os01g0628900 [Oryza sativa Japonica Group]
LOC9270990	36.6973	24.9851	46.6127	15.8807	1.25137	4.29249	-2.29056	0.00178728	0.037122	0.204396	down	NA	K13806	17	NA	uncharacterized protein LOC9270990 [Oryza sativa Japonica Group] &gt;EEE52512.1 hypothetical protein OsJ_34718 [Oryza sativa Japonica Group]
LOC4351185	0.13232	0.121014	0.259671	1.0812	1.05158	0.40951	2.28134	0.00156545	0.0339035	4.86129	up	GO:0031410	NA	4	cytoplasmic vesicle	NA
LOC4331443	9.85372	11.1887	12.9625	89.5794	47.682	24.1349	2.27702	1.91e-06	0.000141335	4.84676	up	NA	K24028	1	NA	flavanone 3-dioxygenase 2-like [Oryza sativa Japonica Group] &gt;ABF93706.1 oxidoreductase, 2OG-Fe oxygenase family protein, expressed [Oryza sativa Japonica Group] &gt;EEE58240.1 hypothetical protein OsJ_09221 [Oryza sativa Japonica Group] &gt;KAF2937012.1 hypothetical protein DAI22_03g019500 [Oryza sativa Japonica Group] &gt;BAF10713.1 Os03g0122300 [Oryza sativa Japonica Group] &gt;BAG96661.1 u…
LOC112939838	0.130126	0.202982	0.048851	0.448107	0.823884	0.596157	2.273	0.000417959	0.0121861	4.83327	up	NA	NA	5	NA	probable L-type lectin-domain containing receptor kinase S.5 [Oryza sativa Japonica Group] &gt;KAF2920473.1 hypothetical protein DAI22_08g211200 [Oryza sativa Japonica Group] &gt;BAD10076.1 putative lectin-like protein kinase [Oryza sativa Japonica Group] &gt;BAF24142.1 Os08g0514000 [Oryza sativa Japonica Group]
LOC4325145	1.57454	0.781903	1.97941	5.59726	9.28366	6.76341	2.26803	8.68e-08	1.03e-05	4.81666	up	GO:0009685	K04125	9	gibberellin metabolic process	gibberellin 2-beta-dioxygenase 3-like [Oryza sativa Japonica Group] &gt;Q8S0S6.1 RecName: Full=Gibberellin 2-beta-dioxygenase 3; AltName: Full=Gibberellin 2-beta-hydroxylase 3; AltName: Full=Gibberellin 2-oxidase 3; Short=GA 2-oxidase 3; Short=OsGA2ox3 [Oryza sativa Japonica Group] &gt;6KU3_A Crystal structure of gibberellin 2-oxidase3 (GA2ox3)in rice [Oryza sativa Japonica Group] &gt;6KU3_B Crys…
LOC4347169	1.47988	0.656603	1.33177	0.287986	0.169107	0.274284	-2.26617	0.000117876	0.0042872	0.207882	down	NA	NA	18	NA	uncharacterized protein LOC4347169 [Oryza sativa Japonica Group] &gt;XP_052168014.1 protein DEEPER ROOTING 1 [Oryza glaberrima] &gt;Q69P88.1 RecName: Full=Protein DEEPER ROOTING 1; AltName: Full=Protein NEGATIVE GRAVITROPIC RESPONSE OF ROOTS 3; Short=OsNGR3 [Oryza sativa Japonica Group] &gt;ANJ86433.1 NGR3 [Oryza sativa] &gt;QGN65407.1 hypothetical protein [Oryza nivara] &gt;KAB8110709.1 hypothet…
LOC9269116	0.983734	0.828005	1.1274	0.115987	0.312011	0.208489	-2.26371	0.00250424	0.0472704	0.208236	down	NA	NA	17	NA	uncharacterized protein LOC9269116 [Oryza sativa Japonica Group] &gt;EEE64612.1 hypothetical protein OsJ_19464 [Oryza sativa Japonica Group] &gt;BAH93243.1 Os05g0552000 [Oryza sativa Japonica Group] &gt;BAS95223.1 Os05g0552000 [Oryza sativa Japonica Group]
LOC4347637	10.1206	9.18536	8.22227	75.1568	31.7583	22.5085	2.26173	1.86e-06	0.000138561	4.79568	up	NA	K09419	5	NA	heat stress transcription factor B-2c isoform X6 [Oryza sativa Japonica Group]
LOC4347179	11.623	8.28079	8.54927	75.2883	32.7389	26.6871	2.26143	8.19e-07	6.73e-05	4.79465	up	GO:0009536	NA	5	plastid	serine/threonine-protein kinase RIPK [Oryza sativa Japonica Group] &gt;XP_052166708.1 serine/threonine-protein kinase RIPK-like [Oryza glaberrima] &gt;KAB8110732.1 hypothetical protein EE612_048132 [Oryza sativa] &gt;QGN65417.1 tyrosine protein kinase domain containing protein [Oryza nivara] &gt;KAF2916389.1 hypothetical protein DAI22_09g115800 [Oryza sativa Japonica Group] &gt;BAD38072.1 putativ…
LOC4324804	3.29526	1.77627	5.14561	0.335427	0.535335	1.33267	-2.26076	0.000505322	0.0141839	0.208662	down	NA	NA	17	NA	heme-binding-like protein At3g10130, chloroplastic [Oryza sativa Japonica Group] &gt;KAF2953335.1 hypothetical protein DAI22_01g401500 [Oryza sativa Japonica Group] &gt;BAB92846.1 SOUL heme-binding protein-like [Oryza sativa Japonica Group] &gt;BAF06731.1 Os01g0850900 [Oryza sativa Japonica Group] &gt;BAG88877.1 unnamed protein product [Oryza sativa Japonica Group] &gt;BAG95764.1 unnamed protein …
LOC4332590	4.67757	13.7061	10.2235	27.1354	64.5307	46.8788	2.25879	6.92e-08	8.47e-06	4.78589	up	NA	NA	9	NA	uncharacterized protein LOC4332590 isoform X1 [Oryza sativa Japonica Group] &gt;ABF95513.1 TPR Domain containing protein, expressed [Oryza sativa Japonica Group] &gt;EAZ26640.1 hypothetical protein OsJ_10545 [Oryza sativa Japonica Group] &gt;KAF2938863.1 hypothetical protein DAI22_03g149400 [Oryza sativa Japonica Group] &gt;BAF11791.1 Os03g0304500 [Oryza sativa Japonica Group] &gt;BAG94995.1 unna…
LOC4347252	4.80989	1.50949	1.40088	11.3957	13.0213	13.8625	2.25428	1.29e-05	0.00070236	4.77097	up	GO:0005634;GO:0006355;GO:0140110	NA	5	nucleus; regulation of transcription, DNA-templated; transcription regulator activity	transcription factor HEC2 [Oryza sativa Japonica Group] &gt;XP_052168277.1 transcription factor HEC2-like [Oryza glaberrima] &gt;EAZ09361.1 hypothetical protein OsI_31634 [Oryza sativa Indica Group] &gt;KAF2916514.1 hypothetical protein DAI22_09g125000 [Oryza sativa Japonica Group] &gt;BAD38280.1 basic helix-loop-helix (bHLH)-like protein [Oryza sativa Japonica Group] &gt;BAD38453.1 basic helix-l…
LOC9271618	1.17948	0.277686	0.595233	4.82426	2.17479	2.92659	2.25204	0.000473109	0.0134161	4.76356	up	NA	NA	5	NA	NA
LOC4332184	0.499253	1.00695	1.17825	6.13932	2.08586	4.44105	2.24757	1.71e-05	0.000893801	4.74883	up	NA	K01580	5	NA	glutamate decarboxylase 1 [Oryza sativa Japonica Group] &gt;KAB8090973.1 hypothetical protein EE612_016356 [Oryza sativa] &gt;AAO59316.1 glutamate decarboxylase [Oryza sativa Japonica Group] &gt;AAP79441.1 glutamate decarboxylase [Oryza sativa Japonica Group] &gt;ABF94841.1 Glutamate decarboxylase, putative, expressed [Oryza sativa Japonica Group] &gt;EAZ26194.1 hypothetical protein OsJ_10062 [Or…
LOC4352439	1.41662	2.46821	1.15488	14.1258	5.51059	3.5235	2.24745	4.81e-05	0.00208919	4.74843	up	GO:0016020	K13447	9	membrane	respiratory burst oxidase homolog protein B [Oryza sativa Japonica Group] &gt;XP_015618609.1 respiratory burst oxidase homolog protein B [Oryza sativa Japonica Group] &gt;XP_015618610.1 respiratory burst oxidase homolog protein B [Oryza sativa Japonica Group] &gt;XP_015618611.1 respiratory burst oxidase homolog protein B [Oryza sativa Japonica Group] &gt;XP_025877991.1 respiratory burst oxidase h…
LOC107276068	21.8941	49.8149	3.66829	2.03351	7.95986	6.11332	-2.246	0.00261484	0.048555	0.210808	down	NA	K00939	12	NA	NA
LOC4341809	3.03009	26.1965	7.0937	32.4819	83.2865	55.0375	2.24308	0.000470647	0.0133615	4.73406	up	NA	K19996	9	NA	NA
LOC4331381	0.261731	1.42523	0.44567	3.72147	4.10014	2.03139	2.23463	0.00119951	0.0278218	4.70641	up	NA	NA	20	NA	uncharacterized protein LOC4331381 [Oryza sativa Japonica Group] &gt;AAO17018.1 Hypothetical protein [Oryza sativa Japonica Group] &gt;ABF93625.1 expressed protein [Oryza sativa Japonica Group] &gt;KAF2936913.1 hypothetical protein DAI22_03g012400 [Oryza sativa Japonica Group] &gt;BAF10653.1 Os03g0113900 [Oryza sativa Japonica Group] &gt;BAG99754.1 unnamed protein product [Oryza sativa Japonica G…
LOC9272115	14.2972	5.72236	7.24235	47.0854	59.8956	23.4439	2.2317	3.03e-06	0.000207341	4.69688	up	GO:0009536	NA	5	plastid	NA
LOC4344279	9.57886	4.97497	4.41064	0.905847	1.87929	1.39598	-2.22837	2.48e-07	2.48e-05	0.2134	down	NA	K00430	17	NA	NA
LOC4334427	9.38697	9.85828	6.83714	75.3817	29.273	13.7055	2.22732	0.00010876	0.00400847	4.68262	up	NA	K01695	1	NA	indole-3-glycerol phosphate lyase, chloroplastic [Oryza sativa Japonica Group] &gt;KAB8093990.1 hypothetical protein EE612_021012 [Oryza sativa] &gt;AAP44669.1 putative indole-3-glycerol phosphate lyase [Oryza sativa Japonica Group] &gt;ABF99354.1 Indole-3-glycerol phosphate lyase, chloroplast precursor, putative, expressed [Oryza sativa Japonica Group] &gt;KAF2941817.1 hypothetical protein DAI22…
LOC4330699	2.71442	1.63867	1.54933	8.50595	11.5571	7.99308	2.21905	3.97e-09	6.4e-07	4.65588	up	NA	NA	5	NA	NA
LOC4340390	17.9626	17.2273	28.4435	6.54908	2.59078	4.48199	-2.21847	3.24e-07	3.03e-05	0.214869	down	NA	NA	17	NA	NA
LOC4330971	20.192	9.52176	9.2792	82.2144	54.3096	45.4154	2.21036	2.41e-07	2.43e-05	4.62789	up	NA	K16055	5	NA	probable alpha,alpha-trehalose-phosphate synthase [UDP-forming] 9 [Oryza sativa Japonica Group] &gt;XP_052142844.1 probable alpha,alpha-trehalose-phosphate synthase [UDP-forming] 9 [Oryza glaberrima] &gt;EAY87814.1 hypothetical protein OsI_09233 [Oryza sativa Indica Group] &gt;EAZ24895.1 hypothetical protein OsJ_08674 [Oryza sativa Japonica Group] &gt;KAF2947341.1 hypothetical protein DAI22_02g36…
LOC4334202	3.37575	3.14554	2.37001	12.3172	13.1187	16.0741	2.19853	4.37e-16	3.1e-13	4.59011	up	NA	NA	5	NA	uncharacterized protein LOC4334202 [Oryza sativa Japonica Group] &gt;XP_052150026.1 uncharacterized protein LOC127768478 [Oryza glaberrima] &gt;AAL34131.1 unknown protein [Oryza sativa Japonica Group] &gt;KAF2941467.1 hypothetical protein DAI22_03g348700 [Oryza sativa Japonica Group] &gt;BAF13275.1 Os03g0762500 [Oryza sativa Japonica Group]
LOC9269734	9.71852	9.09949	6.7716	57.9419	28.0118	30.0849	2.19512	1.27e-08	1.79e-06	4.57929	up	NA	K24444	5	NA	lysine-specific demethylase JMJ30 isoform X1 [Oryza sativa Japonica Group] &gt;XP_052165618.1 lysine-specific demethylase JMJ30-like isoform X1 [Oryza glaberrima]
LOC4323907	0.300415	0.269251	0.243928	1.93319	0.761627	0.987268	2.186	0.000863245	0.0213372	4.55042	up	NA	NA	5	NA	uncharacterized protein LOC4323907 [Oryza sativa Japonica Group] &gt;EAY73682.1 hypothetical protein OsI_01566 [Oryza sativa Indica Group] &gt;KAB8081124.1 hypothetical protein EE612_002021 [Oryza sativa] &gt;KAF2949808.1 hypothetical protein DAI22_01g139800 [Oryza sativa Japonica Group] &gt;BAB20650.1 hypothetical protein [Oryza sativa Japonica Group] &gt;BAF04753.1 Os01g0304400 [Oryza sativa Ja…
LOC4328240	9.31835	3.88018	7.28894	1.0635	2.00915	1.59925	-2.18511	2.37e-07	2.41e-05	0.219896	down	NA	NA	17	NA	uncharacterized protein LOC4328240 [Oryza sativa Japonica Group] &gt;EAY84398.1 hypothetical protein OsI_05774 [Oryza sativa Indica Group] &gt;KAB8085776.1 hypothetical protein EE612_008740 [Oryza sativa] &gt;KAF2942963.1 hypothetical protein DAI22_02g030900 [Oryza sativa Japonica Group] &gt;BAD10524.1 putative UOS1 [Oryza sativa Japonica Group] &gt;BAS76883.1 Os02g0137700 [Oryza sativa Japonica …
LOC4335170	2.75421	1.48125	6.66469	0.974963	0.554523	0.896264	-2.18323	0.000459647	0.0131092	0.220183	down	GO:0031410	NA	17	cytoplasmic vesicle	senescence-specific cysteine protease SAG39 [Oryza sativa Japonica Group] &gt;AAX13273.1 putative cysteine protease [Oryza sativa Japonica Group] &gt;KAB8094979.1 hypothetical protein EE612_022508 [Oryza sativa] &gt;KAF2932963.1 hypothetical protein DAI22_04g041500 [Oryza sativa Japonica Group] &gt;BAS88115.1 Os04g0208200 [Oryza sativa Japonica Group]
LOC4347089	0.240397	0.563349	0.562809	0.139966	0.040823	0.117826	-2.1688	0.00186382	0.0382323	0.222396	down	NA	K01115	12	NA	phospholipase D alpha 1 [Oryza sativa Japonica Group] &gt;AAL78822.1 phospholipase D lambda [Oryza sativa] &gt;BAD33632.1 phospholipase D lambda [Oryza sativa Japonica Group] &gt;BAF25117.1 Os09g0421300 [Oryza sativa Japonica Group] &gt;BAT08129.1 Os09g0421300 [Oryza sativa Japonica Group]
LOC4324218	13.1001	17.3519	11.6223	61.2261	53.3233	76.5111	2.16858	1.48e-19	2.82e-16	4.49579	up	NA	NA	4	NA	dnaJ homolog subfamily B member 7 [Oryza sativa Japonica Group] &gt;KAB8082168.1 hypothetical protein EE612_003959 [Oryza sativa] &gt;EAZ12632.1 hypothetical protein OsJ_02543 [Oryza sativa Japonica Group] &gt;BAD52819.1 heat shock-like protein [Oryza sativa Japonica Group] &gt;BAD53050.1 heat shock-like protein [Oryza sativa Japonica Group] &gt;BAF05441.1 Os01g0606900 [Oryza sativa Japonica Grou…
LOC4350534	9.44291	4.81227	10.9961	3.06287	0.903988	1.63431	-2.16646	5.57e-05	0.00234172	0.222757	down	NA	K20619	17	NA	cytochrome P450 78A5 [Oryza sativa Japonica Group] &gt;ABA93802.1 Cytochrome P450 family protein, expressed [Oryza sativa Japonica Group] &gt;KAF2910905.1 hypothetical protein DAI22_11g136900 [Oryza sativa Japonica Group] &gt;BAT14079.1 Os11g0489250 [Oryza sativa Japonica Group]
LOC4330508	0.158585	0.389324	0.134939	1.2057	0.645323	1.22132	2.16582	0.000329818	0.00996717	4.48722	up	NA	K06934	9	NA	AT-hook motif nuclear-localized protein 25 [Oryza sativa Japonica Group] &gt;XP_052141549.1 AT-hook motif nuclear-localized protein 25-like [Oryza glaberrima] &gt;KAB8088604.1 hypothetical protein EE612_013254 [Oryza sativa] &gt;KAF2946605.1 hypothetical protein DAI22_02g308300 [Oryza sativa Japonica Group] &gt;KAF2946606.1 hypothetical protein DAI22_02g308300 [Oryza sativa Japonica Group] &gt;KA…
LOC4340648	0.91917	0.237345	0.870963	4.69649	2.04935	2.42116	2.16533	0.000703351	0.0182816	4.48568	up	NA	K22756	5	NA	U-box domain-containing protein 21 [Oryza sativa Japonica Group] &gt;KAF2926086.1 hypothetical protein DAI22_06g100500 [Oryza sativa Japonica Group] &gt;USI00127.1 putative U-box protein CMPG1 [Oryza sativa Japonica Group] &gt;BAS97044.1 Os06g0248500 [Oryza sativa Japonica Group]
LOC9270930	4.66661	5.7212	5.79911	35.7158	17.078	18.4764	2.15459	9.79e-08	1.15e-05	4.45241	up	NA	NA	4	NA	NA
LOC4330757	0.151712	0.204473	0.090757	0.697864	0.483001	0.861688	2.15356	0.000192673	0.00635902	4.44925	up	NA	NA	3	NA	inactive TPR repeat-containing thioredoxin TTL3 [Oryza sativa Japonica Group] &gt;EAZ24649.1 hypothetical protein OsJ_08417 [Oryza sativa Japonica Group] &gt;KAF2947008.1 hypothetical protein DAI22_02g337300 [Oryza sativa Japonica Group]
LOC4334815	3.82775	3.22549	8.20268	1.0561	1.47943	0.946917	-2.15033	1.87e-06	0.000138835	0.225261	down	NA	K01114	17	NA	non-specific phospholipase C4 [Oryza sativa Japonica Group] &gt;AAO20061.1 putative phosphoesterase [Oryza sativa Japonica Group] &gt;AAO66550.1 putative phosphoesterase [Oryza sativa Japonica Group] &gt;ABF99945.1 phosphoesterase family protein, putative, expressed [Oryza sativa Japonica Group] &gt;EAZ29339.1 hypothetical protein OsJ_13406 [Oryza sativa Japonica Group] &gt;KAF2942395.1 hypotheti…
LOC4326391	6.66009	4.74793	2.42745	23.4061	19.9251	18.7713	2.1484	1.28e-07	1.4e-05	4.43336	up	NA	NA	4	NA	NA
LOC9268867	4.53987	3.41938	4.28625	28.8486	14.7846	9.64682	2.13782	3.27e-06	0.00022276	4.40096	up	NA	NA	5	NA	NA
LOC4344703	40.6147	38.6697	106.887	14.0907	13.4932	16.2079	-2.13735	3.1e-07	2.97e-05	0.227298	down	NA	K12133	17	NA	protein LHY isoform X1 [Oryza sativa Japonica Group] &gt;XP_015649836.1 protein LHY isoform X1 [Oryza sativa Japonica Group] &gt;XP_015649837.1 protein LHY isoform X1 [Oryza sativa Japonica Group] &gt;XP_025875636.1 protein LHY isoform X1 [Oryza sativa Japonica Group] &gt;XP_025875637.1 protein LHY isoform X1 [Oryza sativa Japonica Group] &gt;XP_025875638.1 protein LHY isoform X1 [Oryza sativa Ja…
LOC4341465	181.434	117.028	156.215	52.5157	19.306	31.5942	-2.13326	4.5e-07	4e-05	0.227942	down	NA	NA	17	NA	SPX domain-containing protein 1 [Oryza sativa Japonica Group] &gt;Q69XJ0.1 RecName: Full=SPX domain-containing protein 1; AltName: Full=Protein SPX DOMAIN GENE 1; Short=OsSPX1 [Oryza sativa Japonica Group] &gt;KAB8103005.1 hypothetical protein EE612_035189 [Oryza sativa] &gt;EAZ37570.1 hypothetical protein OsJ_21901 [Oryza sativa Japonica Group] &gt;KAB8103006.1 hypothetical protein EE612_035189 …
LOC4348646	13.058	13.2876	14.0388	87.0185	39.1919	48.8203	2.12892	5.33e-09	8.33e-07	4.37391	up	NA	K09419	5	NA	NA
LOC4341587	1.31685	0.382477	0.304911	2.52581	3.59776	2.9822	2.12847	0.00225995	0.044239	4.37253	up	NA	NA	4	NA	protein GLUTAMINE DUMPER 6 [Oryza sativa Japonica Group] &gt;KAF2927691.1 hypothetical protein DAI22_06g223700 [Oryza sativa Japonica Group] &gt;BAD37803.1 unknown protein [Oryza sativa Japonica Group] &gt;BAF20043.1 Os06g0633100 [Oryza sativa Japonica Group] &gt;BAG98161.1 unnamed protein product [Oryza sativa Japonica Group] &gt;BAS98743.1 Os06g0633100 [Oryza sativa Japonica Group]
LOC4348595	8.14422	2.79782	3.64674	6.68014	48.6505	11.5187	2.11971	0.00238633	0.0458815	4.34605	up	NA	NA	5	NA	NA
LOC4326646	3.08632	1.45315	3.76813	18.1337	14.5227	3.27506	2.11704	0.00162638	0.0349667	4.33802	up	NA	NA	1	NA	NA
LOC4338127	1.26937	0.91524	0.676997	0.241933	0.172106	0.247507	-2.11401	0.00013932	0.00488131	0.231003	down	NA	NA	17	NA	uncharacterized protein LOC4338127 [Oryza sativa Japonica Group] &gt;BAS92858.1 Os05g0220500 [Oryza sativa Japonica Group]
LOC4336261	13.3938	16.4028	15.3889	95.1229	61.4939	36.4326	2.11227	7.7e-08	9.28e-06	4.32371	up	NA	NA	5	NA	NA
LOC4348520	0.994928	1.73189	0.821951	6.27921	3.20201	5.83024	2.10947	1.92e-06	0.000141335	4.31534	up	NA	NA	13	NA	uncharacterized protein LOC4348520 isoform X1 [Oryza sativa Japonica Group]
LOC4337016	0.060567	0.096063	0.232361	0.718765	0.599611	0.368492	2.10821	0.00125285	0.0285557	4.31155	up	GO:0031410	K13420	5	cytoplasmic vesicle	LRR receptor-like serine/threonine-protein kinase FLS2 [Oryza sativa Japonica Group] &gt;Q0JA29.1 RecName: Full=LRR receptor-like serine/threonine-protein kinase FLS2; AltName: Full=Protein FLAGELLIN-SENSING 2 homolog; Short=OsFLS2; AltName: Full=Protein FLAGELLIN-SENSITIVE 2 homolog; Flags: Precursor [Oryza sativa Japonica Group] &gt;KAB8096965.1 hypothetical protein EE612_025592 [Oryza sativa] …
LOC4334592	1.9784	0.679622	0.598816	6.64196	2.59548	5.09632	2.10683	0.000800195	0.0201933	4.30743	up	GO:0009536	NA	5	plastid	zinc finger protein ZAT12 [Oryza sativa Japonica Group] &gt;EAY92365.1 hypothetical protein OsI_14094 [Oryza sativa Indica Group] &gt;KAB8094207.1 hypothetical protein EE612_021325 [Oryza sativa] &gt;AAO65881.1 putative Cys2/His2 zinc-finger protein [Oryza sativa Japonica Group] &gt;AAP42461.1 zinc finger protein ZFP182 [Oryza sativa Japonica Group] &gt;ABF99585.1 Zinc finger, C2H2 type family pr…
LOC112939256	2.99191	2.25866	2.36392	16.8559	9.27007	6.4286	2.10393	8.25e-06	0.000478838	4.29878	up	NA	NA	1	NA	uncharacterized protein LOC112939256 [Oryza sativa Japonica Group] &gt;KAB8101775.1 hypothetical protein EE612_032757 [Oryza sativa] &gt;EAZ36306.1 hypothetical protein OsJ_20627 [Oryza sativa Japonica Group] &gt;KAF2925854.1 hypothetical protein DAI22_06g083400 [Oryza sativa Japonica Group] &gt;BAD37256.1 unknown protein [Oryza sativa Japonica Group] &gt;BAD37673.1 unknown protein [Oryza sativa …
LOC4338477	137.106	69.6802	59.6929	526.925	396.993	224.478	2.10111	4.14e-06	0.000268816	4.29039	up	NA	NA	4	NA	protein EARLY RESPONSIVE TO DEHYDRATION 15 [Oryza sativa Japonica Group] &gt;AAV44167.1 unknown protein [Oryza sativa Japonica Group] &gt;KAF2930298.1 hypothetical protein DAI22_05g124100 [Oryza sativa Japonica Group] &gt;BAF17167.1 Os05g0344200 [Oryza sativa Japonica Group] &gt;BAG87293.1 unnamed protein product [Oryza sativa Japonica Group] &gt;BAG96899.1 unnamed protein product [Oryza sativa J…
LOC4333539	5.78882	2.35846	1.4684	9.66991	11.1727	22.1209	2.09187	0.000126095	0.00451989	4.26301	up	NA	NA	5	NA	patatin-like protein 3 [Oryza sativa Japonica Group] &gt;XP_052146998.1 patatin-like protein 3 [Oryza glaberrima] &gt;KAB8092739.1 hypothetical protein EE612_019158 [Oryza sativa] &gt;AAT85288.1 patatin-like phospholipase domain containing protein [Oryza sativa Japonica Group] &gt;ABF97822.1 Patatin-like phospholipase family protein, expressed [Oryza sativa Japonica Group] &gt;KAF2940375.1 hypoth…
LOC4339379	6.66049	16.3757	10.6521	69.0676	48.3526	21.9241	2.08754	1.74e-05	0.000906534	4.25023	up	NA	NA	4	NA	zinc finger CCCH domain-containing protein 37 [Oryza sativa Japonica Group] &gt;XP_052154659.1 zinc finger CCCH domain-containing protein 37 [Oryza glaberrima] &gt;Q65X92.1 RecName: Full=Zinc finger CCCH domain-containing protein 37; Short=OsC3H37 [Oryza sativa Japonica Group] &gt;EAY98757.1 hypothetical protein OsI_20688 [Oryza sativa Indica Group] &gt;KAB8100275.1 hypothetical protein EE612_030…
LOC4330372	6.53892	2.48666	8.95535	1.0064	0.869367	2.55878	-2.0829	0.0002682	0.00832794	0.236039	down	NA	K14638	17	NA	protein NRT1/ PTR FAMILY 7.2 [Oryza sativa Japonica Group] &gt;EEE57608.1 hypothetical protein OsJ_07990 [Oryza sativa Japonica Group] &gt;KAF2946429.1 hypothetical protein DAI22_02g292900 [Oryza sativa Japonica Group] &gt;BAD07678.1 putative peptide transporter [Oryza sativa Japonica Group] &gt;BAF09701.1 Os02g0689900 [Oryza sativa Japonica Group] &gt;BAS80373.1 Os02g0689900 [Oryza sativa Japoni…
LOC4336407	8.9919	14.1829	7.17694	50.3277	37.5034	39.8002	2.08034	6.32e-11	1.62e-08	4.22906	up	NA	K09422	5	NA	NA
LOC4341088	5.92487	1.73682	9.08075	2.35298	0.564739	1.02398	-2.07588	0.00235615	0.0454067	0.237191	down	GO:0016020	K24195	17	membrane	phosphate transporter PHO1-3 [Oryza sativa Japonica Group] &gt;KAF2926893.1 hypothetical protein DAI22_06g162400 [Oryza sativa Japonica Group]
LOC4345573	1.51496	1.3676	0.980733	6.52006	7.62078	3.02509	2.06555	2.42e-06	0.000172396	4.18593	up	NA	K16055	9	NA	probable alpha,alpha-trehalose-phosphate synthase [UDP-forming] 10 [Oryza sativa Japonica Group] &gt;XP_015649991.1 probable alpha,alpha-trehalose-phosphate synthase [UDP-forming] 10 [Oryza sativa Japonica Group] &gt;KAF2919658.1 hypothetical protein DAI22_08g151700 [Oryza sativa Japonica Group] &gt;BAC99712.1 putative trehalose-6-phosphate synthase [Oryza sativa Japonica Group] &gt;BAF23719.1 Os…
LOC4327515	2.23509	1.09003	0.670906	6.70634	5.87445	2.19822	2.06389	0.000450883	0.0129484	4.18111	up	GO:0016020	NA	1	membrane	amino acid transporter AVT6C isoform X1 [Oryza sativa Japonica Group]
LOC4340022	36.1326	25.2235	9.97792	147.289	69.9675	79.5706	2.06119	6.32e-05	0.00259455	4.1733	up	NA	NA	5	NA	NA
LOC4336701	3.65781	5.00671	5.30537	23.3405	16.7102	18.1442	2.05792	3.75e-13	1.43e-10	4.16387	up	NA	K09419	5	NA	NA
LOC4338832	3.76849	1.3525	3.415	19.5749	8.64977	7.28429	2.05758	0.000210617	0.00682129	4.16288	up	NA	NA	5	NA	NAC domain-containing protein 48-like [Oryza sativa Japonica Group] &gt;AAT44250.1 putative no apical meristem (NAM) protein [Oryza sativa Japonica Group] &gt;KAF2930844.1 hypothetical protein DAI22_05g165700 [Oryza sativa Japonica Group]
LOC4340661	3.01085	1.70467	1.4705	14.7093	6.48232	4.26536	2.05659	0.000497175	0.0140026	4.16001	up	NA	K13993	1	NA	16.0 kDa heat shock protein, peroxisomal [Oryza sativa Japonica Group] &gt;Q652V8.1 RecName: Full=16.0 kDa heat shock protein, peroxisomal; Short=OsHsp16.0 [Oryza sativa Japonica Group] &gt;EAZ36507.1 hypothetical protein OsJ_20841 [Oryza sativa Japonica Group] &gt;KAF2926123.1 hypothetical protein DAI22_06g102800 [Oryza sativa Japonica Group] &gt;BAD46159.1 putative heat shock protein [Oryza sat…
LOC4330793	2.43456	0.85194	1.75372	7.92253	5.47838	8.09615	2.05527	7e-06	0.000423217	4.1562	up	NA	K10664	5	NA	RING-H2 finger protein ATL29 [Oryza sativa Japonica Group] &gt;KAF2947056.1 hypothetical protein DAI22_02g340600 [Oryza sativa Japonica Group] &gt;KAF2947057.1 hypothetical protein DAI22_02g340600 [Oryza sativa Japonica Group] &gt;USH99952.1 zinc finger protein [Oryza sativa Japonica Group]
LOC4349481	22.3047	19.2931	22.1744	151.695	64.9014	43.0186	2.05416	1.85e-05	0.000954543	4.15302	up	NA	NA	1	NA	uncharacterized protein LOC4349481 [Oryza sativa Japonica Group] &gt;XP_052134762.1 protein RGF1 INDUCIBLE TRANSCRIPTION FACTOR 1-like [Oryza glaberrima] &gt;EAY79617.1 hypothetical protein OsI_34759 [Oryza sativa Indica Group] &gt;KAB8113808.1 hypothetical protein EE612_052941 [Oryza sativa] &gt;AAK00447.1 unknown protein [Oryza sativa Japonica Group] &gt;ABB48016.2 expressed protein [Oryza sati…
LOC4341607	17.52	24.1037	19.9186	74.0342	86.7595	97.8724	2.05223	3.71e-30	1.54e-26	4.14748	up	NA	K09422	5	NA	NA
LOC4349348	60.0405	72.3332	85.4368	23.2307	12.5511	16.6297	-2.04941	2.18e-10	4.97e-08	0.241583	down	GO:0031410	K20628	17	cytoplasmic vesicle	NA
LOC4346994	0.450373	0.195207	0.218493	1.43867	1.03793	1.16165	2.0469	9.63e-05	0.00367373	4.13218	up	GO:0016020;GO:0031410	NA	5	membrane; cytoplasmic vesicle	probable inactive receptor kinase RLK902 [Oryza sativa Japonica Group] &gt;KAF2916082.1 hypothetical protein DAI22_09g092100 [Oryza sativa Japonica Group] &gt;BAF25029.1 Os09g0400500 [Oryza sativa Japonica Group] &gt;BAH01627.1 unnamed protein product [Oryza sativa Japonica Group] &gt;BAT07965.1 Os09g0400500 [Oryza sativa Japonica Group]
LOC4324368	8.52106	5.18034	10.2606	2.72773	1.42419	1.67021	-2.04521	3.31e-06	0.000224317	0.242287	down	GO:0016020	K13947	17	membrane	probable auxin efflux carrier component 5a isoform X1 [Oryza sativa Japonica Group] &gt;Q5JLM1.1 RecName: Full=Probable auxin efflux carrier component 5a; Short=OsPIN5a [Oryza sativa Japonica Group] &gt;AGV28596.1 auxin efflux carrier 5a [Oryza sativa Indica Group] &gt;KAB8084927.1 hypothetical protein EE612_007596 [Oryza sativa] &gt;EEC72049.1 hypothetical protein OsI_04955 [Oryza sativa Indica …
LOC9268399	27.7587	39.275	20.8465	194.13	73.5443	86.0867	2.04316	6.61e-06	0.000406371	4.12147	up	NA	NA	5	NA	uncharacterized protein LOC9268399 [Oryza sativa Japonica Group] &gt;EAZ02126.1 hypothetical protein OsI_24215 [Oryza sativa Indica Group] &gt;KAB8103579.1 hypothetical protein EE612_036115 [Oryza sativa] &gt;EAZ38056.1 hypothetical protein OsJ_22401 [Oryza sativa Japonica Group] &gt;BAD45552.1 unknown protein [Oryza sativa Japonica Group] &gt;BAG96162.1 unnamed protein product [Oryza sativa Japo…
LOC4324249	1.83008	1.42088	0.95825	0.534622	0.273939	0.201109	-2.04251	0.000368847	0.0108689	0.242741	down	NA	K02575	17	NA	high-affinity nitrate transporter 2.3 [Oryza sativa Japonica Group] &gt;Q94JG1.1 RecName: Full=High-affinity nitrate transporter 2.3; Short=OsNRT2.3 [Oryza sativa Japonica Group] &gt;EEC71350.1 hypothetical protein OsI_03427 [Oryza sativa Indica Group] &gt;KAB8083126.1 hypothetical protein EE612_005229 [Oryza sativa] &gt;EEE55262.1 hypothetical protein OsJ_03170 [Oryza sativa Japonica Group] &gt;…
LOC4324829	1.12453	0.887625	0.665788	2.98458	4.41338	3.87418	2.04007	5.02e-10	1.07e-07	4.11265	up	NA	NA	9	NA	nematode resistance protein-like HSPRO1 [Oryza sativa Japonica Group] &gt;KAB8084357.1 hypothetical protein EE612_006901 [Oryza sativa] &gt;AAO72642.1 putative nematode-resistance protein [Oryza sativa Japonica Group] &gt;EAZ14191.1 hypothetical protein OsJ_04117 [Oryza sativa Japonica Group] &gt;KAF2953376.1 hypothetical protein DAI22_01g404700 [Oryza sativa Japonica Group] &gt;KAF2953377.1 hypo…
LOC4332698	0.492705	1.05272	0.891701	2.41377	3.57706	4.16456	2.03623	4.02e-09	6.44e-07	4.10172	up	NA	NA	20	NA	putative disease resistance protein RGA4 [Oryza sativa Japonica Group] &gt;KAB8091604.1 hypothetical protein EE612_017134 [Oryza sativa] &gt;ABF95702.1 NB-ARC domain containing protein, expressed [Oryza sativa Japonica Group] &gt;EAZ26761.1 hypothetical protein OsJ_10673 [Oryza sativa Japonica Group] &gt;KAF2939028.1 hypothetical protein DAI22_03g162100 [Oryza sativa Japonica Group] &gt;BAF11893.…
LOC4334213	59.4602	30.9103	24.1299	236.047	108.497	124.313	2.03181	1.41e-05	0.000753876	4.08917	up	NA	NA	5	NA	zinc finger protein 1 [Oryza sativa Japonica Group] &gt;AAK01713.1 zinc finger transcription factor ZF1 [Oryza sativa Indica Group] &gt;KAB8093711.1 hypothetical protein EE612_020626 [Oryza sativa] &gt;AAL34135.1 zinc finger transcription factor ZF1 [Oryza sativa Japonica Group] &gt;ABF99028.1 Zinc-finger protein 1, putative, expressed [Oryza sativa Japonica Group] &gt;EAY91956.1 hypothetical pro…
LOC4345736	3.64885	7.46739	4.99927	14.7754	35.8082	15.9899	2.03025	1.73e-06	0.000129653	4.08475	up	NA	K14488	9	NA	auxin-responsive protein SAUR76 [Oryza sativa Japonica Group] &gt;KAB8108742.1 hypothetical protein EE612_044648 [Oryza sativa] &gt;KAF2919959.1 hypothetical protein DAI22_08g174200 [Oryza sativa Japonica Group] &gt;BAD08791.1 auxin-induced protein-related-like protein [Oryza sativa Japonica Group] &gt;BAF23868.1 Os08g0452500 [Oryza sativa Japonica Group] &gt;BAG95554.1 unnamed protein product [O…
LOC4341940	66.5069	203.162	97.4404	286.311	692.603	526.997	2.02382	2.81e-06	0.000193589	4.0666	up	NA	K08235	9	NA	NA
LOC4347069	9.49008	7.02416	10.3205	58.29	18.2672	31.7522	2.02364	1.18e-05	0.000648011	4.06609	up	NA	NA	5	NA	WRKY transcription factor WRKY76 [Oryza sativa Japonica Group] &gt;Q6EPZ2.1 RecName: Full=WRKY transcription factor WRKY76; Short=OsWRKY76 [Oryza sativa Japonica Group] &gt;EAZ44747.1 hypothetical protein OsJ_29378 [Oryza sativa Japonica Group] &gt;BAD29278.1 putative WIZZ [Oryza sativa Japonica Group] &gt;BAF25098.1 Os09g0417600 [Oryza sativa Japonica Group] &gt;BAG87246.1 unnamed protein produc…
LOC4334233	9.08488	11.4636	6.74774	49.193	33.2858	27.198	2.02028	5.29e-09	8.31e-07	4.05663	up	GO:0009536	K01723	5	plastid	NA
LOC107281117	93.9555	65.1525	86.4216	30.4146	10.5218	19.5454	-2.01837	2.32e-06	0.000167294	0.246836	down	NA	NA	17	NA	NA
LOC4347805	11.2775	6.07727	14.0894	2.29159	3.88207	1.75966	-2.01751	3.31e-06	0.000224317	0.246984	down	NA	NA	17	NA	protein PLASTID MOVEMENT IMPAIRED 1 [Oryza sativa Japonica Group] &gt;KAB8111650.1 hypothetical protein EE612_049390 [Oryza sativa] &gt;KAF2917442.1 hypothetical protein DAI22_09g192400 [Oryza sativa Japonica Group] &gt;BAF25798.1 Os09g0553900 [Oryza sativa Japonica Group] &gt;BAG94210.1 unnamed protein product [Oryza sativa Japonica Group] &gt;BAT09332.1 Os09g0553900 [Oryza sativa Japonica Group]
LOC4337116	7.678	4.40371	7.22297	2.4112	0.821888	1.56347	-2.01081	2.9e-05	0.0013782	0.248133	down	NA	NA	8	NA	receptor-like serine/threonine-protein kinase SD1-8 [Oryza sativa Japonica Group]
LOC4331542	2.42589	2.34762	4.05123	0.88957	0.732096	0.574092	-2.00689	1.43e-06	0.000109016	0.248809	down	GO:0016020	K08176	17	membrane	NA
LOC4336513	3.6158	10.544	5.31855	26.2871	30.7734	20.4183	2.00607	4.59e-07	4.04e-05	4.01687	up	NA	NA	9	NA	probable aspartyl protease At4g16563 [Oryza sativa Japonica Group] &gt;EEC77705.1 hypothetical protein OsI_16781 [Oryza sativa Indica Group] &gt;KAB8096257.1 hypothetical protein EE612_024621 [Oryza sativa] &gt;KAF2935104.1 hypothetical protein DAI22_04g208400 [Oryza sativa Japonica Group] &gt;CAH67110.1 H0502G05.1 [Oryza sativa] &gt;CAH67468.1 OSIGBa0159I10.13 [Oryza sativa]
LOC4324866	3.82925	4.53505	3.7625	14.2037	22.4405	12.5751	2.00468	2.88e-12	9.42e-10	4.01299	up	GO:0009536	NA	9	plastid	uncharacterized protein LOC4324866 [Oryza sativa Japonica Group] &gt;KAB8084837.1 hypothetical protein EE612_007485 [Oryza sativa] &gt;KAF2953907.1 hypothetical protein DAI22_01g442000 [Oryza sativa Japonica Group] &gt;BAD82328.1 unknown protein [Oryza sativa Japonica Group] &gt;BAF07064.1 Os01g0909400 [Oryza sativa Japonica Group] &gt;BAS75823.1 Os01g0909400 [Oryza sativa Japonica Group]
LOC4343728	26.5797	7.80693	48.8792	9.82375	6.51052	4.53729	-2.00433	0.00088693	0.021728	0.249251	down	GO:0005215;GO:0005351;GO:0006810;GO:0008643;GO:0016020	NA	8	transporter activity; carbohydrate:proton symporter activity; transport; carbohydrate transport; membrane	polyol transporter 5 [Oryza sativa Japonica Group] &gt;KAB8106102.1 hypothetical protein EE612_040307 [Oryza sativa] &gt;EAZ40438.1 hypothetical protein OsJ_24893 [Oryza sativa Japonica Group] &gt;KAF2923622.1 hypothetical protein DAI22_07g206400 [Oryza sativa Japonica Group] &gt;BAC83310.1 putative sorbitol transporter [Oryza sativa Japonica Group] &gt;BAT02345.1 Os07g0582400 [Oryza sativa Japon…
LOC4337376	22.7429	16.8967	14.8071	107.147	59.9506	49.9399	2.00262	3.23e-07	3.03e-05	4.00728	up	GO:0009536	NA	5	plastid	protein BPS1, chloroplastic [Oryza sativa Japonica Group] &gt;KAB8097466.1 hypothetical protein EE612_026223 [Oryza sativa] &gt;KAF2936493.1 hypothetical protein DAI22_04g306100 [Oryza sativa Japonica Group] &gt;CAE03231.2 OSJNBa0018M05.6 [Oryza sativa Japonica Group] &gt;CAJ14996.1 OSJNBb0004A17.21 [Oryza sativa Japonica Group] &gt;BAG92408.1 unnamed protein product [Oryza sativa Japonica Group]
LOC4330027	0.544317	0.437941	0.4774	2.2965	2.20746	1.45798	2.00107	3.79e-05	0.00171901	4.00298	up	NA	K09422	5	NA	transcription factor MYB30-like [Oryza sativa Japonica Group] &gt;XP_052145300.1 transcription factor MYB30 [Oryza glaberrima] &gt;Q6K1S6.1 RecName: Full=Transcription factor MYB30; Short=OsMYB30 [Oryza sativa Japonica Group] &gt;EAY86754.1 hypothetical protein OsI_08134 [Oryza sativa Indica Group] &gt;KAB8088012.1 hypothetical protein EE612_012406 [Oryza sativa] &gt;EAZ23866.1 hypothetical prote…
LOC4341322	1.57461	0.462364	0.604858	5.04122	3.67046	2.08849	2.00099	0.00115449	0.0271064	4.00275	up	NA	K01738	1	NA	cysteine synthase-like isoform X1 [Oryza sativa Japonica Group] &gt;KAB8102827.1 hypothetical protein EE612_034853 [Oryza sativa] &gt;KAF2927228.1 hypothetical protein DAI22_06g188800 [Oryza sativa Japonica Group] &gt;BAD53767.1 putative cysteine synthase [Oryza sativa Japonica Group] &gt;BAD54482.1 putative cysteine synthase [Oryza sativa Japonica Group] &gt;BAF19799.1 Os06g0564700 [Oryza sativa…
LOC4352457	5.23104	1.40833	3.73701	17.9697	11.8968	12.4816	1.99848	5.11e-05	0.00219314	3.9958	up	NA	NA	5	NA	calmodulin-binding protein 60 C isoform X1 [Oryza sativa Japonica Group] &gt;KAF2908227.1 hypothetical protein DAI22_12g169600 [Oryza sativa Japonica Group]
LOC4347039	18.1728	8.23145	5.12696	54.2876	31.5377	41.7869	1.9957	5.7e-05	0.00238994	3.9881	up	NA	NA	5	NA	NA
LOC4330266	3.6128	2.52433	2.35649	16.1766	8.06319	9.66108	1.99551	7.9e-07	6.52e-05	3.98756	up	NA	NA	5	NA	uncharacterized protein LOC4330266 [Oryza sativa Japonica Group] &gt;KAF2946282.1 hypothetical protein DAI22_02g281500 [Oryza sativa Japonica Group]
LOC4349376	5.608	3.41371	8.19839	1.31517	1.80487	1.27747	-1.99289	3.35e-06	0.000226	0.251234	down	NA	NA	17	NA	transcription factor GHD7-like [Oryza sativa Japonica Group] &gt;EEC67433.1 hypothetical protein OsI_34637 [Oryza sativa Indica Group] &gt;KAB8113679.1 hypothetical protein EE612_052767 [Oryza sativa] &gt;AAL79780.1 unknown protein [Oryza sativa Japonica Group] &gt;AAP55007.1 CCT motif family protein, expressed [Oryza sativa Japonica Group] &gt;KAF2914802.1 hypothetical protein DAI22_10g190900 [O…
LOC4333368	7.75187	3.4057	6.57567	1.19864	1.52563	1.8804	-1.99289	8.42e-07	6.89e-05	0.251235	down	NA	NA	17	NA	ent-isokaurene C2/C3-hydroxylase-like [Oryza sativa Japonica Group] &gt;KAB8092541.1 hypothetical protein EE612_018730 [Oryza sativa] &gt;AAO38022.1 putative cytochrome P450 [Oryza sativa Japonica Group] &gt;ABF97430.1 Cytochrome P450 family protein, expressed [Oryza sativa Japonica Group] &gt;BAF12508.1 Os03g0594900 [Oryza sativa Japonica Group] &gt;BAG91215.1 unnamed protein product [Oryza sati…
LOC4331627	2.0594	2.94951	4.29988	0.919375	0.736842	0.692276	-1.98915	2.98e-05	0.00140891	0.251887	down	NA	NA	8	NA	LOB domain-containing protein 16 [Oryza sativa Japonica Group] &gt;XP_052148504.1 LOB domain-containing protein 16-like [Oryza glaberrima] &gt;KAB8090201.1 hypothetical protein EE612_015322 [Oryza sativa] &gt;ABF93993.1 expressed protein [Oryza sativa Japonica Group] &gt;KAF2937295.1 hypothetical protein DAI22_03g039700 [Oryza sativa Japonica Group] &gt;BAD88524.1 LOB domain protein [Oryza sativa…
LOC4342600	121.4	84.0274	120.647	36.8084	15.69	30.2693	-1.98661	1.91e-07	2e-05	0.252331	down	GO:0005739;GO:0009536	NA	17	mitochondrion; plastid	uncharacterized protein ycf45 [Oryza sativa Japonica Group] &gt;KAB8104594.1 hypothetical protein EE612_037567 [Oryza sativa] &gt;BAT00385.1 Os07g0187400 [Oryza sativa Japonica Group]
LOC4327568	158.127	153.481	138.05	24.6299	30.6032	62.0728	-1.98551	3.66e-09	5.98e-07	0.252523	down	NA	K20628	17	NA	NA
LOC9271230	10.3064	6.54283	3.54112	13.3135	39.9362	30.3808	1.9768	5.52e-05	0.00233697	3.93618	up	NA	NA	9	NA	NA
LOC4347535	5.23349	4.13038	2.76249	18.3863	14.6859	15.0097	1.97461	1.53e-09	2.82e-07	3.93021	up	NA	NA	4	NA	NA
LOC4349162	0.411062	0.278707	0.500858	0.073217	0.131439	0.10077	-1.97347	0.000644514	0.0171234	0.25464	down	GO:0031410	NA	12	cytoplasmic vesicle	protein HOTHEAD [Oryza sativa Japonica Group] &gt;AAO00719.1 putative mandelonitrile lyase [Oryza sativa Japonica Group] &gt;AAP54703.1 HOTHEAD protein precursor, putative, expressed [Oryza sativa Japonica Group] &gt;APB08596.1 putative glucose-methanol-choline(GMC) oxidoreductase [Oryza sativa Japonica Group] &gt;EAZ16737.1 hypothetical protein OsJ_32214 [Oryza sativa Japonica Group] &gt;KAF2914…
LOC4330257	19.1624	26.0368	32.6564	9.33691	4.46663	5.93872	-1.97262	1e-07	1.17e-05	0.254789	down	NA	NA	17	NA	hippocampus abundant transcript 1 protein isoform X1 [Oryza sativa Japonica Group] &gt;KAF2946270.1 hypothetical protein DAI22_02g280400 [Oryza sativa Japonica Group]
LOC4339775	2.59202	1.46755	2.563	16.2098	4.59979	4.77668	1.97241	0.000730859	0.0188528	3.92422	up	NA	K08900	1	NA	AAA-ATPase At3g50940 [Oryza sativa Japonica Group] &gt;AAT37998.1 putative AAA-type ATPase [Oryza sativa Japonica Group] &gt;EEE64877.1 hypothetical protein OsJ_19734 [Oryza sativa Japonica Group]
LOC4342076	27.0462	5.22661	6.36646	64.2253	55.5046	35.8007	1.97142	0.00129931	0.0293152	3.92155	up	GO:0009536	NA	5	plastid	NA
LOC4348648	2.63082	1.44282	2.23458	0.478115	0.716989	0.438151	-1.9705	1.33e-05	0.000718851	0.255165	down	NA	K08099	17	NA	chlorophyllase-2, chloroplastic [Oryza sativa Japonica Group] &gt;KAB8112776.1 hypothetical protein EE612_051494 [Oryza sativa] &gt;KAF2913620.1 hypothetical protein DAI22_10g098900 [Oryza sativa Japonica Group] &gt;BAT10878.1 Os10g0419600 [Oryza sativa Japonica Group]
LOC4338851	10.0507	4.30504	11.8512	3.11223	2.18872	1.43328	-1.96423	0.000121867	0.00440013	0.256277	down	NA	K15382	17	NA	bidirectional sugar transporter SWEET1b [Oryza sativa Japonica Group] &gt;Q60EC2.1 RecName: Full=Bidirectional sugar transporter SWEET1b; Short=OsSWEET1b [Oryza sativa Japonica Group] &gt;KAB8099509.1 hypothetical protein EE612_029617 [Oryza sativa] &gt;AAV25007.1 unknow protein [Oryza sativa Japonica Group] &gt;EEE63783.1 hypothetical protein OsJ_18606 [Oryza sativa Japonica Group] &gt;KAF293087…
LOC4341688	19.0465	6.01206	7.08744	60.8149	30.4189	35.7541	1.96379	0.000189402	0.00628162	3.90085	up	NA	NA	5	NA	chaperone protein dnaJ 8, chloroplastic [Oryza sativa Japonica Group] &gt;KAB8103337.1 hypothetical protein EE612_035709 [Oryza sativa] &gt;KAF2927847.1 hypothetical protein DAI22_06g235200 [Oryza sativa Japonica Group] &gt;BAD38115.1 unknown protein [Oryza sativa Japonica Group] &gt;BAF20138.1 Os06g0650900 [Oryza sativa Japonica Group] &gt;BAS98901.1 Os06g0650900 [Oryza sativa Japonica Group]
LOC4339522	0.399886	0.258481	0.489942	1.28547	2.51012	0.773304	1.95798	0.001171	0.0273381	3.88517	up	NA	K09287	5	NA	AP2/ERF and B3 domain-containing protein Os05g0549800 [Oryza sativa Japonica Group] &gt;Q6L4H4.1 RecName: Full=AP2/ERF and B3 domain-containing protein Os05g0549800 [Oryza sativa Japonica Group] &gt;AAT39261.1 putative AP2 domain protein [Oryza sativa Japonica Group] &gt;KAF2931969.1 hypothetical protein DAI22_05g251700 [Oryza sativa Japonica Group] &gt;BAF18151.1 Os05g0549800 [Oryza sativa Japon…
LOC4348840	20.4316	16.9957	24.9609	6.98168	3.77522	5.40278	-1.95442	6.91e-09	1.04e-06	0.258024	down	NA	K01177	17	NA	beta-amylase 1, chloroplastic-like [Oryza sativa Japonica Group] &gt;Q9AV88.1 RecName: Full=Beta-amylase 1, chloroplastic; Short=OsBamy1; AltName: Full=4-alpha-D-glucan maltohydrolase; Flags: Precursor [Oryza sativa Japonica Group] &gt;AAK27799.1 putative amylase [Oryza sativa Japonica Group] &gt;AAP54185.1 Glycosyl hydrolase family 14 protein, expressed [Oryza sativa Japonica Group] &gt;KAF29139…
LOC107275637	20.6491	33.0742	10.5715	22.2089	127.38	107.254	1.95084	0.000988192	0.0236263	3.86599	up	NA	NA	4	NA	arabinogalactan protein 1 [Oryza sativa Japonica Group] &gt;KAF2934252.1 hypothetical protein DAI22_04g149100 [Oryza sativa Japonica Group] &gt;CAD40836.3 OSJNBa0086B14.8 [Oryza sativa Japonica Group]
LOC4343427	2.44678	2.76233	3.11128	0.665693	0.663392	0.852547	-1.94659	1.28e-09	2.37e-07	0.259428	down	NA	NA	17	NA	WAT1-related protein At5g64700 [Oryza sativa Japonica Group] &gt;EAZ04116.1 hypothetical protein OsI_26262 [Oryza sativa Indica Group] &gt;AMR98503.1 COLE1-interacting protein [Oryza sativa Japonica Group] &gt;EAZ40063.1 hypothetical protein OsJ_24509 [Oryza sativa Japonica Group] &gt;KAF2923139.1 hypothetical protein DAI22_07g167400 [Oryza sativa Japonica Group] &gt;BAD30747.1 putative MtN21 [Or…
LOC4328533	3.57341	1.08266	3.70037	0.581952	1.09084	0.566177	-1.94437	0.000764865	0.019505	0.259827	down	NA	NA	8	NA	ent-isokaurene C2/C3-hydroxylase-like [Oryza sativa Japonica Group] &gt;KAF2943479.1 hypothetical protein DAI22_02g066700 [Oryza sativa Japonica Group] &gt;BAD15409.1 putative cytochrome P450 [Oryza sativa Japonica Group] &gt;BAD15439.1 putative cytochrome P450 [Oryza sativa Japonica Group] &gt;BAF08028.1 Os02g0185300 [Oryza sativa Japonica Group] &gt;BAG91153.1 unnamed protein product [Oryza sat…
LOC4325067	1.91431	1.00117	0.792564	8.11388	2.77361	3.27245	1.94225	0.000879018	0.0215768	3.84305	up	GO:0031410	NA	5	cytoplasmic vesicle	hevamine-A [Oryza sativa Japonica Group] &gt;XP_052158540.1 hevamine-A-like [Oryza glaberrima] &gt;KAB8084399.1 hypothetical protein EE612_006958 [Oryza sativa] &gt;KAF2953432.1 hypothetical protein DAI22_01g407700 [Oryza sativa Japonica Group] &gt;BAA23809.1 chitinase [Oryza sativa Japonica Group] &gt;BAD82025.1 chitinase [Oryza sativa Japonica Group] &gt;BAD82632.1 chitinase [Oryza sativa Japon…
LOC4334760	0.42706	0.511055	0.450943	2.73158	1.70294	0.846842	1.94128	0.000859902	0.0212969	3.84047	up	GO:0031410	NA	5	cytoplasmic vesicle	uncharacterized protein LOC4334760 [Oryza sativa Japonica Group] &gt;XP_052149728.1 uncharacterized protein LOC127768233 [Oryza glaberrima] &gt;KAB8094444.1 hypothetical protein EE612_021625 [Oryza sativa] &gt;AAS07349.1 expressed protein [Oryza sativa Japonica Group] &gt;ABF99857.1 expressed protein [Oryza sativa Japonica Group] &gt;EAZ29278.1 hypothetical protein OsJ_13342 [Oryza sativa Japonic…
LOC4339366	13.4136	5.63581	2.89777	38.7101	20.5378	26.1259	1.9409	0.000520814	0.0145494	3.83944	up	NA	NA	5	NA	uncharacterized protein LOC4339366 [Oryza sativa Japonica Group] &gt;XP_052156999.1 protein OXIDATIVE STRESS 3 LIKE 4-like [Oryza glaberrima] &gt;EEE64415.1 hypothetical protein OsJ_19259 [Oryza sativa Japonica Group] &gt;KAF2931725.1 hypothetical protein DAI22_05g232400 [Oryza sativa Japonica Group]
LOC4346441	25.0442	10.0743	12.2126	97.7338	49.3167	32.6808	1.92761	0.000224471	0.0071876	3.80424	up	NA	NA	5	NA	uncharacterized protein LOC4346441 isoform X1 [Oryza sativa Japonica Group] &gt;EEE69217.1 hypothetical protein OsJ_28438 [Oryza sativa Japonica Group] &gt;KAF2915172.1 hypothetical protein DAI22_09g011300 [Oryza sativa Japonica Group]
LOC4326315	1.24917	2.05291	1.42896	4.17367	8.07191	6.03516	1.92493	5.48e-09	8.5e-07	3.79719	up	GO:0005634;GO:0006355;GO:0140110	NA	5	nucleus; regulation of transcription, DNA-templated; transcription regulator activity	putative transcription factor bHLH041 [Oryza sativa Japonica Group] &gt;EEC70936.1 hypothetical protein OsI_02527 [Oryza sativa Indica Group] &gt;KAB8081965.1 hypothetical protein EE612_003634 [Oryza sativa] &gt;EEE54848.1 hypothetical protein OsJ_02312 [Oryza sativa Japonica Group] &gt;KAF2950848.1 hypothetical protein DAI22_01g216900 [Oryza sativa Japonica Group] &gt;BAB90265.1 basic helix-loop…
LOC4325760	34.1793	38.6368	29.9545	125.23	144.891	124.105	1.92491	9.63e-25	2.99e-21	3.79713	up	GO:0005509;GO:0009536	NA	5	calcium ion binding; plastid	probable calcium-binding protein CML10 [Oryza sativa Japonica Group] &gt;KAB8085215.1 hypothetical protein EE612_007979 [Oryza sativa] &gt;KAF2954315.1 hypothetical protein DAI22_01g472200 [Oryza sativa Japonica Group] &gt;BAB86191.1 unknown protein [Oryza sativa Japonica Group] &gt;BAF07312.1 Os01g0949300 [Oryza sativa Japonica Group] &gt;BAG93132.1 unnamed protein product [Oryza sativa Japonica…
LOC4324200	18.7139	9.04169	9.34995	55.9821	31.2934	56.2157	1.9232	2.58e-06	0.00018177	3.79264	up	NA	K23222	5	NA	NA
LOC4342376	12.1304	13.3718	57.0109	5.41339	11.8515	4.95407	-1.92211	0.00170695	0.0360871	0.263868	down	GO:0005739	NA	12	mitochondrion	NA
LOC4348679	0.166739	0.224163	0.172185	0.789583	0.82901	0.607537	1.91623	0.000593534	0.0161136	3.77435	up	NA	K10523	1	NA	BTB/POZ and MATH domain-containing protein 1 [Oryza sativa Japonica Group] &gt;ABB47652.1 BTB/POZ domain containing protein, expressed [Oryza sativa Japonica Group] &gt;EEE50988.1 hypothetical protein OsJ_31592 [Oryza sativa Japonica Group] &gt;KAF2913677.1 hypothetical protein DAI22_10g104000 [Oryza sativa Japonica Group] &gt;USI00906.1 Bric-a-Brac, Tramtrack, Broad Complex BTB domain with Mepri…
LOC4348535	13.6042	18.4097	37.3294	10.8974	2.12046	4.98599	-1.9126	0.00183841	0.037836	0.265613	down	NA	NA	17	NA	SPX domain-containing protein 3 [Oryza sativa Japonica Group] &gt;A2Z6W1.1 RecName: Full=SPX domain-containing protein 3; AltName: Full=Protein SPX DOMAIN GENE 3; Short=OsSPX3 [Oryza sativa Indica Group] &gt;Q7XEY9.1 RecName: Full=SPX domain-containing protein 3; AltName: Full=Protein SPX DOMAIN GENE 3; Short=OsSPX3 [Oryza sativa Japonica Group] &gt;KAB8112613.1 hypothetical protein EE612_051195 …
LOC4340883	20.1912	11.3764	18.413	4.0304	3.10148	6.56096	-1.91123	3.97e-07	3.58e-05	0.265867	down	NA	K03797	17	NA	carboxyl-terminal-processing peptidase 3, chloroplastic [Oryza sativa Japonica Group] &gt;KAF2926530.1 hypothetical protein DAI22_06g134600 [Oryza sativa Japonica Group]
LOC4337600	5.52721	4.01069	7.47344	1.85244	1.22921	1.50101	-1.90765	1.99e-06	0.000146355	0.266527	down	GO:0031410	NA	17	cytoplasmic vesicle	cysteine-rich repeat secretory protein 55 [Oryza sativa Japonica Group] &gt;KAB8097811.1 hypothetical protein EE612_026644 [Oryza sativa] &gt;AAS75235.1 putative 33 kDa secretory protein [Oryza sativa Japonica Group] &gt;KAF2928799.1 hypothetical protein DAI22_05g010300 [Oryza sativa Japonica Group] &gt;BAF16365.1 Os05g0112800 [Oryza sativa Japonica Group] &gt;BAG98381.1 unnamed protein product […
LOC4326775	10.7297	4.81539	5.89999	35.5435	28.074	17.5617	1.90704	1.28e-05	0.000699756	3.75038	up	NA	K14484	5	NA	NA
LOC4331349	5.45068	2.64303	7.16934	1.26072	1.44358	1.46245	-1.90581	5.91e-06	0.000367878	0.266866	down	NA	NA	17	NA	protein WEAK CHLOROPLAST MOVEMENT UNDER BLUE LIGHT 1 isoform X2 [Oryza sativa Japonica Group] &gt;KAF2936863.1 hypothetical protein DAI22_03g009500 [Oryza sativa Japonica Group]
LOC4336539	6.45792	7.76294	4.76044	31.2137	22.7581	16.4104	1.90293	8.25e-08	9.9e-06	3.73972	up	NA	NA	9	NA	probable receptor-like protein kinase At1g33260 [Oryza sativa Japonica Group] &gt;A2XW02.1 RecName: Full=Salt tolerance receptor-like cytoplasmic kinase 1; AltName: Full=Receptor-like cytoplasmic kinase 154; Short=OsRLCK154 [Oryza sativa Indica Group] &gt;Q7XR88.2 RecName: Full=Salt tolerance receptor-like cytoplasmic kinase 1; AltName: Full=Receptor-like cytoplasmic kinase 154; Short=OsRLCK154 […
LOC4348448	2.59332	3.8918	6.44314	1.29273	1.39511	0.763855	-1.89951	0.000201244	0.00654334	0.268034	down	NA	NA	17	NA	uncharacterized protein LOC4348448 [Oryza sativa Japonica Group] &gt;EAY78175.1 hypothetical protein OsI_33222 [Oryza sativa Indica Group] &gt;AAM18737.1 hypothetical protein [Oryza sativa Japonica Group] &gt;AAP53316.1 expressed protein [Oryza sativa Japonica Group] &gt;EAZ15814.1 hypothetical protein OsJ_31234 [Oryza sativa Japonica Group] &gt;KAF2913260.1 hypothetical protein DAI22_10g071000 […
LOC4327783	19.3435	6.85154	19.5313	3.77334	5.18069	3.6421	-1.89945	2.38e-05	0.0011715	0.268046	down	NA	K17479	17	NA	uncharacterized protein LOC4327783 [Oryza sativa Japonica Group] &gt;KAB8080688.1 hypothetical protein EE612_001318 [Oryza sativa] &gt;KAF2949305.1 hypothetical protein DAI22_01g096000 [Oryza sativa Japonica Group] &gt;BAA92911.1 peptide transporter protein -like [Oryza sativa Japonica Group] &gt;BAF04440.1 Os01g0235900 [Oryza sativa Japonica Group] &gt;BAS71226.1 Os01g0235900 [Oryza sativa Japon…
LOC4345656	106.42	93.3057	169.859	44.2258	23.2924	31.9057	-1.89594	3.21e-07	3.03e-05	0.268698	down	GO:0031410	K01166	17	cytoplasmic vesicle	NA
LOC4329552	23.7426	20.5048	28.585	4.86955	7.50048	7.69382	-1.89521	1.04e-12	3.68e-10	0.268835	down	NA	NA	17	NA	uncharacterized protein LOC4329552 [Oryza sativa Japonica Group] &gt;KAF2945130.1 hypothetical protein DAI22_02g194800 [Oryza sativa Japonica Group] &gt;BAD28423.1 unknown protein [Oryza sativa Japonica Group] &gt;BAF08940.1 Os02g0532800 [Oryza sativa Japonica Group] &gt;BAS79043.1 Os02g0532800 [Oryza sativa Japonica Group]
LOC4324822	0.65699	0.894882	0.485199	1.99678	3.84308	1.83415	1.89491	2.22e-05	0.00110656	3.71899	up	NA	NA	16	NA	uncharacterized acetyltransferase At3g50280 [Oryza sativa Japonica Group] &gt;EAY76530.1 hypothetical protein OsI_04473 [Oryza sativa Indica Group] &gt;KAB8084346.1 hypothetical protein EE612_006887 [Oryza sativa] &gt;KAF2953363.1 hypothetical protein DAI22_01g403500 [Oryza sativa Japonica Group] &gt;BAD81949.1 putative hydroxycinnamoyl transferase [Oryza sativa Japonica Group] &gt;BAD82451.1 put…
LOC107276305	7.29678	6.36326	8.86311	1.16064	1.7396	3.38951	-1.8914	3.79e-06	0.000250806	0.269546	down	NA	NA	17	NA	protein PHYTOCHROME KINASE SUBSTRATE 1 [Oryza sativa Japonica Group] &gt;KAB8112693.1 hypothetical protein EE612_051344 [Oryza sativa] &gt;BAT10781.1 Os10g0406900 [Oryza sativa Japonica Group]
LOC9269987	2.24285	0.98191	1.90107	0.403404	0.551584	0.439112	-1.88875	0.000446106	0.0128423	0.270041	down	NA	NA	8	NA	NA
LOC4349265	10.3657	11.3869	10.5646	53.225	38.936	26.4853	1.886	1.95e-08	2.68e-06	3.69609	up	NA	NA	5	NA	expansin-like A2 isoform X1 [Oryza sativa Japonica Group] &gt;Q7XCL0.1 RecName: Full=Expansin-like A2; AltName: Full=OsEXLA2; AltName: Full=OsEXPL2; AltName: Full=OsaEXPb2.2; Flags: Precursor [Oryza sativa Japonica Group] &gt;KAB8113520.1 hypothetical protein EE612_052548 [Oryza sativa] &gt;AAG13596.1 putative pollen allergen [Oryza sativa Japonica Group] &gt;AAP54861.1 Expansin-like 3 precursor,…
LOC4336483	41.5415	39.1714	33.0459	237.35	87.3894	86.5003	1.88244	3.83e-05	0.00172737	3.68698	up	NA	K10666	5	NA	E3 ubiquitin-protein ligase RMA1H1 [Oryza sativa Japonica Group] &gt;EAY94942.1 hypothetical protein OsI_16747 [Oryza sativa Indica Group] &gt;KAB8096212.1 hypothetical protein EE612_024565 [Oryza sativa] &gt;EAZ31427.1 hypothetical protein OsJ_15560 [Oryza sativa Japonica Group] &gt;KAF2935056.1 hypothetical protein DAI22_04g205100 [Oryza sativa Japonica Group] &gt;USH99931.1 zinc finger protein…
LOC4332560	65.6119	44.1252	48.3274	241.904	162.023	183.021	1.88059	8.03e-10	1.57e-07	3.68225	up	NA	NA	5	NA	NA
LOC4351817	2.71006	1.34633	4.17016	1.13538	0.611891	0.486007	-1.87977	0.00193695	0.0394392	0.271727	down	NA	K19825	8	NA	2-alkenal reductase (NADP(+)-dependent) [Oryza sativa Japonica Group] &gt;KAB8116998.1 hypothetical protein EE612_058509 [Oryza sativa] &gt;ABA96819.1 NADP-dependent oxidoreductase P2, putative, expressed [Oryza sativa Japonica Group] &gt;EAZ20020.1 hypothetical protein OsJ_35616 [Oryza sativa Japonica Group] &gt;KAF2907167.1 hypothetical protein DAI22_12g074900 [Oryza sativa Japonica Group] &gt;…
LOC107276557	11.3025	12.0792	10.5662	2.89816	1.6707	4.83321	-1.87713	1.7e-06	0.000128517	0.272224	down	NA	NA	17	NA	probable N-acetyltransferase HLS1 [Oryza sativa Japonica Group] &gt;KAF2921196.1 hypothetical protein DAI22_07g012500 [Oryza sativa Japonica Group] &gt;BAC16204.1 acetyltransferase-like protein [Oryza sativa Japonica Group] &gt;BAD30273.1 acetyltransferase-like protein [Oryza sativa Japonica Group] &gt;BAS99811.1 Os07g0116600 [Oryza sativa Japonica Group]
LOC4342341	11.7775	22.4776	13.8734	44.7833	76.0273	57.2519	1.87453	4.24e-10	9.33e-08	3.66681	up	NA	NA	9	NA	uncharacterized protein LOC4342341 [Oryza sativa Japonica Group]
LOC4331300	10.2813	24.8207	20.6836	2.14193	7.78748	5.59206	-1.87451	8.56e-05	0.00333924	0.27272	down	NA	K20628	17	NA	expansin-B7 [Oryza sativa Japonica Group] &gt;Q9LD07.1 RecName: Full=Expansin-B7; AltName: Full=Beta-expansin-7; AltName: Full=OsEXPB7; AltName: Full=OsaEXPb1.12; Flags: Precursor [Oryza sativa Japonica Group] &gt;AAF72988.1 beta-expansin [Oryza sativa] &gt;EAY88181.1 hypothetical protein OsI_09627 [Oryza sativa Indica Group] &gt;ABF93498.1 Beta-expansin 1a precursor, putative, expressed [Oryza s…
LOC4339173	12.9525	7.86238	6.51489	49.5927	35.3348	15.2972	1.87224	0.000154161	0.00530711	3.66099	up	NA	K07199	5	NA	SNF1-related protein kinase regulatory subunit beta-1 isoform X2 [Oryza sativa Japonica Group] &gt;KAF2931406.1 hypothetical protein DAI22_05g216500 [Oryza sativa Japonica Group]
LOC112938650	2.23837	1.53571	1.58964	10.6118	2.795	6.15766	1.87154	0.000742293	0.0190886	3.65924	up	NA	NA	5	NA	calmodulin-binding protein 25-like [Oryza sativa Japonica Group] &gt;BAD81151.1 unknown protein [Oryza sativa Japonica Group] &gt;BAF04653.2 Os01g0278000 [Oryza sativa Japonica Group]
LOC4333585	3.60961	3.15925	5.70979	0.963515	1.00005	1.52102	-1.87115	4.56e-07	4.03e-05	0.273355	down	NA	K22640	17	NA	flavonoid 3&apos;-monooxygenase [Oryza sativa Japonica Group] &gt;KAF2940452.1 hypothetical protein DAI22_03g273100 [Oryza sativa Japonica Group] &gt;BAF12698.2 Os03g0650200 [Oryza sativa Japonica Group]
LOC107277065	51.9811	48.4738	55.794	11.7942	14.5648	17.361	-1.8679	3.95e-19	6.14e-16	0.273972	down	NA	NA	17	NA	sulfoquinovosyl transferase SQD2-like [Oryza sativa Japonica Group]
LOC4342643	3.48292	6.01655	4.66003	17.0516	20.148	14.4395	1.86416	7.75e-12	2.35e-09	3.64055	up	GO:0009536	K20843	9	plastid	NA
LOC4348082	15.2699	8.92007	8.70962	2.42544	2.77892	4.11318	-1.86211	2.95e-07	2.85e-05	0.275074	down	NA	NA	17	NA	arf-GAP with SH3 domain, ANK repeat and PH domain-containing protein 2 [Oryza sativa Japonica Group] &gt;XP_052169357.1 uncharacterized protein LOC127786070 [Oryza glaberrima] &gt;AAL73073.1 Unknown protein [Oryza sativa] &gt;AAM08423.1 Unknown protein [Oryza sativa] &gt;AAP52071.1 expressed protein [Oryza sativa Japonica Group] &gt;KAF2912560.1 hypothetical protein DAI22_10g020600 [Oryza sativa …
LOC4345612	6.859	8.26563	12.0559	2.71808	1.19019	3.67804	-1.85674	3.6e-05	0.00164797	0.276099	down	NA	NA	17	NA	type IV inositol polyphosphate 5-phosphatase 9 [Oryza sativa Japonica Group] &gt;EAZ42792.1 hypothetical protein OsJ_27376 [Oryza sativa Japonica Group] &gt;BAC55746.1 inositol polyphosphate-5-phosphatase-like [Oryza sativa Japonica Group] &gt;BAF23752.1 Os08g0425500 [Oryza sativa Japonica Group] &gt;BAG97908.1 unnamed protein product [Oryza sativa Japonica Group] &gt;BAT05500.1 Os08g0425500 [Ory…
LOC4348639	0.267947	0.5673	0.101755	0.964207	1.05669	1.38564	1.85401	0.00173687	0.0363746	3.61503	up	GO:0016020	K01537	5	membrane	calcium-transporting ATPase 7, plasma membrane-type [Oryza sativa Japonica Group] &gt;Q7XEK4.1 RecName: Full=Calcium-transporting ATPase 7, plasma membrane-type; Short=OsACA7; AltName: Full=Ca(2+)-ATPase isoform 7 [Oryza sativa Japonica Group] &gt;AAM08790.1 Putative calcium-transporting ATPase [Oryza sativa] &gt;AAP53785.1 Calcium-transporting ATPase 13, plasma membrane-type, putative, expressed…
LOC4343786	2.31144	0.862865	1.30905	3.74945	8.31489	4.75353	1.84938	0.000359213	0.0106609	3.60346	up	NA	NA	4	NA	zinc finger protein 7 [Oryza sativa Japonica Group] &gt;EAZ40510.1 hypothetical protein OsJ_24964 [Oryza sativa Japonica Group] &gt;KAF2923716.1 hypothetical protein DAI22_07g214100 [Oryza sativa Japonica Group] &gt;BAC65903.1 unknown protein [Oryza sativa Japonica Group] &gt;BAF22078.1 Os07g0593000 [Oryza sativa Japonica Group] &gt;BAG88568.1 unnamed protein product [Oryza sativa Japonica Group]
LOC4339715	8.85675	4.72796	11.8342	3.33584	2.55555	1.14754	-1.84787	0.000874123	0.0214933	0.277802	down	GO:0005739	NA	17	mitochondrion	protein RADIALIS-like 3 [Oryza sativa Japonica Group] &gt;XP_052156390.1 protein RADIALIS-like 3 [Oryza glaberrima] &gt;EAY99166.1 hypothetical protein OsI_21125 [Oryza sativa Indica Group] &gt;KAB8100737.1 hypothetical protein EE612_031331 [Oryza sativa] &gt;EEE64813.1 hypothetical protein OsJ_19669 [Oryza sativa Japonica Group] &gt;KAF2932287.1 hypothetical protein DAI22_05g276100 [Oryza sativa…
LOC4326324	14.7472	10.6023	13.7946	75.4351	28.6038	35.4752	1.84588	2.85e-05	0.0013622	3.59471	up	NA	NA	5	NA	NA
LOC4330208	4.24896	3.17755	1.66593	7.99783	10.9856	14.6198	1.84204	1.81e-05	0.000937113	3.58516	up	NA	NA	7	NA	uncharacterized protein LOC4330208 [Oryza sativa Japonica Group] &gt;XP_052142141.1 uncharacterized protein LOC127761848 isoform X2 [Oryza glaberrima] &gt;KAB8088253.1 hypothetical protein EE612_012797 [Oryza sativa] &gt;KAF2946184.1 hypothetical protein DAI22_02g274700 [Oryza sativa Japonica Group] &gt;BAF09547.1 Os02g0658200 [Oryza sativa Japonica Group] &gt;BAH00293.1 unnamed protein product […
LOC4324946	4.29358	3.23383	2.04694	13.5281	11.849	8.99675	1.83457	4.76e-07	4.17e-05	3.56666	up	NA	NA	4	NA	NA
LOC4331422	8.66232	21.098	13.7639	42.4184	65.3166	47.8826	1.83374	4e-08	5.15e-06	3.56461	up	NA	NA	9	NA	subtilisin-like protease SBT1.2 [Oryza sativa Japonica Group] &gt;AAO15291.1 Putative serine protease [Oryza sativa Japonica Group] &gt;ABF93677.1 Subtilisin N-terminal Region family protein, expressed [Oryza sativa Japonica Group] &gt;KAF2936977.1 hypothetical protein DAI22_03g016700 [Oryza sativa Japonica Group] &gt;BAF10692.1 Os03g0119300 [Oryza sativa Japonica Group] &gt;BAS82007.1 Os03g01193…
LOC4340505	0.711557	1.10721	1.35632	2.28677	4.47775	4.89417	1.83374	1.5e-05	0.000795504	3.56459	up	NA	NA	20	NA	uncharacterized protein LOC4340505 [Oryza sativa Japonica Group] &gt;XP_052157748.1 uncharacterized protein LOC127775536 [Oryza glaberrima] &gt;EEE65341.1 hypothetical protein OsJ_20611 [Oryza sativa Japonica Group] &gt;KAF2925833.1 hypothetical protein DAI22_06g081700 [Oryza sativa Japonica Group] &gt;BAD36104.1 unknown protein [Oryza sativa Japonica Group] &gt;BAD37232.1 unknown protein [Oryza …
LOC4326273	7.48714	14.5091	8.82997	20.9316	47.2775	43.601	1.83205	2.84e-07	2.76e-05	3.56041	up	GO:0004601;GO:0031410	K00430	9	peroxidase activity; cytoplasmic vesicle	peroxidase 24 [Oryza sativa Japonica Group] &gt;EAY73461.1 hypothetical protein OsI_01340 [Oryza sativa Indica Group] &gt;KAB8080927.1 hypothetical protein EE612_001698 [Oryza sativa] &gt;EAZ11379.1 hypothetical protein OsJ_01244 [Oryza sativa Japonica Group] &gt;KAB8080928.1 hypothetical protein EE612_001698 [Oryza sativa] &gt;KAF2949583.1 hypothetical protein DAI22_01g121600 [Oryza sativa Japon…
LOC4333923	6.65917	6.95942	8.35884	30.4106	21.4638	26.6222	1.82626	3.15e-11	8.42e-09	3.54616	up	NA	NA	5	NA	cortical cell-delineating protein [Oryza sativa Japonica Group] &gt;XP_052148996.1 cortical cell-delineating protein-like [Oryza glaberrima] &gt;EAY91666.1 hypothetical protein OsI_13306 [Oryza sativa Indica Group] &gt;KAB8093312.1 hypothetical protein EE612_020083 [Oryza sativa] &gt;AAT77835.1 putative protease inhibitor/seed storage/LTP family protein [Oryza sativa Japonica Group] &gt;ABF98571.…
LOC4334610	7.01996	10.1276	10.0509	29.4522	25.3499	42.9245	1.82418	2.15e-10	4.95e-08	3.54105	up	NA	NA	5	NA	cyclin-dependent protein kinase inhibitor SMR4 [Oryza sativa Japonica Group] &gt;ABX79353.1 unknown [Oryza sativa Indica Group] &gt;KAB8094237.1 hypothetical protein EE612_021360 [Oryza sativa] &gt;ABF99606.1 expressed protein [Oryza sativa Japonica Group] &gt;EAY92383.1 hypothetical protein OsI_14113 [Oryza sativa Indica Group] &gt;KAF2942076.1 hypothetical protein DAI22_03g395200 [Oryza sativa …
LOC4330504	0.216314	0.345575	0.393468	1.26859	1.37961	0.730529	1.82315	8.84e-05	0.00342743	3.53853	up	GO:0005739	NA	9	mitochondrion	probable L-type lectin-domain containing receptor kinase S.5 [Oryza sativa Japonica Group] &gt;XP_025878637.1 probable L-type lectin-domain containing receptor kinase S.5 [Oryza sativa Japonica Group] &gt;KAF2946600.1 hypothetical protein DAI22_02g307700 [Oryza sativa Japonica Group] &gt;BAF09823.1 Os02g0712700 [Oryza sativa Japonica Group] &gt;BAS80581.1 Os02g0712700 [Oryza sativa Japonica Group]
LOC4348568	4.16728	3.78282	3.83416	22.7054	10.8824	7.41993	1.82083	0.000254873	0.00795979	3.53285	up	NA	NA	4	NA	uncharacterized protein LOC4348568 [Oryza sativa Japonica Group] &gt;EAY78399.1 hypothetical protein OsI_33486 [Oryza sativa Indica Group] &gt;KAB8112665.1 hypothetical protein EE612_051275 [Oryza sativa] &gt;AAK50424.1 Unknown protein [Oryza sativa Japonica Group] &gt;AAP53653.1 expressed protein [Oryza sativa Japonica Group] &gt;EAZ16000.1 hypothetical protein OsJ_31444 [Oryza sativa Japonica G…
LOC4334283	9.42303	5.88069	11.9125	2.40714	2.47529	3.00964	-1.81734	3.53e-07	3.26e-05	0.283743	down	NA	NA	17	NA	NA
LOC4347053	10.0479	16.8749	8.13795	30.4912	62.1874	31.7544	1.81492	3.52e-06	0.000236105	3.5184	up	GO:0005739	NA	9	mitochondrion	NA
LOC4336787	3.004	2.4427	2.39242	13.2999	7.22222	6.93133	1.81167	8.71e-06	0.00050229	3.5105	up	NA	K19040	5	NA	probable E3 ubiquitin-protein ligase ATL44 [Oryza sativa Japonica Group] &gt;KAF2935547.1 hypothetical protein DAI22_04g239100 [Oryza sativa Japonica Group] &gt;USI00002.1 putative RING-H2 finger protein ATL2A [Oryza sativa Japonica Group]
LOC4333566	1.35264	0.52839	0.939743	4.28176	1.85038	3.96153	1.81068	0.000393804	0.0115359	3.50808	up	GO:0009536	K09840	5	plastid	9-cis-epoxycarotenoid dioxygenase NCED3, chloroplastic [Oryza sativa Japonica Group] &gt;Q5MBR5.1 RecName: Full=9-cis-epoxycarotenoid dioxygenase NCED3, chloroplastic; Short=OsNCED3; Flags: Precursor [Oryza sativa Japonica Group] &gt;AAW21319.1 9-cis-epoxycarotenoid dioxygenase 3 [Oryza sativa Japonica Group] &gt;ABF97874.1 viviparous-14, putative, expressed [Oryza sativa Japonica Group] &gt;EAZ2…
LOC4331402	4.23466	11.3943	6.06806	30.4895	28.0204	16.1521	1.80817	2.21e-05	0.00110396	3.50198	up	GO:0016020	K19225	5	membrane	RHOMBOID-like protein 2 [Oryza sativa Japonica Group] &gt;XP_052147726.1 RHOMBOID-like protein 2 [Oryza glaberrima] &gt;EAY88281.1 hypothetical protein OsI_09736 [Oryza sativa Indica Group] &gt;KAB8089898.1 hypothetical protein EE612_014931 [Oryza sativa] &gt;ABF93652.1 membrane protein, putative, expressed [Oryza sativa Japonica Group] &gt;EAZ25358.1 hypothetical protein OsJ_09173 [Oryza sativa …
LOC4347624	3.24638	2.98602	2.0441	9.27381	11.2164	8.85006	1.80679	1.93e-10	4.48e-08	3.49864	up	GO:0016020	K03327	9	membrane	protein DETOXIFICATION 49 [Oryza sativa Japonica Group] &gt;XP_052167399.1 protein DETOXIFICATION 49-like [Oryza glaberrima] &gt;KAB8111391.1 hypothetical protein EE612_049036 [Oryza sativa] &gt;KAF2917134.1 hypothetical protein DAI22_09g170300 [Oryza sativa Japonica Group] &gt;BAD46484.1 ethionine resistance protein -like [Oryza sativa Japonica Group] &gt;BAF25628.2 Os09g0524300 [Oryza sativa Ja…
LOC9266492	14.0776	12.0868	18.2348	3.99282	4.50605	4.45519	-1.80092	2.05e-11	5.72e-09	0.286991	down	GO:0009536	NA	17	plastid	uncharacterized protein LOC9266492 [Oryza sativa Japonica Group] &gt;EEE58424.1 hypothetical protein OsJ_09625 [Oryza sativa Japonica Group] &gt;KAF2937568.1 hypothetical protein DAI22_03g059400 [Oryza sativa Japonica Group] &gt;BAH92011.1 Os03g0176600 [Oryza sativa Japonica Group] &gt;BAS82578.1 Os03g0176700 [Oryza sativa Japonica Group]
LOC4350787	18.0236	10.5929	14.0538	53.929	51.7419	45.3084	1.79939	1.62e-09	2.93e-07	3.48074	up	GO:0005739	NA	5	mitochondrion	probable E3 ubiquitin-protein ligase RHY1A [Oryza sativa Japonica Group] &gt;ABA94552.1 Zinc finger, C3HC4 type family protein, expressed [Oryza sativa Japonica Group] &gt;KAF2911406.1 hypothetical protein DAI22_11g177600 [Oryza sativa Japonica Group] &gt;USI00004.1 zinc finger protein [Oryza sativa Japonica Group] &gt;BAF28518.1 Os11g0582100 [Oryza sativa Japonica Group] &gt;BAG91019.1 unnamed p…
LOC4345786	5.25353	1.48844	4.16213	0.88136	1.26686	1.09881	-1.79842	0.00059496	0.0161347	0.287489	down	NA	NA	8	NA	cytochrome P450 76M5-like [Oryza sativa Japonica Group] &gt;EAZ07269.1 hypothetical protein OsI_29516 [Oryza sativa Indica Group] &gt;KAB8108801.1 hypothetical protein EE612_044771 [Oryza sativa] &gt;EAZ43022.1 hypothetical protein OsJ_27609 [Oryza sativa Japonica Group] &gt;KAF2920042.1 hypothetical protein DAI22_08g180700 [Oryza sativa Japonica Group] &gt;BAD10769.1 putative Cyt-P450 monooxygen…
LOC4331115	30.4077	46.6562	33.2672	146.257	108.436	128.216	1.7978	1.4e-12	4.89e-10	3.47689	up	NA	K22762	5	NA	desumoylating isopeptidase 1 [Oryza sativa Japonica Group] &gt;EAZ25054.1 hypothetical protein OsJ_08846 [Oryza sativa Japonica Group] &gt;KAF2947595.1 hypothetical protein DAI22_02g380500 [Oryza sativa Japonica Group] &gt;BAD21661.1 unknown protein [Oryza sativa Japonica Group] &gt;BAD22400.1 unknown protein [Oryza sativa Japonica Group] &gt;BAF10402.1 Os02g0814000 [Oryza sativa Japonica Group]
LOC4343718	0.574534	0.608588	0.252649	1.42068	1.98872	1.74929	1.7974	0.000907725	0.0221363	3.47594	up	NA	NA	5	NA	uncharacterized protein LOC4343718 [Oryza sativa Japonica Group] &gt;KAB8106084.1 hypothetical protein EE612_040282 [Oryza sativa] &gt;EAZ40426.1 hypothetical protein OsJ_24878 [Oryza sativa Japonica Group] &gt;KAF2923602.1 hypothetical protein DAI22_07g205200 [Oryza sativa Japonica Group] &gt;BAC79818.1 class VI chitin synthase-like [Oryza sativa Japonica Group] &gt;BAD30487.1 class VI chitin sy…
LOC4345672	2.44911	3.17283	1.74738	8.58431	10.9113	6.19965	1.79558	1.21e-06	9.33e-05	3.47156	up	NA	NA	9	NA	NA
LOC107277037	0.97794	1.66053	1.72258	6.74925	4.95022	3.29942	1.79515	1.41e-05	0.000755844	3.47052	up	NA	NA	5	NA	uncharacterized protein LOC107277037 [Oryza sativa Japonica Group] &gt;KAF2948257.1 hypothetical protein DAI22_01g023100 [Oryza sativa Japonica Group] &gt;BAS70241.1 Os01g0133600 [Oryza sativa Japonica Group]
LOC107278005	2.90117	1.06634	0.827129	6.03144	5.08181	5.96285	1.79327	0.000809593	0.0203051	3.466	up	NA	NA	5	NA	transcription factor HEC2 [Oryza sativa Japonica Group] &gt;XP_052165987.1 transcription factor HEC2-like [Oryza glaberrima] &gt;EAZ07311.1 hypothetical protein OsI_29558 [Oryza sativa Indica Group] &gt;EAZ43049.1 hypothetical protein OsJ_27638 [Oryza sativa Japonica Group] &gt;KAF2920074.1 hypothetical protein DAI22_08g183400 [Oryza sativa Japonica Group] &gt;BAD09865.1 bHLH protein family-like …
LOC4330886	14.1347	7.00016	7.75718	50.249	30.3862	19.4426	1.79239	0.000147421	0.00511463	3.46389	up	NA	NA	5	NA	NA
LOC4324469	4.94829	2.80764	5.75775	1.50966	1.32368	1.08741	-1.79145	5e-05	0.00215069	0.288882	down	NA	NA	12	NA	uncharacterized protein LOC4324469 isoform X1 [Oryza sativa Japonica Group] &gt;XP_052166032.1 uncharacterized protein LOC127782770 [Oryza glaberrima] &gt;KAB8085356.1 hypothetical protein EE612_008176 [Oryza sativa] &gt;EEE56064.1 hypothetical protein OsJ_04880 [Oryza sativa Japonica Group] &gt;KAF2954466.1 hypothetical protein DAI22_01g484900 [Oryza sativa Japonica Group] &gt;BAD88251.1 unknown…
LOC4343614	1.86234	1.21405	2.51973	0.440344	0.701423	0.515692	-1.79098	0.000109527	0.00402815	0.288977	down	NA	NA	12	NA	anthocyanidin 3-O-glucosyltransferase 2 [Oryza sativa Japonica Group] &gt;EAZ40308.1 hypothetical protein OsJ_24753 [Oryza sativa Japonica Group] &gt;KAF2923439.1 hypothetical protein DAI22_07g190900 [Oryza sativa Japonica Group] &gt;BAC15804.1 putative betanidin 6-O-glucosyltransferase [Oryza sativa Japonica Group] &gt;BAD31275.1 putative betanidin 6-O-glucosyltransferase [Oryza sativa Japonica …
LOC4347407	5.11143	5.84348	5.68954	1.77158	1.31709	1.76902	-1.78476	1.94e-11	5.48e-09	0.290224	down	GO:0031410	NA	17	cytoplasmic vesicle	UDP-glycosyltransferase 88B1 [Oryza sativa Japonica Group] &gt;KAB8111053.1 hypothetical protein EE612_048592 [Oryza sativa] &gt;EAZ45162.1 hypothetical protein OsJ_29801 [Oryza sativa Japonica Group] &gt;KAF2916751.1 hypothetical protein DAI22_09g143400 [Oryza sativa Japonica Group] &gt;BAF25419.1 Os09g0482900 [Oryza sativa Japonica Group] &gt;BAH01596.1 unnamed protein product [Oryza sativa Jap…
LOC4352201	17.7376	9.69532	22.3536	6.41449	4.23489	3.87812	-1.78468	1.9e-05	0.000974932	0.290241	down	GO:0016020	K15382	8	membrane	bidirectional sugar transporter SWEET13 [Oryza sativa Japonica Group] &gt;XP_052137860.1 bidirectional sugar transporter SWEET13 [Oryza glaberrima] &gt;Q2QR07.1 RecName: Full=Bidirectional sugar transporter SWEET13; Short=OsSWEET13 [Oryza sativa Japonica Group] &gt;AGS56390.1 major disease resistance protein xa25 [Oryza sativa Indica Group] &gt;ABA98216.1 N3 like protein, putative, expressed [Ory…
LOC4325432	0.588908	0.690669	0.590282	1.33107	2.77691	2.53862	1.7831	9.03e-07	7.23e-05	3.44165	up	NA	K03304	9	NA	S-type anion channel SLAH2 [Oryza sativa Japonica Group] &gt;XP_015632583.1 S-type anion channel SLAH2 [Oryza sativa Japonica Group] &gt;XP_015632591.1 S-type anion channel SLAH2 [Oryza sativa Japonica Group] &gt;XP_015632600.1 S-type anion channel SLAH2 [Oryza sativa Japonica Group] &gt;EAY74166.1 hypothetical protein OsI_02047 [Oryza sativa Indica Group] &gt;KAB8081517.1 hypothetical protein EE…
LOC4325978	6.79947	12.4368	9.56142	34.6784	37.5835	26.5937	1.78213	1.66e-09	2.99e-07	3.43934	up	NA	NA	20	NA	zinc finger protein ZIC 2 [Oryza sativa Japonica Group] &gt;EAZ10410.1 hypothetical protein OsJ_00242 [Oryza sativa Japonica Group] &gt;BAA99370.1 unknown protein [Oryza sativa Japonica Group] &gt;BAF03838.1 Os01g0130900 [Oryza sativa Japonica Group] &gt;BAG97217.1 unnamed protein product [Oryza sativa Japonica Group] &gt;BAS70213.1 Os01g0130900 [Oryza sativa Japonica Group]
LOC9266373	0.264959	0.366514	0.294747	1.40612	1.09549	0.656053	1.77868	0.00130898	0.0294267	3.43111	up	NA	K23953	9	NA	plant cysteine oxidase 2 [Oryza sativa Japonica Group] &gt;AAO73223.1 hypothetical protein OSJNBa0092N01.29 [Oryza sativa Japonica Group] &gt;AAT78823.1 hypothetical protein [Oryza sativa Japonica Group] &gt;ABF97960.1 expressed protein [Oryza sativa Japonica Group] &gt;EAY91237.1 hypothetical protein OsI_12849 [Oryza sativa Indica Group]
LOC4349327	4.60352	5.09113	2.65342	12.0027	22.3371	8.45723	1.77522	0.000104893	0.00391925	3.4229	up	GO:0005739;GO:0006869;GO:0008289;GO:0031410	NA	5	mitochondrion; lipid transport; lipid binding; cytoplasmic vesicle	NA
LOC4349594	11.7982	9.31424	7.69795	36.215	38.901	24.3173	1.77416	1.39e-08	1.95e-06	3.42039	up	NA	K07198	4	NA	NA
LOC4328490	24.1723	8.08218	26.241	6.4217	6.27591	4.78744	-1.77195	0.000139073	0.00488084	0.292813	down	NA	NA	17	NA	zinc finger protein CONSTANS-LIKE 3 [Oryza sativa Japonica Group]
LOC4334129	18.3529	20.0318	24.4201	6.4056	6.69967	5.47387	-1.76871	1.32e-14	6.7e-12	0.293472	down	GO:0016020;GO:0031410	NA	12	membrane; cytoplasmic vesicle	oligopeptide transporter 3 [Oryza sativa Japonica Group] &gt;XP_052149786.1 oligopeptide transporter 3 [Oryza glaberrima] &gt;EEC76189.1 hypothetical protein OsI_13528 [Oryza sativa Indica Group] &gt;KAB8093601.1 hypothetical protein EE612_020468 [Oryza sativa] &gt;AAR87263.1 putative oligopeptide transporter protein [Oryza sativa Japonica Group] &gt;ABF98905.1 oligopeptide transporter 3, putativ…
LOC4346996	13.078	5.6757	10.108	55.8471	20.1037	21.8983	1.76826	0.000805533	0.0202533	3.40643	up	GO:0005739	NA	5	mitochondrion	uncharacterized protein LOC4346996 [Oryza sativa Japonica Group] &gt;XP_052168352.1 uncharacterized protein LOC127784964 [Oryza glaberrima] &gt;KAF2916083.1 hypothetical protein DAI22_09g092200 [Oryza sativa Japonica Group]
LOC107275253	36.5035	33.2115	25.186	148.182	113.127	59.4222	1.7668	7.76e-06	0.000456962	3.40297	up	NA	NA	4	NA	CCG-binding protein 1 [Oryza sativa Japonica Group] &gt;XP_052149317.1 CCG-binding protein 1-like [Oryza glaberrima] &gt;EEC76238.1 hypothetical protein OsI_13656 [Oryza sativa Indica Group] &gt;KAB8093727.1 hypothetical protein EE612_020651 [Oryza sativa] &gt;AAP50944.1 unknown protein [Oryza sativa Japonica Group] &gt;ABF99045.1 expressed protein [Oryza sativa Japonica Group] &gt;EEE59990.1 hyp…
LOC4347418	2.70311	1.00721	2.08307	6.92187	8.85463	4.295	1.76252	0.00016909	0.00570701	3.39291	up	GO:0016020	K14445	5	membrane	tonoplast dicarboxylate transporter [Oryza sativa Japonica Group] &gt;EAZ09550.1 hypothetical protein OsI_31827 [Oryza sativa Indica Group] &gt;KAB8111068.1 hypothetical protein EE612_048611 [Oryza sativa] &gt;KAF2916768.1 hypothetical protein DAI22_09g144400 [Oryza sativa Japonica Group] &gt;BAF25430.1 Os09g0484900 [Oryza sativa Japonica Group] &gt;BAG90633.1 unnamed protein product [Oryza sativ…
LOC112937867	0.80283	0.310353	0.506449	1.82222	2.94395	0.86367	1.76237	0.00258539	0.048216	3.39255	up	NA	NA	5	NA	NA
LOC4347256	7.05518	21.0969	13.2812	36.987	61.5112	41.6079	1.75627	5.38e-06	0.0003407	3.37823	up	NA	NA	9	NA	uncharacterized protein LOC4347256 [Oryza sativa Japonica Group] &gt;XP_015610792.1 uncharacterized protein LOC4347256 [Oryza sativa Japonica Group] &gt;KAF2916518.1 hypothetical protein DAI22_09g125400 [Oryza sativa Japonica Group] &gt;KAF2916519.1 hypothetical protein DAI22_09g125400 [Oryza sativa Japonica Group] &gt;BAD38292.1 remorin protein-like [Oryza sativa Japonica Group] &gt;BAD38465.1 r…
LOC4346474	10.4064	2.2812	10.2304	2.42016	2.18989	2.35592	-1.75528	0.00172797	0.0363459	0.296215	down	GO:0003677;GO:0005622;GO:0008270	NA	17	DNA binding; intracellular; zinc ion binding	zinc finger protein CO3-like [Oryza sativa Japonica Group] &gt;O82117.1 RecName: Full=Zinc finger protein CO3; AltName: Full=Protein CONSTANS-like CO3; Short=OsCO3 [Oryza sativa Japonica Group] &gt;KAB8109771.1 hypothetical protein EE612_046216 [Oryza sativa] &gt;KAF2915233.1 hypothetical protein DAI22_09g015300 [Oryza sativa Japonica Group] &gt;BAA33205.1 zinc finger protein [Oryza sativa Japoni…
LOC112938695	47.6655	34.4564	30.8894	183.31	94.8228	102.415	1.75458	3.94e-06	0.000258523	3.37427	up	NA	NA	5	NA	NA
LOC4329468	85.5594	62.1267	97.2977	36.8737	13.1446	22.6801	-1.74739	4.34e-05	0.00191267	0.297841	down	NA	K18696	17	NA	glycerophosphodiester phosphodiesterase GDPD1, chloroplastic isoform X1 [Oryza sativa Japonica Group] &gt;EEE57072.1 hypothetical protein OsJ_06895 [Oryza sativa Japonica Group]
LOC4325693	22.1803	15.5448	13.7063	81.4586	32.9244	58.6872	1.74711	2.12e-05	0.00107091	3.35686	up	NA	K13448	5	NA	NA
LOC4329184	17.6517	24.2527	25.8179	6.88373	6.40094	7.01824	-1.74663	8.7e-15	4.91e-12	0.297998	down	NA	NA	17	NA	transcription factor NIGT1 [Oryza sativa Japonica Group] &gt;XP_052141907.1 transcription factor NIGT1 [Oryza glaberrima] &gt;Q6Z869.1 RecName: Full=Transcription factor NIGT1; AltName: Full=MYB-domain transcription factor NIGT1; AltName: Full=Protein NITRATE-INDUCIBLE GARP-TYPE TRANSCRIPTIONAL REPRESSOR 1 [Oryza sativa Japonica Group] &gt;KAB8087068.1 hypothetical protein EE612_010868 [Oryza sat…
LOC4344039	131.637	75.246	144.195	36.6904	25.8057	44.6668	-1.74484	6.35e-07	5.35e-05	0.298367	down	NA	K00898	17	NA	pyruvate dehydrogenase (acetyl-transferring) kinase, mitochondrial isoform X1 [Oryza sativa Japonica Group] &gt;XP_052163444.1 pyruvate dehydrogenase (acetyl-transferring) kinase, mitochondrial-like isoform X1 [Oryza glaberrima] &gt;EEC82518.1 hypothetical protein OsI_27023 [Oryza sativa Indica Group] &gt;KAF2924112.1 hypothetical protein DAI22_07g244300 [Oryza sativa Japonica Group]
LOC4344182	94.5109	100.1	83.2635	443.416	236.545	239.678	1.74015	3.72e-07	3.4e-05	3.34069	up	NA	NA	5	NA	protein EARLY RESPONSIVE TO DEHYDRATION 15 [Oryza sativa Japonica Group] &gt;EEC82623.1 hypothetical protein OsI_27206 [Oryza sativa Indica Group] &gt;KAB8106716.1 hypothetical protein EE612_041179 [Oryza sativa] &gt;KAF2924315.1 hypothetical protein DAI22_07g260600 [Oryza sativa Japonica Group] &gt;BAC83575.1 unknown protein [Oryza sativa Japonica Group] &gt;BAD31423.1 unknown protein [Oryza sat…
LOC4338937	4.85144	4.53252	5.63317	28.2115	10.7773	10.2634	1.73929	0.000199252	0.00651264	3.3387	up	GO:0031410	K20624	1	cytoplasmic vesicle	cytochrome P450 94C1 [Oryza sativa Japonica Group] &gt;AAU44273.1 putative cytochrome P450 [Oryza sativa Japonica Group] &gt;KAF2931024.1 hypothetical protein DAI22_05g178800 [Oryza sativa Japonica Group] &gt;BAF17595.1 Os05g0445100 [Oryza sativa Japonica Group] &gt;BAG97167.1 unnamed protein product [Oryza sativa Japonica Group] &gt;BAS94273.1 Os05g0445100 [Oryza sativa Japonica Group]
LOC4330041	2.61834	1.85835	3.75457	1.10113	0.701936	0.673115	-1.73694	8.34e-05	0.00326922	0.300005	down	NA	K05391	17	NA	protein CNGC15b [Oryza sativa Japonica Group] &gt;KAF2945951.1 hypothetical protein DAI22_02g254800 [Oryza sativa Japonica Group]
LOC4325580	0.393161	0.211308	0.261827	0.782723	1.09178	1.11716	1.73669	0.000290938	0.00893348	3.3327	up	NA	NA	16	NA	pentatricopeptide repeat-containing protein At1g08070, chloroplastic [Oryza sativa Japonica Group] &gt;EAZ13330.1 hypothetical protein OsJ_03251 [Oryza sativa Japonica Group] &gt;KAF2951994.1 hypothetical protein DAI22_01g303000 [Oryza sativa Japonica Group] &gt;BAB89820.1 pentatricopeptide (PPR) repeat-containing protein-like [Oryza sativa Japonica Group] &gt;BAF05981.1 Os01g0715900 [Oryza sativ…
LOC4331765	59.3101	36.2675	60.4775	18.1252	15.2463	14.2347	-1.73124	2.48e-08	3.32e-06	0.301192	down	GO:0003677	NA	17	DNA binding	cyclic dof factor 1 [Oryza sativa Japonica Group] &gt;KAB8090401.1 hypothetical protein EE612_015572 [Oryza sativa] &gt;AAL84292.1 putative zinc finger DNA-binding protein [Oryza sativa Japonica Group] &gt;AAO72548.1 putative H-protein promoter binding factor-2a [Oryza sativa Japonica Group] &gt;ABF94195.1 Dof domain, zinc finger family protein, expressed [Oryza sativa Japonica Group] &gt;EAZ2573…
LOC4325452	224.404	147.482	207.909	72.9805	42.4084	61.3298	-1.72805	1.26e-07	1.38e-05	0.301859	down	NA	K06119	17	NA	sulfoquinovosyl transferase SQD2-like [Oryza sativa Japonica Group]
LOC4335953	43.0543	42.6682	58.7972	13.978	12.7422	17.6385	-1.72756	5.83e-13	2.16e-10	0.301963	down	GO:0000293;GO:0005506;GO:0016020	K00521	17	ferric-chelate reductase activity; iron ion binding; membrane	ferric reduction oxidase 7, chloroplastic [Oryza sativa Japonica Group] &gt;KAB8095462.1 hypothetical protein EE612_023555 [Oryza sativa] &gt;KAB8095463.1 hypothetical protein EE612_023555 [Oryza sativa] &gt;KAF2934181.1 hypothetical protein DAI22_04g143600 [Oryza sativa Japonica Group] &gt;BAF14810.1 Os04g0444800 [Oryza sativa Japonica Group] &gt;BAG90225.1 unnamed protein product [Oryza sativa …
LOC4328793	22.8896	18.8974	29.1725	8.24976	6.36648	7.02103	-1.72695	5.72e-10	1.2e-07	0.302091	down	GO:0031410	K00924	12	cytoplasmic vesicle	receptor-like protein kinase 5 [Oryza sativa Japonica Group] &gt;EAZ22312.1 hypothetical protein OsJ_05965 [Oryza sativa Japonica Group] &gt;BAD25868.1 putative CLAVATA1 receptor kinase [Oryza sativa Japonica Group] &gt;BAF08269.1 Os02g0228300 [Oryza sativa Japonica Group] &gt;BAS77756.1 Os02g0228300 [Oryza sativa Japonica Group]
LOC4334467	8.17324	6.89649	6.95784	30.7327	21.5748	20.6653	1.724	3.16e-09	5.2e-07	3.30351	up	NA	K08900	5	NA	AAA-ATPase At3g28580 [Oryza sativa Japonica Group] &gt;KAB8094041.1 hypothetical protein EE612_021083 [Oryza sativa] &gt;AAO72381.1 putative AAA-type ATPase [Oryza sativa Japonica Group] &gt;ABF99403.1 ATPase 2, putative, expressed [Oryza sativa Japonica Group] &gt;APT68179.1 AAA1 [Oryza sativa Japonica Group] &gt;KAF2941879.1 hypothetical protein DAI22_03g379000 [Oryza sativa Japonica Group]
LOC4329525	15.3408	10.218	14.6516	64.944	26.9108	40.7816	1.72232	2.5e-05	0.00121962	3.29967	up	NA	NA	5	NA	uncharacterized protein At4g22758 [Oryza sativa Japonica Group] &gt;EAZ23280.1 hypothetical protein OsJ_06975 [Oryza sativa Japonica Group] &gt;BAD25408.1 unknown protein [Oryza sativa Japonica Group] &gt;BAD25590.1 unknown protein [Oryza sativa Japonica Group] &gt;BAF08916.1 Os02g0527200 [Oryza sativa Japonica Group] &gt;BAG86814.1 unnamed protein product [Oryza sativa Japonica Group]
LOC4344507	71.654	37.9568	73.9704	20.3371	17.2784	18.7912	-1.72177	2.05e-07	2.12e-05	0.303177	down	NA	K17911	17	NA	NA
LOC4341450	1.94089	1.4155	2.7271	0.660634	0.397372	0.831642	-1.71644	0.000200288	0.00652077	0.304298	down	NA	K15639	17	NA	cytochrome P450 734A4 [Oryza sativa Japonica Group] &gt;Q69XM6.1 RecName: Full=Cytochrome P450 734A4 [Oryza sativa Japonica Group] &gt;EEC80921.1 hypothetical protein OsI_23599 [Oryza sativa Indica Group] &gt;KAB8102985.1 hypothetical protein EE612_035156 [Oryza sativa] &gt;EEE65973.1 hypothetical protein OsJ_21885 [Oryza sativa Japonica Group] &gt;KAF2927431.1 hypothetical protein DAI22_06g20510…
LOC4335682	27.4178	20.4284	25.1897	101.595	86.2296	52.0154	1.71205	5.5e-07	4.74e-05	3.27626	up	NA	NA	5	NA	ACT domain-containing protein ACR6 [Oryza sativa Japonica Group] &gt;EAY93907.1 hypothetical protein OsI_15680 [Oryza sativa Indica Group] &gt;CAH66445.1 OSIGBa0145N07.1 [Oryza sativa] &gt;KAF2933719.1 hypothetical protein DAI22_04g107800 [Oryza sativa Japonica Group] &gt;CAD40537.2 OSJNBa0055C08.5 [Oryza sativa Japonica Group] &gt;BAF14559.1 Os04g0391500 [Oryza sativa Japonica Group]
LOC4328809	13.3192	14.7266	21.1694	3.31897	4.95772	7.17409	-1.71115	3.2e-07	3.03e-05	0.305416	down	NA	K09419	8	NA	NA
LOC107279783	1.38853	1.66181	1.17521	8.25243	2.36968	2.89576	1.71107	0.00219892	0.0432917	3.27403	up	NA	NA	5	NA	probable WRKY transcription factor 69 isoform X1 [Oryza sativa Japonica Group] &gt;ABA96294.1 WRKY DNA binding domain containing protein, expressed [Oryza sativa Japonica Group] &gt;EAZ19443.1 hypothetical protein OsJ_35004 [Oryza sativa Japonica Group] &gt;KAF2906339.1 hypothetical protein DAI22_12g012300 [Oryza sativa Japonica Group]
LOC4347453	12.7392	7.10915	15.5483	4.6661	3.33294	2.90814	-1.70929	3.28e-05	0.0015244	0.305811	down	GO:0016020	NA	8	membrane	uncharacterized protein LOC4347453 [Oryza sativa Japonica Group] &gt;XP_052167246.1 uncharacterized protein LOC127784097 [Oryza glaberrima] &gt;EAZ09604.1 hypothetical protein OsI_31888 [Oryza sativa Indica Group] &gt;KAB8111145.1 hypothetical protein EE612_048705 [Oryza sativa] &gt;EAZ45229.1 hypothetical protein OsJ_29873 [Oryza sativa Japonica Group] &gt;KAF2916853.1 hypothetical protein DAI22…
LOC4331033	16.5171	13.5894	10.9795	60.8959	37.0059	36.2108	1.70889	9.9e-07	7.8e-05	3.2691	up	NA	NA	5	NA	NA
LOC107275574	2.06588	1.6834	1.72478	0.409389	0.563881	0.744049	-1.70743	3.12e-07	2.97e-05	0.306206	down	NA	NA	17	NA	disease resistance protein Pik-2-like [Oryza sativa Japonica Group] &gt;ABA95130.1 hypothetical protein LOC_Os11g43480 [Oryza sativa Japonica Group] &gt;BAT15099.1 Os11g0655500 [Oryza sativa Japonica Group]
LOC4332972	17.3894	21.3226	28.1908	7.55169	6.44613	6.60838	-1.70547	6.77e-10	1.39e-07	0.306622	down	NA	NA	12	NA	transcription factor BHLH062-like [Oryza sativa Japonica Group] &gt;XP_015633302.1 transcription factor BHLH062-like [Oryza sativa Japonica Group] &gt;Q10KL8.1 RecName: Full=Protein IRON-RELATED TRANSCRIPTION FACTOR 3; Short=OsIRO2; AltName: Full=Basic helix-loop-helix protein 63; Short=OsbHLH063; AltName: Full=Transcription factor BHLH063; AltName: Full=bHLH transcription factor bHLH063 [Oryza s…
LOC9268431	0.335477	0.442687	0.397458	1.13408	1.85349	0.924178	1.70467	0.000965459	0.0232191	3.25953	up	NA	K02717	1	NA	psbP-like protein 1, chloroplastic [Oryza sativa Japonica Group]
LOC9268628	4.60969	2.69392	3.30194	1.14972	1.12084	1.04462	-1.70349	9.39e-07	7.48e-05	0.307042	down	NA	NA	8	NA	L-type lectin-domain containing receptor kinase IV.1 [Oryza sativa Japonica Group] &gt;KAF2922302.1 hypothetical protein DAI22_07g102100 [Oryza sativa Japonica Group] &gt;BAC84445.1 putative receptor kinase Lecrk [Oryza sativa Japonica Group] &gt;BAD30820.1 putative receptor kinase Lecrk [Oryza sativa Japonica Group] &gt;BAH93869.1 Os07g0283050 [Oryza sativa Japonica Group] &gt;BAT00996.1 Os07g02…
LOC4332305	2.23832	3.57625	2.01557	11.0017	7.03662	7.23077	1.70321	2.23e-06	0.000161561	3.25624	up	GO:0005739	NA	5	mitochondrion	probable carboxylesterase 17 [Oryza sativa Japonica Group] &gt;ABF95061.1 expressed protein [Oryza sativa Japonica Group] &gt;BAF11521.1 Os03g0258200 [Oryza sativa Japonica Group] &gt;BAG94837.1 unnamed protein product [Oryza sativa Japonica Group] &gt;BAS83338.1 Os03g0258200 [Oryza sativa Japonica Group]
LOC9269789	0.239514	0.268625	0.27864	1.01332	1.04795	0.517949	1.69514	0.00231249	0.0449138	3.23808	up	NA	NA	5	NA	uncharacterized protein LOC9269789 [Oryza sativa Japonica Group] &gt;EEE53000.1 hypothetical protein OsJ_35686 [Oryza sativa Japonica Group] &gt;KAF2950014.1 hypothetical protein DAI22_01g160700 [Oryza sativa Japonica Group]
LOC4344910	2.24741	1.75596	2.6705	0.865084	0.587942	0.617789	-1.69376	2.02e-06	0.000147765	0.309121	down	NA	K13457	17	NA	disease resistance protein RGA5-like [Oryza sativa Japonica Group] &gt;KAF2918541.1 hypothetical protein DAI22_08g065000 [Oryza sativa Japonica Group] &gt;KAF2918542.1 hypothetical protein DAI22_08g065000 [Oryza sativa Japonica Group]
LOC4349795	19.2945	8.81379	20.9169	7.20466	4.02194	4.11997	-1.68291	0.000168101	0.00568137	0.311454	down	NA	K22390	8	NA	purple acid phosphatase 22 [Oryza sativa Japonica Group] &gt;AAX94837.1 Ser/Thr protein phosphatase family protein, putative [Oryza sativa Japonica Group] &gt;ABA91456.1 Ser/Thr protein phosphatase family protein, expressed [Oryza sativa Japonica Group] &gt;KAF2909548.1 hypothetical protein DAI22_11g034600 [Oryza sativa Japonica Group]
LOC4341658	28.0002	14.2504	10.9098	79.4193	50.9692	41.1284	1.68122	0.000261242	0.00813222	3.20699	up	NA	NA	5	NA	uncharacterized protein LOC4341658 [Oryza sativa Japonica Group] &gt;EAZ01872.1 hypothetical protein OsI_23893 [Oryza sativa Indica Group] &gt;KAB8103303.1 hypothetical protein EE612_035658 [Oryza sativa] &gt;EAZ37813.1 hypothetical protein OsJ_22150 [Oryza sativa Japonica Group] &gt;KAF2927806.1 hypothetical protein DAI22_06g232200 [Oryza sativa Japonica Group] &gt;BAD37453.1 unknown protein [Or…
LOC4327572	9.87628	17.4818	12.2646	3.23906	4.13519	5.12553	-1.68085	1.56e-09	2.86e-07	0.311899	down	GO:0005739	NA	17	mitochondrion	transcription repressor OFP2 [Oryza sativa Japonica Group] &gt;KAF2953064.1 hypothetical protein DAI22_01g382800 [Oryza sativa Japonica Group]
LOC4338026	7.33655	10.4478	16.5942	13.4551	54.3193	46.3221	1.67758	0.000703595	0.0182816	3.19891	up	NA	NA	16	NA	NA
LOC9268662	24.3604	16.934	9.51571	31.2639	73.85	63.4141	1.67715	7.68e-05	0.00304785	3.19795	up	GO:0009536	NA	9	plastid	NA
LOC4344321	31.4735	26.2075	20.9553	93.8303	98.6664	60.5254	1.6763	7.23e-08	8.77e-06	3.19607	up	NA	NA	4	NA	NA
LOC4325006	26.8215	12.042	22.7601	104.296	53.0785	38.8892	1.67545	0.000518811	0.0145133	3.1942	up	NA	NA	5	NA	NAC domain-containing protein 48 [Oryza sativa Japonica Group] &gt;Q7F2L3.1 RecName: Full=NAC domain-containing protein 48; Short=ONAC048; AltName: Full=OsNAC6; AltName: Full=Protein STRESS-RESPONSIVE NAC 2 [Oryza sativa Japonica Group] &gt;KAB8084629.1 hypothetical protein EE612_007216 [Oryza sativa] &gt;AAK17067.1 NAC6 [Oryza sativa Japonica Group] &gt;ACJ54897.1 NAC6 protein [Oryza sativa Japo…
LOC4340422	17.0041	10.5759	15.6661	69.6282	32.4559	35.5107	1.67382	4.56e-05	0.00199981	3.19058	up	NA	NA	5	NA	serine/threonine-protein kinase RIPK [Oryza sativa Japonica Group] &gt;XP_052159230.1 serine/threonine-protein kinase RIPK-like [Oryza glaberrima] &gt;EAZ00065.1 hypothetical protein OsI_22072 [Oryza sativa Indica Group] &gt;KAB8101644.1 hypothetical protein EE612_032527 [Oryza sativa] &gt;KAF2925692.1 hypothetical protein DAI22_06g071800 [Oryza sativa Japonica Group] &gt;BAD35980.1 putative Avr9…
LOC4338605	11.9755	4.60827	11.6012	4.16477	2.00776	2.74254	-1.6725	0.000629318	0.0168458	0.313709	down	NA	K00279	17	NA	cytokinin dehydrogenase 9 [Oryza sativa Japonica Group] &gt;Q75K78.1 RecName: Full=Cytokinin dehydrogenase 9; AltName: Full=Cytokinin oxidase 9; Short=OsCKX9; Flags: Precursor [Oryza sativa Japonica Group] &gt;AAT01339.1 putative cytokinin dehydrogenase [Oryza sativa Japonica Group] &gt;AAT58842.1 putative cytokinin dehydrogenase [Oryza sativa Japonica Group] &gt;EEE63503.1 hypothetical protein O…
LOC4346579	47.4913	9.79966	31.6537	11.9618	8.21694	8.4889	-1.6663	0.00232643	0.0450085	0.31506	down	NA	NA	12	NA	glutamic acid-rich protein [Oryza sativa Japonica Group] &gt;EEE69322.1 hypothetical protein OsJ_28617 [Oryza sativa Japonica Group] &gt;KAF2915389.1 hypothetical protein DAI22_09g030200 [Oryza sativa Japonica Group]
LOC4352559	105.939	69.8775	147.972	42.1698	24.407	39.6015	-1.66487	5.95e-06	0.000369797	0.315373	down	NA	K09422	17	NA	myb-related protein MYBAS2 isoform X1 [Oryza sativa Japonica Group]
LOC4340017	0.766547	2.05146	0.93358	2.22389	6.02753	6.14646	1.66359	0.000373435	0.0109781	3.16804	up	NA	K02830	20	NA	NA
LOC4328413	28.4886	11.0272	28.2838	9.7972	5.663	6.16946	-1.66329	0.000456216	0.0130413	0.315718	down	NA	NA	8	NA	NA
LOC9269297	20.729	21.182	16.851	100.217	41.8224	40.1845	1.65843	0.000140245	0.00490679	3.15674	up	NA	K03676	5	NA	monothiol glutaredoxin-S9 [Oryza sativa Japonica Group] &gt;P0C291.1 RecName: Full=Monothiol glutaredoxin-S9 [Oryza sativa Japonica Group]
LOC4337229	774.655	529.491	763.507	243.709	172.702	248.772	-1.65835	7.08e-09	1.05e-06	0.316802	down	NA	K13051	8	NA	probable isoaspartyl peptidase/L-asparaginase 2 [Oryza sativa Japonica Group] &gt;KAF2936233.1 hypothetical protein DAI22_04g288200 [Oryza sativa Japonica Group] &gt;BAS91361.1 Os04g0650700 [Oryza sativa Japonica Group] &gt;CAE04504.1 OSJNBb0059K02.14 [Oryza sativa Japonica Group]
LOC9269152	13.9194	4.7064	10.4625	3.97296	2.21523	3.18733	-1.65767	0.000339382	0.0101942	0.316951	down	NA	NA	17	NA	cellulose synthase-like protein E6 isoform X1 [Oryza sativa Japonica Group] &gt;Q651X6.1 RecName: Full=Cellulose synthase-like protein E6; AltName: Full=OsCslE6 [Oryza sativa Japonica Group] &gt;KAF2916692.1 hypothetical protein DAI22_09g138600 [Oryza sativa Japonica Group] &gt;BAD46391.1 putative cellulose synthase-like protein OsCslE1 [Oryza sativa Japonica Group]
LOC4338560	8.60593	6.00668	11.9728	3.85584	2.14396	2.4674	-1.65504	4.81e-05	0.00208919	0.317528	down	NA	K01188	8	NA	NA
LOC4339862	11.3921	15.0693	18.0185	5.29034	5.62617	3.18889	-1.65459	7.32e-07	6.06e-05	0.317629	down	GO:0016020	NA	17	membrane	NA
LOC4339277	17.4921	15.7109	27.1151	6.15728	4.96761	8.40869	-1.65392	8.49e-07	6.89e-05	0.317776	down	NA	NA	17	NA	protein LURP-one-related 5 [Oryza sativa Japonica Group] &gt;XP_052157237.1 protein LURP-one-related 5-like [Oryza glaberrima] &gt;KAB8100130.1 hypothetical protein EE612_030550 [Oryza sativa] &gt;AAT44132.1 unknown protein [Oryza sativa Japonica Group] &gt;AAT44277.1 unknown protein [Oryza sativa Japonica Group] &gt;EEE64316.1 hypothetical protein OsJ_19153 [Oryza sativa Japonica Group] &gt;KAF2…
LOC4330452	3.81795	2.41711	3.77061	1.08107	1.05796	1.09528	-1.65196	6.3e-08	7.83e-06	0.318207	down	NA	NA	17	NA	DNA-binding protein SMUBP-2 isoform X1 [Oryza sativa Japonica Group]
LOC4339406	23.1857	12.0296	24.1971	7.46589	5.67653	5.98043	-1.64497	7.76e-06	0.000456962	0.319753	down	NA	K05337	8	NA	chaperone protein dnaJ C76, chloroplastic isoform X1 [Oryza sativa Japonica Group] &gt;KAB8100306.1 hypothetical protein EE612_030787 [Oryza sativa] &gt;KAF2931769.1 hypothetical protein DAI22_05g236000 [Oryza sativa Japonica Group] &gt;BAS95020.1 Os05g0529700 [Oryza sativa Japonica Group]
LOC4329435	5.12111	8.54602	5.19288	13.6251	27.6786	18.4412	1.64292	1.21e-06	9.36e-05	3.12297	up	NA	NA	20	NA	uncharacterized protein LOC4329435 [Oryza sativa Japonica Group] &gt;EAZ23163.1 hypothetical protein OsJ_06849 [Oryza sativa Japonica Group] &gt;BAD23165.1 unknown protein [Oryza sativa Japonica Group] &gt;BAF08830.1 Os02g0505500 [Oryza sativa Japonica Group] &gt;BAG93437.1 unnamed protein product [Oryza sativa Japonica Group] &gt;BAS78826.1 Os02g0505500 [Oryza sativa Japonica Group]
LOC4331336	183.487	220.361	199.184	54.8574	56.5131	85.2382	-1.64262	2.23e-14	1.04e-11	0.320275	down	GO:0031410	K08235	17	cytoplasmic vesicle	probable xyloglucan endotransglucosylase/hydrolase protein 32 [Oryza sativa Japonica Group] &gt;XP_052149938.1 probable xyloglucan endotransglucosylase/hydrolase protein 32 [Oryza glaberrima] &gt;EEC74361.1 hypothetical protein OsI_09671 [Oryza sativa Indica Group] &gt;KAB8089813.1 hypothetical protein EE612_014826 [Oryza sativa] &gt;ABF93563.1 Glycosyl hydrolases family 16 protein, expressed [Or…
LOC4328780	16.2942	14.2883	13.0263	5.71236	5.10977	3.16832	-1.64196	8.98e-07	7.22e-05	0.320422	down	NA	K13248	17	NA	inorganic pyrophosphatase 2 [Oryza sativa Japonica Group] &gt;EAY85074.1 hypothetical protein OsI_06430 [Oryza sativa Indica Group] &gt;KAB8086538.1 hypothetical protein EE612_009879 [Oryza sativa] &gt;KAF2943851.1 hypothetical protein DAI22_02g096100 [Oryza sativa Japonica Group] &gt;BAD25655.1 putative phosphatase, orphan 1 [Oryza sativa Japonica Group] &gt;BAF08258.1 Os02g0226200 [Oryza sativa…
LOC4336975	1.47371	3.49098	1.88022	10.4496	6.26824	4.11446	1.63967	0.00171053	0.0361248	3.11594	up	NA	K02949	1	NA	40S ribosomal protein S11 [Oryza sativa Japonica Group] &gt;XP_015636633.1 40S ribosomal protein S11 [Oryza sativa Japonica Group] &gt;XP_015646982.1 40S ribosomal protein S11 [Oryza sativa Japonica Group] &gt;XP_015646984.1 40S ribosomal protein S11 [Oryza sativa Japonica Group] &gt;XP_052151571.1 40S ribosomal protein S11 [Oryza glaberrima] &gt;XP_052151573.1 40S ribosomal protein S11 [Oryza gl…
LOC4327259	5.6064	3.57554	6.58548	1.01006	2.09709	2.13941	-1.63941	0.00010872	0.00400847	0.320988	down	NA	NA	17	NA	NA
LOC4327159	33.5122	27.7944	47.191	10.1858	11.7868	13.6938	-1.6386	1.83e-09	3.24e-07	0.321168	down	NA	NA	17	NA	uncharacterized protein LOC4327159 isoform X1 [Oryza sativa Japonica Group] &gt;EAZ13722.1 hypothetical protein OsJ_03645 [Oryza sativa Japonica Group] &gt;BAD52952.1 unknown protein [Oryza sativa Japonica Group]
LOC4350065	0.336966	0.321244	0.325586	1.29474	0.582937	1.21643	1.63848	0.000962057	0.0232055	3.11338	up	GO:0005739	NA	20	mitochondrion	pentatricopeptide repeat-containing protein At1g11290, chloroplastic [Oryza sativa Japonica Group] &gt;KAB8114663.1 hypothetical protein EE612_054200 [Oryza sativa] &gt;ABA92133.1 pentatricopeptide, putative [Oryza sativa Japonica Group] &gt;AGY35719.1 SMK1 [Oryza sativa Japonica Group] &gt;EAZ17811.1 hypothetical protein OsJ_33354 [Oryza sativa Japonica Group] &gt;KAF2910081.1 hypothetical prote…
LOC4330124	4.81547	4.79317	8.04668	2.54251	1.40703	1.7248	-1.63683	0.000192921	0.00635902	0.321562	down	NA	NA	17	NA	remorin [Oryza sativa Japonica Group] &gt;EAY86855.1 hypothetical protein OsI_08239 [Oryza sativa Indica Group] &gt;KAB8088150.1 hypothetical protein EE612_012649 [Oryza sativa] &gt;EAZ23964.1 hypothetical protein OsJ_07690 [Oryza sativa Japonica Group] &gt;KAF2946069.1 hypothetical protein DAI22_02g264800 [Oryza sativa Japonica Group] &gt;BAD25231.1 putative remorin 1 [Oryza sativa Japonica Grou…
LOC107276549	1.22053	0.75516	1.11107	5.3857	2.3312	1.77105	1.63395	0.00173812	0.0363746	3.10361	up	NA	K00924	5	NA	receptor-like protein kinase HSL1 [Oryza sativa Japonica Group]
LOC4349163	8.80889	20.5962	11.2023	33.6795	48.4189	44.3326	1.63196	4.7e-07	4.13e-05	3.09933	up	NA	NA	20	NA	subtilisin-like protease SBT1.2 [Oryza sativa Japonica Group] &gt;AAM12497.1 putative serine protease [Oryza sativa Japonica Group] &gt;AAO00703.1 putative serine protease [Oryza sativa Japonica Group] &gt;AAP54706.1 Subtilisin N-terminal Region family protein, expressed [Oryza sativa Japonica Group] &gt;EAZ16740.1 hypothetical protein OsJ_32216 [Oryza sativa Japonica Group] &gt;KAF2914480.1 hypo…
LOC4336835	45.8136	31.608	55.3041	17.2741	13.5361	12.3621	-1.63194	7.22e-07	6.02e-05	0.322654	down	NA	NA	17	NA	S-norcoclaurine synthase [Oryza sativa Japonica Group] &gt;XP_052153269.1 norbelladine synthase-like [Oryza glaberrima] &gt;KAB8096719.1 hypothetical protein EE612_025289 [Oryza sativa] &gt;EAZ31829.1 hypothetical protein OsJ_15989 [Oryza sativa Japonica Group] &gt;KAF2935610.1 hypothetical protein DAI22_04g244700 [Oryza sativa Japonica Group] &gt;CAH67977.1 OSIGBa0142I02-OSIGBa0101B20.20 [Oryza …
LOC4330459	8.3371	6.18569	14.5818	1.96576	3.56333	4.17753	-1.6311	0.000117677	0.00428624	0.322841	down	NA	NA	17	NA	NA
LOC4345361	0.954862	0.443531	0.763101	2.61708	2.60638	1.59049	1.63036	0.000255062	0.00795979	3.09589	up	NA	NA	5	NA	uncharacterized protein LOC4345361 [Oryza sativa Japonica Group] &gt;BAD03480.1 unknown protein [Oryza sativa Japonica Group] &gt;BAD03754.1 unknown protein [Oryza sativa Japonica Group] &gt;BAF23537.1 Os08g0356800 [Oryza sativa Japonica Group] &gt;BAG90978.1 unnamed protein product [Oryza sativa Japonica Group] &gt;BAT05080.1 Os08g0356800 [Oryza sativa Japonica Group]
LOC4342639	1.17029	1.35495	1.876	0.371834	0.456533	0.619689	-1.62622	8.74e-05	0.00339313	0.323935	down	NA	K07198	12	NA	NA
LOC4323915	3.22975	2.16841	1.63376	9.28665	5.20768	7.3987	1.62415	0.000235259	0.00744468	3.08261	up	NA	NA	5	NA	uncharacterized protein LOC4323915 [Oryza sativa Japonica Group] &gt;KAB8083314.1 hypothetical protein EE612_005468 [Oryza sativa] &gt;EAZ13406.1 hypothetical protein OsJ_03325 [Oryza sativa Japonica Group] &gt;KAF2952101.1 hypothetical protein DAI22_01g310700 [Oryza sativa Japonica Group] &gt;BAD86922.1 unknown protein [Oryza sativa Japonica Group] &gt;BAD87460.1 unknown protein [Oryza sativa Ja…
LOC4340426	17.5025	16.6084	16.6757	95.1138	28.4301	29.0389	1.62356	0.00142276	0.0313323	3.08134	up	NA	NA	1	NA	fatty-acid-binding protein 2 isoform X2 [Oryza sativa Japonica Group] &gt;KAB8101649.1 hypothetical protein EE612_032534 [Oryza sativa] &gt;KAF2925698.1 hypothetical protein DAI22_06g072200 [Oryza sativa Japonica Group] &gt;BAD35986.1 unknown protein [Oryza sativa Japonica Group] &gt;BAF19000.1 Os06g0203600 [Oryza sativa Japonica Group] &gt;BAH00503.1 unnamed protein product [Oryza sativa Japonic…
LOC9268371	185.998	86.2283	99.4953	563.56	366.7	210.353	1.61578	0.000587719	0.0159955	3.06477	up	NA	NA	4	NA	universal stress protein PHOS32 [Oryza sativa Japonica Group] &gt;EAY97682.1 hypothetical protein OsI_19604 [Oryza sativa Indica Group] &gt;KAF2930364.1 hypothetical protein DAI22_05g129100 [Oryza sativa Japonica Group]
LOC4339665	0.860707	2.91218	2.68237	6.01478	7.90583	5.8439	1.61415	0.000670541	0.0176637	3.06132	up	NA	NA	5	NA	probable WRKY transcription factor 41 [Oryza sativa Japonica Group] &gt;Q0DFT7.1 RecName: Full=Transcription factor WRKY19; Short=OsWRKY19; AltName: Full=WRKY transcription factor 19 [Oryza sativa Japonica Group] &gt;ADX60272.1 bHLH transcription factor, partial [Oryza sativa Japonica Group] &gt;EEE64756.1 hypothetical protein OsJ_19612 [Oryza sativa Japonica Group] &gt;KAF2932202.1 hypothetical …
LOC4350431	2.83819	2.40943	1.76145	4.69983	12.1516	5.01411	1.60768	0.000588942	0.0160065	3.04762	up	NA	NA	9	NA	uncharacterized protein LOC4350431 [Oryza sativa Japonica Group] &gt;KAB8115157.1 hypothetical protein EE612_055292 [Oryza sativa] &gt;AAX96261.1 PB1 domain, putative [Oryza sativa Japonica Group] &gt;ABA93293.1 PB1 domain containing protein, expressed [Oryza sativa Japonica Group] &gt;EAZ29666.1 hypothetical protein OsJ_13728 [Oryza sativa Japonica Group] &gt;KAF2910721.1 hypothetical protein DA…
LOC4348796	13.8317	14.9055	11.9624	58.9664	40.3578	24.0392	1.60736	2.68e-05	0.00129757	3.04693	up	GO:0005739	K10144	9	mitochondrion	E3 ubiquitin-protein ligase RZFP34 isoform X2 [Oryza sativa Japonica Group]
LOC4326838	18.6645	12.851	12.8225	78.8828	32.3439	21.5095	1.60701	0.00152772	0.0332895	3.04621	up	NA	NA	5	NA	neutral/alkaline invertase 1, mitochondrial-like [Oryza sativa Japonica Group] &gt;KAB8081256.1 hypothetical protein EE612_002291 [Oryza sativa] &gt;KAF2949951.1 hypothetical protein DAI22_01g155100 [Oryza sativa Japonica Group] &gt;BAD53496.1 putative neutral invertase [Oryza sativa Japonica Group] &gt;BAD54740.1 putative neutral invertase [Oryza sativa Japonica Group] &gt;BAF04845.1 Os01g033210…
LOC4332635	7.77898	22.9529	11.4573	19.5331	48.1861	63.1151	1.60486	0.000717459	0.0185457	3.04167	up	NA	NA	9	NA	transcription factor bHLH148 [Oryza sativa Japonica Group] &gt;ABF95584.1 expressed protein [Oryza sativa Japonica Group] &gt;KAF2938938.1 hypothetical protein DAI22_03g154600 [Oryza sativa Japonica Group] &gt;BAF11836.1 Os03g0311600 [Oryza sativa Japonica Group] &gt;BAG96219.1 unnamed protein product [Oryza sativa Japonica Group] &gt;BAS83870.1 Os03g0311600 [Oryza sativa Japonica Group]
LOC4330772	1.59839	7.71314	4.35844	8.1364	20.4513	13.1888	1.6042	0.00253464	0.0476993	3.04027	up	NA	K25006	9	NA	NA
LOC4332175	2.28383	1.35673	2.0644	5.37117	8.72108	3.62922	1.60325	0.00030775	0.00940322	3.03826	up	GO:0004601	K00430	1	peroxidase activity	peroxidase A2 [Oryza sativa Japonica Group] &gt;ABF94830.1 Peroxidase N precursor, putative, expressed [Oryza sativa Japonica Group] &gt;EAZ26187.1 hypothetical protein OsJ_10056 [Oryza sativa Japonica Group] &gt;KAF2938209.1 hypothetical protein DAI22_03g101900 [Oryza sativa Japonica Group] &gt;BAF11397.1 Os03g0235000 [Oryza sativa Japonica Group] &gt;CAH69280.1 TPA: class III peroxidase 38 prec…
LOC4323880	21.7559	20.7174	38.1267	7.9779	8.19212	11.0022	-1.59767	4.89e-07	4.26e-05	0.33041	down	NA	NA	8	NA	crocetin glucosyltransferase, chloroplastic [Oryza sativa Japonica Group] &gt;BAF04115.2 Os01g0179600 [Oryza sativa Japonica Group] &gt;BAH01690.1 unnamed protein product [Oryza sativa Japonica Group] &gt;BAS70714.1 Os01g0179600 [Oryza sativa Japonica Group]
LOC4330256	6.53861	8.17178	4.59086	12.5309	27.8267	19.2689	1.59735	9.11e-06	0.000521237	3.02588	up	NA	NA	5	NA	uncharacterized protein LOC4330256 [Oryza sativa Japonica Group] &gt;EAY87002.1 hypothetical protein OsI_08397 [Oryza sativa Indica Group] &gt;KAB8088330.1 hypothetical protein EE612_012901 [Oryza sativa] &gt;KAF2946268.1 hypothetical protein DAI22_02g280300 [Oryza sativa Japonica Group] &gt;BAD27787.1 unknown protein [Oryza sativa Japonica Group] &gt;BAD28124.1 unknown protein [Oryza sativa Japo…
LOC4351184	17.7026	7.9803	18.2941	5.67202	3.51724	5.76179	-1.59716	0.000189657	0.00628169	0.330528	down	NA	K09422	8	NA	NA
LOC4346006	0.377597	0.195856	0.198116	0.581486	0.928937	0.883119	1.59354	0.00146117	0.0320078	3.01789	up	NA	NA	16	NA	putative pentatricopeptide repeat-containing protein At3g05240 [Oryza sativa Japonica Group] &gt;XP_015648824.1 putative pentatricopeptide repeat-containing protein At3g05240 [Oryza sativa Japonica Group] &gt;XP_015648825.1 putative pentatricopeptide repeat-containing protein At3g05240 [Oryza sativa Japonica Group] &gt;XP_015648826.1 putative pentatricopeptide repeat-containing protein At3g05240 …
LOC4344537	3.54961	6.89695	4.07145	10.1562	19.041	15.1177	1.59131	2.2e-06	0.000159791	3.01322	up	NA	NA	9	NA	uncharacterized protein LOC4344537 [Oryza sativa Japonica Group] &gt;KAF2917855.1 hypothetical protein DAI22_08g014400 [Oryza sativa Japonica Group] &gt;BAD09051.1 hypothetical protein [Oryza sativa Japonica Group]
LOC4343281	2.07758	2.71581	2.80728	1.05615	0.365214	1.10352	-1.58878	0.00216391	0.0427634	0.332453	down	GO:0016020	K12345	8	membrane	polyprenol reductase 2 [Oryza sativa Japonica Group] &gt;Q7F0Q2.1 RecName: Full=Polyprenol reductase 2 [Oryza sativa Japonica Group] &gt;EAZ39875.1 hypothetical protein OsJ_24314 [Oryza sativa Japonica Group] &gt;KAF2922902.1 hypothetical protein DAI22_07g148100 [Oryza sativa Japonica Group] &gt;BAC83358.1 putative 3-oxo-5-alpha-steroid 4-dehydrogenase [Oryza sativa Japonica Group] &gt;BAH00939.1…
LOC4347164	18.5418	10.9442	13.4865	66.2613	37.6392	24.7537	1.58871	0.000361697	0.0107091	3.0078	up	NA	K13464	1	NA	NA
LOC4340480	1.93005	1.02757	1.59051	6.3399	3.87216	3.58695	1.58843	0.000308184	0.00940492	3.00722	up	NA	NA	5	NA	uncharacterized protein LOC4340480 [Oryza sativa Japonica Group] &gt;KAB8101724.1 hypothetical protein EE612_032680 [Oryza sativa] &gt;EAZ36265.1 hypothetical protein OsJ_20586 [Oryza sativa Japonica Group] &gt;KAF2925799.1 hypothetical protein DAI22_06g079000 [Oryza sativa Japonica Group] &gt;BAF19048.2 Os06g0215100 [Oryza sativa Japonica Group] &gt;BAH01317.1 unnamed protein product [Oryza sati…
LOC4340445	7.97375	24.4083	13.663	28.5937	58.8897	52.0078	1.58611	0.000101021	0.0038254	3.00239	up	NA	K09338	9	NA	NA
LOC4330008	1.09184	0.969968	1.28996	0.166022	0.553864	0.411682	-1.58495	0.00270484	0.0494051	0.333337	down	NA	K03320	17	NA	ammonium transporter 1 member 2 [Oryza sativa Japonica Group] &gt;XP_052144418.1 ammonium transporter 1 member 2 [Oryza glaberrima] &gt;Q6K9G1.1 RecName: Full=Ammonium transporter 1 member 2; Short=OsAMT1;2 [Oryza sativa Japonica Group] &gt;EAY86727.1 hypothetical protein OsI_08109 [Oryza sativa Indica Group] &gt;KAB8087986.1 hypothetical protein EE612_012438 [Oryza sativa] &gt;BAD21534.1 putativ…
LOC4349988	13.9852	11.7392	13.3589	39.9721	34.7302	44.2377	1.58303	1.43e-13	6.13e-11	2.99599	up	GO:0009536	NA	5	plastid	lipase-like PAD4 [Oryza sativa Japonica Group] &gt;AAX96052.1 Lipase, putative [Oryza sativa Japonica Group] &gt;ABA91873.1 Lipase family protein, expressed [Oryza sativa Japonica Group] &gt;KAF2909924.1 hypothetical protein DAI22_11g062200 [Oryza sativa Japonica Group]
LOC4346945	1.93408	1.94844	2.00527	7.86219	4.3254	5.50152	1.58303	3.25e-05	0.00151162	2.99597	up	NA	NA	5	NA	zinc finger AN1 domain-containing stress-associated protein 17 [Oryza sativa Japonica Group] &gt;Q6H595.1 RecName: Full=Zinc finger AN1 domain-containing stress-associated protein 17; Short=OsSAP17 [Oryza sativa Japonica Group] &gt;KAF2916014.1 hypothetical protein DAI22_09g084900 [Oryza sativa Japonica Group] &gt;BAD26104.1 zinc finger (AN1-like)-like protein [Oryza sativa Japonica Group] &gt;BA…
LOC4341467	3.26135	7.83466	4.474	18.0966	16.5587	11.3133	1.5807	2.45e-05	0.00120752	2.99114	up	NA	K01115	9	NA	phospholipase D alpha 2-like [Oryza sativa Japonica Group] &gt;KAF2927460.1 hypothetical protein DAI22_06g207200 [Oryza sativa Japonica Group] &gt;BAD35529.1 phospholipase D [Oryza sativa Japonica Group] &gt;BAF19929.1 Os06g0604200 [Oryza sativa Japonica Group] &gt;BAH00401.1 unnamed protein product [Oryza sativa Japonica Group] &gt;BAS98515.1 Os06g0604200 [Oryza sativa Japonica Group]
LOC4330402	13.3645	27.6328	18.3589	36.2321	88.7513	54.6515	1.57857	2.21e-05	0.00110396	2.98674	up	NA	K08235	9	NA	probable xyloglucan endotransglucosylase/hydrolase protein 30 [Oryza sativa Japonica Group] &gt;KAB8088448.1 hypothetical protein EE612_013067 [Oryza sativa] &gt;EEE57621.1 hypothetical protein OsJ_08020 [Oryza sativa Japonica Group] &gt;KAF2946469.1 hypothetical protein DAI22_02g296000 [Oryza sativa Japonica Group] &gt;BAD08162.1 putative xyloglucan endo-1,4-beta-D-glucanase [Oryza sativa Japoni…
LOC4346870	2.67824	2.12818	4.05778	9.66339	8.93276	8.21366	1.57782	7.14e-06	0.00042825	2.98519	up	NA	NA	5	NA	heavy metal-associated isoprenylated plant protein 23 [Oryza sativa Japonica Group] &gt;XP_052167182.1 heavy metal-associated isoprenylated plant protein 23-like [Oryza glaberrima] &gt;EAZ44469.1 hypothetical protein OsJ_29086 [Oryza sativa Japonica Group] &gt;KAF2915883.1 hypothetical protein DAI22_09g073800 [Oryza sativa Japonica Group]
LOC4337840	0.451834	0.533827	0.29687	1.45264	0.837606	1.60223	1.5771	0.00118355	0.0275028	2.98369	up	NA	NA	20	NA	pentatricopeptide repeat-containing protein At2g13600 [Oryza sativa Japonica Group] &gt;XP_052156514.1 pentatricopeptide repeat-containing protein At2g13600-like [Oryza glaberrima] &gt;EEC78542.1 hypothetical protein OsI_18502 [Oryza sativa Indica Group] &gt;KAB8098166.1 hypothetical protein EE612_027171 [Oryza sativa] &gt;AAU44160.1 unknown protein [Oryza sativa Japonica Group] &gt;AAV31314.1 un…
LOC4329616	3.04446	1.78184	2.48417	7.81014	4.39049	10.1352	1.5758	0.000152013	0.00525194	2.98101	up	NA	NA	5	NA	U-box domain-containing protein 25 [Oryza sativa Japonica Group] &gt;KAB8087421.1 hypothetical protein EE612_011648 [Oryza sativa] &gt;KAF2945224.1 hypothetical protein DAI22_02g202400 [Oryza sativa Japonica Group] &gt;USI00131.1 putative U-box domain-containing protein [Oryza sativa Japonica Group] &gt;BAF08999.2 Os02g0548700 [Oryza sativa Japonica Group] &gt;BAS79143.1 Os02g0548700 [Oryza sativ…
LOC4327132	13.9915	7.12936	8.29741	39.7634	25.5173	22.9728	1.57428	0.000112922	0.00413731	2.97786	up	NA	NA	5	NA	protein THYLAKOID RHODANESE-LIKE, chloroplastic-like [Oryza sativa Japonica Group] &gt;XP_052148627.1 protein THYLAKOID RHODANESE-LIKE, chloroplastic-like [Oryza glaberrima] &gt;KAB8080172.1 hypothetical protein EE612_000547 [Oryza sativa] &gt;KAF2948691.1 hypothetical protein DAI22_01g053200 [Oryza sativa Japonica Group] &gt;BAD68125.1 unknown protein [Oryza sativa Japonica Group] &gt;BAF04083.1…
LOC4324364	16.9366	7.06041	14.2484	5.73186	3.20868	3.54541	-1.57131	0.000235143	0.00744468	0.336503	down	NA	K00696	17	NA	probable sucrose-phosphate synthase 1 [Oryza sativa Japonica Group] &gt;XP_015621706.1 probable sucrose-phosphate synthase 1 [Oryza sativa Japonica Group] &gt;A2WYE9.2 RecName: Full=Probable sucrose-phosphate synthase 1; AltName: Full=UDP-glucose-fructose-phosphate glucosyltransferase [Oryza sativa Indica Group] &gt;Q0JGK4.2 RecName: Full=Probable sucrose-phosphate synthase 1; AltName: Full=Sucro…
LOC107275818	2.8234	1.45554	1.56804	0.362027	1.00559	0.673246	-1.56947	0.00186965	0.0383201	0.336933	down	GO:0016020	K24194	17	membrane	boron transporter 4 [Oryza sativa Japonica Group] &gt;ABD78950.1 boron transporter [Oryza sativa Japonica Group] &gt;KAB8080177.1 hypothetical protein EE612_000555 [Oryza sativa] &gt;KAF2948698.1 hypothetical protein DAI22_01g053700 [Oryza sativa Japonica Group] &gt;BAS70670.1 Os01g0175700 [Oryza sativa Japonica Group]
LOC4345973	149.71	112.859	85.0054	459.277	282.131	289.508	1.56651	7.89e-06	0.000461401	2.96188	up	NA	K24687	5	NA	zinc finger A20 and AN1 domain-containing stress-associated protein 11 [Oryza sativa Japonica Group] &gt;Q84PD8.1 RecName: Full=Zinc finger A20 and AN1 domain-containing stress-associated protein 11; Short=OsSAP11 [Oryza sativa Japonica Group] &gt;AAT11791.1 putative zinc finger transcription factor [Oryza sativa] &gt;EAZ07540.1 hypothetical protein OsI_29795 [Oryza sativa Indica Group] &gt;AAO72…
LOC4334236	1.27804	2.07587	0.877683	4.16589	4.81398	3.5708	1.56638	0.00017767	0.00596419	2.96162	up	GO:0009536	K23541	20	plastid	pentatricopeptide repeat-containing protein At5g46460, mitochondrial [Oryza sativa Japonica Group] &gt;KAB8093744.1 hypothetical protein EE612_020677 [Oryza sativa] &gt;AAP50943.1 hypothetical protein [Oryza sativa Japonica Group] &gt;AAR87337.1 hypothetical protein [Oryza sativa Japonica Group] &gt;ABF99063.1 expressed protein [Oryza sativa Japonica Group] &gt;EAZ28706.1 hypothetical protein OsJ…
LOC4349956	6.19361	4.40843	4.73234	17.8326	15.3286	12.6751	1.56562	1.68e-07	1.8e-05	2.96004	up	NA	NA	5	NA	aspartic proteinase Asp1-like [Oryza sativa Japonica Group] &gt;KAF2909847.1 hypothetical protein DAI22_11g057100 [Oryza sativa Japonica Group]
LOC4339101	10.6872	12.9691	8.33951	33.28	25.8941	35.7158	1.55849	9.9e-10	1.89e-07	2.94545	up	NA	K22756	5	NA	U-box domain-containing protein 16 [Oryza sativa Japonica Group] &gt;EAY98421.1 hypothetical protein OsI_20336 [Oryza sativa Indica Group] &gt;KAB8099878.1 hypothetical protein EE612_030177 [Oryza sativa] &gt;AAT01358.1 putative arm repeat protein [Oryza sativa Japonica Group] &gt;KAF2931271.1 hypothetical protein DAI22_05g205900 [Oryza sativa Japonica Group] &gt;USI00090.1 putative spotted leaf …
LOC4340238	0.821934	0.859142	1.59035	0.229979	0.331659	0.582757	-1.55133	0.00254211	0.0477707	0.341195	down	NA	NA	17	NA	putative receptor protein kinase ZmPK1 [Oryza sativa Japonica Group]
LOC4324459	612.973	356.821	723.022	315.981	164.677	91.2757	-1.55009	0.00195637	0.0397044	0.341489	down	NA	NA	8	NA	homeotic protein female sterile [Oryza sativa Japonica Group] &gt;EAZ14934.1 hypothetical protein OsJ_04866 [Oryza sativa Japonica Group] &gt;BAB63632.1 putative bundle sheath cell specific protein 1 [Oryza sativa Japonica Group] &gt;BAF07401.1 Os01g0963600 [Oryza sativa Japonica Group] &gt;BAG87564.1 unnamed protein product [Oryza sativa Japonica Group] &gt;BAG89711.1 unnamed protein product [Or…
LOC4330188	0.574094	0.654879	0.945019	2.54082	1.73074	2.11487	1.54687	5.39e-05	0.00228305	2.92183	up	NA	NA	5	NA	nitrate regulatory gene2 protein [Oryza sativa Japonica Group] &gt;KAF2946155.1 hypothetical protein DAI22_02g271100 [Oryza sativa Japonica Group]
LOC4344361	28.5355	22.6038	30.3778	11.2319	9.10291	7.80301	-1.54388	8.45e-08	1.01e-05	0.342961	down	NA	K05953	17	NA	nicotianamine synthase 3 [Oryza sativa Japonica Group] &gt;XP_052161221.1 nicotianamine synthase 3 [Oryza glaberrima] &gt;A2YQ58.2 RecName: Full=Nicotianamine synthase 3; AltName: Full=S-adenosyl-L-methionine:S-adenosyl-L-methionine:S-adenosyl-methionine 3-amino-3-carboxypropyltransferase 3; Short=OsNAS3 [Oryza sativa Indica Group] &gt;Q0D3F2.1 RecName: Full=Nicotianamine synthase 3; AltName: Ful…
LOC4334513	27.3822	9.07686	29.0965	10.0404	6.38355	6.35741	-1.54187	0.00171327	0.0361248	0.34344	down	NA	NA	8	NA	chaperonin-like RbcX protein 2, chloroplastic [Oryza sativa Japonica Group] &gt;KAB8094100.1 hypothetical protein EE612_021161 [Oryza sativa] &gt;AAP21431.1 unknown protein [Oryza sativa Japonica Group] &gt;ABF99458.1 expressed protein [Oryza sativa Japonica Group] &gt;ASM94121.1 hypothetical protein [Oryza sativa Japonica Group] &gt;EAZ28995.1 hypothetical protein OsJ_13043 [Oryza sativa Japonic…
LOC4324334	55.9085	121.073	51.1938	141.034	283.319	247.005	1.54177	4.61e-05	0.00201381	2.91152	up	NA	K13195	16	NA	glycine-rich RNA-binding protein 4, mitochondrial [Oryza sativa Japonica Group] &gt;XP_015622054.1 glycine-rich RNA-binding protein 4, mitochondrial [Oryza sativa Japonica Group] &gt;EAY76961.1 hypothetical protein OsI_04919 [Oryza sativa Indica Group] &gt;KAB8084897.1 hypothetical protein EE612_007555 [Oryza sativa] &gt;EAZ14617.1 hypothetical protein OsJ_04542 [Oryza sativa Japonica Group] &gt;…
LOC4337461	49.505	48.6205	33.8067	121.189	117.158	151.766	1.54155	7.11e-11	1.78e-08	2.91107	up	GO:0009536;GO:0031410	NA	5	plastid; cytoplasmic vesicle	NDR1/HIN1-like protein 2 [Oryza sativa Japonica Group] &gt;EAY96115.1 hypothetical protein OsI_17993 [Oryza sativa Indica Group] &gt;KAB8097593.1 hypothetical protein EE612_026367 [Oryza sativa] &gt;KAF2936629.1 hypothetical protein DAI22_04g316200 [Oryza sativa Japonica Group] &gt;CAE03457.1 OSJNBa0088H09.15 [Oryza sativa Japonica Group] &gt;CAJ86170.1 H0913C04.11 [Oryza sativa]
LOC4346768	6.49385	2.40124	4.82449	19.254	9.12332	11.9074	1.54048	0.00134946	0.0300646	2.90891	up	NA	NA	5	NA	probable WRKY transcription factor 30 [Oryza sativa Japonica Group] &gt;AAT84161.1 transcription factor WRKY74 [Oryza sativa Indica Group] &gt;KAB8110132.1 hypothetical protein EE612_047066 [Oryza sativa] &gt;EAZ44315.1 hypothetical protein OsJ_28937 [Oryza sativa Japonica Group] &gt;KAF2915707.1 hypothetical protein DAI22_09g059400 [Oryza sativa Japonica Group] &gt;BAD28444.1 WRKY family transcr…
LOC4347545	54.5003	29.3008	59.4336	21.0146	13.4312	15.3234	-1.53942	3.68e-05	0.00167426	0.344024	down	GO:0031410	K01188	8	cytoplasmic vesicle	NA
LOC4349347	114.38	107.33	80.5056	14.5522	37.2875	56.6439	-1.53796	0.000277272	0.00857747	0.344372	down	NA	K20628	17	NA	NA
LOC4340724	121.421	45.1851	94.5237	40.1189	23.5815	30.1522	-1.53583	0.000446155	0.0128423	0.344881	down	NA	K03549	8	NA	potassium transporter 24 [Oryza sativa Japonica Group] &gt;Q5Z6K9.1 RecName: Full=Potassium transporter 24; AltName: Full=OsHAK24 [Oryza sativa Japonica Group] &gt;KAF2926226.1 hypothetical protein DAI22_06g110300 [Oryza sativa Japonica Group] &gt;BAD54410.1 putative potassium transporter [Oryza sativa Japonica Group] &gt;BAF19271.1 Os06g0270200 [Oryza sativa Japonica Group]
LOC4344575	1.07363	1.78362	1.34291	6.41482	2.62245	2.90737	1.53452	0.0013682	0.0303731	2.89692	up	NA	NA	9	NA	kelch repeat-containing protein At3g27220 isoform X2 [Oryza sativa Japonica Group] &gt;KAB8107273.1 hypothetical protein EE612_041927 [Oryza sativa] &gt;EAZ41389.1 hypothetical protein OsJ_25907 [Oryza sativa Japonica Group] &gt;KAB8107274.1 hypothetical protein EE612_041927 [Oryza sativa] &gt;KAF2917923.1 hypothetical protein DAI22_08g019800 [Oryza sativa Japonica Group] &gt;KAF2917926.1 hypothe…
LOC4348105	1.46402	6.93559	2.90995	12.0981	8.96074	11.1062	1.53368	0.00245764	0.0468048	2.89523	up	NA	NA	9	NA	thaumatin-like protein 1b [Oryza sativa Japonica Group] &gt;AAK63884.1 Putative thaumatin-like protein [Oryza sativa] &gt;AAP52110.1 Thaumatin-like protein 1 precursor, putative, expressed [Oryza sativa Japonica Group] &gt;KAF2912598.1 hypothetical protein DAI22_10g023600 [Oryza sativa Japonica Group]
LOC4331848	105.575	58.4478	61.5262	233.228	218.477	213.686	1.53303	1.15e-06	8.91e-05	2.89393	up	NA	K09286	5	NA	ethylene-responsive transcription factor ERF073 [Oryza sativa Japonica Group] &gt;AAV98703.1 BTH-induced ERF transcriptional factor 4 [Oryza sativa Indica Group] &gt;AAK92632.1 Putative EREBP-like protein [Oryza sativa Japonica Group] &gt;ABF94333.1 AP2 domain containing protein, expressed [Oryza sativa Japonica Group] &gt;ACJ74069.1 AP2/ERF domain protein [Oryza sativa Japonica Group] &gt;ADR669…
LOC4327301	68.5286	53.7297	85.5012	32.1871	16.1614	23.9035	-1.5279	1.72e-05	0.000899133	0.346783	down	NA	K00850	17	NA	ATP-dependent 6-phosphofructokinase 6 [Oryza sativa Japonica Group] &gt;XP_052154390.1 ATP-dependent 6-phosphofructokinase 6-like [Oryza glaberrima] &gt;EAY72859.1 hypothetical protein OsI_00730 [Oryza sativa Indica Group] &gt;KAB8080319.1 hypothetical protein EE612_000765 [Oryza sativa] &gt;KAF2948866.1 hypothetical protein DAI22_01g066100 [Oryza sativa Japonica Group] &gt;BAD72228.1 putative 6-…
LOC4333956	1.25519	1.13292	1.55742	3.43612	4.37312	3.82909	1.5265	6.77e-05	0.00274669	2.88086	up	NA	NA	20	NA	NA
LOC4336662	9.3611	8.27008	12.2505	2.64868	2.69262	5.33983	-1.52583	1.46e-05	0.000776426	0.34728	down	GO:0009536;GO:0016020	NA	8	plastid; membrane	lysine histidine transporter-like 8 [Oryza sativa Japonica Group] &gt;KAB8096465.1 hypothetical protein EE612_024915 [Oryza sativa] &gt;EEE61492.1 hypothetical protein OsJ_15778 [Oryza sativa Japonica Group] &gt;KAF2935342.1 hypothetical protein DAI22_04g225300 [Oryza sativa Japonica Group] &gt;CAE01852.2 OSJNBa0084K11.20 [Oryza sativa Japonica Group] &gt;BAF15471.1 Os04g0562100 [Oryza sativa Jap…
LOC4332475	10.1596	7.20236	9.63774	35.6912	15.375	26.621	1.5232	8.56e-05	0.00333924	2.87428	up	NA	K20536	5	NA	mitogen-activated protein kinase 5 isoform X1 [Oryza sativa Japonica Group]
LOC4336365	6.3658	2.70096	10.4662	2.2258	2.49802	2.24117	-1.52121	0.00185717	0.0381274	0.348394	down	GO:0016020	K03320	17	membrane	NA
LOC4338115	8.12575	4.28598	4.90399	23.4598	14.4215	12.0324	1.5198	0.000540144	0.0150086	2.86751	up	NA	NA	5	NA	NA
LOC4351554	4.60688	3.24302	3.124	15.3271	10.1124	5.85391	1.51832	0.000617511	0.0166193	2.86457	up	GO:0009536	NA	5	plastid	uncharacterized protein LOC4351554 [Oryza sativa Japonica Group] &gt;KAB8116672.1 hypothetical protein EE612_057912 [Oryza sativa] &gt;ABA96514.1 expressed protein [Oryza sativa Japonica Group] &gt;KAF2906753.1 hypothetical protein DAI22_12g044300 [Oryza sativa Japonica Group] &gt;BAF29224.2 Os12g0158700 [Oryza sativa Japonica Group] &gt;BAH00879.1 unnamed protein product [Oryza sativa Japonica G…
LOC4336618	237.767	118.804	185.969	107.588	33.7563	46.8783	-1.51678	0.00234293	0.0452573	0.349465	down	GO:0005739	K13783	17	mitochondrion	NA
LOC4343984	10.4012	7.00735	6.25966	32.3143	14.4722	21.2103	1.51474	0.000233947	0.00742208	2.85747	up	NA	NA	1	NA	transcription factor BHLH062-like [Oryza sativa Japonica Group] &gt;XP_015645393.1 transcription factor BHLH062-like [Oryza sativa Japonica Group] &gt;Q69V10.1 RecName: Full=Transcription factor BHLH062; AltName: Full=Basic helix-loop-helix protein 1; Short=OsbHLH1; AltName: Full=Basic helix-loop-helix protein 62; Short=OsbHLH062; AltName: Full=bHLH transcription factor bHLH062 [Oryza sativa Japo…
LOC4337475	2.99587	4.46831	3.37384	0.655962	1.19871	2.0324	-1.51137	0.00130111	0.0293293	0.350777	down	GO:0016020	K22736	12	membrane	vacuolar iron transporter homolog 5 [Oryza sativa Japonica Group] &gt;XP_052153352.1 vacuolar iron transporter homolog 5 [Oryza glaberrima] &gt;Q7XTL7.3 RecName: Full=Vacuolar iron transporter homolog 5; AltName: Full=Protein NODULIN-LIKE 5 [Oryza sativa Japonica Group] &gt;EAY96130.1 hypothetical protein OsI_18009 [Oryza sativa Indica Group] &gt;KAB8097610.1 hypothetical protein EE612_026390 [Or…
LOC4348247	4.53544	9.68727	4.91993	10.2997	33.2171	11.6265	1.51136	0.0021254	0.042204	2.85079	up	NA	K19861	9	NA	acyl transferase 1 [Oryza sativa Japonica Group] &gt;Q7G4G7.1 RecName: Full=Acyl transferase 1; Short=OsAT1; AltName: Full=Protein SPOTTED LEAF 18 [Oryza sativa Japonica Group] &gt;AAN05389.1 putative acetyl transferase [Oryza sativa Japonica Group] &gt;AAP52614.1 Transferase family protein, expressed [Oryza sativa Japonica Group] &gt;AAX95735.1 Transferase family [Oryza sativa Japonica Group] &g…
LOC4348716	0.80858	1.66167	0.835749	2.29395	3.35116	3.67261	1.50773	0.00171846	0.0361764	2.84363	up	GO:0005739	K09791	20	mitochondrion	uncharacterized protein LOC4348716 [Oryza sativa Japonica Group] &gt;XP_015613272.1 uncharacterized protein LOC4348716 [Oryza sativa Japonica Group] &gt;XP_052169478.1 uncharacterized protein LOC127786184 [Oryza glaberrima] &gt;EEC67031.1 hypothetical protein OsI_33757 [Oryza sativa Indica Group] &gt;ABB47693.1 expressed protein [Oryza sativa Japonica Group] &gt;ABG66096.1 expressed protein [Oryz…
LOC4333912	22.4589	44.4051	30.9702	69.0337	117.398	94.2638	1.50614	2.81e-07	2.73e-05	2.84049	up	GO:0004674;GO:0005524;GO:0005739;GO:0006468	K00924	9	protein serine/threonine kinase activity; ATP binding; mitochondrion; protein phosphorylation	receptor protein kinase TMK1 [Oryza sativa Japonica Group] &gt;ABF98558.1 Protein kinase domain containing protein, expressed [Oryza sativa Japonica Group] &gt;KAF2940997.1 hypothetical protein DAI22_03g315600 [Oryza sativa Japonica Group]
LOC107281441	0.423331	0.427354	0.572487	0.150704	0.135775	0.223911	-1.50523	0.00058376	0.0159529	0.352273	down	NA	NA	17	NA	NA
LOC4327481	106.476	69.2209	107.05	36.4613	28.2696	36.8044	-1.50127	2.51e-07	2.5e-05	0.353243	down	GO:0031410	NA	17	cytoplasmic vesicle	uncharacterized protein LOC4327481 [Oryza sativa Japonica Group] &gt;KAB8084015.1 hypothetical protein EE612_006453 [Oryza sativa] &gt;EAZ13932.1 hypothetical protein OsJ_03858 [Oryza sativa Japonica Group] &gt;KAF2952970.1 hypothetical protein DAI22_01g376100 [Oryza sativa Japonica Group] &gt;BAD82700.1 unknown protein [Oryza sativa Japonica Group] &gt;BAF06527.1 Os01g0815400 [Oryza sativa Japon…
LOC4339096	14.5336	14.6068	20.8667	6.96639	5.16191	5.68469	-1.49671	1.74e-07	1.85e-05	0.354361	down	GO:0016020	NA	8	membrane	protein NUCLEAR FUSION DEFECTIVE 4 [Oryza sativa Japonica Group] &gt;XP_052154872.1 protein NUCLEAR FUSION DEFECTIVE 4-like [Oryza glaberrima] &gt;EEC79398.1 hypothetical protein OsI_20325 [Oryza sativa Indica Group] &gt;KAB8099869.1 hypothetical protein EE612_030159 [Oryza sativa] &gt;EEE64079.1 hypothetical protein OsJ_18910 [Oryza sativa Japonica Group] &gt;BAF17746.1 Os05g0475700 [Oryza sativ…
LOC4330324	24.9629	14.3913	9.79267	60.511	36.9141	42.446	1.49614	0.000377006	0.01107	2.82087	up	GO:0031410	K16281	5	cytoplasmic vesicle	E3 ubiquitin-protein ligase RHA1B [Oryza sativa Japonica Group] &gt;XP_052141817.1 brassinosteroid-responsive RING protein 1-like [Oryza glaberrima] &gt;KAB8088424.1 hypothetical protein EE612_013023 [Oryza sativa] &gt;EAZ24190.1 hypothetical protein OsJ_07936 [Oryza sativa Japonica Group] &gt;KAF2946368.1 hypothetical protein DAI22_02g287900 [Oryza sativa Japonica Group] &gt;USH99938.1 zinc fing…
LOC4346695	14.5054	8.97735	18.0471	3.97979	5.89885	5.23959	-1.49598	1.51e-05	0.000798037	0.35454	down	NA	K13348	17	NA	NA
LOC9268670	2.74917	2.59321	3.71985	7.96156	10.4811	7.51756	1.49426	1.72e-06	0.000129519	2.81719	up	NA	NA	5	NA	uncharacterized protein LOC9268670 [Oryza sativa Japonica Group] &gt;KAB8082825.1 hypothetical protein EE612_004843 [Oryza sativa] &gt;EAZ13010.1 hypothetical protein OsJ_02929 [Oryza sativa Japonica Group] &gt;KAF2951556.1 hypothetical protein DAI22_01g271300 [Oryza sativa Japonica Group] &gt;BAD72357.1 hypothetical protein [Oryza sativa Japonica Group] &gt;BAH91224.1 Os01g0665900 [Oryza sativa …
LOC4347423	60.9638	51.652	43.6277	210.398	106.552	120.739	1.49295	3.36e-05	0.0015539	2.81464	up	NA	K24687	5	NA	NA
LOC4327931	8.97251	8.96346	7.03934	34.1447	20.1657	15.2199	1.49226	7.64e-05	0.00303761	2.81329	up	NA	K12125	4	NA	NA
LOC4344544	38.8917	38.2157	26.2151	137.632	87.0902	62.8433	1.49041	6.89e-05	0.00278858	2.80969	up	NA	K16865	4	NA	uncharacterized protein LOC4344544 [Oryza sativa Japonica Group] &gt;EAZ05422.1 hypothetical protein OsI_27634 [Oryza sativa Indica Group] &gt;KAB8107212.1 hypothetical protein EE612_041837 [Oryza sativa] &gt;EAZ41340.1 hypothetical protein OsJ_25855 [Oryza sativa Japonica Group] &gt;KAF2917864.1 hypothetical protein DAI22_08g015000 [Oryza sativa Japonica Group] &gt;BAD10818.1 putative MA3 domain…
LOC4340093	28.2172	46.0577	43.646	135.771	106.268	86.3687	1.48846	8.59e-07	6.95e-05	2.8059	up	GO:0009536	K10781	9	plastid	palmitoyl-acyl carrier protein thioesterase, chloroplastic [Oryza sativa Japonica Group] &gt;KAB8101171.1 hypothetical protein EE612_031877 [Oryza sativa] &gt;EAZ35801.1 hypothetical protein OsJ_20094 [Oryza sativa Japonica Group] &gt;KAF2925136.1 hypothetical protein DAI22_06g030200 [Oryza sativa Japonica Group] &gt;BAA83582.1 putative acyl-ACP thioesterase [Oryza sativa Japonica Group] &gt;BAF1…
LOC9270706	10.7298	35.8731	24.9558	80.1702	63.2063	53.717	1.48624	0.000424511	0.0123337	2.80158	up	NA	NA	5	NA	uncharacterized protein LOC9270706 isoform X2 [Oryza sativa Japonica Group] &gt;XP_052161196.1 uncharacterized protein LOC127778617 [Oryza glaberrima] &gt;EEC82676.1 hypothetical protein OsI_27320 [Oryza sativa Indica Group] &gt;KAB8106857.1 hypothetical protein EE612_041366 [Oryza sativa] &gt;KAF2924498.1 hypothetical protein DAI22_07g272700 [Oryza sativa Japonica Group] &gt;BAC10078.1 hypotheti…
LOC4339609	11.6663	20.7298	14.8769	51.0799	41.0248	39.6038	1.48619	1.24e-07	1.38e-05	2.80149	up	NA	K09519	5	NA	dnaJ homolog subfamily B member 4 [Oryza sativa Japonica Group] &gt;XP_052154383.1 uncharacterized protein LOC127772496 [Oryza glaberrima] &gt;AAU10651.1 putative heat shock protein, hsp40 [Oryza sativa Japonica Group] &gt;EEE64688.1 hypothetical protein OsJ_19543 [Oryza sativa Japonica Group] &gt;KAF2932104.1 hypothetical protein DAI22_05g262500 [Oryza sativa Japonica Group] &gt;BAF18234.1 Os05g…
LOC4350062	0.567581	1.10315	0.612791	1.79717	3.05684	1.55152	1.48438	0.000620111	0.0166518	2.79797	up	NA	K17302	9	NA	proline-rich receptor-like protein kinase PERK2 [Oryza sativa Japonica Group] &gt;KAF2910078.1 hypothetical protein DAI22_11g072600 [Oryza sativa Japonica Group]
LOC4326760	4.17115	2.09291	4.62813	15.9027	6.49769	7.99914	1.48433	0.00232017	0.0449573	2.79787	up	GO:0003677	NA	5	DNA binding	NA
LOC4329558	8.57598	6.39287	7.03214	26.0184	24.7728	10.707	1.482	0.000324049	0.00980476	2.79336	up	NA	NA	5	NA	uncharacterized protein LOC4329558 [Oryza sativa Japonica Group] &gt;KAF2945136.1 hypothetical protein DAI22_02g195400 [Oryza sativa Japonica Group] &gt;BAD28431.1 unknown protein [Oryza sativa Japonica Group] &gt;BAD29286.1 unknown protein [Oryza sativa Japonica Group] &gt;BAF08945.1 Os02g0533700 [Oryza sativa Japonica Group] &gt;BAS79049.1 Os02g0533700 [Oryza sativa Japonica Group]
LOC4331879	3.21501	2.76911	2.97396	12.1012	6.81701	5.99541	1.48162	0.000221025	0.00710283	2.79262	up	NA	NA	5	NA	uncharacterized protein LOC4331879 [Oryza sativa Japonica Group] &gt;ABF94370.1 expressed protein [Oryza sativa Japonica Group] &gt;KAF2937696.1 hypothetical protein DAI22_03g068100 [Oryza sativa Japonica Group] &gt;BAF11123.1 Os03g0187400 [Oryza sativa Japonica Group] &gt;BAG94447.1 unnamed protein product [Oryza sativa Japonica Group] &gt;BAS82687.1 Os03g0187400 [Oryza sativa Japonica Group]
LOC4336260	247.764	141.027	321.776	83.5847	81.7254	95.1864	-1.48035	1.25e-05	0.000683408	0.358402	down	GO:0003677;GO:0005622;GO:0008270	NA	17	DNA binding; intracellular; zinc ion binding	NA
LOC4338950	16.0982	22.618	23.956	70.2227	49.6915	54.1027	1.47639	7e-08	8.52e-06	2.78252	up	NA	NA	5	NA	uncharacterized protein LOC4338950 [Oryza sativa Japonica Group] &gt;KAF2931046.1 hypothetical protein DAI22_05g180100 [Oryza sativa Japonica Group]
LOC9269387	6.02946	9.81208	9.3234	21.6294	25.8746	23.0478	1.47639	7.37e-10	1.48e-07	2.78251	up	NA	NA	9	NA	uncharacterized protein LOC9269387 [Oryza sativa Japonica Group] &gt;KAB8110539.1 hypothetical protein EE612_047845 [Oryza sativa] &gt;KAF2916191.1 hypothetical protein DAI22_09g099700 [Oryza sativa Japonica Group] &gt;BAD28921.1 unknown protein [Oryza sativa Japonica Group] &gt;BAD29261.1 unknown protein [Oryza sativa Japonica Group] &gt;BAG97722.1 unnamed protein product [Oryza sativa Japonica …
LOC4337819	4.23683	5.46456	7.63077	1.64082	2.21761	2.48217	-1.47508	2.77e-06	0.000192473	0.359715	down	NA	K13667	17	NA	protein O-glucosyltransferase 1 isoform X1 [Oryza sativa Japonica Group]
LOC4332548	4.96655	5.62575	4.51629	10.926	21.2234	10.4958	1.47457	1.37e-05	0.000741323	2.77901	up	NA	K14496	9	NA	abscisic acid receptor PYL4 [Oryza sativa Japonica Group] &gt;ABF95453.1 Streptomyces cyclase/dehydrase family protein, expressed [Oryza sativa Japonica Group] &gt;KAF2938807.1 hypothetical protein DAI22_03g144900 [Oryza sativa Japonica Group] &gt;BAF11752.1 Os03g0297600 [Oryza sativa Japonica Group] &gt;BAS83734.1 Os03g0297600 [Oryza sativa Japonica Group]
LOC4343230	14.0009	23.369	20.2676	2.39277	10.2822	8.7226	-1.47438	0.00180895	0.0374779	0.359888	down	NA	K08235	17	NA	probable xyloglucan endotransglucosylase/hydrolase protein 32 [Oryza sativa Japonica Group] &gt;KAB8105392.1 hypothetical protein EE612_039222 [Oryza sativa] &gt;KAF2922800.1 hypothetical protein DAI22_07g140900 [Oryza sativa Japonica Group] &gt;BAC45131.1 putative xyloglucan endo-transglycosylase [Oryza sativa Japonica Group] &gt;BAH01448.1 unnamed protein product [Oryza sativa Japonica Group] &…
LOC9272001	25.9386	34.0692	24.2549	75.5367	94.1046	65.7972	1.47402	6.89e-10	1.4e-07	2.77795	up	GO:0031410	NA	5	cytoplasmic vesicle	NA
LOC9271554	14.1452	13.1993	12.0108	6.67038	3.14095	4.31093	-1.4735	0.000151824	0.00525194	0.360108	down	NA	NA	17	NA	NA
LOC9266437	3.65317	2.89322	2.34095	0.850999	1.644	0.66146	-1.47103	0.00054141	0.015027	0.360724	down	NA	NA	12	NA	NA
LOC4336784	1.02396	1.06354	0.696871	2.99212	2.16703	2.60263	1.47061	6.77e-06	0.000414473	2.7714	up	NA	K23541	5	NA	pentatricopeptide repeat-containing protein At3g26782, mitochondrial [Oryza sativa Japonica Group] &gt;KAF2935545.1 hypothetical protein DAI22_04g238800 [Oryza sativa Japonica Group]
LOC4330957	5.0069	7.8564	5.06728	13.4589	19.5131	17.2603	1.46991	1.07e-08	1.53e-06	2.77004	up	NA	K13413	4	NA	NA
LOC4325794	178.033	164.157	91.9819	389.926	484.515	340.212	1.46753	3.55e-06	0.000237368	2.76548	up	GO:0031410	NA	9	cytoplasmic vesicle	Bowman-Birk type wound-induced proteinase inhibitor WIP1 [Oryza sativa Japonica Group] &gt;EAY72404.1 hypothetical protein OsI_00258 [Oryza sativa Indica Group] &gt;KAB8079818.1 hypothetical protein EE612_000082 [Oryza sativa] &gt;EAZ10417.1 hypothetical protein OsJ_00250 [Oryza sativa Japonica Group] &gt;KAF2948238.1 hypothetical protein DAI22_01g021700 [Oryza sativa Japonica Group] &gt;BAA99380…
LOC4345775	6.964	8.54933	9.15039	1.94367	4.16555	3.00517	-1.46557	1.08e-05	0.000600482	0.362092	down	NA	NA	12	NA	transmembrane protein 45B [Oryza sativa Japonica Group] &gt;KAB8108791.1 hypothetical protein EE612_044745 [Oryza sativa] &gt;KAF2920028.1 hypothetical protein DAI22_08g179700 [Oryza sativa Japonica Group] &gt;BAD10308.1 plant viral-response family protein-like [Oryza sativa Japonica Group] &gt;BAD10684.1 plant viral-response family protein-like [Oryza sativa Japonica Group] &gt;BAF23902.1 Os08g0…
LOC4339209	56.4681	40.0518	31.5557	158.288	84.7334	111.873	1.46513	6.43e-05	0.00261718	2.76088	up	NA	K09286	5	NA	ethylene-responsive transcription factor 4 [Oryza sativa Japonica Group] &gt;XP_052157498.1 ethylene-responsive transcription factor 4-like [Oryza glaberrima] &gt;AAT10384.1 ethylene-responsive element binding factor [Oryza sativa] &gt;EAY98556.1 hypothetical protein OsI_20469 [Oryza sativa Indica Group] &gt;AAT07584.1 putative ethylene-responsive element binding factor [Oryza sativa Japonica Gro…
LOC4324827	39.3386	56.0694	65.9853	12.4593	20.6012	26.9279	-1.46418	2.52e-06	0.000179149	0.362443	down	GO:0009536	NA	17	plastid	uncharacterized protein LOC4324827 [Oryza sativa Japonica Group] &gt;KAB8084354.1 hypothetical protein EE612_006898 [Oryza sativa] &gt;KAF2953373.1 hypothetical protein DAI22_01g404400 [Oryza sativa Japonica Group] &gt;BAD82471.1 peroxidase-like protein [Oryza sativa Japonica Group] &gt;BAF06754.1 Os01g0855200 [Oryza sativa Japonica Group] &gt;BAS75284.1 Os01g0855200 [Oryza sativa Japonica Group]
LOC4330682	3.91353	4.72987	4.60595	13.7082	16.0705	6.75745	1.46366	7.9e-05	0.00312677	2.75808	up	NA	NA	1	NA	NA
LOC4349616	9.31963	5.78241	10.9092	2.75511	3.75392	3.16841	-1.46094	9.72e-06	0.000549838	0.363257	down	NA	NA	8	NA	NA
LOC9272501	10.8774	10.3828	17.3182	6.32435	3.51216	4.19641	-1.45804	0.000182618	0.00611377	0.363988	down	NA	NA	17	NA	NA
LOC4349205	1.13646	1.77973	1.82086	0.465422	0.569938	0.70423	-1.45731	0.000997518	0.0238263	0.364173	down	NA	K00799	17	NA	probable glutathione S-transferase GSTU6 [Oryza sativa Japonica Group] &gt;XP_052169341.1 probable glutathione S-transferase GSTU6 [Oryza glaberrima] &gt;AAM94536.1 putative glutathione S-transferase [Oryza sativa Japonica Group] &gt;AAP54768.1 glutathione S-transferase GSTU6, putative, expressed [Oryza sativa Japonica Group] &gt;EAZ16771.1 hypothetical protein OsJ_32246 [Oryza sativa Japonica Gr…
LOC107276325	8.42495	11.5736	6.48544	19.0334	27.5152	27.2751	1.45685	3.03e-07	2.92e-05	2.74508	up	NA	NA	5	NA	uncharacterized protein LOC107276325 [Oryza sativa Japonica Group] &gt;KAB8106085.1 hypothetical protein EE612_040283 [Oryza sativa] &gt;KAF2923603.1 hypothetical protein DAI22_07g205300 [Oryza sativa Japonica Group] &gt;BAC79819.1 hypothetical protein [Oryza sativa Japonica Group] &gt;BAT02327.1 Os07g0580300 [Oryza sativa Japonica Group]
LOC4348200	7.55812	4.28105	7.78484	2.28866	2.74278	2.32989	-1.44691	2.91e-05	0.0013782	0.366805	down	NA	NA	8	NA	UDP-glycosyltransferase 73C1 [Oryza sativa Japonica Group] &gt;AAM74300.1 Putative glucosyl transferase [Oryza sativa Japonica Group] &gt;AAP52435.1 Cytokinin-O-glucosyltransferase 3, putative, expressed [Oryza sativa Japonica Group] &gt;KAF2912793.1 hypothetical protein DAI22_10g039600 [Oryza sativa Japonica Group] &gt;BAF26161.1 Os10g0178500 [Oryza sativa Japonica Group] &gt;BAT10108.1 Os10g017…
LOC4351712	1.13214	0.593869	1.1309	0.240426	0.377725	0.452827	-1.44428	0.00102235	0.0243493	0.367475	down	NA	K13457	12	NA	NA
LOC4329142	1.64597	0.734385	0.953288	3.13752	2.04716	4.12105	1.4425	0.00211165	0.0419644	2.71792	up	GO:0031410	K22683	5	cytoplasmic vesicle	aspartyl protease family protein 2 [Oryza sativa Japonica Group] &gt;KAB8087012.1 hypothetical protein EE612_010776 [Oryza sativa] &gt;EAZ22767.1 hypothetical protein OsJ_06441 [Oryza sativa Japonica Group] &gt;KAF2944425.1 hypothetical protein DAI22_02g141600 [Oryza sativa Japonica Group] &gt;BAD15987.1 putative chloroplast nucleoid DNA binding protein [Oryza sativa Japonica Group] &gt;BAF08576.…
LOC9270697	46.9329	54.8014	85.1494	21.2956	17.6619	31.2302	-1.43797	9.16e-06	0.000521793	0.369087	down	GO:0016020	NA	17	membrane	WAT1-related protein At4g30420 [Oryza sativa Japonica Group] &gt;KAB8110618.1 hypothetical protein EE612_047936 [Oryza sativa] &gt;KAF2916276.1 hypothetical protein DAI22_09g105900 [Oryza sativa Japonica Group] &gt;BAH01249.1 unnamed protein product [Oryza sativa Japonica Group] &gt;BAT08177.1 Os09g0426500 [Oryza sativa Japonica Group]
LOC4349615	52.3121	31.3154	60.9914	17.7813	18.623	18.1129	-1.43702	3.81e-06	0.000251669	0.36933	down	NA	K19355	8	NA	NA
LOC107276608	7.86308	5.19711	6.4868	3.96431	1.47829	1.70934	-1.43534	0.00230935	0.0449138	0.36976	down	GO:0005739	NA	17	mitochondrion	pentatricopeptide repeat-containing protein At4g19220, mitochondrial [Oryza sativa Japonica Group] &gt;EAZ14776.1 hypothetical protein OsJ_04704 [Oryza sativa Japonica Group] &gt;KAF2954225.1 hypothetical protein DAI22_01g465000 [Oryza sativa Japonica Group] &gt;BAB89716.1 PPR-repeat protein-like [Oryza sativa Japonica Group] &gt;BAS76130.1 Os01g0938000 [Oryza sativa Japonica Group]
LOC4352685	2.99433	5.07263	4.61294	15.8428	8.49032	9.51665	1.43487	0.000120501	0.00435716	2.70357	up	NA	NA	5	NA	protein JINGUBANG [Oryza sativa Japonica Group] &gt;ABA99173.1 transducin family protein, putative, expressed [Oryza sativa Japonica Group] &gt;KAF2908633.1 hypothetical protein DAI22_12g197200 [Oryza sativa Japonica Group] &gt;BAF30195.1 Os12g0594000 [Oryza sativa Japonica Group]
LOC107277499	5.83038	8.0934	8.08594	2.23518	2.7002	3.3321	-1.43402	2.87e-08	3.77e-06	0.370097	down	NA	K14432	17	NA	ABSCISIC ACID-INSENSITIVE 5-like protein 2 [Oryza sativa Japonica Group] &gt;XP_052149537.1 ABSCISIC ACID-INSENSITIVE 5-like protein 2 [Oryza glaberrima] &gt;KAF2939013.1 hypothetical protein DAI22_03g160500 [Oryza sativa Japonica Group]
LOC4347608	2.81297	3.04457	3.51258	0.940413	0.865988	1.73991	-1.43264	6.1e-05	0.00252807	0.370453	down	NA	NA	17	NA	uncharacterized protein LOC4347608 isoform X1 [Oryza sativa Japonica Group]
LOC4331961	0.808798	0.849464	1.22445	2.49241	2.51501	2.91323	1.42842	1.88e-05	0.000967815	2.69151	up	NA	NA	9	NA	NA
LOC4341781	23.9712	11.0741	15.1489	62.3757	39.4357	34.1159	1.42652	0.000668217	0.0176246	2.68798	up	NA	NA	5	NA	VQ motif-containing protein 22 [Oryza sativa Japonica Group] &gt;EAZ02003.1 hypothetical protein OsI_24034 [Oryza sativa Indica Group] &gt;KAB8103454.1 hypothetical protein EE612_035906 [Oryza sativa] &gt;KAF2927989.1 hypothetical protein DAI22_06g245700 [Oryza sativa Japonica Group] &gt;BAD45403.1 unknown protein [Oryza sativa Japonica Group] &gt;BAF20222.1 Os06g0666400 [Oryza sativa Japonica Gr…
LOC4341599	9.42507	6.22148	10.5425	3.97502	2.87401	2.99188	-1.42563	3.03e-05	0.00142685	0.372256	down	NA	NA	8	NA	NA
LOC112937949	2.30451	1.66454	1.61261	0.707684	0.710731	0.689909	-1.42453	2.98e-06	0.00020426	0.37254	down	NA	NA	17	NA	NA
LOC4331709	0.281756	0.620826	0.238353	0.695808	1.06047	1.33477	1.42418	0.00149176	0.0325918	2.68361	up	NA	K11816	16	NA	probable indole-3-pyruvate monooxygenase YUCCA1 isoform X1 [Oryza sativa Japonica Group] &gt;XP_015631024.1 probable indole-3-pyruvate monooxygenase YUCCA1 isoform X1 [Oryza sativa Japonica Group] &gt;XP_015631025.1 probable indole-3-pyruvate monooxygenase YUCCA1 isoform X1 [Oryza sativa Japonica Group] &gt;XP_015631026.1 probable indole-3-pyruvate monooxygenase YUCCA1 isoform X1 [Oryza sativa Ja…
LOC107280151	1.38173	2.31095	0.862379	3.68213	4.7622	3.84802	1.42397	0.000980206	0.0234966	2.68324	up	NA	NA	16	NA	NA
LOC4336193	50.2209	107.476	127.95	44.6057	28.2441	32.5586	-1.42264	0.000217038	0.00701099	0.373029	down	NA	NA	17	NA	BTB/POZ and TAZ domain-containing protein 1 isoform X1 [Oryza sativa Japonica Group] &gt;KAB8095813.1 hypothetical protein EE612_024024 [Oryza sativa] &gt;KAF2934562.1 hypothetical protein DAI22_04g173300 [Oryza sativa Japonica Group] &gt;USI00939.1 Bric-a-Brac, Tramtrack, Broad Complex BTB domain protein BTBZ4 [Oryza sativa Japonica Group] &gt;CAD41101.2 OSJNBb0011N17.18 [Oryza sativa Japonica G…
LOC4333209	22.6344	19.1028	33.2764	9.49942	10.0987	8.7717	-1.42238	1.51e-06	0.00011473	0.373097	down	GO:0005739;GO:0016020	NA	12	mitochondrion; membrane	protein CONSERVED IN THE GREEN LINEAGE AND DIATOMS 27, chloroplastic [Oryza sativa Japonica Group] &gt;XP_052147464.1 protein CONSERVED IN THE GREEN LINEAGE AND DIATOMS 27, chloroplastic [Oryza glaberrima] &gt;KAB8092334.1 hypothetical protein EE612_018331 [Oryza sativa] &gt;ABF96837.1 expressed protein [Oryza sativa Japonica Group] &gt;EEE59329.1 hypothetical protein OsJ_11404 [Oryza sativa Japo…
LOC4344694	144.215	113.808	149.273	81.7255	24.5291	44.4906	-1.42006	0.00164155	0.0351073	0.373698	down	GO:0005739;GO:0016020	K13783	8	mitochondrion; membrane	putative glycerol-3-phosphate transporter 1 [Oryza sativa Japonica Group] &gt;KAB8107436.1 hypothetical protein EE612_042188 [Oryza sativa] &gt;KAF2918163.1 hypothetical protein DAI22_08g037000 [Oryza sativa Japonica Group] &gt;KAF2918164.1 hypothetical protein DAI22_08g037000 [Oryza sativa Japonica Group] &gt;BAF22938.1 Os08g0156600 [Oryza sativa Japonica Group] &gt;BAH00455.1 unnamed protein pr…
LOC4343010	94.0467	213.785	212.139	65.7909	49.4879	80.0926	-1.41554	5.35e-05	0.00227728	0.37487	down	NA	K00703	17	NA	granule-bound starch synthase 1b, chloroplastic/amyloplastic [Oryza sativa Japonica Group] &gt;UBF45999.1 granule-bound starch synthase II [Oryza sativa temperate japonica subgroup] &gt;UBF46038.1 granule-bound starch synthase II [Oryza sativa tropical japonica subgroup] &gt;UBF46039.1 granule-bound starch synthase II [Oryza sativa Indica Group] &gt;UBF46416.1 granule-bound starch synthase II [Or…
LOC4339431	91.7495	76.6908	104.942	42.7404	25.821	34.664	-1.4131	2.5e-06	0.000177729	0.375505	down	GO:0009536	K09775	17	plastid	uncharacterized protein LOC4339431 [Oryza sativa Japonica Group] &gt;KAF2931812.1 hypothetical protein DAI22_05g239200 [Oryza sativa Japonica Group]
LOC107276827	9.8582	5.31396	10.385	4.63542	1.89136	3.10642	-1.4124	0.00162721	0.0349667	0.375687	down	NA	NA	17	NA	G-type lectin S-receptor-like serine/threonine-protein kinase LECRK1 [Oryza sativa Japonica Group] &gt;EAZ31073.1 hypothetical protein OsJ_15170 [Oryza sativa Japonica Group] &gt;KAB8095744.1 hypothetical protein EE612_023936 [Oryza sativa] &gt;BAS89680.1 Os04g0475200 [Oryza sativa Japonica Group] &gt;CAE05487.2 OSJNBa0022H21.7 [Oryza sativa Japonica Group]
LOC4337271	4.05806	6.30009	4.74441	15.5405	6.77403	18.0449	1.41168	0.00121564	0.0280648	2.66047	up	GO:0031410	NA	5	cytoplasmic vesicle	uncharacterized protein LOC4337271 [Oryza sativa Japonica Group] &gt;XP_052151736.1 uncharacterized protein LOC127770101 [Oryza glaberrima] &gt;EAY95892.1 hypothetical protein OsI_17755 [Oryza sativa Indica Group] &gt;AAL87182.1 hypothetical protein [Oryza sativa Japonica Group] &gt;EAZ32274.1 hypothetical protein OsJ_16480 [Oryza sativa Japonica Group] &gt;KAF2936300.1 hypothetical protein DAI22…
LOC4327526	14.4186	20.0715	14.0671	44.2816	54.7762	30.149	1.41011	4.05e-06	0.000264186	2.65758	up	GO:0003824	NA	5	catalytic activity	GDSL esterase/lipase At1g58430 [Oryza sativa Japonica Group] &gt;BAB68101.1 putative family II lipase EXL1 [Oryza sativa Japonica Group] &gt;BAS75030.1 Os01g0827700 [Oryza sativa Japonica Group]
LOC4342234	1.88426	1.1967	1.18177	0.546382	0.502014	0.574622	-1.40995	0.000861067	0.0213046	0.376324	down	NA	NA	17	NA	flavin-containing monooxygenase FMO GS-OX-like 8 [Oryza sativa Japonica Group] &gt;KAF2921152.1 hypothetical protein DAI22_07g008700 [Oryza sativa Japonica Group]
LOC107277220	12.5389	8.72412	26.2306	5.99878	6.86837	5.32356	-1.4082	0.00134268	0.0299673	0.376782	down	NA	K13545	8	NA	red chlorophyll catabolite reductase [Oryza sativa Japonica Group] &gt;XP_025876471.1 red chlorophyll catabolite reductase [Oryza sativa Japonica Group] &gt;AEW31180.1 red chlorophyll catabolite reductase 2 [Oryza sativa Japonica Group] &gt;KAB8112588.1 hypothetical protein EE612_051158 [Oryza sativa] &gt;KAF2913395.1 hypothetical protein DAI22_10g081500 [Oryza sativa Japonica Group]
LOC4331635	23.0274	18.8036	19.335	66.3622	49.1074	47.4494	1.40603	2.48e-07	2.48e-05	2.65007	up	GO:0016020	K08176	5	membrane	NA
LOC4334311	21.998	46.4296	29.7209	62.2163	119.924	80.1802	1.40574	2.93e-05	0.00138424	2.64953	up	GO:0016020	K19706	9	membrane	dihydroceramide fatty acyl 2-hydroxylase FAH2 [Oryza sativa Japonica Group] &gt;XP_015631088.1 dihydroceramide fatty acyl 2-hydroxylase FAH2 [Oryza sativa Japonica Group] &gt;KAB8093830.1 hypothetical protein EE612_020798 [Oryza sativa] &gt;AAK09233.1 putative fatty acid hydroxylase [Oryza sativa Japonica Group] &gt;ABF99179.1 Fatty acid hydroxylase family protein, expressed [Oryza sativa Japonic…
LOC4344421	24.6574	9.46304	19.1651	7.76297	6.63218	6.11284	-1.40541	0.000684543	0.0179278	0.37751	down	NA	K08360	8	NA	ascorbate-specific transmembrane electron transporter 1 [Oryza sativa Japonica Group] &gt;XP_052164536.1 ascorbate-specific transmembrane electron transporter 1-like [Oryza glaberrima] &gt;EAZ05277.1 hypothetical protein OsI_27480 [Oryza sativa Indica Group] &gt;KAB8107043.1 hypothetical protein EE612_041608 [Oryza sativa] &gt;EAZ41218.1 hypothetical protein OsJ_25723 [Oryza sativa Japonica Group…
LOC4330672	30.8021	39.4678	32.9684	121.661	70.5526	79.1425	1.40516	3.92e-06	0.000257773	2.64848	up	NA	K20893	1	NA	probable galacturonosyltransferase-like 9 [Oryza sativa Japonica Group] &gt;KAB8088833.1 hypothetical protein EE612_013569 [Oryza sativa] &gt;KAF2946878.1 hypothetical protein DAI22_02g327600 [Oryza sativa Japonica Group] &gt;BAD16045.1 putative Avr9/Cf-9 rapidly elicited protein 231 [Oryza sativa Japonica Group] &gt;BAF09981.1 Os02g0739400 [Oryza sativa Japonica Group] &gt;BAG92079.1 unnamed pro…
LOC9266828	3.84986	1.59947	3.40937	0.70021	1.34432	1.42933	-1.40487	0.00239546	0.0460214	0.377652	down	NA	NA	8	NA	NA
LOC4329654	0.486451	0.578703	0.360219	1.07112	0.9591	1.8224	1.40448	0.000691536	0.0180636	2.64722	up	NA	NA	20	NA	pentatricopeptide repeat-containing protein At2g13600 [Oryza sativa Japonica Group] &gt;XP_052142399.1 pentatricopeptide repeat-containing protein At2g13600-like [Oryza glaberrima] &gt;KAB8087472.1 hypothetical protein EE612_011737 [Oryza sativa] &gt;KAF2945288.1 hypothetical protein DAI22_02g206400 [Oryza sativa Japonica Group] &gt;BAF09035.1 Os02g0555100 [Oryza sativa Japonica Group] &gt;BAS792…
LOC4340476	4.86236	6.9225	2.90969	13.0164	15.433	10.4746	1.40385	9.52e-05	0.00364307	2.64608	up	NA	NA	9	NA	tuliposide A-converting enzyme 1, chloroplastic [Oryza sativa Japonica Group] &gt;KAB8101719.1 hypothetical protein EE612_032670 [Oryza sativa] &gt;KAF2925796.1 hypothetical protein DAI22_06g078700 [Oryza sativa Japonica Group] &gt;BAD35203.1 putative PrMC3 [Oryza sativa Japonica Group] &gt;BAD35306.1 putative PrMC3 [Oryza sativa Japonica Group] &gt;BAF19045.1 Os06g0214300 [Oryza sativa Japonica …
LOC9269069	21.4923	9.87376	19.4123	8.17602	5.53414	5.75532	-1.40185	0.000330569	0.00997773	0.378443	down	NA	NA	8	NA	protein CHUP1, chloroplastic isoform X1 [Oryza sativa Japonica Group] &gt;KAB8116278.1 hypothetical protein EE612_057301 [Oryza sativa] &gt;ABG21846.1 expressed protein [Oryza sativa Japonica Group] &gt;EAZ19372.1 hypothetical protein OsJ_34925 [Oryza sativa Japonica Group] &gt;KAF2906232.1 hypothetical protein DAI22_12g003900 [Oryza sativa Japonica Group] &gt;BAT15488.1 Os12g0105300 [Oryza sativ…
LOC4330671	5.43494	6.38513	8.43808	19.3385	15.0797	19.5661	1.40178	1.02e-07	1.18e-05	2.64227	up	NA	NA	5	NA	NA
LOC4337021	17.4568	12.0916	11.7953	46.9947	23.384	39.5064	1.39865	0.000108353	0.00400847	2.63655	up	NA	NA	5	NA	cold-responsive protein kinase 1 [Oryza sativa Japonica Group] &gt;KAB8096974.1 hypothetical protein EE612_025601 [Oryza sativa] &gt;KAF2935893.1 hypothetical protein DAI22_04g264300 [Oryza sativa Japonica Group] &gt;CAD41745.2 OSJNBa0058K23.11 [Oryza sativa Japonica Group] &gt;BAF15812.1 Os04g0619400 [Oryza sativa Japonica Group] &gt;BAG89922.1 unnamed protein product [Oryza sativa Japonica Grou…
LOC4325650	7.18588	6.55167	6.38173	17.6983	20.3271	15.6768	1.3985	7.71e-10	1.52e-07	2.63627	up	NA	K09287	9	NA	NA
LOC4336636	1.23742	2.49213	2.1558	0.748963	0.594329	0.876628	-1.39846	0.000261223	0.00813222	0.379335	down	NA	NA	17	NA	anthocyanin regulatory Lc protein isoform X4 [Oryza sativa Japonica Group] &gt;BAF15446.1 Os04g0557800 [Oryza sativa Japonica Group] &gt;BAS90447.1 Os04g0557800 [Oryza sativa Japonica Group] &gt;CAE03483.2 OSJNBa0065O17.8 [Oryza sativa Japonica Group]
LOC4332620	48.2957	43.5555	61.9113	17.8136	19.3593	22.3294	-1.39702	4.47e-10	9.75e-08	0.379712	down	GO:0009536	NA	17	plastid	protein high chlorophyll fluorescent 107 [Oryza sativa Japonica Group]
LOC4341998	23.0675	11.7598	23.6436	7.57088	8.10041	6.93494	-1.39685	4.87e-05	0.00210398	0.379757	down	NA	NA	17	NA	NA
LOC4347860	11.5487	6.15037	10.3117	3.88895	3.87965	3.03755	-1.3961	0.000104283	0.00390723	0.379955	down	NA	NA	8	NA	ervatamin-B [Oryza sativa Japonica Group] &gt;KAF2917537.1 hypothetical protein DAI22_09g199900 [Oryza sativa Japonica Group]
LOC4331090	24.3138	17.8262	28.8721	11.8157	7.07101	8.2263	-1.39513	3.81e-05	0.00172199	0.38021	down	NA	K24195	17	NA	phosphate transporter PHO1-2 [Oryza sativa Japonica Group] &gt;XP_052142550.1 phosphate transporter PHO1-2 [Oryza glaberrima] &gt;Q6K991.1 RecName: Full=Phosphate transporter PHO1-2; AltName: Full=Protein PHO1-2; Short=OsPHO1;2 [Oryza sativa Japonica Group] &gt;KAB8089438.1 hypothetical protein EE612_014378 [Oryza sativa] &gt;EEE58023.1 hypothetical protein OsJ_08812 [Oryza sativa Japonica Group]…
LOC4345833	2.43066	2.65603	3.63655	1.58191	0.716395	0.981155	-1.39451	0.00209575	0.0417563	0.380373	down	NA	NA	8	NA	patatin-like protein 2 [Oryza sativa Japonica Group] &gt;A2YW91.1 RecName: Full=Patatin-like protein 2 [Oryza sativa Indica Group] &gt;Q6ZJD3.1 RecName: Full=Patatin-like protein 2; Short=OsPLP2 [Oryza sativa Japonica Group] &gt;EAZ07352.1 hypothetical protein OsI_29602 [Oryza sativa Indica Group] &gt;EAZ43081.1 hypothetical protein OsJ_27671 [Oryza sativa Japonica Group] &gt;KAF2920116.1 hypothe…
LOC9267334	4.56002	4.62232	3.11863	8.68948	11.4157	12.8707	1.39408	6.31e-06	0.000388867	2.62822	up	NA	NA	9	NA	uncharacterized protein LOC9267334 [Oryza sativa Japonica Group]
LOC4333720	1.90335	0.68721	1.12658	3.73272	2.80179	3.45172	1.39078	0.0013722	0.0304346	2.6222	up	NA	NA	5	NA	tankyrase-1 [Oryza sativa Japonica Group] &gt;BAF12813.1 Os03g0679800 [Oryza sativa Japonica Group]
LOC4330835	17.119	22.8402	26.0069	8.29443	6.00457	11.1554	-1.39047	3.46e-06	0.000233016	0.381441	down	GO:0009536	K00366	17	plastid	ferredoxin--nitrite reductase, chloroplastic-like [Oryza sativa Japonica Group] &gt;EEE57859.1 hypothetical protein OsJ_08501 [Oryza sativa Japonica Group] &gt;KAF2947115.1 hypothetical protein DAI22_02g345100 [Oryza sativa Japonica Group]
LOC4333085	33.863	32.4931	31.2712	122.055	82.3386	48.9014	1.38919	0.000249901	0.00784802	2.61931	up	GO:0009536	K07157	4	plastid	uncharacterized protein LOC4333085 [Oryza sativa Japonica Group] &gt;XP_015627829.1 uncharacterized protein LOC4333085 [Oryza sativa Japonica Group] &gt;KAB8092163.1 hypothetical protein EE612_018037 [Oryza sativa] &gt;AAR06295.1 hypothetical protein [Oryza sativa Japonica Group] &gt;ABF96546.1 ATP-dependent protease La domain containing protein, expressed [Oryza sativa Japonica Group] &gt;ABF965…
LOC4345192	16.91	23.0255	16.2909	63.0807	36.6094	46.3434	1.386	7.86e-06	0.000460716	2.61353	up	NA	NA	5	NA	uncharacterized protein LOC4345192 [Oryza sativa Japonica Group] &gt;KAB8108042.1 hypothetical protein EE612_043317 [Oryza sativa] &gt;KAF2919040.1 hypothetical protein DAI22_08g105000 [Oryza sativa Japonica Group] &gt;BAC57790.1 unknown protein [Oryza sativa Japonica Group] &gt;BAD01207.1 unknown protein [Oryza sativa Japonica Group] &gt;BAF23382.1 Os08g0293100 [Oryza sativa Japonica Group]
LOC4326463	17.3585	10.357	15.0567	5.4156	5.22088	6.0894	-1.38423	5.64e-06	0.000352109	0.383094	down	NA	NA	17	NA	NA
LOC9268658	0.805243	0.558154	0.52857	0.157544	0.28819	0.301259	-1.37652	0.00201511	0.0406309	0.385147	down	NA	NA	18	NA	putative receptor protein kinase ZmPK1 [Oryza sativa Japonica Group] &gt;BAD61949.1 putative Ser/Thr protein kinase [Oryza sativa Japonica Group]
LOC4339251	24.6432	21.9302	11.8031	78.0419	36.0092	35.5373	1.37495	0.0022474	0.0440628	2.59359	up	NA	NA	1	NA	NA
LOC4344227	50.1412	43.6516	49.1734	25.2176	13.0898	18.6724	-1.37334	2.48e-05	0.00121632	0.385996	down	NA	NA	17	NA	lipase isoform X1 [Oryza sativa Japonica Group] &gt;XP_052160838.1 lipase-like isoform X3 [Oryza glaberrima] &gt;KAF2924407.1 hypothetical protein DAI22_07g266700 [Oryza sativa Japonica Group]
LOC4331375	97.3139	109.043	137.413	47.6702	36.2244	50.2498	-1.37082	2.89e-08	3.77e-06	0.386671	down	GO:0005739	NA	8	mitochondrion	probable receptor-like protein kinase At1g33260 [Oryza sativa Japonica Group] &gt;EAY88255.1 hypothetical protein OsI_09707 [Oryza sativa Indica Group] &gt;KAB8089861.1 hypothetical protein EE612_014887 [Oryza sativa] &gt;AAO17012.1 Hypothetical protein [Oryza sativa Japonica Group] &gt;ABF93617.1 Protein kinase domain containing protein, expressed [Oryza sativa Japonica Group] &gt;EAZ25334.1 hyp…
LOC4349229	5.48274	5.99031	6.99551	2.95391	1.59984	2.61131	-1.37003	2.13e-05	0.00107105	0.386882	down	NA	NA	8	NA	uncharacterized protein LOC4349229 [Oryza sativa Japonica Group] &gt;EEC67359.1 hypothetical protein OsI_34459 [Oryza sativa Indica Group] &gt;KAB8113459.1 hypothetical protein EE612_052463 [Oryza sativa] &gt;ABB47929.1 expressed protein [Oryza sativa Japonica Group] &gt;KAF2914557.1 hypothetical protein DAI22_10g172200 [Oryza sativa Japonica Group] &gt;BAF27074.1 Os10g0534400 [Oryza sativa Japon…
LOC4326685	3.17181	2.20197	3.67949	1.26263	1.28355	0.998739	-1.36995	0.000350057	0.0104141	0.386905	down	NA	K09419	8	NA	NA
LOC4343348	12.8909	15.121	15.9165	43.4121	35.8775	34.5756	1.36994	2.4e-09	4.12e-07	2.5846	up	GO:0009536	K00390	1	plastid	probable 5&apos;-adenylylsulfate reductase 1, chloroplastic [Oryza sativa Japonica Group] &gt;Q6Z4A7.1 RecName: Full=Probable 5&apos;-adenylylsulfate reductase 1, chloroplastic; AltName: Full=Adenosine 5&apos;-phosphosulfate 5&apos;-adenylylsulfate sulfotransferase 1; Short=APS sulfotransferase 1; AltName: Full=Adenosine 5&apos;-phosphosulfate reductase-like 1; Short=APR-like1; Short=OsAPRL1; Alt…
LOC4334422	102.209	115.658	119.103	52.5182	33.0643	45.6497	-1.36386	1.7e-07	1.81e-05	0.388542	down	NA	NA	17	NA	uncharacterized protein LOC4334422 [Oryza sativa Japonica Group] &gt;XP_052149629.1 uncharacterized protein LOC127768139 [Oryza glaberrima] &gt;KAB8093983.1 hypothetical protein EE612_021003 [Oryza sativa] &gt;ABF99345.1 uncharacterized plant-specific domain TIGR01615 family protein, expressed [Oryza sativa Japonica Group] &gt;KAF2941810.1 hypothetical protein DAI22_03g374500 [Oryza sativa Japoni…
LOC4331610	20.8822	29.9656	19.922	55.8903	61.9106	65.7295	1.36129	1.81e-10	4.25e-08	2.56915	up	NA	K02219	20	NA	cyclin-dependent kinases regulatory subunit 1 [Oryza sativa Japonica Group] &gt;XP_040378331.1 cyclin-dependent kinases regulatory subunit 1 [Oryza brachyantha] &gt;XP_052148637.1 cyclin-dependent kinases regulatory subunit 1 [Oryza glaberrima] &gt;A2XCH8.1 RecName: Full=Cyclin-dependent kinases regulatory subunit 1 [Oryza sativa Indica Group] &gt;Q6PS57.1 RecName: Full=Cyclin-dependent kinases r…
LOC4327205	2.01017	3.47447	2.36332	4.68649	9.49636	6.19193	1.35693	3.93e-05	0.00175406	2.5614	up	NA	NA	9	NA	uncharacterized protein LOC4327205 [Oryza sativa Japonica Group] &gt;KAF2952208.1 hypothetical protein DAI22_01g318900 [Oryza sativa Japonica Group]
LOC4341263	16.1776	18.2741	18.0265	63.1967	38.8501	31.0455	1.35692	9.55e-05	0.00364802	2.56138	up	NA	NA	5	NA	NA
LOC4332413	90.3283	137.559	122.455	337.539	303.045	254.141	1.35571	5.16e-08	6.51e-06	2.55923	up	NA	K03283	5	NA	heat shock cognate 70 kDa protein 2 [Oryza sativa Japonica Group] &gt;XP_052147515.1 heat shock cognate 70 kDa protein 2-like [Oryza glaberrima] &gt;ABF95258.1 Heat shock cognate 70 kDa protein, putative, expressed [Oryza sativa Japonica Group] &gt;ADR66978.1 70 kDa heat shock protein [Oryza sativa Japonica Group] &gt;EAZ26443.1 hypothetical protein OsJ_10329 [Oryza sativa Japonica Group] &gt;KAF…
LOC4335936	35.3899	28.4976	38.6952	13.8734	12.1159	15.9093	-1.35459	9.64e-09	1.4e-06	0.391045	down	GO:0009536	K09919	17	plastid	uncharacterized protein LOC4335936 isoform X2 [Oryza sativa Japonica Group] &gt;KAF2934143.1 hypothetical protein DAI22_04g140800 [Oryza sativa Japonica Group] &gt;KAF2934144.1 hypothetical protein DAI22_04g140800 [Oryza sativa Japonica Group] &gt;BAG93483.1 unnamed protein product [Oryza sativa Japonica Group]
LOC4344150	71.7432	40.9024	63.1521	29.0166	18.8762	21.5897	-1.3537	7.79e-05	0.00308751	0.391287	down	NA	NA	17	NA	uncharacterized protein LOC4344150 [Oryza sativa Japonica Group] &gt;EAZ04987.1 hypothetical protein OsI_27168 [Oryza sativa Indica Group] &gt;KAB8106669.1 hypothetical protein EE612_041116 [Oryza sativa] &gt;EAZ40939.1 hypothetical protein OsJ_25421 [Oryza sativa Japonica Group] &gt;KAF2924262.1 hypothetical protein DAI22_07g257100 [Oryza sativa Japonica Group] &gt;BAC16129.1 unknown protein [Or…
LOC4341991	1.75676	1.10446	1.57421	0.73149	0.428541	0.582713	-1.35342	0.00139791	0.0308396	0.391364	down	NA	NA	17	NA	uncharacterized protein LOC4341991 isoform X1 [Oryza sativa Japonica Group]
LOC4338976	27.3007	23.4485	28.4055	89.4067	67.0183	45.3491	1.35237	6.24e-05	0.00256939	2.55331	up	NA	NA	5	NA	NA
LOC4327187	4.99793	5.0682	8.81768	1.98572	3.08057	2.47643	-1.35148	6.25e-05	0.00257049	0.39189	down	NA	K17710	17	NA	pentatricopeptide repeat-containing protein At5g25630 [Oryza sativa Japonica Group] &gt;XP_015616673.1 pentatricopeptide repeat-containing protein At5g25630 [Oryza sativa Japonica Group] &gt;XP_015616680.1 pentatricopeptide repeat-containing protein At5g25630 [Oryza sativa Japonica Group] &gt;KAB8080607.1 hypothetical protein EE612_001213 [Oryza sativa] &gt;KAF2949209.1 hypothetical protein DAI22…
LOC4347435	18.7938	21.0484	14.0874	50.0853	43.8789	43.6442	1.34455	2.5e-08	3.32e-06	2.53952	up	NA	K10277	4	NA	lysine-specific demethylase JMJ30 [Oryza sativa Japonica Group] &gt;KAB8111093.1 hypothetical protein EE612_048644 [Oryza sativa] &gt;KAF2916799.1 hypothetical protein DAI22_09g146600 [Oryza sativa Japonica Group] &gt;BAT08719.1 Os09g0489200 [Oryza sativa Japonica Group]
LOC4334617	51.2328	27.8606	48.3537	150.524	107.554	66.2094	1.34443	0.00126829	0.0287721	2.53929	up	GO:0031410	NA	5	cytoplasmic vesicle	Bowman-Birk type trypsin inhibitor [Oryza sativa Japonica Group] &gt;KAB8094248.1 hypothetical protein EE612_021372 [Oryza sativa] &gt;AAO18460.1 putative Bowman-Birk serine protease inhibitor [Oryza sativa Japonica Group] &gt;ABF99616.1 Bowman-Birk serine protease inhibitor family protein, expressed [Oryza sativa Japonica Group] &gt;EEE60203.1 hypothetical protein OsJ_13170 [Oryza sativa Japonic…
LOC4327604	1.73632	1.32052	1.50126	4.65755	2.17739	4.87633	1.34323	0.00116049	0.0271704	2.53719	up	GO:0005739	NA	5	mitochondrion	uncharacterized protein LOC4327604 [Oryza sativa Japonica Group] &gt;KAF2953032.1 hypothetical protein DAI22_01g379800 [Oryza sativa Japonica Group] &gt;BAB93375.1 unknown protein [Oryza sativa Japonica Group] &gt;BAF06556.1 Os01g0819700 [Oryza sativa Japonica Group] &gt;BAG97880.1 unnamed protein product [Oryza sativa Japonica Group]
LOC4337458	0.777231	2.47133	1.37658	3.58815	4.60438	3.52978	1.34316	0.00266823	0.0492067	2.53706	up	NA	NA	5	NA	transcription repressor OFP13 [Oryza sativa Japonica Group] &gt;KAB8097589.1 hypothetical protein EE612_026363 [Oryza sativa] &gt;EAZ32474.1 hypothetical protein OsJ_16691 [Oryza sativa Japonica Group] &gt;KAF2936626.1 hypothetical protein DAI22_04g315900 [Oryza sativa Japonica Group] &gt;CAE03454.1 OSJNBa0088H09.12 [Oryza sativa Japonica Group] &gt;BAF16228.1 Os04g0685000 [Oryza sativa Japonica …
LOC4331657	7.74989	6.10397	11.6024	4.44663	2.37052	3.13693	-1.34117	0.000880815	0.0215995	0.394701	down	NA	NA	17	NA	monooxygenase 2 isoform X1 [Oryza sativa Japonica Group]
LOC4334258	4.66727	12.2203	8.26962	10.6054	29.1448	25.0546	1.33947	0.00172943	0.0363459	2.53059	up	NA	K20887	9	NA	NA
LOC4324956	13.8401	15.9465	12.1844	45.2552	33.2916	26.1962	1.33712	9.9e-06	0.000559063	2.52646	up	NA	NA	5	NA	integrin-linked protein kinase 1 isoform X1 [Oryza sativa Japonica Group] &gt;XP_015628925.1 integrin-linked protein kinase 1 isoform X1 [Oryza sativa Japonica Group] &gt;KAF2953761.1 hypothetical protein DAI22_01g431200 [Oryza sativa Japonica Group]
LOC4325348	11.1271	9.06505	13.2726	3.95822	4.44764	5.13928	-1.33559	1.25e-07	1.38e-05	0.396231	down	GO:0016020	K23544	17	membrane	probable serine incorporator [Oryza sativa Japonica Group] &gt;KAB8080219.1 hypothetical protein EE612_000616 [Oryza sativa] &gt;KAF2948740.1 hypothetical protein DAI22_01g056900 [Oryza sativa Japonica Group] &gt;BAD67838.1 unknown protein [Oryza sativa Japonica Group] &gt;BAD68077.1 unknown protein [Oryza sativa Japonica Group] &gt;BAF04117.1 Os01g0179800 [Oryza sativa Japonica Group]
LOC4329477	1.01285	2.36493	1.05933	3.11838	5.1627	2.93654	1.33275	0.00259207	0.0483042	2.51882	up	NA	NA	9	NA	NA
LOC4341935	21.8987	37.1125	26.5813	58.9716	97.6654	60.0012	1.32901	5.44e-06	0.000343689	2.51229	up	NA	K00430	9	NA	peroxidase 16 [Oryza sativa Japonica Group] &gt;XP_052159829.1 peroxidase 16-like [Oryza glaberrima] &gt;EAZ02215.1 hypothetical protein OsI_24309 [Oryza sativa Indica Group] &gt;KAB8103673.1 hypothetical protein EE612_036240 [Oryza sativa] &gt;EAZ38136.1 hypothetical protein OsJ_22485 [Oryza sativa Japonica Group] &gt;KAF2928268.1 hypothetical protein DAI22_06g265900 [Oryza sativa Japonica Group…
LOC112936410	90.7196	257.706	127.964	268.155	539.836	393.086	1.32658	0.000832327	0.0207173	2.50808	up	NA	NA	9	NA	NA
LOC107281500	1.29737	1.65126	1.25827	0.490636	0.346259	0.866611	-1.32368	0.00158403	0.0342463	0.399516	down	NA	NA	17	NA	RNA exonuclease 4 [Oryza sativa Japonica Group] &gt;KAF2947947.1 hypothetical protein DAI22_01g005900 [Oryza sativa Japonica Group] &gt;BAB16921.1 hypothetical protein [Oryza sativa Japonica Group] &gt;BAB78612.1 hypothetical protein [Oryza sativa Japonica Group]
LOC4325902	7.50184	7.58435	7.43562	25.1087	16.6699	14.3395	1.32277	2.55e-05	0.00123806	2.50145	up	NA	NA	5	NA	uncharacterized protein LOC4325902 [Oryza sativa Japonica Group] &gt;EAZ13051.1 hypothetical protein OsJ_02970 [Oryza sativa Japonica Group]
LOC4352660	17.4524	16.2548	11.3896	40.3788	41.8157	31.4538	1.32217	1.75e-06	0.000131303	2.50042	up	NA	K14498	4	NA	NA
LOC4339294	21.2547	16.464	26.3569	8.10175	9.11696	8.89571	-1.32147	4.39e-07	3.93e-05	0.400127	down	NA	NA	17	NA	uncharacterized protein LOC4339294 [Oryza sativa Japonica Group] &gt;EEE64332.1 hypothetical protein OsJ_19172 [Oryza sativa Japonica Group] &gt;KAB8100149.1 hypothetical protein EE612_030580 [Oryza sativa] &gt;KAF2931602.1 hypothetical protein DAI22_05g224000 [Oryza sativa Japonica Group] &gt;BAS94850.1 Os05g0512200 [Oryza sativa Japonica Group]
LOC4351087	31.3518	55.9695	39.098	16.9174	15.7115	18.2093	-1.31715	1.66e-07	1.79e-05	0.401326	down	NA	NA	17	NA	uncharacterized protein LOC4351087 [Oryza sativa Japonica Group] &gt;ABA95232.2 expressed protein [Oryza sativa Japonica Group] &gt;EAZ19239.1 hypothetical protein OsJ_34777 [Oryza sativa Japonica Group] &gt;KAF2912057.1 hypothetical protein DAI22_11g227500 [Oryza sativa Japonica Group] &gt;BAF28792.1 Os11g0670900 [Oryza sativa Japonica Group] &gt;BAG98363.1 unnamed protein product [Oryza sativa …
LOC4342499	26.309	17.171	19.1867	77.0405	45.441	33.0187	1.31625	0.00129578	0.0292622	2.49019	up	NA	K00799	5	NA	probable glutathione S-transferase GSTU6 [Oryza sativa Japonica Group] &gt;EAZ02905.1 hypothetical protein OsI_25040 [Oryza sativa Indica Group] &gt;KAB8104452.1 hypothetical protein EE612_037367 [Oryza sativa] &gt;KAF2921594.1 hypothetical protein DAI22_07g046100 [Oryza sativa Japonica Group] &gt;BAD31777.1 putative glutathione S-transferase GST27 [Oryza sativa Japonica Group] &gt;BAG87925.1 unn…
LOC112936002	5.69741	3.4903	8.11707	2.75256	1.85007	2.1335	-1.30963	0.00154657	0.0336118	0.403425	down	NA	K22733	17	NA	probable magnesium transporter NIPA2 isoform X4 [Oryza sativa Japonica Group] &gt;XP_015627150.1 probable magnesium transporter NIPA2 isoform X4 [Oryza sativa Japonica Group] &gt;XP_015627151.1 probable magnesium transporter NIPA2 isoform X4 [Oryza sativa Japonica Group] &gt;XP_025879324.1 probable magnesium transporter NIPA2 isoform X4 [Oryza sativa Japonica Group] &gt;XP_052143591.1 probable ma…
LOC4335337	5.7701	6.52741	6.50248	22.0903	15.4772	7.73786	1.3043	0.00162716	0.0349667	2.46963	up	NA	NA	1	NA	NA
LOC9267051	12.8507	9.24673	8.48118	37.2618	17.1358	20.8254	1.30394	0.00117451	0.0273696	2.46902	up	NA	NA	5	NA	NA
LOC4350151	20.4028	19.0161	30.7384	12.0403	8.27837	7.42217	-1.30275	0.000104919	0.00391925	0.405352	down	NA	K00696	8	NA	probable sucrose-phosphate synthase 5 isoform X2 [Oryza sativa Japonica Group] &gt;Q53JI9.1 RecName: Full=Probable sucrose-phosphate synthase 5; AltName: Full=Sucrose phosphate synthase 5F; Short=OsSPS5F; AltName: Full=UDP-glucose-fructose-phosphate glucosyltransferase [Oryza sativa Japonica Group] &gt;AAX95196.1 glycosyl transferase, group 1 family protein, putative [Oryza sativa Japonica Group]…
LOC4335553	7.42285	9.20164	10.5876	24.1152	23.5156	19.8419	1.30228	6.52e-08	8.02e-06	2.46618	up	GO:0009536	NA	5	plastid	NA
LOC4336783	54.2964	49.0529	47.5571	139.272	115.356	120.288	1.30104	1.81e-09	3.24e-07	2.46407	up	NA	K13412	5	NA	NA
LOC4346699	22.7402	25.6216	27.806	13.1934	7.6247	10.0857	-1.2998	9.18e-06	0.000521793	0.406183	down	NA	K01595	17	NA	NA
LOC4350437	1.64595	1.86466	1.31555	2.97874	4.45418	4.73371	1.29881	1.57e-05	0.000828204	2.46025	up	NA	K19828	20	NA	short integuments 2, mitochondrial [Oryza sativa Japonica Group] &gt;KAB8115165.1 hypothetical protein EE612_055315 [Oryza sativa] &gt;AAX92774.1 short integuments 2 [Oryza sativa Japonica Group] &gt;ABA93318.1 GTP-binding proteins, putative, expressed [Oryza sativa Japonica Group] &gt;EEE60475.1 hypothetical protein OsJ_13737 [Oryza sativa Japonica Group] &gt;KAF2910729.1 hypothetical protein DA…
LOC4332724	15.3752	15.5543	11.6032	37.098	41.1933	26.7266	1.29595	2.4e-06	0.000172025	2.45539	up	NA	K01179	9	NA	endoglucanase 9 [Oryza sativa Japonica Group] &gt;P0C1U4.1 RecName: Full=Endoglucanase 9; AltName: Full=Endo-1,4-beta glucanase 9; AltName: Full=OsCel9D; AltName: Full=OsGLU1 [Oryza sativa Japonica Group] &gt;EAY89858.1 hypothetical protein OsI_11408 [Oryza sativa Indica Group] &gt;KAB8091642.1 hypothetical protein EE612_017187 [Oryza sativa] &gt;ABF95745.1 membrane-anchored endo-1,4-beta-glucana…
LOC4342417	3.84687	7.81095	6.51154	1.15526	2.7592	3.69289	-1.29285	0.00229747	0.044797	0.408145	down	NA	K00924	17	NA	NA
LOC4341971	7.37851	4.17899	5.73525	1.2735	3.02062	3.05206	-1.29182	0.00183769	0.037836	0.408436	down	GO:0016020	K24976	17	membrane	cation transporter HKT1 [Oryza sativa Japonica Group] &gt;A2YGP9.2 RecName: Full=Cation transporter HKT2;1; Short=OsHKT2;1; AltName: Full=Cation transporter HKT1; Short=OsHKT1; AltName: Full=Po-OsHKT1 [Oryza sativa Indica Group] &gt;Q0D9S3.1 RecName: Full=Cation transporter HKT2;1; Short=OsHKT2;1; AltName: Full=Cation transporter HKT1; Short=OsHKT1; AltName: Full=Ni-OsHKT1 [Oryza sativa Japonica …
LOC4331141	50.4438	34.9001	61.1726	21.1892	18.4639	21.3087	-1.28927	7.02e-06	0.000423217	0.409157	down	NA	K08869	17	NA	NA
LOC4327181	7.4886	4.0698	9.59605	3.18377	3.05035	2.56162	-1.28925	0.000903928	0.0220791	0.409164	down	GO:0031410	NA	17	cytoplasmic vesicle	cytochrome P450 71A1 [Oryza sativa Japonica Group] &gt;EAZ11115.1 hypothetical protein OsJ_00962 [Oryza sativa Japonica Group] &gt;BAB78670.1 putative Cytochrome P450 71A1 [Oryza sativa Japonica Group]
LOC4340844	2.47588	1.90556	2.48911	5.32861	7.84535	3.8732	1.28921	0.000469614	0.0133475	2.44394	up	NA	NA	4	NA	probable carboxylesterase 18 [Oryza sativa Japonica Group] &gt;KAB8102229.1 hypothetical protein EE612_033589 [Oryza sativa] &gt;KAB8102230.1 hypothetical protein EE612_033589 [Oryza sativa] &gt;KAF2926446.1 hypothetical protein DAI22_06g128600 [Oryza sativa Japonica Group] &gt;BAD62403.1 putative esterase [Oryza sativa Japonica Group] &gt;BAF19384.1 Os06g0306600 [Oryza sativa Japonica Group]
LOC107276043	4.57882	9.16126	10.2956	4.41789	2.92938	2.35924	-1.2874	0.00230716	0.0449138	0.409687	down	NA	K19355	8	NA	putative mannan endo-1,4-beta-mannosidase 5 [Oryza sativa Japonica Group] &gt;KAF2930178.1 hypothetical protein DAI22_05g113300 [Oryza sativa Japonica Group]
LOC4330317	4.70878	6.42447	4.79876	7.77219	19.2943	12.652	1.28703	0.000188821	0.00627911	2.44026	up	NA	NA	5	NA	transcription repressor OFP8-like [Oryza sativa Japonica Group] &gt;KAB8088416.1 hypothetical protein EE612_013011 [Oryza sativa] &gt;KAF2946355.1 hypothetical protein DAI22_02g287100 [Oryza sativa Japonica Group] &gt;BAD29380.1 unknown protein [Oryza sativa Japonica Group] &gt;BAF09652.1 Os02g0679700 [Oryza sativa Japonica Group] &gt;BAG98312.1 unnamed protein product [Oryza sativa Japonica Grou…
LOC4338457	2.90004	1.4179	3.33682	1.01439	1.05594	1.14193	-1.28451	0.00250132	0.0472512	0.41051	down	GO:0016020	K14638	8	membrane	protein NRT1/ PTR FAMILY 5.1 isoform X1 [Oryza sativa Japonica Group] &gt;KAF2930265.1 hypothetical protein DAI22_05g121300 [Oryza sativa Japonica Group]
LOC4333748	14.2717	24.8779	17.0804	37.4675	50.0799	50.8289	1.28448	2.2e-07	2.27e-05	2.43594	up	NA	K22314	9	NA	gamma-glutamyl peptidase 3 [Oryza sativa Japonica Group] &gt;XP_052150595.1 gamma-glutamyl peptidase 3-like [Oryza glaberrima] &gt;KAB8093048.1 hypothetical protein EE612_019724 [Oryza sativa] &gt;AAK14415.1 putative glutamine synthetase [Oryza sativa Japonica Group] &gt;ABF98251.1 glutamine amidotransferase class-I family protein, expressed [Oryza sativa Japonica Group] &gt;EEE59715.1 hypothetic…
LOC4340949	2.20115	3.86436	2.11441	5.01172	6.68475	8.56494	1.2844	0.000765563	0.019505	2.4358	up	GO:0009536	K02907	20	plastid	uncharacterized protein LOC4340949 [Oryza sativa Japonica Group] &gt;KAF2926651.1 hypothetical protein DAI22_06g144100 [Oryza sativa Japonica Group] &gt;BAD61538.1 ribosomal protein L30p-like [Oryza sativa Japonica Group] &gt;BAD61754.1 ribosomal protein L30p-like [Oryza sativa Japonica Group] &gt;BAF19476.2 Os06g0339800 [Oryza sativa Japonica Group] &gt;BAS97613.1 Os06g0339800 [Oryza sativa Japo…
LOC4344331	50.1228	46.4631	46.0969	133.143	99.8403	117.083	1.28437	1.44e-08	2.01e-06	2.43576	up	NA	K14514	5	NA	ETHYLENE INSENSITIVE 3-like 1 protein [Oryza sativa Japonica Group] &gt;Q8W3L9.2 RecName: Full=Protein ETHYLENE-INSENSITIVE 3-like 2; Short=EIN3-like protein 2; Short=OsEIL2 [Oryza sativa Japonica Group] &gt;ADX60245.1 EIL transcription factor, partial [Oryza sativa Japonica Group] &gt;EEE67841.1 hypothetical protein OsJ_25629 [Oryza sativa Japonica Group] &gt;KAF2924581.1 hypothetical protein DA…
LOC4336129	11.6102	26.1482	13.8319	24.2021	58.7789	44.0345	1.28036	0.000933724	0.022651	2.42899	up	GO:0031410	NA	9	cytoplasmic vesicle	glycerophosphodiester phosphodiesterase GDPDL3 [Oryza sativa Japonica Group] &gt;KAB8095720.1 hypothetical protein EE612_023892 [Oryza sativa] &gt;EEE61172.1 hypothetical protein OsJ_15144 [Oryza sativa Japonica Group] &gt;KAF2934454.1 hypothetical protein DAI22_04g164200 [Oryza sativa Japonica Group] &gt;CAE02867.2 OSJNBb0022F23.4 [Oryza sativa Japonica Group] &gt;BAF14974.1 Os04g0472300 [Oryza …
LOC4338325	1.56242	3.15395	1.76716	3.17519	5.82472	7.03327	1.28021	0.000661943	0.0175302	2.42874	up	NA	K16913	16	NA	proline-, glutamic acid- and leucine-rich protein 1 [Oryza sativa Japonica Group] &gt;KAB8098782.1 hypothetical protein EE612_028401 [Oryza sativa] &gt;KAF2930041.1 hypothetical protein DAI22_05g102000 [Oryza sativa Japonica Group] &gt;BAF17028.1 Os05g0295900 [Oryza sativa Japonica Group] &gt;BAG91699.1 unnamed protein product [Oryza sativa Japonica Group] &gt;BAS93189.1 Os05g0295900 [Oryza sativ…
LOC4334558	137.73	128.83	163.569	84.6116	38.8262	52.9118	-1.27913	0.000361632	0.0107091	0.412045	down	NA	K09286	17	NA	ethylene-responsive transcription factor CRF5 [Oryza sativa Japonica Group] &gt;KAB8094167.1 hypothetical protein EE612_021266 [Oryza sativa] &gt;AAO60030.1 putative AP2 domain containing protein [Oryza sativa Japonica Group] &gt;AAR01751.1 putative AP2 domain transcription factor [Oryza sativa Japonica Group] &gt;ABF99541.1 AP2 domain containing protein, expressed [Oryza sativa Japonica Group] &…
LOC4332283	4.49921	4.90418	6.33767	2.36731	1.70311	2.64943	-1.27858	1.58e-05	0.000830533	0.4122	down	GO:0005739;GO:0016020	K03834	17	mitochondrion; membrane	uncharacterized protein LOC4332283 isoform X1 [Oryza sativa Japonica Group] &gt;ABF95016.1 Tryptophan/tyrosine permease family protein, expressed [Oryza sativa Japonica Group] &gt;KAF2938385.1 hypothetical protein DAI22_03g114700 [Oryza sativa Japonica Group] &gt;BAF11499.1 Os03g0254200 [Oryza sativa Japonica Group]
LOC9268987	1.45738	1.53923	1.7526	5.20398	3.35491	2.89127	1.2775	0.000842365	0.0209252	2.42419	up	NA	K20725	5	NA	uncharacterized protein LOC9268987 [Oryza sativa Japonica Group] &gt;KAF2933936.1 hypothetical protein DAI22_04g123700 [Oryza sativa Japonica Group]
LOC4351717	26.4164	21.8969	28.1065	8.69514	10.8767	12.754	-1.27602	1.9e-08	2.62e-06	0.412934	down	GO:0016020	K24917	17	membrane	amino acid permease 6 [Oryza sativa Japonica Group] &gt;XP_052139786.1 amino acid permease 6-like [Oryza glaberrima] &gt;EAY82537.1 hypothetical protein OsI_37760 [Oryza sativa Indica Group] &gt;KAB8116886.1 hypothetical protein EE612_058285 [Oryza sativa] &gt;ABA96080.2 amino acid permease I, putative, expressed [Oryza sativa Japonica Group] &gt;KAF2907016.1 hypothetical protein DAI22_12g063900 …
LOC4330389	61.5956	50.2184	57.5286	24.4953	20.93	25.5709	-1.27501	7.96e-09	1.18e-06	0.413223	down	NA	NA	17	NA	NA
LOC4341018	49.0486	31.3706	46.5336	21.6601	14.8761	16.4386	-1.27445	7.37e-05	0.00294763	0.413383	down	GO:0009536	K07305	17	plastid	peptide methionine sulfoxide reductase B1, chloroplastic [Oryza sativa Japonica Group] &gt;XP_052159810.1 peptide methionine sulfoxide reductase B1, chloroplastic [Oryza glaberrima] &gt;Q0DC89.2 RecName: Full=Peptide methionine sulfoxide reductase B1, chloroplastic; Short=OsMSRB1; AltName: Full=Peptide-methionine (R)-S-oxide reductase; Flags: Precursor [Oryza sativa Japonica Group] &gt;KAF2926764…
LOC4346246	12.6037	8.8542	10.5989	31.5807	27.8637	18.4334	1.27157	0.00015261	0.00526526	2.41424	up	NA	K09422	5	NA	NA
LOC4349033	106.779	89.8541	123.673	48.9074	38.8701	46.516	-1.27063	1.87e-07	1.97e-05	0.414479	down	NA	NA	17	NA	monothiol glutaredoxin-S11 isoform X1 [Oryza sativa Japonica Group] &gt;ABB47837.2 expressed protein [Oryza sativa Japonica Group] &gt;EEE51221.1 hypothetical protein OsJ_32055 [Oryza sativa Japonica Group]
LOC4331775	40.0558	29.1606	56.4004	23.3574	16.3903	12.4175	-1.26522	0.000965556	0.0232191	0.416037	down	GO:0016020	K15378	8	membrane	NA
LOC4352781	15.8553	23.1792	13.3662	26.3717	53.4526	48.6773	1.26509	6.11e-05	0.00252807	2.40342	up	NA	NA	20	NA	nucleolar and coiled-body phosphoprotein 1 [Oryza sativa Japonica Group] &gt;KAB8118194.1 hypothetical protein EE612_060915 [Oryza sativa] &gt;ABA99396.2 SRP40, C-terminal domain containing protein, expressed [Oryza sativa Japonica Group] &gt;KAF2908819.1 hypothetical protein DAI22_12g210300 [Oryza sativa Japonica Group] &gt;BAF30283.1 Os12g0613500 [Oryza sativa Japonica Group] &gt;BAG94987.1 unn…
LOC4325983	1.8607	2.27276	2.10577	0.658492	0.800448	1.17677	-1.26495	0.000142825	0.00496908	0.416115	down	GO:0031410	NA	17	cytoplasmic vesicle	multicopper oxidase LPR1 homolog 4 isoform X2 [Oryza sativa Japonica Group] &gt;Q7F757.1 RecName: Full=Multicopper oxidase LPR1 homolog 4; Flags: Precursor [Oryza sativa Japonica Group] &gt;BAB21194.1 putative spore coat protein-like protein [Oryza sativa Japonica Group]
LOC107276373	1.39074	2.42358	1.83568	5.97424	4.17527	3.24797	1.26326	0.00201254	0.0406122	2.40037	up	NA	K15634	5	NA	phosphoglycerate mutase-like protein 4 [Oryza sativa Japonica Group] &gt;XP_052138192.1 phosphoglycerate mutase-like protein 4 isoform X1 [Oryza glaberrima]
LOC4350330	1.64308	2.71299	0.956785	4.02548	4.90087	3.83676	1.2618	0.00124714	0.0284857	2.39795	up	NA	NA	20	NA	uncharacterized protein LOC4350330 [Oryza sativa Japonica Group] &gt;AAX94920.1 Agenet domain, putative [Oryza sativa Japonica Group] &gt;KAF2910560.1 hypothetical protein DAI22_11g109300 [Oryza sativa Japonica Group]
LOC4330357	1.98554	3.26112	2.60963	5.71917	5.04212	8.32655	1.26174	0.000243468	0.00766537	2.39784	up	NA	NA	20	NA	uncharacterized protein LOC4330357 [Oryza sativa Japonica Group] &gt;XP_052141683.1 FCS-Like Zinc finger 2-like [Oryza glaberrima] &gt;EEC73806.1 hypothetical protein OsI_08512 [Oryza sativa Indica Group] &gt;EEE57600.1 hypothetical protein OsJ_07969 [Oryza sativa Japonica Group] &gt;KAF2946402.1 hypothetical protein DAI22_02g291000 [Oryza sativa Japonica Group] &gt;BAD07580.1 unknown protein [Or…
LOC4342703	90.0996	41.0453	94.5067	31.7766	20.5486	46.9844	-1.2617	0.00246044	0.0468048	0.417052	down	NA	K06617	13	NA	probable galactinol--sucrose galactosyltransferase 2 isoform X1 [Oryza sativa Japonica Group] &gt;KAB8104743.1 hypothetical protein EE612_037807 [Oryza sativa] &gt;KAF2921915.1 hypothetical protein DAI22_07g070500 [Oryza sativa Japonica Group] &gt;BAC82968.1 putative Sip1 protein [Oryza sativa Japonica Group] &gt;BAF21080.1 Os07g0209100 [Oryza sativa Japonica Group] &gt;BAT00580.1 Os07g0209100 [O…
LOC9268204	1.35543	1.59011	2.15946	0.793564	0.586929	0.762883	-1.2601	0.000387625	0.0113684	0.417516	down	NA	NA	17	NA	malonyl-coenzyme:anthocyanin 5-O-glucoside-6&apos;&apos;&apos;-O-malonyltransferase [Oryza sativa Japonica Group]
LOC4331945	139.229	111.981	162.022	59.2522	49.8773	66.7051	-1.25645	4.1e-07	3.69e-05	0.418572	down	GO:0016020	NA	17	membrane	polyol transporter 5 [Oryza sativa Japonica Group] &gt;XP_052148192.1 polyol transporter 5-like [Oryza glaberrima] &gt;EAY88905.1 hypothetical protein OsI_10384 [Oryza sativa Indica Group] &gt;KAB8090641.1 hypothetical protein EE612_015897 [Oryza sativa] &gt;ABF94464.1 mannitol transporter, putative, expressed [Oryza sativa Japonica Group] &gt;EAZ25930.1 hypothetical protein OsJ_09774 [Oryza sati…
LOC112936592	43.0947	20.7254	35.7989	18.5288	12.9162	10.6145	-1.25577	0.00247845	0.0469978	0.418771	down	NA	NA	8	NA	S-norcoclaurine synthase 1-like [Oryza sativa Japonica Group]
LOC4334286	0.739448	0.998455	0.678156	1.90514	2.19217	1.71324	1.25352	7.26e-05	0.00291303	2.38423	up	NA	K23541	20	NA	pentatricopeptide repeat-containing protein At2g22070 [Oryza sativa Japonica Group] &gt;KAB8093797.1 hypothetical protein EE612_020748 [Oryza sativa] &gt;AAN65031.1 hypothetical protein [Oryza sativa Japonica Group] &gt;ABF99123.1 pentatricopeptide, putative, expressed [Oryza sativa Japonica Group] &gt;BAF13344.1 Os03g0775400 [Oryza sativa Japonica Group] &gt;BAG98031.1 unnamed protein product [O…
LOC4324194	3.637	4.38328	2.93813	6.24311	12.1706	8.16858	1.2524	9.78e-05	0.00372796	2.38237	up	NA	K05933	16	NA	NA
LOC4326321	7.36956	4.18883	5.01015	14.9733	11.5671	13.4847	1.24911	0.000235775	0.00745152	2.37695	up	GO:0000160	K07976	5	phosphorelay signal transduction system	ras-related protein RABA1f [Oryza sativa Japonica Group] &gt;EAY75304.1 hypothetical protein OsI_03195 [Oryza sativa Indica Group] &gt;KAB8082839.1 hypothetical protein EE612_004865 [Oryza sativa] &gt;EAZ13025.1 hypothetical protein OsJ_02946 [Oryza sativa Japonica Group] &gt;KAF2951573.1 hypothetical protein DAI22_01g272800 [Oryza sativa Japonica Group] &gt;BAB90506.1 putative GTP-binding protei…
LOC4324655	13.8271	6.98134	10.3489	30.2553	26.3564	18.0547	1.24404	0.00112502	0.0265147	2.3686	up	NA	K00640	1	NA	probable serine acetyltransferase 1 [Oryza sativa Japonica Group] &gt;XP_052145021.1 probable serine acetyltransferase 1 [Oryza glaberrima] &gt;Q8W0E4.1 RecName: Full=Probable serine acetyltransferase 1; AltName: Full=OsSERAT1;1 [Oryza sativa Japonica Group] &gt;EAY75643.1 hypothetical protein OsI_03548 [Oryza sativa Indica Group] &gt;EAZ13363.1 hypothetical protein OsJ_03284 [Oryza sativa Japoni…
LOC4343926	2.10376	2.0177	2.83677	6.31586	7.00464	3.23166	1.24352	0.00244784	0.0466668	2.36776	up	NA	NA	5	NA	uncharacterized protein LOC4343926 [Oryza sativa Japonica Group] &gt;KAF2923955.1 hypothetical protein DAI22_07g232100 [Oryza sativa Japonica Group] &gt;BAC10120.1 unknown protein [Oryza sativa Japonica Group] &gt;BAF22208.1 Os07g0619500 [Oryza sativa Japonica Group] &gt;BAG92793.1 unnamed protein product [Oryza sativa Japonica Group] &gt;BAG98098.1 unnamed protein product [Oryza sativa Japonica …
LOC4337998	32.9514	27.2449	23.134	78.3638	56.5011	63.7663	1.24278	7.55e-06	0.000448738	2.36654	up	NA	NA	5	NA	NA
LOC4330291	5.13053	7.5724	5.84777	14.645	14.0861	12.0479	1.24127	6.38e-08	7.88e-06	2.36407	up	NA	NA	20	NA	uncharacterized protein LOC4330291 isoform X1 [Oryza sativa Japonica Group] &gt;KAB8088382.1 hypothetical protein EE612_012961 [Oryza sativa] &gt;EEE57559.1 hypothetical protein OsJ_07902 [Oryza sativa Japonica Group] &gt;KAF2946321.1 hypothetical protein DAI22_02g284000 [Oryza sativa Japonica Group] &gt;BAD29456.1 transcription factor-like [Oryza sativa Japonica Group] &gt;BAF09628.1 Os02g067350…
LOC4340470	2.08072	3.50022	2.82606	1.09334	0.865423	1.62316	-1.24083	0.00105622	0.0250359	0.423129	down	GO:0031410	NA	18	cytoplasmic vesicle	luminal-binding protein 4 [Oryza sativa Japonica Group] &gt;AFS33438.1 S5-3 [Oryza sativa] &gt;AFS33435.1 S5-3 [Oryza sativa Japonica Group] &gt;KAB8101713.1 hypothetical protein EE612_032658 [Oryza sativa] &gt;KAF2925784.1 hypothetical protein DAI22_06g077700 [Oryza sativa Japonica Group] &gt;BAD35186.1 putative dnaK-type molecular chaperone BiP precursor [Oryza sativa Japonica Group]
LOC4340176	4.781	2.8786	6.04953	2.18296	2.11975	1.55469	-1.24013	0.00116731	0.0273042	0.423335	down	NA	NA	8	NA	NA
LOC4338556	20.5787	15.0448	26.2832	11.6649	5.35607	9.31772	-1.23933	0.00151849	0.0331466	0.42357	down	GO:0031410	NA	8	cytoplasmic vesicle	beta-glucosidase 19 isoform X1 [Oryza sativa Japonica Group] &gt;Q0DIT2.1 RecName: Full=Beta-glucosidase 19; Short=Os5bglu19; Flags: Precursor [Oryza sativa Japonica Group] &gt;KAF2930430.1 hypothetical protein DAI22_05g134800 [Oryza sativa Japonica Group] &gt;BAF17241.1 Os05g0365600 [Oryza sativa Japonica Group] &gt;BAS93641.1 Os05g0365600 [Oryza sativa Japonica Group]
LOC4335812	19.774	16.9801	22.0272	11.6622	4.25634	9.06646	-1.23822	0.00231966	0.0449573	0.423896	down	NA	K09480	17	NA	digalactosyldiacylglycerol synthase 1, chloroplastic [Oryza sativa Japonica Group] &gt;EAZ30705.1 hypothetical protein OsJ_14764 [Oryza sativa Japonica Group] &gt;KAF2933931.1 hypothetical protein DAI22_04g123400 [Oryza sativa Japonica Group] &gt;KAF2933932.1 hypothetical protein DAI22_04g123400 [Oryza sativa Japonica Group] &gt;KAF2933933.1 hypothetical protein DAI22_04g123400 [Oryza sativa Japo…
LOC4334190	19.908	37.2421	15.3607	34.1918	76.9748	62.2935	1.23661	0.0017004	0.0359792	2.35644	up	NA	K15223	20	NA	upstream activation factor subunit UAF30 [Oryza sativa Japonica Group] &gt;XP_052145852.1 upstream activation factor subunit UAF30 [Oryza glaberrima] &gt;EAY91940.1 hypothetical protein OsI_13627 [Oryza sativa Indica Group] &gt;KAB8093686.1 hypothetical protein EE612_020596 [Oryza sativa] &gt;AAK63939.1 hypothetical protein [Oryza sativa Japonica Group] &gt;ABF99004.1 SWIB complex BAF60b domain-c…
LOC4344813	9.64761	11.5452	16.812	4.74583	5.67131	6.02592	-1.23421	1.22e-05	0.000669199	0.425074	down	NA	NA	17	NA	protein no-on-transient A [Oryza sativa Japonica Group] &gt;KAF2918371.1 hypothetical protein DAI22_08g053500 [Oryza sativa Japonica Group] &gt;BAT04094.1 Os08g0178800 [Oryza sativa Japonica Group]
LOC4352485	22.5181	14.9565	21.0333	8.72048	8.0282	8.56943	-1.23305	3.59e-06	0.000239687	0.425418	down	NA	K13806	17	NA	uncharacterized protein LOC4352485 [Oryza sativa Japonica Group] &gt;KAB8117789.1 hypothetical protein EE612_060191 [Oryza sativa] &gt;KAF2908282.1 hypothetical protein DAI22_12g173300 [Oryza sativa Japonica Group] &gt;BAF30011.1 Os12g0554500 [Oryza sativa Japonica Group] &gt;BAT17594.1 Os12g0554500 [Oryza sativa Japonica Group]
LOC4342060	13.7104	17.544	21.3915	7.45035	8.55444	6.56912	-1.2315	6.82e-06	0.000416527	0.425875	down	NA	K14488	8	NA	auxin-responsive protein SAUR32 [Oryza sativa Japonica Group] &gt;KAF2928480.1 hypothetical protein DAI22_06g281600 [Oryza sativa Japonica Group] &gt;BAD54110.1 auxin-induced protein-like [Oryza sativa Japonica Group] &gt;BAF20487.1 Os06g0714300 [Oryza sativa Japonica Group] &gt;BAG97924.1 unnamed protein product [Oryza sativa Japonica Group] &gt;BAS99480.1 Os06g0714300 [Oryza sativa Japonica Gro…
LOC4349916	7.36768	8.6008	8.89231	17.7542	22.8676	19.1094	1.23102	1.49e-10	3.52e-08	2.34734	up	NA	NA	5	NA	probable alkaline/neutral invertase F [Oryza sativa Japonica Group] &gt;XP_015617468.1 probable alkaline/neutral invertase F [Oryza sativa Japonica Group] &gt;XP_015617469.1 probable alkaline/neutral invertase F [Oryza sativa Japonica Group] &gt;XP_052136000.1 probable alkaline/neutral invertase F [Oryza glaberrima] &gt;XP_052136001.1 probable alkaline/neutral invertase F [Oryza glaberrima] &gt;X…
LOC4330031	89.2076	126.3	172.311	62.2044	49.1563	54.385	-1.22989	3.65e-05	0.00166421	0.42635	down	NA	NA	17	NA	phosphoenolpyruvate carboxylase kinase 2 [Oryza sativa Japonica Group] &gt;XP_052141294.1 phosphoenolpyruvate carboxylase kinase 2-like [Oryza glaberrima] &gt;KAB8088022.1 hypothetical protein EE612_012492 [Oryza sativa] &gt;BAE80214.1 phosphoenolpyruvate carboxylase kinase [Oryza sativa Japonica Group] &gt;BAS79856.1 Os02g0625300 [Oryza sativa Japonica Group]
LOC4337238	93.6274	92.7421	128.073	63.2212	32.4258	37.9347	-1.22733	0.000526121	0.0146518	0.427107	down	NA	K05986	17	NA	endonuclease 2 [Oryza sativa Japonica Group] &gt;EEE61815.1 hypothetical protein OsJ_16438 [Oryza sativa Japonica Group] &gt;KAF2936246.1 hypothetical protein DAI22_04g289300 [Oryza sativa Japonica Group] &gt;BAS91382.1 Os04g0652700 [Oryza sativa Japonica Group]
LOC4339151	24.6575	18.4472	20.0508	8.59551	8.28246	10.6709	-1.22616	5.54e-07	4.76e-05	0.427455	down	NA	NA	8	NA	myb-related protein 2 isoform X1 [Oryza sativa Japonica Group] &gt;XP_015640414.1 myb-related protein 2 isoform X1 [Oryza sativa Japonica Group] &gt;XP_015640415.1 myb-related protein 2 isoform X1 [Oryza sativa Japonica Group] &gt;KAB8099957.1 hypothetical protein EE612_030294 [Oryza sativa] &gt;EEE64175.1 hypothetical protein OsJ_19007 [Oryza sativa Japonica Group] &gt;KAF2931371.1 hypothetical …
LOC4350713	1.58445	2.47738	0.978647	3.03471	4.60353	4.25799	1.22447	0.000980876	0.0234966	2.3367	up	NA	NA	20	NA	uncharacterized protein LOC4350713 isoform X1 [Oryza sativa Japonica Group] &gt;KAF2911275.1 hypothetical protein DAI22_11g164500 [Oryza sativa Japonica Group]
LOC9269176	2.18319	2.30993	2.81727	0.766719	1.35788	1.0697	-1.22283	0.00031093	0.00946546	0.42844	down	GO:0031410	K03797	17	cytoplasmic vesicle	carboxyl-terminal-processing peptidase 2, chloroplastic [Oryza sativa Japonica Group] &gt;EEE58038.1 hypothetical protein OsJ_08862 [Oryza sativa Japonica Group] &gt;KAF2947618.1 hypothetical protein DAI22_02g382200 [Oryza sativa Japonica Group]
LOC4327917	3.0993	2.49937	3.75637	1.36501	1.14792	1.55247	-1.22196	4.91e-05	0.00211744	0.428699	down	NA	NA	17	NA	NA
LOC4335640	59.1799	48.3751	45.6954	174.399	107.141	72.637	1.21966	0.00158652	0.0342703	2.32892	up	NA	K07200	5	NA	SNF1-related protein kinase regulatory subunit gamma-1 [Oryza sativa Japonica Group] &gt;CAH66379.1 OSIGBa0092E09.6 [Oryza sativa] &gt;KAF2933667.1 hypothetical protein DAI22_04g103000 [Oryza sativa Japonica Group] &gt;CAD40738.2 OSJNBa0072D21.10 [Oryza sativa Japonica Group] &gt;BAF14521.1 Os04g0382300 [Oryza sativa Japonica Group] &gt;BAG92752.1 unnamed protein product [Oryza sativa Japonica Gr…
LOC4348633	8.90417	6.94711	7.3029	4.06179	3.4268	2.51273	-1.2177	0.000315131	0.00956988	0.429969	down	NA	NA	17	NA	chitinase 1 [Oryza sativa Japonica Group] &gt;XP_052134316.1 chitinase 1-like [Oryza glaberrima] &gt;AAM08773.1 Class III chitinase [Oryza sativa] &gt;EAY78487.1 hypothetical protein OsI_33579 [Oryza sativa Indica Group] &gt;AAG02504.1 class III chitinase [Oryza sativa Japonica Group] &gt;AAP53767.1 Glycosyl hydrolases family 18 protein, expressed [Oryza sativa Japonica Group] &gt;EAZ16081.1 hypo…
LOC4345552	10.5891	19.1555	12.7284	33.6353	30.1029	34.9855	1.21541	2.53e-06	0.000179149	2.32206	up	GO:0016020;GO:0031410	NA	9	membrane; cytoplasmic vesicle	uncharacterized protein LOC4345552 [Oryza sativa Japonica Group] &gt;BAC99648.1 unknown protein [Oryza sativa Japonica Group] &gt;BAC99684.1 unknown protein [Oryza sativa Japonica Group] &gt;BAF23701.1 Os08g0411300 [Oryza sativa Japonica Group] &gt;BAT05403.1 Os08g0411300 [Oryza sativa Japonica Group]
LOC4336022	7.84045	7.66417	8.54635	3.23674	2.96919	4.35019	-1.21359	5.15e-06	0.000327406	0.431195	down	NA	NA	8	NA	uncharacterized protein LOC4336022 [Oryza sativa Japonica Group] &gt;EAY94362.1 hypothetical protein OsI_16127 [Oryza sativa Indica Group] &gt;KAB8095576.1 hypothetical protein EE612_023699 [Oryza sativa] &gt;KAF2934288.1 hypothetical protein DAI22_04g152100 [Oryza sativa Japonica Group] &gt;CAE02572.2 OSJNBa0006M15.15 [Oryza sativa Japonica Group] &gt;BAF14877.1 Os04g0455700 [Oryza sativa Japoni…
LOC4333478	5.50682	4.20682	3.4973	6.86233	13.369	11.0816	1.21087	0.000826755	0.0205992	2.31477	up	GO:0005739;GO:0009536	NA	20	mitochondrion; plastid	uncharacterized protein LOC4333478 isoform X1 [Oryza sativa Japonica Group]
LOC4340642	6.86493	12.3485	9.41433	17.88	25.1368	23.9343	1.21039	2.66e-06	0.000185402	2.31401	up	NA	K20893	9	NA	NA
LOC4329853	17.4053	14.4725	15.0298	30.6711	39.9713	39.9843	1.20986	2.25e-09	3.91e-07	2.31315	up	NA	K00737	4	NA	beta-1,4-mannosyl-glycoprotein 4-beta-N-acetylglucosaminyltransferase isoform X2 [Oryza sativa Japonica Group] &gt;XP_052142464.1 uncharacterized protein LOC127762132 isoform X1 [Oryza glaberrima] &gt;KAB8087769.1 hypothetical protein EE612_012180 [Oryza sativa] &gt;KAF2945630.1 hypothetical protein DAI22_02g230500 [Oryza sativa Japonica Group] &gt;BAD16823.1 glycosyl transferase-like protein [Or…
LOC4349217	7.93422	12.7129	13.3385	4.81219	2.95239	7.06438	-1.20966	0.00174374	0.0364308	0.43237	down	NA	NA	17	NA	transcription repressor OFP8-like [Oryza sativa Japonica Group] &gt;AAM88623.1 hypothetical protein [Oryza sativa Japonica Group] &gt;AAP54784.1 uncharacterized plant-specific domain TIGR01568 family protein, expressed [Oryza sativa Japonica Group] &gt;KAF2914542.1 hypothetical protein DAI22_10g171000 [Oryza sativa Japonica Group] &gt;BAF27063.1 Os10g0532600 [Oryza sativa Japonica Group] &gt;BAT1…
LOC4337692	57.9341	26.5792	37.3645	119.728	73.2747	92.0185	1.2054	0.00166884	0.0355233	2.30601	up	NA	NA	5	NA	NA
LOC4345951	155.711	173.858	137.101	488.474	289.196	290.399	1.20501	0.000118723	0.00430783	2.30539	up	NA	K04079	1	NA	heat shock protein 81-1 [Oryza sativa Japonica Group] &gt;A2YWQ1.1 RecName: Full=Heat shock protein 81-1; Short=HSP81-1; AltName: Full=Heat shock protein 82 [Oryza sativa Indica Group] &gt;Q0J4P2.2 RecName: Full=Heat shock protein 81-1; Short=HSP81-1; AltName: Full=Heat shock protein 82 [Oryza sativa Japonica Group] &gt;CAA77978.1 heat shock protein 82 (HSP82) [Oryza sativa] &gt;ADM86854.1 82kDa …
LOC4324881	22.3693	31.4811	29.9822	54.2889	78.0077	63.3665	1.20499	2.24e-08	3.03e-06	2.30535	up	NA	NA	9	NA	uncharacterized protein LOC4324881 [Oryza sativa Japonica Group] &gt;XP_052163151.1 uncharacterized protein LOC127780267 [Oryza glaberrima] &gt;ALG04654.1 putative G protein-coupled receptor [Oryza sativa Indica Group] &gt;KAB8084640.1 hypothetical protein EE612_007230 [Oryza sativa] &gt;EAY76742.1 hypothetical protein OsI_04698 [Oryza sativa Indica Group] &gt;EAZ14405.1 hypothetical protein OsJ_…
LOC4352846	81.0273	58.7247	94.4108	37.1065	28.9779	37.0005	-1.20481	1.91e-05	0.000978482	0.433826	down	GO:0005739;GO:0009536	K02291	17	mitochondrion; plastid	NA
LOC4341236	18.2937	21.1111	24.4578	7.96967	11.1263	9.04651	-1.20327	4.64e-08	5.94e-06	0.434289	down	NA	NA	17	NA	CBL-interacting protein kinase 25 [Oryza sativa Japonica Group] &gt;Q5Z6X0.1 RecName: Full=CBL-interacting protein kinase 25; AltName: Full=OsCIPK25 [Oryza sativa Japonica Group] &gt;KAB8102773.1 hypothetical protein EE612_034744 [Oryza sativa] &gt;KAF2927118.1 hypothetical protein DAI22_06g180300 [Oryza sativa Japonica Group] &gt;BAD53535.1 putative wpk4 protein kinase [Oryza sativa Japonica Gro…
LOC4336899	21.0786	22.3408	22.0388	8.89974	9.05813	10.7681	-1.2023	3.75e-10	8.31e-08	0.43458	down	GO:0005739	NA	17	mitochondrion	uncharacterized protein LOC4336899 [Oryza sativa Japonica Group] &gt;XP_052153869.1 uncharacterized protein LOC127771951 [Oryza glaberrima] &gt;KAB8096806.1 hypothetical protein EE612_025380 [Oryza sativa] &gt;KAF2935709.1 hypothetical protein DAI22_04g251500 [Oryza sativa Japonica Group] &gt;CAE01828.2 OSJNBa0041A02.21 [Oryza sativa Japonica Group] &gt;CAH66713.1 OSIGBa0118P15.3 [Oryza sativa] &…
LOC4323902	12.7848	22.2342	17.493	42.9772	44.5769	33.0114	1.20179	1.84e-05	0.000949832	2.30025	up	NA	NA	5	NA	uncharacterized protein LOC4323902 [Oryza sativa Japonica Group] &gt;EEC70488.1 hypothetical protein OsI_01559 [Oryza sativa Indica Group] &gt;KAB8081117.1 hypothetical protein EE612_002009 [Oryza sativa] &gt;KAF2949803.1 hypothetical protein DAI22_01g139300 [Oryza sativa Japonica Group] &gt;USH99713.1 putative zinc finger protein [Oryza sativa Japonica Group] &gt;BAD44897.1 zinc finger protein-l…
LOC4334356	6.02516	3.92985	4.53165	14.3045	8.34047	10.9397	1.20148	0.000742304	0.0190886	2.29975	up	NA	K08486	5	NA	NA
LOC9269790	1.99573	1.51988	1.83352	0.847859	0.765954	0.742386	-1.20021	0.000415479	0.0121302	0.435212	down	NA	NA	17	NA	uncharacterized protein LOC9269790 [Oryza sativa Japonica Group] &gt;KAB8093045.1 hypothetical protein EE612_019716 [Oryza sativa] &gt;ABF98247.1 expressed protein [Oryza sativa Japonica Group] &gt;EEE59712.1 hypothetical protein OsJ_12141 [Oryza sativa Japonica Group] &gt;BAG97923.1 unnamed protein product [Oryza sativa Japonica Group] &gt;BAS85793.1 Os03g0684800 [Oryza sativa Japonica Group]
LOC4350079	63.4717	33.9894	61.1886	28.1619	25.0388	16.6204	-1.19864	0.00139499	0.0308025	0.435687	down	GO:0009536	K23051	8	plastid	NA
LOC4344530	3.17658	8.03478	4.39545	7.81276	13.4235	14.9718	1.19766	0.0017423	0.0364308	2.29367	up	NA	NA	20	NA	ACT domain-containing protein ACR8 [Oryza sativa Japonica Group] &gt;KAB8107192.1 hypothetical protein EE612_041814 [Oryza sativa] &gt;KAF2917848.1 hypothetical protein DAI22_08g013500 [Oryza sativa Japonica Group] &gt;BAD09041.1 putative ACT domain-containing protein [Oryza sativa Japonica Group] &gt;BAD33111.1 putative ACT domain-containing protein [Oryza sativa Japonica Group] &gt;BAF22781.1 O…
LOC4340618	3.02288	2.76575	2.90627	1.49002	1.12253	1.20706	-1.19741	7.5e-05	0.00298823	0.436057	down	NA	K14638	12	NA	protein NRT1/ PTR FAMILY 5.8 [Oryza sativa Japonica Group] &gt;KAB8101915.1 hypothetical protein EE612_032999 [Oryza sativa] &gt;KAF2926015.1 hypothetical protein DAI22_06g095700 [Oryza sativa Japonica Group] &gt;BAD37875.1 putative oligopeptide transporter [Oryza sativa Japonica Group] &gt;BAD37912.1 putative oligopeptide transporter [Oryza sativa Japonica Group] &gt;BAF19175.1 Os06g0239500 [Ory…
LOC4341594	0.5108	0.804375	0.3926	1.20611	1.30568	1.45989	1.19718	0.000506943	0.0142133	2.29291	up	GO:0005739	NA	20	mitochondrion	nuclear intron maturase 4, mitochondrial isoform X1 [Oryza sativa Japonica Group] &gt;XP_015643430.1 nuclear intron maturase 4, mitochondrial isoform X1 [Oryza sativa Japonica Group] &gt;XP_015643432.1 nuclear intron maturase 4, mitochondrial isoform X1 [Oryza sativa Japonica Group] &gt;XP_025881972.1 nuclear intron maturase 4, mitochondrial isoform X1 [Oryza sativa Japonica Group] &gt;EAZ37729.1…
LOC4347137	155.809	205.551	249.019	88.1194	85.0369	95.5567	-1.197	1.54e-07	1.66e-05	0.436181	down	NA	NA	8	NA	uncharacterized protein LOC4347137 [Oryza sativa Japonica Group] &gt;KAB8110662.1 hypothetical protein EE612_048037 [Oryza sativa] &gt;KAF2916321.1 hypothetical protein DAI22_09g110600 [Oryza sativa Japonica Group] &gt;BAD33559.1 unknown protein [Oryza sativa Japonica Group] &gt;BAF25161.1 Os09g0433800 [Oryza sativa Japonica Group] &gt;BAG93032.1 unnamed protein product [Oryza sativa Japonica Gro…
LOC4338014	146.885	94.7016	85.4603	284.16	295.025	178.714	1.19686	0.000564038	0.0155336	2.2924	up	NA	NA	4	NA	uncharacterized protein LOC4338014 [Oryza sativa Japonica Group] &gt;XP_052154698.1 uncharacterized protein LOC127772771 [Oryza glaberrima] &gt;EAY96827.1 hypothetical protein OsI_18750 [Oryza sativa Indica Group] &gt;KAB8098411.1 hypothetical protein EE612_027592 [Oryza sativa] &gt;EEE62590.1 hypothetical protein OsJ_17393 [Oryza sativa Japonica Group] &gt;KAF2929486.1 hypothetical protein DAI22…
LOC4337812	170.949	71.9161	138.831	71.535	48.8088	48.4893	-1.19645	0.00258299	0.048216	0.436347	down	NA	NA	8	NA	NA
LOC4343273	20.9478	18.9451	28.0907	12.4107	9.02293	8.30715	-1.19622	0.000123415	0.00444311	0.436417	down	NA	NA	8	NA	cytochrome P450 716B1 [Oryza sativa Japonica Group] &gt;KAF2922890.1 hypothetical protein DAI22_07g147000 [Oryza sativa Japonica Group]
LOC4345625	32.8565	36.8239	33.5551	101.632	84.6165	48.4651	1.19348	0.000370847	0.010915	2.28704	up	NA	K13464	1	NA	NA
LOC4341573	20.7249	17.5252	23.9017	10.6646	7.68802	9.0468	-1.19348	1e-05	0.000564182	0.437247	down	NA	K03549	8	NA	potassium transporter 10 [Oryza sativa Japonica Group] &gt;Q67VS5.1 RecName: Full=Potassium transporter 10; AltName: Full=OsHAK10 [Oryza sativa Japonica Group] &gt;KAF2927652.1 hypothetical protein DAI22_06g220900 [Oryza sativa Japonica Group] &gt;CAD20993.1 putative potasium transporter [Oryza sativa Japonica Group] &gt;BAD37744.1 putative potassium transporter KUP3p [Oryza sativa Japonica Group…
LOC4344671	19.0434	14.6282	20.9218	7.55737	7.32922	9.47187	-1.19293	2.02e-06	0.000147765	0.437413	down	GO:0031410	K24184	8	cytoplasmic vesicle	cytochrome P450 89A2 [Oryza sativa Japonica Group] &gt;KAF2918114.1 hypothetical protein DAI22_08g033400 [Oryza sativa Japonica Group] &gt;BAC65385.1 putative cytochrome P450 [Oryza sativa Japonica Group] &gt;BAF22917.1 Os08g0152400 [Oryza sativa Japonica Group]
LOC4327719	275.764	165.172	186.305	538.25	529.121	386.071	1.19276	0.000154837	0.00531827	2.28589	up	GO:0009536	NA	4	plastid	NA
LOC4336004	16.8095	9.9607	19.8739	43.8035	36.0829	27.6776	1.19257	0.00110079	0.025993	2.28559	up	NA	NA	5	NA	7-deoxyloganetin glucosyltransferase [Oryza sativa Japonica Group] &gt;EAZ30919.1 hypothetical protein OsJ_14999 [Oryza sativa Japonica Group] &gt;KAF2934260.1 hypothetical protein DAI22_04g149600 [Oryza sativa Japonica Group] &gt;CAD40841.3 OSJNBa0086B14.13 [Oryza sativa Japonica Group] &gt;BAF14860.1 Os04g0451200 [Oryza sativa Japonica Group] &gt;BAG87681.1 unnamed protein product [Oryza sativa…
LOC4329781	14.7632	13.0272	18.7043	8.42884	5.54354	6.49548	-1.19024	8.15e-05	0.00320321	0.43823	down	NA	K14638	8	NA	protein NRT1/ PTR FAMILY 6.4 [Oryza sativa Japonica Group]
LOC4331386	5.11673	5.56133	6.24498	13.8763	15.9516	8.98325	1.18954	0.000106033	0.00395491	2.28081	up	GO:0031410	K08900	5	cytoplasmic vesicle	AAA-ATPase At2g46620 [Oryza sativa Japonica Group] &gt;AAO17023.1 Hypothetical protein [Oryza sativa Japonica Group] &gt;ABF93631.1 ATPase, AAA family protein, expressed [Oryza sativa Japonica Group] &gt;BAF10658.1 Os03g0114400 [Oryza sativa Japonica Group] &gt;BAG98508.1 unnamed protein product [Oryza sativa Japonica Group] &gt;BAS81958.1 Os03g0114400 [Oryza sativa Japonica Group]
LOC4342285	2.9659	3.22314	4.71625	2.00459	1.26737	1.5321	-1.18494	0.000619513	0.0166518	0.439841	down	NA	K13420	17	NA	receptor kinase-like protein Xa21 [Oryza sativa Japonica Group] &gt;KAB8104164.1 hypothetical protein EE612_036864 [Oryza sativa] &gt;EAZ38534.1 hypothetical protein OsJ_22922 [Oryza sativa Japonica Group] &gt;KAF2921248.1 hypothetical protein DAI22_07g016500 [Oryza sativa Japonica Group] &gt;KAF2921249.1 hypothetical protein DAI22_07g016500 [Oryza sativa Japonica Group] &gt;KAF2921250.1 hypothet…
LOC4334701	36.2469	86.4068	42.9775	111.352	155.178	108.919	1.18356	0.000679734	0.0178491	2.27137	up	GO:0009536	K02639	9	plastid	ferredoxin-3, chloroplastic [Oryza sativa Japonica Group] &gt;XP_052148835.1 ferredoxin-3, chloroplastic-like [Oryza glaberrima] &gt;AIT99299.1 ferredoxin [Oryza sativa] &gt;EAY92480.1 hypothetical protein OsI_14217 [Oryza sativa Indica Group] &gt;AAR88570.1 putative ferredoxin [Oryza sativa Japonica Group] &gt;ABF99753.1 Ferredoxin-3, chloroplast precursor, putative, expressed [Oryza sativa Japo…
LOC4339327	19.5986	15.8558	11.8093	49.3305	36.0004	21.3841	1.1813	0.00265387	0.0489784	2.26781	up	NA	K16055	5	NA	probable alpha,alpha-trehalose-phosphate synthase [UDP-forming] 7 [Oryza sativa Japonica Group] &gt;KAB8100195.1 hypothetical protein EE612_030640 [Oryza sativa] &gt;AAT01318.1 putative trehalose-6-phosphate synthase [Oryza sativa Japonica Group] &gt;KAF2931652.1 hypothetical protein DAI22_05g227600 [Oryza sativa Japonica Group] &gt;BAF17964.1 Os05g0517200 [Oryza sativa Japonica Group] &gt;BAG928…
LOC4337430	2.22132	1.49382	1.51233	5.26073	4.02685	2.60818	1.17947	0.00258313	0.048216	2.26493	up	GO:0016020;GO:0031410	K08472	20	membrane; cytoplasmic vesicle	MLO-like protein 14 isoform X2 [Oryza sativa Japonica Group] &gt;KAF2936564.1 hypothetical protein DAI22_04g311900 [Oryza sativa Japonica Group] &gt;CAE05742.1 OSJNBb0017I01.22 [Oryza sativa Japonica Group]
LOC4333528	52.8578	32.1819	47.4107	23.7216	18.3726	16.9441	-1.17943	0.000193016	0.00635902	0.441525	down	GO:0016020	K06258	8	membrane	organic cation/carnitine transporter 7 [Oryza sativa Japonica Group] &gt;XP_015632065.1 organic cation/carnitine transporter 7 [Oryza sativa Japonica Group] &gt;XP_025879901.1 organic cation/carnitine transporter 7 [Oryza sativa Japonica Group] &gt;KAB8092723.1 hypothetical protein EE612_019122 [Oryza sativa] &gt;AAR01732.1 putative sugar transporter (alternative splicing product) [Oryza sativa J…
LOC4351213	266.261	126.449	287.973	125.456	84.8129	94.2078	-1.17938	0.0024126	0.0462433	0.441541	down	NA	NA	12	NA	NA
LOC4345755	1.05588	1.10954	0.972698	2.4361	1.88829	2.88313	1.17853	0.000228971	0.0072828	2.26346	up	NA	NA	5	NA	serine/threonine-protein kinase RIPK [Oryza sativa Japonica Group] &gt;EAZ07228.1 hypothetical protein OsI_29471 [Oryza sativa Indica Group] &gt;KAB8108762.1 hypothetical protein EE612_044696 [Oryza sativa] &gt;EAZ42972.1 hypothetical protein OsJ_27563 [Oryza sativa Japonica Group] &gt;KAF2919991.1 hypothetical protein DAI22_08g176600 [Oryza sativa Japonica Group] &gt;BAD09580.1 putative Avr9/Cf-…
LOC4326178	32.7075	33.9545	29.1376	8.65556	16.5632	18.3474	-1.1781	3.37e-05	0.0015563	0.441934	down	GO:0031410	K19355	17	cytoplasmic vesicle	NA
LOC107280253	13.5816	9.21164	9.97634	4.82693	3.55181	6.41504	-1.17743	0.000340478	0.0102147	0.442138	down	NA	K09422	8	NA	myb-related protein P [Oryza sativa Japonica Group] &gt;AAL84631.1 typical A-type R2R3 Myb protein [Oryza sativa Japonica Group] &gt;EAZ26636.1 hypothetical protein OsJ_10540 [Oryza sativa Japonica Group] &gt;KAF2938856.1 hypothetical protein DAI22_03g149000 [Oryza sativa Japonica Group]
LOC4343899	230.601	173.084	199.674	675.24	387.606	291.89	1.17633	0.00224594	0.0440628	2.26002	up	NA	K13464	1	NA	protein TIFY 10b [Oryza sativa Japonica Group] &gt;Q8H395.1 RecName: Full=Protein TIFY 10b; Short=OsTIFY10b; AltName: Full=Jasmonate ZIM domain-containing protein 7; Short=OsJAZ7; AltName: Full=OsJAZ6 [Oryza sativa Japonica Group] &gt;KAB8106351.1 hypothetical protein EE612_040664 [Oryza sativa] &gt;KAF2923904.1 hypothetical protein DAI22_07g229000 [Oryza sativa Japonica Group] &gt;BAC16504.1 unk…
LOC4333432	2.97427	3.94936	4.30561	9.39531	8.39646	7.70433	1.17546	1.4e-05	0.000751418	2.25865	up	NA	NA	5	NA	zinc finger protein 1 [Oryza sativa Japonica Group] &gt;ACD99646.1 C2H2 zinc finger [Oryza sativa Indica Group] &gt;KAB8092614.1 hypothetical protein EE612_018892 [Oryza sativa] &gt;AAP42273.1 zinc finger transcription factor OsZFP34 [Oryza sativa Japonica Group] &gt;AAP74360.1 C2H2 type zinc finger transcription factor ZFP31 [Oryza sativa Japonica Group] &gt;AAR00591.1 putative zinc finger prote…
LOC4346925	19.9589	21.052	19.932	52.2823	39.1164	46.8598	1.17394	8.98e-08	1.06e-05	2.25627	up	NA	K01180	5	NA	probable endo-1,3(4)-beta-glucanase ARB_01444 [Oryza sativa Japonica Group] &gt;KAF2915965.1 hypothetical protein DAI22_09g081600 [Oryza sativa Japonica Group]
LOC4347310	7.54821	8.8718	9.48322	3.27363	3.42798	4.97811	-1.17077	5.14e-06	0.000327406	0.444185	down	NA	NA	17	NA	uncharacterized protein LOC4347310 [Oryza sativa Japonica Group] &gt;XP_015611798.1 uncharacterized protein LOC4347310 [Oryza sativa Japonica Group] &gt;KAB8110908.1 hypothetical protein EE612_048379 [Oryza sativa] &gt;KAF2916589.1 hypothetical protein DAI22_09g130500 [Oryza sativa Japonica Group] &gt;BAD17508.1 unknown protein [Oryza sativa Japonica Group] &gt;BAF25328.1 Os09g0465500 [Oryza sati…
LOC4346234	12.5091	12.5621	21.6552	6.92697	6.15966	8.02193	-1.16736	0.000142122	0.0049585	0.445235	down	NA	K20619	17	NA	cytochrome P450 78A9 [Oryza sativa Japonica Group] &gt;BAD09934.1 putative cytochrome p450 (CYP78A9) [Oryza sativa Japonica Group] &gt;BAF24342.1 Os08g0547300 [Oryza sativa Japonica Group] &gt;BAG92850.1 unnamed protein product [Oryza sativa Japonica Group] &gt;BAT06552.1 Os08g0547300 [Oryza sativa Japonica Group]
LOC4324295	14.6636	16.2735	14.8049	6.87257	5.05621	8.696	-1.1668	8.36e-06	0.000484155	0.44541	down	NA	K19044	17	NA	probable E3 ubiquitin-protein ligase XBOS31 [Oryza sativa Japonica Group] &gt;Q94CT7.1 RecName: Full=Probable E3 ubiquitin-protein ligase XBOS31; AltName: Full=Ankyrin repeat domain and RING finger-containing protein XBOS31; AltName: Full=RING-type E3 ubiquitin transferase XBOS31; AltName: Full=XB3 protein homolog 1 [Oryza sativa Japonica Group] &gt;KAF2954561.1 hypothetical protein DAI22_01g4918…
LOC4325384	6.99495	5.89617	9.65895	3.23649	3.55326	3.45002	-1.16404	6.33e-05	0.00259455	0.446262	down	GO:0031410	NA	8	cytoplasmic vesicle	NA
LOC4350873	91.7827	38.5792	76.3639	37.9129	27.2245	28.6217	-1.16335	0.00268726	0.0493016	0.446473	down	GO:0009536	K01992	8	plastid	NA
LOC4327631	69.1821	84.5965	70.644	92.5733	227.33	196.572	1.16305	0.000224531	0.0071876	2.2393	up	NA	K01246	9	NA	uncharacterized protein LOC4327631 [Oryza sativa Japonica Group] &gt;KAB8083898.1 hypothetical protein EE612_006290 [Oryza sativa] &gt;EAZ13838.1 hypothetical protein OsJ_03762 [Oryza sativa Japonica Group] &gt;KAF2952816.1 hypothetical protein DAI22_01g364800 [Oryza sativa Japonica Group] &gt;BAD68277.1 putative DNA-3-methyladenine glycosylase I [Oryza sativa Japonica Group] &gt;BAF06442.1 Os01g…
LOC107278764	1.54382	2.47932	1.5928	0.98653	0.87216	0.625349	-1.16191	0.00270741	0.0494157	0.446922	down	NA	NA	17	NA	putative disease resistance protein RGA3 [Oryza sativa Japonica Group]
LOC9271650	1.16136	0.977264	0.854861	2.84378	2.14706	1.7165	1.16066	0.00252194	0.0475316	2.2356	up	NA	NA	5	NA	uncharacterized protein LOC9271650 [Oryza sativa Japonica Group] &gt;EAZ08535.1 hypothetical protein OsI_30805 [Oryza sativa Indica Group] &gt;EAZ44161.1 hypothetical protein OsJ_28783 [Oryza sativa Japonica Group] &gt;BAD36506.1 hypothetical protein [Oryza sativa Japonica Group]
LOC4326326	158.762	246.076	145.839	354.79	566.92	315.027	1.15952	0.000196729	0.00644716	2.23384	up	GO:0031410	NA	9	cytoplasmic vesicle	NA
LOC9268297	5.02658	5.48787	4.85529	12.9484	13.4673	8.03609	1.15941	0.000248718	0.00782076	2.23365	up	GO:0031410	K01674	5	cytoplasmic vesicle	alpha carbonic anhydrase 7 [Oryza sativa Japonica Group] &gt;XP_052164278.1 alpha carbonic anhydrase 7-like [Oryza glaberrima] &gt;EAZ07303.1 hypothetical protein OsI_29552 [Oryza sativa Indica Group] &gt;KAB8108833.1 hypothetical protein EE612_044833 [Oryza sativa] &gt;EAZ43045.1 hypothetical protein OsJ_27633 [Oryza sativa Japonica Group] &gt;KAF2920070.1 hypothetical protein DAI22_08g183100 [O…
LOC9269830	19.0196	41.783	22.2605	37.5665	78.8476	70.7963	1.15283	0.00183146	0.0377868	2.2235	up	NA	K11130	20	NA	H/ACA ribonucleoprotein complex subunit 3-like protein [Oryza sativa Japonica Group] &gt;XP_039810187.1 H/ACA ribonucleoprotein complex subunit 3-like protein [Panicum virgatum] &gt;XP_039849123.1 H/ACA ribonucleoprotein complex subunit 3-like protein [Panicum virgatum] &gt;XP_039850278.1 H/ACA ribonucleoprotein complex subunit 3-like protein [Panicum virgatum] &gt;XP_052143698.1 H/ACA ribonucleo…
LOC4341090	0.5832	0.468714	0.410507	0.620669	0.934419	0.997898	1.15209	7.51e-05	0.00298823	2.22236	up	NA	NA	20	NA	pentatricopeptide repeat-containing protein At4g13650 [Oryza sativa Japonica Group] &gt;XP_025882072.1 pentatricopeptide repeat-containing protein At4g13650 [Oryza sativa Japonica Group] &gt;XP_025882073.1 pentatricopeptide repeat-containing protein At4g13650 [Oryza sativa Japonica Group] &gt;XP_025882074.1 pentatricopeptide repeat-containing protein At4g13650 [Oryza sativa Japonica Group] &gt;XP…
LOC4338706	9.67269	15.7129	10.6367	22.4963	34.2237	23.7647	1.14848	3.61e-05	0.00164982	2.2168	up	NA	NA	9	NA	NA
LOC4338446	7.59536	5.19353	9.11661	4.33148	2.65167	2.9548	-1.14785	0.00220538	0.0433492	0.451296	down	GO:0016020	K06901	8	membrane	adenine/guanine permease AZG1 [Oryza sativa Japonica Group] &gt;KAF2930248.1 hypothetical protein DAI22_05g119700 [Oryza sativa Japonica Group]
LOC9272440	32.3374	28.7213	36.388	18.3362	9.99299	15.9148	-1.14684	0.000219016	0.00704738	0.451614	down	GO:0031410	K01115	17	cytoplasmic vesicle	phospholipase D zeta 1 [Oryza sativa Japonica Group] &gt;KAF2949830.1 hypothetical protein DAI22_01g145600 [Oryza sativa Japonica Group]
LOC4347936	15.7327	8.42999	14.1168	7.28544	3.98401	6.19206	-1.1466	0.0027041	0.0494051	0.451687	down	GO:0009536	NA	8	plastid	U-box domain-containing protein 33 isoform X1 [Oryza sativa Japonica Group] &gt;ABB46563.2 U-box domain containing protein, expressed [Oryza sativa Japonica Group] &gt;KAF2912326.1 hypothetical protein DAI22_10g000300 [Oryza sativa Japonica Group] &gt;USI00150.1 putative protein kinase family protein [Oryza sativa Japonica Group] &gt;BAF25923.1 Os10g0100500 [Oryza sativa Japonica Group] &gt;BAT09…
LOC4326573	29.1943	42.1146	33.7098	8.70639	15.9636	24.3443	-1.14315	0.000940345	0.0227894	0.452771	down	NA	K01184	17	NA	polygalacturonase At1g48100 isoform X1 [Oryza sativa Japonica Group] &gt;EEC71152.1 hypothetical protein OsI_02991 [Oryza sativa Indica Group] &gt;KAB8082616.1 hypothetical protein EE612_004560 [Oryza sativa] &gt;EEE55052.1 hypothetical protein OsJ_02751 [Oryza sativa Japonica Group] &gt;KAF2951344.1 hypothetical protein DAI22_01g255100 [Oryza sativa Japonica Group] &gt;BAD68931.1 polygalacturona…
LOC4324947	3.50083	2.96085	3.26931	7.72322	8.30135	5.64207	1.14139	3.04e-05	0.00142864	2.20594	up	GO:0016020	K14638	15	membrane	uncharacterized protein LOC4324947 [Oryza sativa Japonica Group]
LOC4340977	108.201	84.4582	134.681	36.2812	52.4882	64.1313	-1.14134	5.93e-05	0.00247104	0.453338	down	NA	NA	17	NA	NA
LOC4345148	39.9185	65.8321	53.834	80.3344	163.112	113.942	1.14121	0.00013911	0.00488084	2.20566	up	NA	NA	9	NA	early nodulin-like protein 3 [Oryza sativa Japonica Group] &gt;EAZ42138.1 hypothetical protein OsJ_26697 [Oryza sativa Japonica Group] &gt;KAF2918944.1 hypothetical protein DAI22_08g097400 [Oryza sativa Japonica Group] &gt;BAC99461.1 putative phytocyanin-related protein Pn14 [Oryza sativa Japonica Group] &gt;BAC99731.1 putative phytocyanin-related protein Pn14 [Oryza sativa Japonica Group] &gt;BA…
LOC4326043	5.68614	5.19031	5.90077	11.9382	11.4213	14.2972	1.14086	1.11e-06	8.65e-05	2.20512	up	NA	NA	5	NA	uncharacterized protein LOC4326043 isoform X1 [Oryza sativa Japonica Group] &gt;EAY72320.1 hypothetical protein OsI_00175 [Oryza sativa Indica Group] &gt;KAF2948148.1 hypothetical protein DAI22_01g014700 [Oryza sativa Japonica Group]
LOC4351698	170.343	111.942	164.053	85.2197	57.4222	61.4128	-1.1402	0.000282281	0.00869993	0.453696	down	NA	K14190	17	NA	GDP-L-galactose phosphorylase 2 [Oryza sativa Japonica Group] &gt;KAB8116858.1 hypothetical protein EE612_058222 [Oryza sativa] &gt;ABA96028.1 VTC2, putative, expressed [Oryza sativa Japonica Group] &gt;KAF2906981.1 hypothetical protein DAI22_12g061300 [Oryza sativa Japonica Group] &gt;BAF29357.1 Os12g0190000 [Oryza sativa Japonica Group] &gt;BAT16198.1 Os12g0190000 [Oryza sativa Japonica Group]
LOC4331500	40.4269	45.1466	65.8189	26.8119	12.9697	29.4933	-1.13895	0.00230894	0.0449138	0.45409	down	GO:0003824;GO:0008152	K23618	8	catalytic activity; metabolic process	probable acyl-activating enzyme 12, peroxisomal [Oryza sativa Japonica Group] &gt;KAB8090031.1 hypothetical protein EE612_015092 [Oryza sativa] &gt;ABF93796.1 acyl-activating enzyme 11, putative, expressed [Oryza sativa Japonica Group] &gt;EAZ25459.1 hypothetical protein OsJ_09281 [Oryza sativa Japonica Group] &gt;KAF2937106.1 hypothetical protein DAI22_03g025600 [Oryza sativa Japonica Group] &gt…
LOC4343689	442.21	646.586	448.426	1061.42	1410.71	927.668	1.1385	7.75e-06	0.000456962	2.20152	up	GO:0031410	NA	9	cytoplasmic vesicle	arabinogalactan protein 13 [Oryza sativa Japonica Group] &gt;EEE67454.1 hypothetical protein OsJ_24835 [Oryza sativa Japonica Group]
LOC4336797	18.2868	26.9689	22.877	71.0833	34.0435	42.6658	1.13611	0.00182114	0.0376992	2.19788	up	NA	NA	16	NA	uncharacterized protein LOC4336797 [Oryza sativa Japonica Group] &gt;EAY95322.1 hypothetical protein OsI_17149 [Oryza sativa Indica Group] &gt;KAB8096669.1 hypothetical protein EE612_025220 [Oryza sativa] &gt;EAZ31786.1 hypothetical protein OsJ_15938 [Oryza sativa Japonica Group] &gt;KAF2935558.1 hypothetical protein DAI22_04g240100 [Oryza sativa Japonica Group] &gt;CAH66868.1 H0307D04.13 [Oryza …
LOC4349787	1.8417	1.9356	2.5865	0.665316	1.31332	1.03071	-1.1356	0.000582198	0.0159317	0.455145	down	GO:0009536	NA	17	plastid	serine/threonine-protein kinase D6PKL1 [Oryza sativa Japonica Group] &gt;XP_025877316.1 serine/threonine-protein kinase D6PKL1 [Oryza sativa Japonica Group] &gt;XP_025877317.1 serine/threonine-protein kinase D6PKL1 [Oryza sativa Japonica Group] &gt;KAB8114246.1 hypothetical protein EE612_053514 [Oryza sativa] &gt;AAX92762.1 second messenger-dependent protein kinase, putative [Oryza sativa Japonic…
LOC4331821	2.93946	4.71935	2.41509	4.85585	8.25158	9.41937	1.1348	0.000825889	0.0205983	2.19588	up	NA	K16609	16	NA	tubulin--tyrosine ligase-like protein 12 isoform X1 [Oryza sativa Japonica Group] &gt;ABF94289.1 Tubulin-tyrosine ligase family protein, expressed [Oryza sativa Japonica Group] &gt;KAF2937592.1 hypothetical protein DAI22_03g061200 [Oryza sativa Japonica Group] &gt;KAF2937594.1 hypothetical protein DAI22_03g061200 [Oryza sativa Japonica Group] &gt;BAF11069.1 Os03g0179000 [Oryza sativa Japonica Gro…
LOC9270336	96.2123	90.6824	103.704	49.1436	35.1769	49.4602	-1.1335	2.17e-06	0.000157774	0.45581	down	NA	NA	17	NA	NA
LOC4334216	40.4279	23.2468	39.0024	81.8389	86.3941	60.5089	1.13331	0.000504942	0.0141839	2.19362	up	NA	NA	1	NA	NA
LOC4324350	28.2847	29.2079	19.8499	65.5119	61.0839	43.1919	1.13195	0.000128127	0.00457299	2.19155	up	NA	NA	5	NA	uncharacterized protein LOC4324350 [Oryza sativa Japonica Group] &gt;KAB8084878.1 hypothetical protein EE612_007534 [Oryza sativa] &gt;KAF2953959.1 hypothetical protein DAI22_01g446100 [Oryza sativa Japonica Group] &gt;BAB92668.1 unknown protein [Oryza sativa Japonica Group] &gt;BAF07098.1 Os01g0915000 [Oryza sativa Japonica Group] &gt;BAG98220.1 unnamed protein product [Oryza sativa Japonica Gro…
LOC4334714	28.625	24.3129	30.4804	12.6555	11.8574	15.7823	-1.13093	1.12e-06	8.7e-05	0.456623	down	NA	NA	17	NA	uncharacterized protein LOC4334714 [Oryza sativa Japonica Group] &gt;ABF99781.1 Streptomyces cyclase/dehydrase family protein, expressed [Oryza sativa Japonica Group] &gt;KAF2942230.1 hypothetical protein DAI22_03g406700 [Oryza sativa Japonica Group] &gt;BAF13748.1 Os03g0837900 [Oryza sativa Japonica Group] &gt;BAS87272.1 Os03g0837900 [Oryza sativa Japonica Group]
LOC4325927	5.12447	5.23224	7.74892	3.04256	2.59518	2.70939	-1.1296	0.000184313	0.00615392	0.457042	down	NA	NA	8	NA	NA
LOC4346629	20.4522	13.499	14.175	31.8466	45.5852	29.9129	1.12762	0.000183243	0.00612642	2.18499	up	NA	K09286	5	NA	ethylene-responsive transcription factor 1-like [Oryza sativa Japonica Group] &gt;KAB8109959.1 hypothetical protein EE612_046607 [Oryza sativa] &gt;ACJ74072.1 AP2/ERF domain protein [Oryza sativa Japonica Group] &gt;EAZ44075.1 hypothetical protein OsJ_28694 [Oryza sativa Japonica Group] &gt;KAF2915475.1 hypothetical protein DAI22_09g036766 [Oryza sativa Japonica Group] &gt;BAD29170.1 ethylene res…
LOC4335013	117.292	152.62	102.463	38.1314	68.0598	67.9698	-1.12689	2.21e-05	0.00110396	0.457903	down	NA	K01728	17	NA	NA
LOC4352812	30.4341	30.0052	33.1214	17.2581	11.3662	14.4182	-1.12632	1.48e-05	0.000789181	0.458082	down	GO:0031410	NA	8	cytoplasmic vesicle	uncharacterized protein LOC4352812 [Oryza sativa Japonica Group] &gt;XP_052139492.1 glycosyltransferase BC10-like [Oryza glaberrima] &gt;AYV99862.1 beta-1,6-N-acetylglucosaminyl transferase protein [Oryza sativa Indica Group] &gt;KAB8118248.1 hypothetical protein EE612_060988 [Oryza sativa] &gt;ABA99884.1 expressed protein [Oryza sativa Japonica Group] &gt;EAY83924.1 hypothetical protein OsI_3914…
LOC4341990	95.7047	72.9109	82.9167	50.0347	29.1423	36.6375	-1.125	0.000284293	0.00875109	0.458503	down	NA	NA	17	NA	protein PHOSPHATE STARVATION RESPONSE 3-like [Oryza sativa Japonica Group] &gt;KAB8103762.1 hypothetical protein EE612_036357 [Oryza sativa] &gt;EEE66318.1 hypothetical protein OsJ_22555 [Oryza sativa Japonica Group] &gt;KAF2928359.1 hypothetical protein DAI22_06g273100 [Oryza sativa Japonica Group] &gt;BAD54045.1 putative transfactor [Oryza sativa Japonica Group] &gt;BAF20417.1 Os06g0703900 [Ory…
LOC4346391	59.3292	43.7222	83.8765	36.6907	20.6796	28.9055	-1.12431	0.00209613	0.0417563	0.458723	down	NA	K07130	8	NA	cyclase-like protein 4 [Oryza sativa Japonica Group] &gt;Q6YX89.1 RecName: Full=Cyclase-like protein 4; Short=OsCYL4; Flags: Precursor [Oryza sativa Japonica Group] &gt;EEE69187.1 hypothetical protein OsJ_28368 [Oryza sativa Japonica Group] &gt;KAF2915095.1 hypothetical protein DAI22_09g005700 [Oryza sativa Japonica Group] &gt;BAD17540.1 cyclase-like protein [Oryza sativa Japonica Group] &gt;BAF2…
LOC4334189	40.7449	75.7964	56.7446	99.6814	163.188	117.805	1.1231	8.53e-05	0.00333815	2.17815	up	GO:0008283;GO:0031410	NA	9	cell proliferation; cytoplasmic vesicle	peamaclein [Oryza sativa Japonica Group] &gt;XP_052146607.1 peamaclein-like [Oryza glaberrima] &gt;EAY91938.1 hypothetical protein OsI_13625 [Oryza sativa Indica Group] &gt;KAB8093684.1 hypothetical protein EE612_020592 [Oryza sativa] &gt;AAK63933.1 putative protein of gibberellin-stimulated transcript [Oryza sativa Japonica Group] &gt;ABF99002.1 Gibberellin-regulated protein 2 precursor, putativ…
LOC4340927	7.34363	10.5736	6.97353	15.4862	19.8172	19.606	1.12261	2.66e-06	0.000185402	2.17741	up	NA	NA	20	NA	uncharacterized protein LOC4340927 isoform X1 [Oryza sativa Japonica Group] &gt;XP_052159680.1 protein FERTILITY RESTORER RF2, mitochondrial-like isoform X1 [Oryza glaberrima] &gt;KAB8102344.1 hypothetical protein EE612_033824 [Oryza sativa] &gt;KAF2926618.1 hypothetical protein DAI22_06g141500 [Oryza sativa Japonica Group] &gt;BAD32895.1 unknown protein [Oryza sativa Japonica Group] &gt;BAD32964…
LOC4341523	0.628099	0.924982	0.579078	1.63145	1.26254	1.78863	1.12146	0.00182406	0.0377281	2.17567	up	NA	K23541	20	NA	putative pentatricopeptide repeat-containing protein At3g13770, mitochondrial [Oryza sativa Japonica Group] &gt;KAF2927542.1 hypothetical protein DAI22_06g213600 [Oryza sativa Japonica Group] &gt;BAD35524.1 selenium-binding protein-like [Oryza sativa Japonica Group] &gt;BAD35556.1 selenium-binding protein-like [Oryza sativa Japonica Group]
LOC4328155	38.3688	31.521	31.8384	99.5821	50.2791	71.4394	1.11948	0.000751586	0.0192278	2.17268	up	NA	K13412	5	NA	NA
LOC4344326	45.9029	31.7242	43.3485	19.2471	18.0875	19.3194	-1.11929	7.31e-06	0.00043653	0.460322	down	NA	NA	8	NA	NA
LOC4340651	0.700286	0.831444	0.532005	1.2949	1.34799	2.07095	1.11885	0.000558669	0.0154028	2.17174	up	GO:0005739	NA	16	mitochondrion	pentatricopeptide repeat-containing protein At3g61520, mitochondrial [Oryza sativa Japonica Group] &gt;XP_015641211.1 pentatricopeptide repeat-containing protein At3g61520, mitochondrial [Oryza sativa Japonica Group] &gt;XP_015641212.1 pentatricopeptide repeat-containing protein At3g61520, mitochondrial [Oryza sativa Japonica Group] &gt;XP_015641213.1 pentatricopeptide repeat-containing protein A…
LOC4332867	54.2743	29.5683	55.9637	19.263	19.7614	27.2454	-1.11822	0.00064237	0.0170847	0.460662	down	GO:0009536	NA	17	plastid	sanguinarine reductase [Oryza sativa Japonica Group] &gt;ABF96013.1 NAD dependent epimerase/dehydratase family protein, expressed [Oryza sativa Japonica Group] &gt;EEC75275.1 hypothetical protein OsI_11606 [Oryza sativa Indica Group] &gt;KAF2939284.1 hypothetical protein DAI22_03g181600 [Oryza sativa Japonica Group] &gt;BAF12052.1 Os03g0355900 [Oryza sativa Japonica Group]
LOC4347295	5.5584	5.99677	8.46612	1.80215	3.92349	3.76661	-1.11808	0.00165836	0.0353608	0.460707	down	NA	NA	17	NA	probable carboxylesterase 2 [Oryza sativa Japonica Group] &gt;XP_052167072.1 probable carboxylesterase 2 [Oryza glaberrima] &gt;EEC84710.1 hypothetical protein OsI_31670 [Oryza sativa Indica Group] &gt;KAB8110881.1 hypothetical protein EE612_048342 [Oryza sativa] &gt;KAF2916561.1 hypothetical protein DAI22_09g128800 [Oryza sativa Japonica Group] &gt;BAD38546.1 putative PrMC3 [Oryza sativa Japonic…
LOC4348007	2.95851	5.26115	3.12999	5.62129	10.2732	9.16008	1.11805	0.00178395	0.0370837	2.17054	up	NA	K12845	16	NA	13 kDa ribonucleoprotein-associated protein [Oryza sativa Japonica Group]
LOC4324320	262.91	182.613	319.72	146.707	97.6364	111.147	-1.11726	0.000601056	0.0162468	0.460968	down	GO:0009055;GO:0009536;GO:0022900	K03671	8	electron transfer activity; plastid; electron transport chain	thioredoxin F, chloroplastic [Oryza sativa Japonica Group] &gt;XP_052150678.1 thioredoxin F, chloroplastic [Oryza glaberrima] &gt;Q8S091.1 RecName: Full=Thioredoxin F, chloroplastic; Short=OsTrxf; AltName: Full=OsTrx03; Flags: Precursor [Oryza sativa Japonica Group] &gt;EAY76930.1 hypothetical protein OsI_04888 [Oryza sativa Indica Group] &gt;KAB8084861.1 hypothetical protein EE612_007515 [Oryza …
LOC4332249	15.5781	18.8581	16.7822	42.3247	29.5234	39.6397	1.1169	2.77e-06	0.000192473	2.1688	up	NA	NA	5	NA	ACT domain-containing protein ACR8 [Oryza sativa Japonica Group] &gt;KAB8091080.1 hypothetical protein EE612_016491 [Oryza sativa] &gt;ABF94959.1 ACT domain containing protein, expressed [Oryza sativa Japonica Group] &gt;KAF2938333.1 hypothetical protein DAI22_03g110700 [Oryza sativa Japonica Group] &gt;BAF46926.1 ACT-domain repeat protein 9 [Oryza sativa Japonica Group] &gt;BAH01592.1 unnamed pr…
LOC4348659	19.3499	20.9049	21.883	7.62178	8.58639	13.0774	-1.11689	4.29e-06	0.000275474	0.461085	down	NA	NA	12	NA	NA
LOC107276789	4.06168	6.4292	7.40318	2.1902	2.52848	3.67457	-1.11614	0.000546991	0.0151143	0.461325	down	NA	NA	8	NA	UDP-glycosyltransferase 73B5 [Oryza sativa Japonica Group] &gt;KAB8102942.1 hypothetical protein EE612_035071 [Oryza sativa] &gt;KAF2927384.1 hypothetical protein DAI22_06g201400 [Oryza sativa Japonica Group] &gt;BAD32920.1 putative anthocyanin 3&apos;-glucosyltransferase [Oryza sativa Japonica Group] &gt;BAS98424.1 Os06g0590800 [Oryza sativa Japonica Group]
LOC4323840	51.0051	25.0189	46.3414	23.0592	17.5614	16.5881	-1.11611	0.00228824	0.0446873	0.461337	down	GO:0009536	NA	8	plastid	NA
LOC4352759	37.4389	72.1356	43.8875	118.061	99.8594	88.3596	1.11587	0.000109781	0.00402815	2.16726	up	GO:0005739	NA	5	mitochondrion	auxin-responsive protein SAUR77 isoform X1 [Oryza sativa Japonica Group] &gt;XP_052139348.1 auxin-responsive protein SAUR77-like isoform X2 [Oryza glaberrima] &gt;ABG22079.1 expressed protein [Oryza sativa Japonica Group] &gt;KAF2908761.1 hypothetical protein DAI22_12g207000 [Oryza sativa Japonica Group]
LOC4344713	159.858	145.265	182.932	63.3349	77.6414	92.9322	-1.11443	2.61e-07	2.57e-05	0.461873	down	NA	NA	17	NA	protein LSD1 isoform X2 [Oryza sativa Japonica Group]
LOC9272567	52.4349	28.4852	39.6774	23.3499	17.2231	15.7429	-1.11353	0.00135935	0.0302306	0.462163	down	NA	NA	8	NA	NA
LOC4350433	6.71864	5.21846	5.57989	11.4251	16.751	10.36	1.11202	0.000223394	0.00716967	2.16148	up	NA	NA	4	NA	uncharacterized protein LOC4350433 [Oryza sativa Japonica Group] &gt;KAB8115158.1 hypothetical protein EE612_055296 [Oryza sativa] &gt;AAX96259.1 PB1 domain, putative [Oryza sativa Japonica Group] &gt;ABA93295.1 PB1 domain containing protein, expressed [Oryza sativa Japonica Group] &gt;EAZ29667.1 hypothetical protein OsJ_13729 [Oryza sativa Japonica Group] &gt;KAF2910722.1 hypothetical protein DA…
LOC4324752	11.0725	6.21152	10.8347	5.03793	4.13952	4.01166	-1.11143	0.0012385	0.0284419	0.462835	down	NA	NA	17	NA	uncharacterized protein LOC4324752 [Oryza sativa Japonica Group] &gt;KAB8084367.1 hypothetical protein EE612_006914 [Oryza sativa] &gt;KAF2953388.1 hypothetical protein DAI22_01g405200 [Oryza sativa Japonica Group] &gt;BAB63700.1 unknown protein [Oryza sativa Japonica Group] &gt;BAD82315.1 unknown protein [Oryza sativa Japonica Group] &gt;BAF06763.1 Os01g0856900 [Oryza sativa Japonica Group]
LOC4333336	205.779	90.8692	152.506	77.195	69.3942	65.7485	-1.10963	0.00173128	0.0363539	0.463413	down	NA	K13348	8	NA	uncharacterized protein LOC4333336 [Oryza sativa Japonica Group] &gt;KAB8092483.1 hypothetical protein EE612_018648 [Oryza sativa] &gt;AAS07184.1 putative peroxisomal membrane protein [Oryza sativa Japonica Group] &gt;ABF97327.1 peroxisomal membrane protein, putative, expressed [Oryza sativa Japonica Group] &gt;BAF12477.1 Os03g0583800 [Oryza sativa Japonica Group] &gt;BAG89204.1 unnamed protein p…
LOC4340244	8.07086	6.57064	6.81847	15.3666	18.4881	13.0749	1.10855	3.69e-05	0.00167679	2.15629	up	NA	K09286	4	NA	ethylene-responsive transcription factor RAP2-9 [Oryza sativa Japonica Group] &gt;KAF2925381.1 hypothetical protein DAI22_06g047700 [Oryza sativa Japonica Group] &gt;BAD67600.1 putative AP2 domain containing protein RAP2.1 [Oryza sativa Japonica Group] &gt;BAD67863.1 putative AP2 domain containing protein RAP2.1 [Oryza sativa Japonica Group] &gt;BAF18828.1 Os06g0166400 [Oryza sativa Japonica Grou…
LOC4352728	7.4234	16.0039	16.0161	5.62606	5.57976	7.21018	-1.10744	0.0010287	0.0244536	0.464117	down	NA	NA	17	NA	LOW QUALITY PROTEIN: CBL-interacting protein kinase 4-like [Oryza sativa Japonica Group] &gt;Q2QMI0.2 RecName: Full=CBL-interacting protein kinase 4; AltName: Full=OsCIPK04 [Oryza sativa Japonica Group] &gt;ABA99814.2 Protein kinase domain containing protein, expressed [Oryza sativa Japonica Group]
LOC4347054	4.64596	4.14187	3.47274	7.88406	10.7935	8.14799	1.10565	5.04e-06	0.000321991	2.15196	up	NA	NA	20	NA	zinc-finger homeodomain protein 9 [Oryza sativa Japonica Group] &gt;Q6ER21.2 RecName: Full=Zinc-finger homeodomain protein 9; Short=OsZHD9 [Oryza sativa Japonica Group] &gt;KAF2916175.1 hypothetical protein DAI22_09g098600 [Oryza sativa Japonica Group]
LOC4349145	20.1625	15.002	22.8377	10.8516	7.84084	8.48461	-1.10552	0.000281179	0.00867673	0.464735	down	NA	NA	8	NA	NA
LOC4334671	15.0195	28.7323	14.742	33.5826	48.5318	44.6273	1.10499	0.000261688	0.0081359	2.15098	up	NA	K01933	20	NA	phosphoribosylformylglycinamidine cyclo-ligase, chloroplastic [Oryza sativa Japonica Group] &gt;EEC76458.1 hypothetical protein OsI_14182 [Oryza sativa Indica Group] &gt;KAB8094325.1 hypothetical protein EE612_021465 [Oryza sativa] &gt;AAO39864.1 putative 5&apos;-phosphoribosyl-5-aminoimidazole synthetase [Oryza sativa Japonica Group] &gt;AAP46245.1 putative 5&apos;-phosphoribosyl-5-aminoimidazol…
LOC9268032	13.7955	14.158	15.355	6.76526	5.4927	8.43326	-1.10394	1.84e-06	0.000137631	0.465243	down	NA	NA	8	NA	protein NLP1-like isoform X1 [Oryza sativa Japonica Group] &gt;KAF2917403.1 hypothetical protein DAI22_09g188700 [Oryza sativa Japonica Group]
LOC4341438	30.4059	18.1027	28.7037	13.9682	9.24533	13.2469	-1.10241	0.000948129	0.0229556	0.465739	down	GO:0009536	NA	17	plastid	uncharacterized protein LOC4341438 [Oryza sativa Japonica Group] &gt;EAZ37543.1 hypothetical protein OsJ_21872 [Oryza sativa Japonica Group] &gt;BAD32927.1 SOUL heme-binding protein-like [Oryza sativa Japonica Group] &gt;BAD33050.1 SOUL heme-binding protein-like [Oryza sativa Japonica Group] &gt;BAF19906.1 Os06g0597900 [Oryza sativa Japonica Group] &gt;BAS98477.1 Os06g0597900 [Oryza sativa Japoni…
LOC4334309	97.9894	121.921	94.3665	218.167	281.928	178.316	1.10116	8.14e-06	0.000473505	2.14528	up	NA	K07375	9	NA	NA
LOC4352482	7.73067	8.62933	10.9148	5.67328	3.23252	2.9723	-1.10073	0.000665116	0.0175767	0.466282	down	NA	K23877	8	NA	protein trichome birefringence-like 14 [Oryza sativa Japonica Group] &gt;XP_015618374.1 protein trichome birefringence-like 14 [Oryza sativa Japonica Group] &gt;XP_015618376.1 protein trichome birefringence-like 14 [Oryza sativa Japonica Group] &gt;XP_025877845.1 protein trichome birefringence-like 14 [Oryza sativa Japonica Group] &gt;XP_025877846.1 protein trichome birefringence-like 14 [Oryza s…
LOC4352930	6.32632	4.80496	6.17996	3.08542	2.54452	2.52501	-1.10026	0.000228816	0.0072828	0.466434	down	GO:0009536	NA	17	plastid	NA
LOC4337929	4.92032	3.80909	4.79559	2.59048	1.96364	1.79875	-1.0982	0.000346935	0.0103586	0.467098	down	NA	K22991	17	NA	autophagy-related protein 18d [Oryza sativa Japonica Group] &gt;EEC78596.1 hypothetical protein OsI_18616 [Oryza sativa Indica Group] &gt;KAB8098282.1 hypothetical protein EE612_027370 [Oryza sativa] &gt;EEE62477.1 hypothetical protein OsJ_17274 [Oryza sativa Japonica Group] &gt;KAF2929353.1 hypothetical protein DAI22_05g051200 [Oryza sativa Japonica Group] &gt;BAF16674.1 Os05g0169200 [Oryza sati…
LOC4330255	19.149	27.2976	15.2017	25.5998	57.8994	51.2607	1.09602	0.00148355	0.0324695	2.13765	up	NA	NA	4	NA	uncharacterized protein LOC4330255 [Oryza sativa Japonica Group] &gt;XP_052141940.1 uncharacterized protein LOC127761653 [Oryza glaberrima] &gt;EAY87001.1 hypothetical protein OsI_08396 [Oryza sativa Indica Group] &gt;KAF2946266.1 hypothetical protein DAI22_02g280100 [Oryza sativa Japonica Group] &gt;BAD27785.1 hypothetical protein [Oryza sativa Japonica Group] &gt;BAD28122.1 hypothetical protein…
LOC4327339	2.75964	4.69942	3.45512	4.95908	10.5904	8.21428	1.09592	0.00179219	0.0371927	2.13749	up	NA	NA	9	NA	uncharacterized protein LOC4327339 [Oryza sativa Japonica Group] &gt;XP_052139832.1 uncharacterized protein LOC127758243 [Oryza glaberrima] &gt;EAY72900.1 hypothetical protein OsI_00775 [Oryza sativa Indica Group] &gt;KAB8080373.1 hypothetical protein EE612_000848 [Oryza sativa] &gt;KAF2948940.1 hypothetical protein DAI22_01g070200 [Oryza sativa Japonica Group] &gt;BAB56103.1 unknown protein [Ory…
LOC4336188	1.96997	2.0009	3.02162	4.43483	4.81535	5.93596	1.09146	0.000197286	0.00645688	2.13089	up	NA	NA	4	NA	protein JINGUBANG [Oryza sativa Japonica Group] &gt;KAB8095806.1 hypothetical protein EE612_024016 [Oryza sativa] &gt;KAF2934554.1 hypothetical protein DAI22_04g172700 [Oryza sativa Japonica Group] &gt;BAS89747.1 Os04g0481600 [Oryza sativa Japonica Group]
LOC9266213	11.1406	18.4292	11.422	30.3091	32.6883	24.156	1.09009	0.000123092	0.00443793	2.12888	up	NA	K09422	5	NA	transcription factor MYB8 [Oryza sativa Japonica Group] &gt;EAY98145.1 hypothetical protein OsI_20061 [Oryza sativa Indica Group] &gt;KAB8099544.1 hypothetical protein EE612_029670 [Oryza sativa] &gt;AAV59423.1 putative myb protein [Oryza sativa Japonica Group] &gt;ACF60464.1 myb transcription factor [Oryza sativa Japonica Group] &gt;KAF2930905.1 hypothetical protein DAI22_05g170500 [Oryza sativa…
LOC9269370	6.73142	8.69233	7.05794	14.5783	19.3624	14.3825	1.08988	9.53e-07	7.54e-05	2.12857	up	NA	NA	9	NA	NA
LOC4334314	0.997087	1.50976	0.679624	1.98452	2.52333	2.34272	1.0872	0.00121249	0.0280383	2.12462	up	NA	NA	16	NA	NA
LOC4324856	3.47381	6.05805	3.78939	6.59506	11.1688	10.8661	1.08408	0.00074692	0.0191676	2.12002	up	GO:0000160;GO:0003677;GO:0005525;GO:0006355;GO:0007264	K07904	9	phosphorelay signal transduction system; DNA binding; GTP binding; regulation of transcription, DNA-templated; small GTPase mediated signal transduction	ras-related protein Rab2BV [Oryza sativa Japonica Group] &gt;EAY76496.1 hypothetical protein OsI_04436 [Oryza sativa Indica Group] &gt;KAB8084302.1 hypothetical protein EE612_006826 [Oryza sativa] &gt;EAZ14149.1 hypothetical protein OsJ_04079 [Oryza sativa Japonica Group] &gt;KAF2953319.1 hypothetical protein DAI22_01g399600 [Oryza sativa Japonica Group] &gt;BAB64284.1 putative Ras-related GTP-bi…
LOC9269388	5.87007	6.30839	9.53787	3.75076	3.19951	3.36379	-1.08389	0.00120082	0.027826	0.471755	down	NA	NA	12	NA	NA
LOC4325349	5.44024	11.9843	7.25434	11.564	20.5658	20.8117	1.08197	0.00148707	0.0325178	2.11692	up	NA	NA	9	NA	NA
LOC4346111	1.60773	1.73856	1.1149	3.3206	3.23133	2.98946	1.08155	0.00163445	0.0350616	2.1163	up	GO:0031410	K23541	20	cytoplasmic vesicle	NA
LOC4325762	48.8862	58.7641	53.4589	69.8745	132.473	147.792	1.08111	9.17e-05	0.00353892	2.11566	up	GO:0005509;GO:0005739	K13448	5	calcium ion binding; mitochondrion	NA
LOC4351413	11.4018	16.7219	13.2177	36.7669	24.6851	25.3829	1.08054	0.000173689	0.00584634	2.11483	up	GO:0005739	K00820	20	mitochondrion	glutamine--fructose-6-phosphate aminotransferase [isomerizing] 2 [Oryza sativa Japonica Group] &gt;EAZ19550.1 hypothetical protein OsJ_35119 [Oryza sativa Japonica Group] &gt;KAF2906516.1 hypothetical protein DAI22_12g023800 [Oryza sativa Japonica Group]
LOC9267158	6.74257	5.18699	7.23097	16.7072	8.98322	15.1594	1.07934	0.00129394	0.0292473	2.11307	up	GO:0009536	K00454	5	plastid	putative lipoxygenase 5 [Oryza sativa Japonica Group]
LOC4345590	4.23074	4.43809	4.42682	2.64777	1.54078	1.9947	-1.07875	0.00269593	0.0493876	0.473439	down	NA	NA	17	NA	uncharacterized protein LOC4345590 [Oryza sativa Japonica Group] &gt;EAZ07026.1 hypothetical protein OsI_29274 [Oryza sativa Indica Group] &gt;EAZ42765.1 hypothetical protein OsJ_27345 [Oryza sativa Japonica Group] &gt;BAC24949.1 hypothetical protein [Oryza sativa Japonica Group] &gt;BAC99452.1 hypothetical protein [Oryza sativa Japonica Group] &gt;BAF23733.1 Os08g0420700 [Oryza sativa Japonica G…
LOC4343888	9.10998	7.19132	11.1326	4.2092	3.76092	5.27203	-1.07817	0.00034763	0.0103586	0.47363	down	NA	NA	12	NA	uncharacterized protein LOC4343888, partial [Oryza sativa Japonica Group]
LOC4346036	18.9558	19.4944	20.0936	49.0528	45.8081	28.5726	1.07568	0.000297207	0.00911473	2.10772	up	NA	NA	5	NA	histone H3.v1 [Oryza sativa Japonica Group] &gt;KAB8109179.1 hypothetical protein EE612_045364 [Oryza sativa] &gt;BAC56799.1 unknown protein [Oryza sativa Japonica Group] &gt;BAC57311.1 unknown protein [Oryza sativa Japonica Group] &gt;BAF24153.1 Os08g0516900 [Oryza sativa Japonica Group] &gt;BAT06243.1 Os08g0516900 [Oryza sativa Japonica Group]
LOC4344169	22.1224	19.8582	33.0023	8.87101	13.6692	13.9702	-1.07552	0.000310112	0.00945215	0.474501	down	NA	K07025	17	NA	haloacid dehalogenase-like hydrolase domain-containing protein 3 [Oryza sativa Japonica Group] &gt;XP_052161117.1 uncharacterized protein LOC127778536 [Oryza glaberrima] &gt;KAF2924291.1 hypothetical protein DAI22_07g259000 [Oryza sativa Japonica Group]
LOC4342383	39.954	31.9904	48.9233	20.5071	18.9679	17.8905	-1.07545	2.87e-05	0.00136456	0.474523	down	NA	K16189	8	NA	transcription factor PHYTOCHROME INTERACTING FACTOR-LIKE 13-like isoform X1 [Oryza sativa Japonica Group] &gt;XP_015648044.1 transcription factor PHYTOCHROME INTERACTING FACTOR-LIKE 13-like isoform X1 [Oryza sativa Japonica Group] &gt;XP_015648045.1 transcription factor PHYTOCHROME INTERACTING FACTOR-LIKE 13-like isoform X1 [Oryza sativa Japonica Group] &gt;KAF2921402.1 hypothetical protein DAI22…
LOC4348488	40.3191	49.3889	61.6899	21.852	20.8568	31.3257	-1.07517	8.22e-05	0.00322657	0.474616	down	GO:0005739	NA	8	mitochondrion	uncharacterized protein LOC4348488 [Oryza sativa Japonica Group] &gt;XP_015614409.1 uncharacterized protein LOC4348488 [Oryza sativa Japonica Group] &gt;AAM08533.1 Putative protein with similarityto protein phosphatase PP1 regulatory subunit [Oryza sativa Japonica Group] &gt;AAP53423.1 Leucine Rich Repeat family protein, expressed [Oryza sativa Japonica Group] &gt;ABB47376.1 Leucine Rich Repeat f…
LOC4336258	26.1592	37.1936	39.6902	78.8303	72.9435	65.482	1.07281	1.07e-05	0.000595023	2.10353	up	GO:0009536	K13448	5	plastid	probable calcium-binding protein CML22 [Oryza sativa Japonica Group] &gt;Q0JC44.1 RecName: Full=Probable calcium-binding protein CML22; AltName: Full=Calmodulin-like protein 22 [Oryza sativa Japonica Group] &gt;KAF2934687.1 hypothetical protein DAI22_04g181000 [Oryza sativa Japonica Group] &gt;BAF15093.1 Os04g0492800 [Oryza sativa Japonica Group]
LOC4346358	54.8673	28.8491	49.642	24.3309	20.3985	19.6742	-1.07264	0.00152412	0.0332403	0.475447	down	GO:0009536	NA	8	plastid	protein PROTON GRADIENT REGULATION 5, chloroplastic [Oryza sativa Japonica Group] &gt;XP_052164838.1 protein PROTON GRADIENT REGULATION 5, chloroplastic [Oryza glaberrima] &gt;EAZ08061.1 hypothetical protein OsI_30326 [Oryza sativa Indica Group] &gt;KAB8109666.1 hypothetical protein EE612_046001 [Oryza sativa] &gt;EAZ43697.1 hypothetical protein OsJ_28325 [Oryza sativa Japonica Group] &gt;KAF2921…
LOC4349081	99.5442	81.1584	77.475	233.902	177.622	131.011	1.07067	0.000700264	0.018234	2.10041	up	NA	NA	5	NA	uncharacterized protein LOC4349081 [Oryza sativa Japonica Group] &gt;ABB47870.1 expressed protein [Oryza sativa Japonica Group] &gt;ABB47871.1 expressed protein [Oryza sativa Japonica Group] &gt;EAZ16643.1 hypothetical protein OsJ_32116 [Oryza sativa Japonica Group] &gt;KAF2914342.1 hypothetical protein DAI22_10g154800 [Oryza sativa Japonica Group] &gt;BAG90525.1 unnamed protein product [Oryza sa…
LOC4324621	27.0844	23.5014	23.765	72.9656	43.6792	38.8026	1.0705	0.00144871	0.0317628	2.10017	up	NA	K16055	5	NA	probable alpha,alpha-trehalose-phosphate synthase [UDP-forming] 7 [Oryza sativa Japonica Group] &gt;KAB8083515.1 hypothetical protein EE612_005738 [Oryza sativa] &gt;EEE55382.1 hypothetical protein OsJ_03457 [Oryza sativa Japonica Group] &gt;KAF2952274.1 hypothetical protein DAI22_01g325200 [Oryza sativa Japonica Group] &gt;BAD86973.1 putative trehalose-6-phosphate synthase/phosphatase [Oryza sat…
LOC4337504	5.4569	5.29395	4.68541	12.1462	10.5379	9.95754	1.0705	8.87e-06	0.000510243	2.10016	up	NA	K14638	5	NA	protein NRT1/ PTR FAMILY 5.10 [Oryza sativa Japonica Group] &gt;EAZ32516.1 hypothetical protein OsJ_16736 [Oryza sativa Japonica Group] &gt;KAF2936688.1 hypothetical protein DAI22_04g320600 [Oryza sativa Japonica Group] &gt;BAF16272.1 Os04g0691400 [Oryza sativa Japonica Group] &gt;CAE05775.1 OSJNBb0020J19.4 [Oryza sativa Japonica Group]
LOC4350800	5.78891	6.48662	6.66229	2.97086	2.7312	3.4252	-1.07047	6.3e-07	5.34e-05	0.476163	down	GO:0009536	NA	17	plastid	uncharacterized protein LOC4350800 isoform X1 [Oryza sativa Japonica Group] &gt;ABA94451.1 expressed protein [Oryza sativa Japonica Group] &gt;EAZ18864.1 hypothetical protein OsJ_34403 [Oryza sativa Japonica Group]
LOC4346981	28.1123	31.6168	26.9454	76.7317	59.404	45.0479	1.06958	0.000194921	0.00641329	2.09883	up	NA	K16055	4	NA	alpha,alpha-trehalose-phosphate synthase [UDP-forming] 6 [Oryza sativa Japonica Group] &gt;AEB53185.1 trehalose-6-phosphate synthase 10 [Oryza sativa Indica Group] &gt;KAF2916064.1 hypothetical protein DAI22_09g090400 [Oryza sativa Japonica Group]
LOC4327616	9.36983	7.95205	7.43422	21.2969	10.8548	18.7824	1.0694	0.00179506	0.0372212	2.09856	up	NA	K19040	4	NA	RING-H2 finger protein ATL74 [Oryza sativa Japonica Group] &gt;XP_015630411.1 RING-H2 finger protein ATL74 [Oryza sativa Japonica Group] &gt;KAB8084078.1 hypothetical protein EE612_006538 [Oryza sativa] &gt;KAF2953050.1 hypothetical protein DAI22_01g382000 [Oryza sativa Japonica Group] &gt;KAF2953051.1 hypothetical protein DAI22_01g382000 [Oryza sativa Japonica Group] &gt;KAF2953052.1 hypothetica…
LOC4337685	5.9608	6.05657	5.87346	11.9042	10.8299	15.3928	1.06816	7.75e-06	0.000456962	2.09676	up	NA	NA	5	NA	NA
LOC4340530	61.8831	61.0224	68.0973	33.6464	18.4565	40.1791	-1.06625	0.00108403	0.0256461	0.47756	down	NA	NA	8	NA	NA
LOC4346531	3.43618	3.26398	3.57087	1.27563	1.88473	1.83826	-1.06621	3.19e-05	0.00148582	0.477572	down	NA	NA	17	NA	uncharacterized protein LOC4346531 [Oryza sativa Japonica Group] &gt;KAF2915323.1 hypothetical protein DAI22_09g022700 [Oryza sativa Japonica Group]
LOC4332439	3.66989	3.88276	4.24431	6.14409	11.8239	7.23354	1.06602	0.00136188	0.0302599	2.09365	up	NA	NA	2	NA	uncharacterized protein LOC4332439 [Oryza sativa Japonica Group] &gt;XP_052148214.1 uncharacterized protein LOC127767049 [Oryza glaberrima] &gt;EAY89494.1 hypothetical protein OsI_11026 [Oryza sativa Indica Group] &gt;ABF95301.1 uncharacterized plant-specific domain TIGR01589 family protein, expressed [Oryza sativa Japonica Group] &gt;EAZ26474.1 hypothetical protein OsJ_10363 [Oryza sativa Japoni…
LOC4349817	44.6377	34.2699	34.5613	23.4258	14.9166	16.0626	-1.06516	0.00061108	0.0164998	0.477918	down	NA	NA	8	NA	NA
LOC4328993	22.6543	13.5853	23.2362	11.5021	8.27567	9.0009	-1.0639	0.00132237	0.029647	0.478338	down	NA	NA	8	NA	TOM1-like protein 9 [Oryza sativa Japonica Group] &gt;EEC72896.1 hypothetical protein OsI_06718 [Oryza sativa Indica Group] &gt;KAB8086809.1 hypothetical protein EE612_010374 [Oryza sativa] &gt;KAF2944163.1 hypothetical protein DAI22_02g121100 [Oryza sativa Japonica Group] &gt;KAF2944164.1 hypothetical protein DAI22_02g121100 [Oryza sativa Japonica Group] &gt;BAD21829.1 putative VHS domain-contai…
LOC9272149	19.0935	14.4997	20.1928	7.65714	8.48338	10.1791	-1.06379	1.36e-05	0.000735616	0.478372	down	NA	NA	8	NA	phytochrome A-associated F-box protein [Oryza sativa Japonica Group] &gt;AAS79732.1 unknown protein [Oryza sativa Japonica Group] &gt;AAU10848.1 unknown protein [Oryza sativa Japonica Group] &gt;AAV32237.1 unknown protein [Oryza sativa Japonica Group] &gt;KAF2930425.1 hypothetical protein DAI22_05g134400 [Oryza sativa Japonica Group] &gt;BAH93115.1 Os05g0365000 [Oryza sativa Japonica Group]
LOC4326329	3.46225	2.86794	3.81965	1.79286	1.47793	1.63991	-1.06297	0.000200226	0.00652077	0.478645	down	NA	NA	12	NA	putative receptor protein kinase ZmPK1 [Oryza sativa Japonica Group] &gt;KAB8082853.1 hypothetical protein EE612_004888 [Oryza sativa] &gt;KAF2951588.1 hypothetical protein DAI22_01g273700 [Oryza sativa Japonica Group] &gt;BAB84498.1 S-receptor kinase PK3 precursor-like [Oryza sativa Japonica Group] &gt;BAB90516.1 S-receptor kinase PK3 precursor-like [Oryza sativa Japonica Group] &gt;BAF05731.2 O…
LOC4345281	19.2349	25.9613	16.4026	34.6698	47.6643	48.1968	1.06279	4.06e-06	0.000264186	2.08896	up	NA	K01951	16	NA	NA
LOC4331464	46.6486	62.9152	61.4901	140.901	137.502	77.2975	1.06243	0.000773777	0.0196499	2.08845	up	NA	NA	9	NA	probable serine/threonine-protein kinase At1g01540 [Oryza sativa Japonica Group] &gt;XP_052148598.1 probable serine/threonine-protein kinase At1g01540 [Oryza glaberrima] &gt;EAY88346.1 hypothetical protein OsI_09804 [Oryza sativa Indica Group] &gt;KAB8089983.1 hypothetical protein EE612_015036 [Oryza sativa] &gt;ABF93746.1 Protein kinase domain containing protein, expressed [Oryza sativa Japonica…
LOC4349391	144.866	88.2212	131.513	68.9902	49.7057	58.3678	-1.06082	0.000548076	0.0151275	0.479359	down	NA	NA	8	NA	NA
LOC4334497	62.0864	45.8276	63.8829	28.4624	26.0434	29.3736	-1.05802	1.06e-05	0.000594075	0.480289	down	NA	NA	8	NA	protochlorophyllide-dependent translocon component 52, chloroplastic [Oryza sativa Japonica Group] &gt;AAS07229.1 putative iron-sulfur cluster-binding protein [Oryza sativa Japonica Group] &gt;KAF2941912.1 hypothetical protein DAI22_03g381700 [Oryza sativa Japonica Group]
LOC9271022	11.9017	13.2851	17.8475	5.7933	6.64284	8.62771	-1.05781	9.11e-05	0.00352053	0.480359	down	NA	NA	17	NA	NA
LOC4343675	31.7638	31.579	33.2448	18.077	11.6671	16.9719	-1.05724	4.25e-05	0.00187626	0.480549	down	GO:0005739	NA	17	mitochondrion	uncharacterized protein LOC4343675 [Oryza sativa Japonica Group] &gt;BAC83139.1 unknown protein [Oryza sativa Japonica Group] &gt;BAD31868.1 unknown protein [Oryza sativa Japonica Group] &gt;BAF21972.1 Os07g0572400 [Oryza sativa Japonica Group] &gt;BAT02248.1 Os07g0572400 [Oryza sativa Japonica Group]
LOC4325600	30.1616	45.5708	33.7697	67.5063	83.7053	78.538	1.05634	1.11e-07	1.26e-05	2.07965	up	NA	NA	9	NA	receptor-like protein kinase FERONIA [Oryza sativa Japonica Group] &gt;EEE55446.1 hypothetical protein OsJ_03602 [Oryza sativa Japonica Group] &gt;KAF2952482.1 hypothetical protein DAI22_01g340000 [Oryza sativa Japonica Group] &gt;BAB56062.1 putative protein kinase [Oryza sativa Japonica Group] &gt;BAD53342.1 putative protein kinase [Oryza sativa Japonica Group] &gt;BAF06286.1 Os01g0769700 [Oryza…
LOC107275984	6.0394	6.6946	8.76076	4.10168	3.92391	2.31318	-1.05621	0.00260971	0.048555	0.480892	down	NA	NA	8	NA	scarecrow-like protein 6 [Oryza sativa Japonica Group] &gt;KAF2924750.1 hypothetical protein DAI22_06g002800 [Oryza sativa Japonica Group] &gt;KAF2924751.1 hypothetical protein DAI22_06g002800 [Oryza sativa Japonica Group] &gt;BAS95739.1 Os06g0105350 [Oryza sativa Japonica Group]
LOC4345480	4.96515	5.8067	5.65637	2.51414	2.55516	2.91251	-1.05573	4.36e-07	3.91e-05	0.481053	down	NA	NA	8	NA	NA
LOC4340338	4.52794	4.87287	3.11354	1.68903	2.39968	2.00132	-1.05557	0.000598364	0.0161917	0.481107	down	NA	K13065	9	NA	hydroxycinnamoyltransferase 4 [Oryza sativa Japonica Group] &gt;Q5SMM6.1 RecName: Full=Hydroxycinnamoyltransferase 4; Short=OsHCT4; AltName: Full=BAHD-like hydroxycinnamoyl transferase HCT4; AltName: Full=Glycerol hydroxycinnamoyl transferase [Oryza sativa Japonica Group] &gt;KAF2925530.1 hypothetical protein DAI22_06g059800 [Oryza sativa Japonica Group] &gt;BAD72437.1 putative hydroxycinnamoyl t…
LOC4344750	6.42906	5.96292	9.22901	2.58518	4.41242	3.65579	-1.05494	0.000450634	0.0129484	0.481317	down	NA	K01992	17	NA	ABC transporter G family member 14 [Oryza sativa Japonica Group] &gt;BAC99536.1 putative ABC transporter AbcG1 [Oryza sativa Japonica Group] &gt;BAC99846.1 putative ABC transporter AbcG1 [Oryza sativa Japonica Group] &gt;BAT03991.1 Os08g0167000 [Oryza sativa Japonica Group]
LOC4339240	6.42451	6.28449	11.5752	4.06955	4.17338	3.57402	-1.0545	0.00157392	0.0340573	0.481464	down	NA	K05391	8	NA	cyclic nucleotide-gated ion channel 4 [Oryza sativa Japonica Group] &gt;KAB8100087.1 hypothetical protein EE612_030462 [Oryza sativa] &gt;AAU90233.1 putative cyclic nucleotide gated ion channel [Oryza sativa Japonica Group] &gt;KAF2931507.1 hypothetical protein DAI22_05g204100 [Oryza sativa Japonica Group] &gt;BAF17887.1 Os05g0502000 [Oryza sativa Japonica Group] &gt;BAS94776.1 Os05g0502000 [Oryz…
LOC4345187	13.0965	11.7142	7.1576	27.2541	20.9368	18.0709	1.04912	0.00229707	0.044797	2.06927	up	NA	NA	9	NA	flavonoid O-methyltransferase-like protein Os11g0303600 [Oryza sativa Japonica Group] &gt;KAF2919026.1 hypothetical protein DAI22_08g104100 [Oryza sativa Japonica Group] &gt;BAD01311.1 putative catechol O-methyltransferase [Oryza sativa Japonica Group] &gt;BAF23378.1 Os08g0290700 [Oryza sativa Japonica Group] &gt;BAT04758.1 Os08g0290700 [Oryza sativa Japonica Group]
LOC4324204	3.45501	4.44849	4.59418	9.76194	9.08708	7.03632	1.04825	7.2e-05	0.00289349	2.06802	up	NA	NA	5	NA	NA
LOC4335977	19.3129	38.6113	39.2213	16.5634	17.1686	13.1589	-1.04769	0.0011159	0.0263248	0.483743	down	GO:0006520;GO:0016831	K01580	17	cellular amino acid metabolic process; carboxy-lyase activity	glutamate decarboxylase 4 [Oryza sativa Japonica Group] &gt;EEC77364.1 hypothetical protein OsI_16074 [Oryza sativa Indica Group] &gt;KAB8095497.1 hypothetical protein EE612_023604 [Oryza sativa] &gt;KAF2934221.1 hypothetical protein DAI22_04g146500 [Oryza sativa Japonica Group] &gt;CAD40877.2 OSJNBa0064H22.6 [Oryza sativa Japonica Group] &gt;CAH67194.1 OSIGBa0152K17.6 [Oryza sativa]
LOC4339814	78.4675	94.794	125.545	44.6654	43.5412	58.5504	-1.04726	2.33e-05	0.00115747	0.483887	down	NA	NA	17	NA	uncharacterized protein LOC4339814 [Oryza sativa Japonica Group] &gt;KAB8100888.1 hypothetical protein EE612_031513 [Oryza sativa] &gt;KAF2932439.1 hypothetical protein DAI22_05g287200 [Oryza sativa Japonica Group] &gt;BAF18428.1 Os05g0595300 [Oryza sativa Japonica Group] &gt;BAS95668.1 Os05g0595300 [Oryza sativa Japonica Group]
LOC4324955	35.3766	28.9254	36.0366	13.6903	19.4611	16.4949	-1.04582	4.27e-06	0.000275317	0.484369	down	NA	K19882	17	NA	NA
LOC4326548	1.5729	2.25709	2.38812	3.26824	4.32	4.62218	1.04455	0.000956398	0.0231108	2.06273	up	GO:0005739	NA	9	mitochondrion	protein IQ-DOMAIN 14 [Oryza sativa Japonica Group] &gt;XP_015631091.1 protein IQ-DOMAIN 14 [Oryza sativa Japonica Group] &gt;XP_025876685.1 protein IQ-DOMAIN 14 [Oryza sativa Japonica Group] &gt;EAZ13495.1 hypothetical protein OsJ_03412 [Oryza sativa Japonica Group] &gt;KAF2952222.1 hypothetical protein DAI22_01g320900 [Oryza sativa Japonica Group] &gt;BAD87904.1 calmodulin-binding protein-like […
LOC9266680	1.11138	1.48118	1.88157	0.79389	0.557261	0.833891	-1.0433	0.00156061	0.0338553	0.485217	down	GO:0031410	NA	8	cytoplasmic vesicle	uncharacterized protein LOC9266680 [Oryza sativa Japonica Group] &gt;BAF09342.1 Os02g0614700 [Oryza sativa Japonica Group]
LOC4337962	49.0272	46.3306	36.2964	111.955	77.3254	82.5767	1.04294	0.000211775	0.00684986	2.06043	up	GO:0009536	NA	5	plastid	uncharacterized protein LOC4337962 [Oryza sativa Japonica Group] &gt;KAB8098331.1 hypothetical protein EE612_027447 [Oryza sativa] &gt;AAT77346.1 unknown protein [Oryza sativa Japonica Group] &gt;BAF16706.1 Os05g0176700 [Oryza sativa Japonica Group] &gt;BAG92657.1 unnamed protein product [Oryza sativa Japonica Group] &gt;BAS92523.1 Os05g0176700 [Oryza sativa Japonica Group]
LOC4337750	202.674	181.317	182.585	493.14	325.146	351.322	1.04279	0.000141898	0.00495765	2.06021	up	GO:0031410	NA	5	cytoplasmic vesicle	hydrophobic protein LTI6B [Oryza sativa Japonica Group] &gt;A2Y075.2 RecName: Full=Hydrophobic protein LTI6B; AltName: Full=Low temperature-induced protein 6B [Oryza sativa Indica Group] &gt;Q0DKW8.1 RecName: Full=Hydrophobic protein LTI6B; AltName: Full=Low temperature-induced protein 6B [Oryza sativa Japonica Group] &gt;AAM46894.1 early drought induced protein [Oryza sativa Indica Group] &gt;AA…
LOC4349238	13.4393	18.1524	18.6658	39.9491	35.7976	27.6414	1.04213	0.000108142	0.00400847	2.05926	up	NA	K24028	5	NA	flavanone 3-dioxygenase 2-like [Oryza sativa Japonica Group] &gt;XP_052134453.1 flavanone 3-dioxygenase 2 [Oryza glaberrima] &gt;Q8W2X5.1 RecName: Full=Flavanone 3-dioxygenase 2; AltName: Full=Flavanone 3-beta-hydroxylase 2; AltName: Full=Flavanone 3-hydroxylase 2; Short=OsF3H-2 [Oryza sativa Japonica Group] &gt;EEC67367.1 hypothetical protein OsI_34472 [Oryza sativa Indica Group] &gt;AAL58118.1 …
LOC4333827	32.1679	43.338	35.8172	94.261	70.4893	63.2191	1.04104	0.000118964	0.00430783	2.05772	up	NA	K07025	5	NA	uncharacterized protein LOC4333827 [Oryza sativa Japonica Group] &gt;KAB8093164.1 hypothetical protein EE612_019883 [Oryza sativa] &gt;AAX95646.1 HAD-superfamily hydrolase, subfamily IA, variant 3, putative [Oryza sativa Japonica Group] &gt;ABF98404.1 Phosphatase, putative, expressed [Oryza sativa Japonica Group] &gt;EAZ28273.1 hypothetical protein OsJ_12245 [Oryza sativa Japonica Group] &gt;KAF2…
LOC4342482	56.2331	46.1205	51.6483	29.1055	19.4012	27.0735	-1.04085	7.92e-05	0.00312795	0.486042	down	GO:0009536	K24810	17	plastid	uncharacterized protein LOC4342482 [Oryza sativa Japonica Group] &gt;EAZ02887.1 hypothetical protein OsI_25020 [Oryza sativa Indica Group] &gt;EAZ38803.1 hypothetical protein OsJ_23206 [Oryza sativa Japonica Group] &gt;KAF2921569.1 hypothetical protein DAI22_07g044000 [Oryza sativa Japonica Group] &gt;BAC07425.1 putative UVB-resistance protein UVR8 [Oryza sativa Japonica Group]
LOC4351588	2.87774	4.15891	3.18607	4.75814	8.96899	7.67761	1.03809	0.000584643	0.0159595	2.05351	up	NA	NA	9	NA	uncharacterized protein LOC4351588 [Oryza sativa Japonica Group] &gt;KAB8116717.1 hypothetical protein EE612_057990 [Oryza sativa] &gt;KAF2906806.1 hypothetical protein DAI22_12g047900 [Oryza sativa Japonica Group] &gt;BAF29255.1 Os12g0164600 [Oryza sativa Japonica Group] &gt;BAT16019.1 Os12g0164600 [Oryza sativa Japonica Group]
LOC4332183	22.2138	42.3373	39.4305	19.5958	14.5247	17.0015	-1.03636	0.000716526	0.0185408	0.487556	down	GO:0005215;GO:0006857;GO:0016020	K14638	12	transporter activity; oligopeptide transport; membrane	protein NRT1/ PTR FAMILY 8.3 isoform X1 [Oryza sativa Japonica Group] &gt;XP_015632222.1 protein NRT1/ PTR FAMILY 8.3 isoform X1 [Oryza sativa Japonica Group] &gt;XP_015632224.1 protein NRT1/ PTR FAMILY 8.3 isoform X1 [Oryza sativa Japonica Group] &gt;ABF94837.1 POT family protein, expressed [Oryza sativa Japonica Group] &gt;ABF94839.1 POT family protein, expressed [Oryza sativa Japonica Group] &…
LOC4348797	2.39003	3.9557	2.97397	4.79289	7.1421	7.44429	1.03526	2.63e-05	0.00127377	2.04949	up	NA	K14572	16	NA	midasin isoform X1 [Oryza sativa Japonica Group]
LOC9270560	34.7201	34.225	32.7984	91.0014	61.4831	55.4711	1.03471	0.000464041	0.0132042	2.04871	up	NA	NA	5	NA	uncharacterized protein LOC9270560 [Oryza sativa Japonica Group] &gt;BAH92638.1 Os04g0385900 [Oryza sativa Japonica Group] &gt;BAS88926.1 Os04g0385900 [Oryza sativa Japonica Group] &gt;CAE05016.2 OSJNBa0044M19.3 [Oryza sativa Japonica Group]
LOC4327520	15.2405	9.73106	14.0389	6.28472	6.57702	6.57277	-1.03408	9.35e-05	0.00359305	0.488328	down	NA	NA	17	NA	uncharacterized protein LOC4327520 [Oryza sativa Japonica Group]
LOC4347005	17.771	17.2127	21.8801	6.35719	10.8167	11.365	-1.03405	6.23e-05	0.00256939	0.488338	down	NA	K00921	17	NA	putative 1-phosphatidylinositol-3-phosphate 5-kinase FAB1C [Oryza sativa Japonica Group] &gt;KAF2916098.1 hypothetical protein DAI22_09g093300 [Oryza sativa Japonica Group]
LOC4348932	7.7924	7.67781	7.51384	2.87301	4.30992	4.18274	-1.03247	6.16e-07	5.26e-05	0.488874	down	NA	K00279	17	NA	cytokinin dehydrogenase 3 [Oryza sativa Japonica Group] &gt;XP_015613043.1 cytokinin dehydrogenase 3 [Oryza sativa Japonica Group] &gt;XP_025876801.1 cytokinin dehydrogenase 3 [Oryza sativa Japonica Group] &gt;Q8LNV6.1 RecName: Full=Cytokinin dehydrogenase 3; AltName: Full=Cytokinin oxidase 3; Short=OsCKX3; Flags: Precursor [Oryza sativa Japonica Group] &gt;KAB8113060.1 hypothetical protein EE612…
LOC107278641	4.94311	6.21025	5.14684	2.87455	1.82521	3.32837	-1.0318	0.00168695	0.0357555	0.489099	down	NA	NA	8	NA	ACT domain-containing protein ACR7 [Oryza sativa Japonica Group] &gt;KAF2920480.1 hypothetical protein DAI22_08g211801 [Oryza sativa Japonica Group]
LOC4347374	14.9544	14.3186	18.6584	7.75458	7.84249	8.16894	-1.03162	8.57e-06	0.000494872	0.489159	down	NA	K16285	17	NA	probable E3 ubiquitin-protein ligase XERICO [Oryza sativa Japonica Group] &gt;KAF2916701.1 hypothetical protein DAI22_09g138900 [Oryza sativa Japonica Group] &gt;USH99890.1 zinc finger protein [Oryza sativa Japonica Group]
LOC4331997	99.7046	108.599	116.96	68.5617	45.5965	44.4969	-1.03148	0.000331542	0.00999495	0.489209	down	GO:0005739	NA	8	mitochondrion	uncharacterized protein LOC4331997 [Oryza sativa Japonica Group] &gt;XP_052146924.1 uncharacterized protein LOC127765978 [Oryza glaberrima] &gt;EAY88967.1 hypothetical protein OsI_10453 [Oryza sativa Indica Group] &gt;KAB8090716.1 hypothetical protein EE612_016004 [Oryza sativa] &gt;AAN77294.1 Unknown protein [Oryza sativa Japonica Group] &gt;ABF94552.1 expressed protein [Oryza sativa Japonica Gr…
LOC4331536	9.51745	13.489	16.5051	21.6492	30.5059	29.9592	1.03144	7.37e-05	0.00294763	2.04407	up	GO:0009536	NA	9	plastid	NA
LOC4334792	20.9537	11.6862	20.6156	7.59442	10.2283	8.95571	-1.03021	0.00115141	0.0270835	0.489638	down	NA	K13029	8	NA	4-hydroxyphenylacetaldehyde oxime monooxygenase [Oryza sativa Japonica Group] &gt;AAO20056.1 putative cytochrome P450 protein [Oryza sativa Japonica Group] &gt;AAO37955.1 putative cytochrome P450 [Oryza sativa Japonica Group] &gt;ABF99915.1 Cytochrome P450 71E1, putative, expressed [Oryza sativa Japonica Group] &gt;EAZ29315.1 hypothetical protein OsJ_13376 [Oryza sativa Japonica Group] &gt;KAF294…
LOC4352055	6.19766	6.16087	8.4002	4.22713	2.25596	3.81352	-1.02745	0.00268027	0.0493016	0.490577	down	NA	NA	8	NA	uncharacterized protein LOC4352055 isoform X1 [Oryza sativa Japonica Group] &gt;ABA97566.2 expressed protein [Oryza sativa Japonica Group] &gt;KAF2907536.1 hypothetical protein DAI22_12g105000 [Oryza sativa Japonica Group]
LOC4334167	1.31187	1.30005	1.07618	0.652835	0.458291	0.710907	-1.0268	0.00261532	0.048555	0.490799	down	NA	NA	17	NA	UDP-glycosyltransferase 83A1 [Oryza sativa Japonica Group] &gt;EAY91918.1 hypothetical protein OsI_13602 [Oryza sativa Indica Group] &gt;KAB8093648.1 hypothetical protein EE612_020542 [Oryza sativa] &gt;AAK16172.1 putative glucosyltransferase [Oryza sativa Japonica Group] &gt;ABF98970.1 Glucosyl transferase, putative, expressed [Oryza sativa Japonica Group] &gt;EAZ28642.1 hypothetical protein OsJ…
LOC4327343	54.9794	48.5902	77.8371	37.0541	23.365	29.0484	-1.0266	0.00124718	0.0284857	0.490867	down	NA	K01054	8	NA	uncharacterized protein LOC4327343 [Oryza sativa Japonica Group] &gt;EEE54058.1 hypothetical protein OsJ_00752 [Oryza sativa Japonica Group] &gt;KAF2948943.1 hypothetical protein DAI22_01g070500 [Oryza sativa Japonica Group] &gt;BAD98617.1 monoglyceride lipase isoform 2 -like [Oryza sativa Japonica Group] &gt;BAF04224.1 Os01g0199400 [Oryza sativa Japonica Group] &gt;BAG90935.1 unnamed protein pro…
LOC4329698	2.04987	2.59683	2.56858	1.27006	1.15224	1.13841	-1.02606	0.000344484	0.01031	0.49105	down	NA	NA	8	NA	transcription factor bHLH68 [Oryza sativa Japonica Group] &gt;KAB8087536.1 hypothetical protein EE612_011840 [Oryza sativa] &gt;EEE57212.1 hypothetical protein OsJ_07173 [Oryza sativa Japonica Group] &gt;KAF2945368.1 hypothetical protein DAI22_02g212400 [Oryza sativa Japonica Group] &gt;BAD15821.1 putative bHLH transcription factor PTF1 [Oryza sativa Japonica Group] &gt;BAH01152.1 unnamed protein…
LOC4344285	43.6099	63.5519	65.3383	32.1262	25.2957	27.4169	-1.02434	4.48e-05	0.00196797	0.491636	down	NA	NA	17	NA	NA
LOC112936104	4.09773	3.38867	4.19813	9.01869	8.76521	6.15471	1.02287	0.000633706	0.0169086	2.03195	up	NA	NA	5	NA	RNA pseudouridine synthase 6, chloroplastic [Oryza sativa Japonica Group] &gt;A3BN26.1 RecName: Full=RNA pseudouridine synthase 6, chloroplastic; AltName: Full=RNA pseudouridylate synthase 6; AltName: Full=RNA-uridine isomerase 6; Flags: Precursor [Oryza sativa Japonica Group] &gt;EAZ40965.1 hypothetical protein OsJ_25447 [Oryza sativa Japonica Group] &gt;KAF2924307.1 hypothetical protein DAI22_0…
LOC4343051	3.60987	5.01418	4.80618	1.69973	2.27455	2.70801	-1.01975	5.9e-05	0.00246551	0.493203	down	NA	NA	17	NA	probable folate-biopterin transporter 9, chloroplastic isoform X1 [Oryza sativa Japonica Group] &gt;EEC84283.1 hypothetical protein OsI_30755 [Oryza sativa Indica Group] &gt;EEE67060.1 hypothetical protein OsJ_24015 [Oryza sativa Japonica Group] &gt;KAF2922499.1 hypothetical protein DAI22_07g118900 [Oryza sativa Japonica Group]
LOC4327916	32.7619	25.9301	36.246	18.0591	10.5784	18.2923	-1.01864	0.00125981	0.0286584	0.49358	down	GO:0009536	K12126	8	plastid	transcription factor PHYTOCHROME INTERACTING FACTOR-LIKE 15-like isoform X1 [Oryza sativa Japonica Group]
LOC4334188	35.4997	48.9937	29.5908	61.5471	91.1144	81.2598	1.01684	3.86e-05	0.00173317	2.02348	up	NA	K00133	20	NA	uncharacterized protein LOC4334188 [Oryza sativa Japonica Group] &gt;XP_052146112.1 uncharacterized protein LOC127765287 [Oryza glaberrima] &gt;EEC76221.1 hypothetical protein OsI_13624 [Oryza sativa Indica Group] &gt;KAB8093683.1 hypothetical protein EE612_020591 [Oryza sativa] &gt;AAK63930.1 putative dehydrogenase precursor [Oryza sativa Japonica Group] &gt;ABF99001.1 aspartate-semialdehyde deh…
LOC4352285	54.7469	48.6996	62.2145	25.3457	27.2182	33.26	-1.01645	5.4e-07	4.67e-05	0.494332	down	GO:0016020;GO:0031410	NA	17	membrane; cytoplasmic vesicle	ureide permease 2 isoform X1 [Oryza sativa Japonica Group] &gt;ABA98643.2 Ureide permease 2, putative, expressed [Oryza sativa Japonica Group] &gt;EEC69331.1 hypothetical protein OsI_38433 [Oryza sativa Indica Group] &gt;EEE53264.1 hypothetical protein OsJ_36199 [Oryza sativa Japonica Group] &gt;KAF2907938.1 hypothetical protein DAI22_12g138300 [Oryza sativa Japonica Group]
LOC4341936	30.1914	30.6471	27.0302	78.3828	52.159	46.4043	1.01565	0.000705932	0.0183049	2.02181	up	NA	NA	5	NA	uncharacterized protein LOC4341936 [Oryza sativa Japonica Group] &gt;KAB8103674.1 hypothetical protein EE612_036242 [Oryza sativa] &gt;EEE66280.1 hypothetical protein OsJ_22486 [Oryza sativa Japonica Group] &gt;KAF2928269.1 hypothetical protein DAI22_06g266000 [Oryza sativa Japonica Group] &gt;USH99841.1 zinc finger protein [Oryza sativa Japonica Group] &gt;BAD53902.1 putative DNA binding zinc fi…
LOC4341835	5.97247	9.69247	8.36555	12.2914	16.7933	20.3037	1.01544	9.24e-05	0.00355789	2.02152	up	GO:0009536	NA	9	plastid	patatin-like protein 3 [Oryza sativa Japonica Group] &gt;BAD45518.1 patatin-like phospholipase domain containing protein-like [Oryza sativa Japonica Group] &gt;BAD45915.1 patatin-like phospholipase domain containing protein-like [Oryza sativa Japonica Group] &gt;BAF20268.2 Os06g0677000 [Oryza sativa Japonica Group]
LOC4338114	28.7899	23.8156	38.9137	14.7536	16.3935	14.9678	-1.01229	0.00013319	0.00472655	0.495759	down	NA	NA	17	NA	uncharacterized protein LOC4338114 [Oryza sativa Japonica Group] &gt;XP_052155956.1 uncharacterized protein LOC127773814 [Oryza glaberrima] &gt;KAF2929692.1 hypothetical protein DAI22_05g075200 [Oryza sativa Japonica Group] &gt;BAF16847.1 Os05g0215600 [Oryza sativa Japonica Group] &gt;BAG90064.1 unnamed protein product [Oryza sativa Japonica Group] &gt;BAS92832.1 Os05g0215600 [Oryza sativa Japoni…
LOC9271214	45.315	45.5222	50.0216	100.522	77.1631	109.687	1.01206	4.68e-06	0.000299402	2.0168	up	NA	NA	5	NA	stress response protein nst1 isoform X1 [Oryza sativa Japonica Group] &gt;ABF94895.1 expressed protein [Oryza sativa Japonica Group] &gt;EEE58672.1 hypothetical protein OsJ_10093 [Oryza sativa Japonica Group] &gt;KAF2938269.1 hypothetical protein DAI22_03g106200 [Oryza sativa Japonica Group]
LOC107281016	25.5186	15.6478	23.693	8.23092	10.5831	14.3877	-1.01123	0.00242189	0.0463853	0.496122	down	NA	NA	17	NA	putative F-box/LRR-repeat/kelch-repeat protein At1g11620 [Oryza sativa Japonica Group]
LOC4327073	7.89396	7.96966	8.27279	15.5532	20.888	12.7395	1.01082	0.000160679	0.00549026	2.01506	up	NA	NA	4	NA	B-box zinc finger protein 22 [Oryza sativa Japonica Group] &gt;BAF04241.1 Os01g0202500 [Oryza sativa Japonica Group]
LOC4335644	48.1244	54.118	55.3632	19.4903	25.3949	35.1579	-1.01049	2.7e-05	0.00130038	0.496377	down	GO:0031410	NA	8	cytoplasmic vesicle	uncharacterized protein LOC4335644 [Oryza sativa Japonica Group] &gt;XP_052154006.1 uncharacterized protein LOC127772065 [Oryza glaberrima] &gt;KAF2933672.1 hypothetical protein DAI22_04g103333 [Oryza sativa Japonica Group] &gt;CAD40732.2 OSJNBa0072D21.16 [Oryza sativa Japonica Group] &gt;CAE05284.1 OSJNBa0084N21.2 [Oryza sativa Japonica Group] &gt;BAF14525.1 Os04g0382900 [Oryza sativa Japonica G…
LOC4349433	348.012	216.054	329.397	161.337	129.35	160.848	-1.00953	0.000406168	0.0118841	0.496708	down	NA	K13600	8	NA	NA
LOC4327358	7.13416	8.65872	8.66238	18.0508	17.0499	14.3573	1.00885	3.53e-05	0.00161904	2.01231	up	NA	NA	5	NA	uncharacterized protein LOC4327358 [Oryza sativa Japonica Group] &gt;KAF2952910.1 hypothetical protein DAI22_01g372850 [Oryza sativa Japonica Group] &gt;BAB85233.1 serine protease inhibitor-like protein [Oryza sativa Japonica Group] &gt;BAB89649.1 serine protease inhibitor-like protein [Oryza sativa Japonica Group] &gt;BAF06503.1 Os01g0811200 [Oryza sativa Japonica Group]
LOC9272593	8.17865	6.03665	6.4057	2.94421	3.13991	4.42655	-1.00754	0.000170022	0.0057307	0.497394	down	NA	NA	12	NA	NA
LOC4327369	73.8737	45.3112	64.8145	31.8341	27.2943	34.2298	-1.00688	0.000425213	0.0123396	0.497622	down	NA	NA	8	NA	NA
LOC4342750	5.29392	6.68482	3.56138	7.52857	12.7312	11.5168	1.00669	0.00127171	0.0287972	2.00929	up	GO:0009536	K14549	20	plastid	protein SLOW WALKER 1 [Oryza sativa Japonica Group] &gt;KAB8104810.1 hypothetical protein EE612_037971 [Oryza sativa] &gt;KAF2922008.1 hypothetical protein DAI22_07g078300 [Oryza sativa Japonica Group] &gt;USI01067.1 WD domain, G-beta repeat domain-containing protein [Oryza sativa Japonica Group] &gt;BAC10228.1 transducin /WD-40 repeat protein family-like protein [Oryza sativa Japonica Group] &gt…
LOC4341432	22.0853	28.4384	24.7222	10.1338	9.51172	18.5839	-1.00515	0.000754927	0.0192934	0.498217	down	NA	K14484	8	NA	auxin-responsive protein IAA23 [Oryza sativa Japonica Group] &gt;Q69VE0.1 RecName: Full=Auxin-responsive protein IAA23; AltName: Full=Indoleacetic acid-induced protein 23 [Oryza sativa Japonica Group] &gt;EAZ37536.1 hypothetical protein OsJ_21866 [Oryza sativa Japonica Group] &gt;BAD33041.1 putative iaa4.1 deduced protein [Oryza sativa Japonica Group] &gt;BAF19900.1 Os06g0597000 [Oryza sativa Jap…
LOC4333383	11.4453	6.73166	9.29155	3.71751	4.43011	5.95627	-1.00482	0.00163817	0.0350967	0.498333	down	NA	NA	17	NA	ACT domain-containing protein ACR4 isoform X1 [Oryza sativa Japonica Group] &gt;KAB8092561.1 hypothetical protein EE612_018765 [Oryza sativa] &gt;AAO59994.1 putative ACT domain repeat protein [Oryza sativa Japonica Group] &gt;ABF97461.1 ACT domain containing protein, putative, expressed [Oryza sativa Japonica Group] &gt;EEE59457.1 hypothetical protein OsJ_11646 [Oryza sativa Japonica Group] &gt;K…
LOC107277707	0.673806	0.676349	0.582376	1.13904	1.23995	1.57126	1.00463	0.00165619	0.0353448	2.00643	up	GO:0016020	K23541	16	membrane	putative pentatricopeptide repeat-containing protein At3g08820 [Oryza sativa Japonica Group] &gt;ABG22332.1 vegetative storage protein, putative [Oryza sativa Japonica Group] &gt;KAB8113962.1 hypothetical protein EE612_053130 [Oryza sativa] &gt;BAT12351.1 Os11g0109600 [Oryza sativa Japonica Group]
LOC4324770	34.3657	32.3943	37.4142	87.1058	53.9298	68.3217	1.00261	0.000347775	0.0103586	2.00363	up	NA	K09422	5	NA	myb-related protein 308 [Oryza sativa Japonica Group] &gt;XP_052141309.1 myb-related protein 308-like [Oryza glaberrima] &gt;EAY76672.1 hypothetical protein OsI_04627 [Oryza sativa Indica Group] &gt;KAB8084534.1 hypothetical protein EE612_007117 [Oryza sativa] &gt;EAZ14337.1 hypothetical protein OsJ_04260 [Oryza sativa Japonica Group] &gt;KAF2953584.1 hypothetical protein DAI22_01g418000 [Oryza s…
LOC4344327	11.227	8.92959	11.2881	3.99234	5.79506	6.30734	-1.0021	9.96e-05	0.00378137	0.499274	down	NA	NA	17	NA	myb-related protein 1 isoform X1 [Oryza sativa Japonica Group] &gt;XP_052160854.1 myb-related protein 1-like isoform X1 [Oryza glaberrima] &gt;KAF2924572.1 hypothetical protein DAI22_07g277500 [Oryza sativa Japonica Group]
LOC4333004	143.587	125.925	183.02	70.6184	73.3207	85.3481	-1.0021	5.52e-06	0.000347354	0.499274	down	NA	NA	17	NA	protein LNK1 isoform X1 [Oryza sativa Japonica Group] &gt;XP_015631350.1 protein LNK1 isoform X1 [Oryza sativa Japonica Group] &gt;ABF96324.1 expressed protein [Oryza sativa Japonica Group] &gt;ABF96327.1 expressed protein [Oryza sativa Japonica Group] &gt;KAF2939513.1 hypothetical protein DAI22_03g201200 [Oryza sativa Japonica Group] &gt;BAF12176.1 Os03g0387900 [Oryza sativa Japonica Group] &gt;…

## Sheet: R0 vs RT48
Supplementary Table 4. Differentially expressed RNAs in all comparisons
Supplementary Table 4-2. Differentially expressed RNAs in R0 vs RT48
id	R0_1_TPM	R0_2_TPM	R0_3_TPM	RT48_1_TPM	RT48_2_TPM	RT48_3_TPM	log2FoldChange	pvalue	padj	FC	direction	GO	KO	protein_cluster	GO_des	Nr_des
LOC9269043	0	0	0	0.899497	0.934942	1.71136	8.94166	3.47e-11	7.51e-09	491.709	up	NA	NA	5	NA	uncharacterized protein LOC9269043 isoform X1 [Oryza sativa Japonica Group] &gt;ABA94609.1 hypothetical protein LOC_Os11g39010 [Oryza sativa Japonica Group] &gt;EAY81470.1 hypothetical protein OsI_36644 [Oryza sativa Indica Group] &gt;EAZ18877.1 hypothetical protein OsJ_34418 [Oryza sativa Japonica Group] &gt;BAH95371.1 Os11g0603100 [Oryza sativa Japonica Group]
LOC4348959	0	0	0	0.85216	0.459253	0.616189	8.23882	3.83e-09	5.26e-07	302.087	up	GO:0016020;GO:0031410	NA	4	membrane; cytoplasmic vesicle	uncharacterized protein LOC4348959 [Oryza sativa Japonica Group]
LOC4329329	0	0	0	0.460207	0.243781	1.1551	8.15812	1.19e-07	1.16e-05	285.653	up	NA	K00487	5	NA	cytochrome P450 CYP73A100 [Oryza sativa Japonica Group] &gt;KAB8087229.1 hypothetical protein EE612_011224 [Oryza sativa] &gt;KAF2944731.1 hypothetical protein DAI22_02g164700 [Oryza sativa Japonica Group] &gt;BAD19571.1 putative cinnamate 4-hydroxylase [Oryza sativa Japonica Group] &gt;BAF08733.1 Os02g0467600 [Oryza sativa Japonica Group] &gt;BAS78596.1 Os02g0467600 [Oryza sativa Japonica Group]
LOC9268395	0	0	0	1.45453	1.42297	0.614142	8.05271	4.82e-08	5.44e-06	265.525	up	NA	NA	5	NA	uncharacterized protein LOC9268395 [Oryza sativa Japonica Group] &gt;BAT08909.1 Os09g0511200 [Oryza sativa Japonica Group]
LOC107277391	0	0	0	1.14921	1.47755	2.1711	7.88916	6.86e-08	7.3e-06	237.069	up	NA	NA	5	NA	uncharacterized protein LOC107277391 [Oryza sativa Japonica Group] &gt;KAF2916816.1 hypothetical protein DAI22_09g148000 [Oryza sativa Japonica Group] &gt;BAT08741.1 Os09g0491884 [Oryza sativa Japonica Group]
LOC107277975	0	0	0	0.146534	0.059905	1.78568	7.70917	7.56e-05	0.00280435	209.263	up	NA	K09286	4	NA	NA
LOC107275602	0	0	0	0.576581	0.845473	1.27284	7.43356	1.75e-06	0.000115428	172.872	up	NA	NA	9	NA	receptor-like protein EIX2 [Oryza sativa Japonica Group]
LOC4332309	0	0	0	0.411063	0	2.41514	7.41601	0.00201028	0.0381423	170.782	up	GO:0031410	NA	3	cytoplasmic vesicle	NA
LOC9269465	0	0	0	0.369722	0.864808	0.542611	7.26106	6.83e-06	0.000367741	153.39	up	NA	NA	5	NA	transcription factor BHLH148-like [Oryza sativa Japonica Group] &gt;XP_052140065.1 transcription factor BHLH148-like [Oryza glaberrima] &gt;KAF2952548.1 hypothetical protein DAI22_01g343400 [Oryza sativa Japonica Group]
LOC107277192	0	0	0	0.721134	0.139942	0.45245	7.06555	3.94e-05	0.00163382	133.95	up	NA	NA	20	NA	serine/arginine repetitive matrix protein 3 [Oryza sativa Japonica Group] &gt;KAB8100194.1 hypothetical protein EE612_030639 [Oryza sativa] &gt;KAF2931651.1 hypothetical protein DAI22_05g227500 [Oryza sativa Japonica Group] &gt;BAS94897.1 Os05g0517100 [Oryza sativa Japonica Group]
LOC9266120	0	0	0	0.654275	0.6145	0.412813	6.82703	4.42e-05	0.00180945	113.538	up	NA	NA	15	NA	uncharacterized protein LOC9266120 [Oryza sativa Japonica Group] &gt;EAZ05639.1 hypothetical protein OsI_27857 [Oryza sativa Indica Group] &gt;KAB8107433.1 hypothetical protein EE612_042182 [Oryza sativa] &gt;EAZ05642.1 hypothetical protein OsI_27860 [Oryza sativa Indica Group] &gt;EAZ41561.1 hypothetical protein OsJ_26084 [Oryza sativa Japonica Group] &gt;KAF2918157.1 hypothetical protein DAI22_…
LOC4348531	0.307961	0.161008	0.167558	28.7777	40.7231	17.691	6.82503	7.71e-43	6.67e-39	113.381	up	NA	K13464	5	NA	protein TIFY 11e [Oryza sativa Japonica Group] &gt;A2Z6V6.1 RecName: Full=Protein TIFY 11e [Oryza sativa Indica Group] &gt;Q7XEZ6.1 RecName: Full=Protein TIFY 11e; Short=OsTIFY11e; AltName: Full=Jasmonate ZIM domain-containing protein 13; Short=OsJAZ13 [Oryza sativa Japonica Group] &gt;KAB8112604.1 hypothetical protein EE612_051183 [Oryza sativa] &gt;AAP53563.1 ZIM motif family protein, expressed…
LOC4350552	0.086694	0.09267	0.346403	0	0	0	-6.7883	0.000302985	0.00868021	0.0090473	down	NA	NA	17	NA	CBS domain-containing protein CBSCBSPB5 [Oryza sativa Japonica Group]
LOC107278662	0.498886	0.124319	0.143816	0	0	0	-6.71161	0.000409575	0.0111202	0.0095412	down	NA	NA	14	NA	uncharacterized protein LOC107278662 [Oryza sativa Japonica Group] &gt;AAT44323.1 hypothetical protein [Oryza sativa Japonica Group] &gt;EEE62674.1 hypothetical protein OsJ_17477 [Oryza sativa Japonica Group]
LOC4349113	0	0	0	0.10347	0.408854	0.130069	6.67816	0.000351227	0.00981319	102.406	up	NA	K24184	13	NA	cytochrome P450 89A2 [Oryza sativa Japonica Group] &gt;AAG13507.1 putative cytochrome P450 [Oryza sativa Japonica Group] &gt;AAP54616.1 transposon protein, putative, unclassified, expressed [Oryza sativa Japonica Group] &gt;EAZ16680.1 hypothetical protein OsJ_32155 [Oryza sativa Japonica Group] &gt;KAF2914389.1 hypothetical protein DAI22_10g158700 [Oryza sativa Japonica Group] &gt;BAF26973.1 Os10…
LOC107276749	0	0	0	0.214815	0.561682	0.151341	6.6444	0.000320868	0.00911208	100.038	up	NA	K16286	5	NA	NA
LOC112936119	0	0	0	0.041509	0.021479	0.278637	6.63722	0.00127271	0.0268137	99.5409	up	NA	K13420	5	NA	receptor kinase-like protein Xa21 [Oryza sativa Japonica Group]
LOC4323899	0.162224	0.048465	0.359813	0	0	0	-6.60074	0.000926165	0.0208858	0.0103034	down	GO:0031410	NA	17	cytoplasmic vesicle	acidic endochitinase SE2 [Oryza sativa Japonica Group] &gt;KAF2949799.1 hypothetical protein DAI22_01g139000 [Oryza sativa Japonica Group] &gt;BAD45036.1 putative class III chitinase [Oryza sativa Japonica Group] &gt;BAF04745.1 Os01g0303100 [Oryza sativa Japonica Group] &gt;BAG88380.1 unnamed protein product [Oryza sativa Japonica Group] &gt;BAS71734.1 Os01g0303100 [Oryza sativa Japonica Group]
LOC112939706	0	0	0	0.31607	0.451993	1.75437	6.59863	0.000571072	0.0143631	96.914	up	NA	NA	9	NA	NA
LOC4351514	0.09383	0	0.03907	2.9368	7.94005	5.5798	6.57028	3.14e-18	2.2e-15	95.0282	up	NA	K20624	1	NA	NA
LOC4323832	0	0	0	0.079467	0.76651	0.167797	6.43943	0.00172494	0.0339328	86.7882	up	NA	K09286	1	NA	NA
LOC107278604	0	0	0	0.138155	0.233394	0.241747	6.42571	0.000387546	0.010631	85.9671	up	NA	K09286	1	NA	ethylene-responsive transcription factor ERF018 [Oryza sativa Japonica Group] &gt;KAB8089185.1 hypothetical protein EE612_014055 [Oryza sativa] &gt;KAF2947262.1 hypothetical protein DAI22_02g356900 [Oryza sativa Japonica Group] &gt;BAS81220.1 Os02g0781300 [Oryza sativa Japonica Group]
LOC107280020	0	0	0	0.19574	0.59033	0.903436	6.40444	0.00075831	0.0177963	84.7086	up	NA	NA	5	NA	uncharacterized protein LOC107280020 [Oryza sativa Japonica Group]
LOC107277588	0.097558	0.035335	0.053637	0	0	0	-6.37608	0.00097996	0.0218521	0.0120395	down	NA	NA	17	NA	uncharacterized protein LOC107277588 [Oryza sativa Japonica Group] &gt;XP_025878817.1 uncharacterized protein LOC107277588 [Oryza sativa Japonica Group] &gt;XP_025878818.1 uncharacterized protein LOC107277588 [Oryza sativa Japonica Group] &gt;BAS79784.1 Os02g0617075 [Oryza sativa Japonica Group]
LOC9271449	0	0	0	0.156635	0.118943	0.206712	6.34779	0.000472133	0.0125048	81.447	up	NA	NA	15	NA	NA
LOC4332797	0.281339	0.252154	0.273346	0	0	0	-6.32047	0.000798153	0.0184972	0.0125127	down	GO:0031410	NA	17	cytoplasmic vesicle	phylloplanin [Oryza sativa Japonica Group] &gt;XP_052149401.1 phylloplanin-like [Oryza glaberrima] &gt;EAY89958.1 hypothetical protein OsI_11518 [Oryza sativa Indica Group] &gt;KAB8091738.1 hypothetical protein EE612_017327 [Oryza sativa] &gt;ABF95866.1 expressed protein [Oryza sativa Japonica Group] &gt;EAZ44623.1 hypothetical protein OsJ_29243 [Oryza sativa Japonica Group] &gt;KAF2939176.1 hypo…
LOC112936835	0	0	0	0.036905	0.098662	0.154389	6.31785	0.00099935	0.0222211	79.7743	up	NA	NA	4	NA	NA
LOC4331157	0	0	0	0.442894	0.224717	0.27132	6.30194	0.000632213	0.0154517	78.8993	up	NA	NA	13	NA	uncharacterized protein LOC4331157 [Oryza sativa Japonica Group] &gt;KAF2947659.1 hypothetical protein DAI22_02g385100 [Oryza sativa Japonica Group] &gt;BAD22963.1 unknown protein [Oryza sativa Japonica Group] &gt;BAF10444.1 Os02g0818900 [Oryza sativa Japonica Group] &gt;BAG98240.1 unnamed protein product [Oryza sativa Japonica Group] &gt;BAS81601.1 Os02g0818900 [Oryza sativa Japonica Group]
LOC4338925	0	0	0	0.147442	0.074642	0.701011	6.29528	0.00267625	0.0464396	78.5359	up	NA	NA	1	NA	transcription factor DIVARICATA [Oryza sativa Japonica Group] &gt;EAY98215.1 hypothetical protein OsI_20126 [Oryza sativa Indica Group] &gt;KAB8099626.1 hypothetical protein EE612_029785 [Oryza sativa] &gt;AAT69605.1 putative myb-like transcription factor [Oryza sativa Japonica Group] &gt;AAU90097.1 putative myb-like transcription factor [Oryza sativa Japonica Group] &gt;EEE63882.1 hypothetical p…
LOC9271284	0.370222	0.086735	0.300506	0	0	0	-6.28317	0.00171438	0.0338134	0.0128403	down	GO:0031410	NA	17	cytoplasmic vesicle	alpha-amylase/trypsin inhibitor [Oryza sativa Japonica Group]
LOC4344266	0	0	0	0.304019	0.191616	0.441072	6.25672	0.000823874	0.0189088	76.4647	up	NA	K09286	5	NA	ethylene-responsive transcription factor RAP2-3 [Oryza sativa Japonica Group] &gt;EAZ05119.1 hypothetical protein OsI_27312 [Oryza sativa Indica Group] &gt;KAF2924485.1 hypothetical protein DAI22_07g271800 [Oryza sativa Japonica Group] &gt;BAC83539.1 AP2 domain transcription factor EREBP [Oryza sativa Japonica Group] &gt;BAD31975.1 AP2 domain transcription factor EREBP [Oryza sativa Japonica Grou…
LOC4341786	0	0	0	0.038695	0.091473	0.325371	6.22463	0.0026232	0.0458812	74.7827	up	NA	K09264	6	NA	MADS-box transcription factor 30 isoform X1 [Oryza sativa Japonica Group]
LOC4327049	0	0	0	0.17508	0.140375	0.191766	6.19948	0.000851555	0.0194226	73.4903	up	NA	K07090	15	NA	sulfite exporter TauE/SafE family protein 2 [Oryza sativa Japonica Group] &gt;EAZ13787.1 hypothetical protein OsJ_03712 [Oryza sativa Japonica Group] &gt;KAF2952675.1 hypothetical protein DAI22_01g352300 [Oryza sativa Japonica Group] &gt;BAD53256.1 membrane protein-like [Oryza sativa Japonica Group] &gt;BAD53380.1 membrane protein-like [Oryza sativa Japonica Group] &gt;BAS74695.1 Os01g0786700 [Or…
LOC112939025	0	0	0	0.12625	0.039887	0.287119	6.1931	0.00208275	0.0391454	73.1659	up	NA	NA	4	NA	uncharacterized protein LOC112939025 [Oryza sativa Japonica Group]
LOC107281554	0	0	0	0.99097	0.617045	0.904201	6.19305	0.000890226	0.0201982	73.1635	up	NA	NA	5	NA	NA
LOC107280453	0.415086	0.175321	0.19419	0	0	0	-6.13436	0.00233296	0.042226	0.0142355	down	NA	NA	17	NA	NA
LOC4328369	0	0	0	0.26678	0.096292	0.202703	6.11325	0.00155419	0.031516	69.2262	up	NA	NA	7	NA	NA
LOC4337432	0	0	0	0.218492	0.069457	0.262363	6.0858	0.00209519	0.0393223	67.9219	up	GO:0031410	NA	4	cytoplasmic vesicle	calumenin-A [Oryza sativa Japonica Group] &gt;KAB8097547.1 hypothetical protein EE612_026323 [Oryza sativa] &gt;KAF2936568.1 hypothetical protein DAI22_04g312200 [Oryza sativa Japonica Group] &gt;BAF16204.1 Os04g0681500 [Oryza sativa Japonica Group] &gt;BAG97301.1 unnamed protein product [Oryza sativa Japonica Group] &gt;BAS91675.1 Os04g0681500 [Oryza sativa Japonica Group]
LOC4337313	0	0	0	0.198245	0.1565	0.042141	6.02643	0.0029433	0.0496402	65.1833	up	NA	K01193	15	NA	NA
LOC9266397	0	0	0	0.445795	0.250212	0.592637	5.95411	0.00264988	0.0461304	61.9962	up	NA	NA	6	NA	NA
LOC4330777	0	0	0.062072	1.73731	0.33737	2.5199	5.91752	3.38e-06	0.000202838	60.4436	up	NA	NA	3	NA	protein EXORDIUM [Oryza sativa Japonica Group] &gt;KAB8088981.1 hypothetical protein EE612_013776 [Oryza sativa] &gt;EAZ24675.1 hypothetical protein OsJ_08445 [Oryza sativa Japonica Group] &gt;KAF2947034.1 hypothetical protein DAI22_02g339300 [Oryza sativa Japonica Group] &gt;BAD17074.1 putative phi-1 [Oryza sativa Japonica Group] &gt;BAD17256.1 putative phi-1 [Oryza sativa Japonica Group]
LOC4326802	0	0	0	0.440816	0.235668	0.368	5.91229	0.00283733	0.048324	60.225	up	NA	NA	16	NA	uncharacterized protein LOC4326802 [Oryza sativa Japonica Group] &gt;KAB8081287.1 hypothetical protein EE612_002355 [Oryza sativa] &gt;EEE54493.1 hypothetical protein OsJ_01614 [Oryza sativa Japonica Group] &gt;KAF2949978.1 hypothetical protein DAI22_01g157200 [Oryza sativa Japonica Group] &gt;BAD53135.1 hypothetical protein [Oryza sativa Japonica Group] &gt;BAF04859.1 Os01g0339400 [Oryza sativa …
LOC4339960	0.152214	0	0	2.35161	3.07343	4.90224	5.84776	2.84e-08	3.27e-06	57.5905	up	NA	NA	9	NA	uncharacterized protein LOC4339960 [Oryza sativa Japonica Group] &gt;KAF2924928.1 hypothetical protein DAI22_06g015500 [Oryza sativa Japonica Group] &gt;BAF18562.1 Os06g0125200 [Oryza sativa Japonica Group] &gt;BAG95439.1 unnamed protein product [Oryza sativa Japonica Group] &gt;BAS95909.1 Os06g0125200 [Oryza sativa Japonica Group]
LOC4334321	2.68236	0.104562	2.98732	0	0.12296	0	-5.69984	9.82e-05	0.00349316	0.0192388	down	GO:0031410	NA	17	cytoplasmic vesicle	protein app1 [Oryza sativa Japonica Group] &gt;ABF99192.1 expressed protein [Oryza sativa Japonica Group] &gt;EEE60043.1 hypothetical protein OsJ_12827 [Oryza sativa Japonica Group] &gt;KAF2941650.1 hypothetical protein DAI22_03g362900 [Oryza sativa Japonica Group] &gt;BAF13376.1 Os03g0782200 [Oryza sativa Japonica Group] &gt;BAG91265.1 unnamed protein product [Oryza sativa Japonica Group]
LOC4349689	0	0	0.026144	0.504813	0.872283	0.205526	5.69597	4.6e-06	0.000265394	51.8391	up	NA	NA	4	NA	putative receptor protein kinase ZmPK1 [Oryza sativa Japonica Group] &gt;EAY79819.1 hypothetical protein OsI_34977 [Oryza sativa Indica Group] &gt;EEE51591.1 hypothetical protein OsJ_32839 [Oryza sativa Japonica Group]
LOC4347620	1.87257	0.54788	0.076707	65.8346	29.9232	38.2437	5.49118	6.28e-07	5e-05	44.979	up	NA	K09286	5	NA	NA
LOC4333712	0.973584	0	0.090121	16.1999	23.4364	12.2129	5.37836	0.000933127	0.0210245	41.5956	up	NA	NA	5	NA	wiskott-Aldrich syndrome protein homolog [Oryza sativa Japonica Group] &gt;EAY91377.1 hypothetical protein OsI_12998 [Oryza sativa Indica Group] &gt;KAB8092991.1 hypothetical protein EE612_019627 [Oryza sativa] &gt;AAG46081.1 expressed protein [Oryza sativa Japonica Group] &gt;ABF98167.1 VQ motif family protein, expressed [Oryza sativa Japonica Group] &gt;KAF2940633.1 hypothetical protein DAI22_0…
[truncated: 1,107 more rows]

## Sheet: R0 vs RY6
Supplementary Table 4. Differentially expressed RNAs in all comparisons
[truncated: 6,819 more rows]

[truncated: 1 more sheets: R0 vs RY48]
