# Supplementary material for: Combined miRNA and mRNA sequencing reveals the defensive strategies of resistant YHY15 rice against differentially virulent brown planthoppers
Source: Front Plant Sci. 2024 Mar 18;15:1366515. doi: 10.3389/fpls.2024.1366515 (PMC10982320; doi:10.3389/fpls.2024.1366515)
Supplement: Supplementary file 6 [file Table_5.xlsx]

## Sheet: Sheet1
Supplementary Table 5. KEGG pathway and GO function enrichment analyses of DEGs in biotype 1/Y BPH infested rice at the earlier (6 h) and later (48 h) stages.
DEGs overlapped in R0 vs RT6 and R0 vs RY6
gene_id	MSU	RAP	R0_1_TPM	R0_2_TPM	R0_3_TPM	RT48_1_TPM	RT48_2_TPM	RT48_3_TPM	RT6_1_TPM	RT6_2_TPM	RT6_3_TPM	RY48_1_TPM	RY48_2_TPM	RY48_3_TPM	RY6_1_TPM	RY6_2_TPM	RY6_3_TPM	KO	GO_anno	desription	protein_cluster
LOC4338925	LOC_Os05g37060	Os05g0442400	0	0	0	0.147442	0.074642	0.701011	5.16034	2.1929	0.716806	0.070179	0	0.308556	0.443794	1.4372	1.36937	NA	GO:0003677;GO:0003676	transcription factor DIVARICATA [Oryza sativa Japonica Group] &gt;EAY98215.1 hypothetical protein OsI_20126 [Oryza sativa Indica Group] &gt;KAB8099626.1 hypothetical protein EE612_029785 [Oryza sativa] &gt;AAT69605.1 putative myb-like transcription factor [Oryza sativa Japonica Group] &gt;AAU90097.1 putative myb-like transcription factor [Oryza sativa Japonica Group] &gt;EEE63882.1 hypothetical p…	1
LOC107278604	LOC_Os02g54050	Os02g0781300	0	0	0	0.138155	0.233394	0.241747	1.491	0.300872	0.305866	0	0.104101	0	0.641108	0.202497	0.152096	K09286	NA	ethylene-responsive transcription factor ERF018 [Oryza sativa Japonica Group] &gt;KAB8089185.1 hypothetical protein EE612_014055 [Oryza sativa] &gt;KAF2947262.1 hypothetical protein DAI22_02g356900 [Oryza sativa Japonica Group] &gt;BAS81220.1 Os02g0781300 [Oryza sativa Japonica Group]	1
LOC4333712	LOC_Os03g47280	Os03g0676400	0.973584	0	0.090121	16.1999	23.4364	12.2129	47.6764	16.3296	12.1672	2.41732	12.0581	4.1145	9.67494	6.01893	6.62124	NA	GO:0008150;GO:0005575;GO:0003674	wiskott-Aldrich syndrome protein homolog [Oryza sativa Japonica Group] &gt;EAY91377.1 hypothetical protein OsI_12998 [Oryza sativa Indica Group] &gt;KAB8092991.1 hypothetical protein EE612_019627 [Oryza sativa] &gt;AAG46081.1 expressed protein [Oryza sativa Japonica Group] &gt;ABF98167.1 VQ motif family protein, expressed [Oryza sativa Japonica Group] &gt;KAF2940633.1 hypothetical protein DAI22_0…	5
LOC4334080	LOC_Os03g53340	Os03g0745000	0.03891	0.05449	0	1.15346	1.72705	0.908247	4.68592	1.25338	0.992741	0.158945	0.164503	0.137423	0.063593	0.512219	0.371628	K09419	GO:0065007;GO:0034645;GO:0044237;GO:0009987;GO:0044267;GO:0010467;GO:0009059;GO:0043170;GO:0008152;GO:0006139;GO:0044238;GO:0050789;GO:0009889;GO:0031326;GO:0031323;GO:0050794;GO:0010468;GO:0010556;GO:0060255;GO:0019222;GO:0051171;GO:0019219;GO:0080090;GO:0051252;GO:0032774;GO:0016070;GO:0005623;GO:0044464;GO:0043231;GO:0043229;GO:0044424;GO:0043227;GO:0005634;GO:0043226;GO:0030554;GO:0032559;GO:…	NA	5
LOC4341678	LOC_Os06g44010	Os06g0649000	0.371654	0	0.239774	1.79154	3.42926	4.65702	21.7942	3.95745	3.0413	0.282496	2.89806	0.87588	5.14023	1.8094	2.13835	NA	GO:0065007;GO:0044249;GO:0034645;GO:0044260;GO:0010467;GO:0009059;GO:0006807;GO:0006139;GO:0050789;GO:0009889;GO:0031326;GO:0031323;GO:0050794;GO:0010468;GO:0010556;GO:0060255;GO:0019222;GO:0051171;GO:0019219;GO:0080090;GO:0043231;GO:0043229;GO:0044424;GO:0043227;GO:0005634;GO:0043226;GO:0003677;GO:0043565;GO:0003700;GO:0030528	WRKY transcription factor WRKY28-like [Oryza sativa Japonica Group]	1
LOC4345414	LOC_Os08g28710	Os08g0374600	0.267966	0.130164	0	1.02893	1.95793	1.89416	10.5853	2.40022	2.4658	0.153398	2.5883	0.536167	4.93388	2.12591	2.01893	NA	NA	putative serine/threonine-protein kinase-like protein CCR3 [Oryza sativa Japonica Group] &gt;EAZ42543.1 hypothetical protein OsJ_27109 [Oryza sativa Japonica Group] &gt;KAF2919454.1 hypothetical protein DAI22_08g135000 [Oryza sativa Japonica Group]	1
LOC4345860	LOC_Os08g37660	Os08g0482600	0.486552	0.325851	0	10.6045	4.99962	5.41206	15.1198	6.87801	6.85588	0.907193	1.39471	1.26045	5.08667	3.02365	2.45041	NA	GO:0006118;GO:0043169;GO:0005507;GO:0009055;GO:0043167;GO:0046872;GO:0046914	mavicyanin [Oryza sativa Japonica Group] &gt;ABR25870.1 blue copper protein precursor [Oryza sativa Indica Group] &gt;KAB8108916.1 hypothetical protein EE612_044961 [Oryza sativa] &gt;EAZ07388.1 hypothetical protein OsI_29638 [Oryza sativa Indica Group] &gt;EAZ43112.1 hypothetical protein OsJ_27703 [Oryza sativa Japonica Group] &gt;KAF2920161.1 hypothetical protein DAI22_08g189900 [Oryza sativa J…	5
LOC4333197	LOC_Os03g32230	Os03g0437200	0.398861	0.142803	0.13269	4.07181	5.84709	4.75706	14.983	5.10991	3.32692	0.502704	2.56037	0.317907	1.51912	1.76296	2.78765	NA	NA	zinc finger protein 36-like [Oryza sativa Japonica Group] &gt;Q75KE5.1 RecName: Full=Zinc finger protein 36; AltName: Full=Protein BROAD-SPECTRUM RESISTANCE DIGU 1 [Oryza sativa Japonica Group] &gt;EAY90588.1 hypothetical protein OsI_12190 [Oryza sativa Indica Group] &gt;KAB8092319.1 hypothetical protein EE612_018309 [Oryza sativa] &gt;AAR89021.1 C2H2-type zinc finger protein ZFP36 [Oryza sativa …	5
LOC4326920	LOC_Os01g50420	Os01g0699600	2.25431	0.155952	0.241352	30.7875	26.3862	14.3755	42.623	17.1509	24.4514	5.07339	9.7376	1.59579	10.792	8.0714	5.95594	K20716	GO:0044260;GO:0044267;GO:0006464;GO:0043412;GO:0006796;GO:0006793;GO:0016310;GO:0043687;GO:0019538;GO:0006468;GO:0030554;GO:0032559;GO:0005524;GO:0016301;GO:0001882;GO:0000166;GO:0004672;GO:0004674;GO:0004713;GO:0001883;GO:0017076;GO:0032555;GO:0032553;GO:0016740	mitogen-activated protein kinase kinase kinase 17 [Oryza sativa Japonica Group]	5
LOC4329585	LOC_Os02g33590	Os02g0539200	0.135024	0.087799	0	1.36938	1.68559	1.08104	3.64973	1.44406	1.48916	0.142617	0.181941	0.041073	1.12042	0.264412	0.475055	NA	GO:0044237;GO:0009987;GO:0006464;GO:0043412;GO:0043687;GO:0044238;GO:0032446;GO:0070647;GO:0016567;GO:0005623;GO:0044464;GO:0032991;GO:0043234;GO:0000151;GO:0016881;GO:0016874;GO:0019787;GO:0004842	E3 ubiquitin-protein ligase PUB23 [Oryza sativa Japonica Group] &gt;USI00121.1 putative U-box domain-containing protein [Oryza sativa Japonica Group] &gt;BAD28838.1 putative immediate-early fungal elicitor protein [Oryza sativa Japonica Group] &gt;BAF08971.1 Os02g0539200 [Oryza sativa Japonica Group] &gt;BAS79089.1 Os02g0539200 [Oryza sativa Japonica Group]	5
LOC4330303	LOC_Os02g45380	Os02g0676400	0.12924	0.154272	0.173689	0.614929	1.22731	1.25582	6.82231	3.29654	1.4451	0.269082	1.11935	0.115686	1.16951	0.907334	0.470881	K03327	GO:0009987;GO:0006855;GO:0015893;GO:0051234;GO:0051179;GO:0042221;GO:0042493;GO:0050896;GO:0055085;GO:0006810;GO:0005623;GO:0044464;GO:0016020;GO:0022804;GO:0015297;GO:0015238;GO:0015291;GO:0022857;GO:0005215	NA	1
LOC4330306	LOC_Os02g45450	Os02g0677300	0.51304	0.122673	0.225691	3.79928	3.9458	4.54957	4.60571	7.45883	8.29472	1.04423	1.88913	0.279625	4.95732	3.35912	1.48462	K09286	GO:0065007;GO:0009058;GO:0044249;GO:0034645;GO:0044260;GO:0010467;GO:0009059;GO:0006807;GO:0006139;GO:0050789;GO:0009889;GO:0031326;GO:0031323;GO:0050794;GO:0010468;GO:0010556;GO:0060255;GO:0019222;GO:0051171;GO:0019219;GO:0080090;GO:0051252;GO:0032774;GO:0016070;GO:0005622;GO:0043231;GO:0043229;GO:0044424;GO:0043227;GO:0005634;GO:0043226;GO:0003677;GO:0003676;GO:0003700;GO:0030528	dehydration-responsive element-binding protein 1G [Oryza sativa Japonica Group] &gt;Q6EP77.1 RecName: Full=Dehydration-responsive element-binding protein 1G; Short=Protein DREB1G [Oryza sativa Japonica Group] &gt;KAB8088403.1 hypothetical protein EE612_012995 [Oryza sativa] &gt;EAZ24170.1 hypothetical protein OsJ_07915 [Oryza sativa Japonica Group] &gt;KAF2946341.1 hypothetical protein DAI22_02g2…	5
LOC4346787	LOC_Os09g17152	Os09g0341600	0.163128	0.093247	0.067926	1.13802	0.963502	1.75512	3.70248	1.00099	1.49402	0.29394	0.440288	0.295701	0.57454	0.55853	0.41782	NA	NA	uncharacterized protein LOC4346787 [Oryza sativa Japonica Group] &gt;USI00637.1 F-box domain-containing protein [Oryza sativa Japonica Group] &gt;BAD28993.1 unknown protein [Oryza sativa Japonica Group] &gt;BAD29158.1 unknown protein [Oryza sativa Japonica Group] &gt;BAF24838.1 Os09g0341600 [Oryza sativa Japonica Group] &gt;BAT07586.1 Os09g0341600 [Oryza sativa Japonica Group]	5
LOC4331833	NA	NA	4.44485	0.976996	4.5459	16.2318	39.9719	16.2945	113.708	28.8826	25.7704	3.35788	20.6264	7.68499	25.4412	25.2902	10.7726	K13464	NA	protein TIFY 11c [Oryza sativa Japonica Group] &gt;XP_052149477.1 protein TIFY 11c [Oryza glaberrima] &gt;A2XD79.1 RecName: Full=Protein TIFY 11c [Oryza sativa Indica Group] &gt;Q8GRS2.1 RecName: Full=Protein TIFY 11c; Short=OsTIFY11c; AltName: Full=Jasmonate ZIM domain-containing protein 11; Short=OsJAZ11; AltName: Full=OsJAZ2 [Oryza sativa Japonica Group] &gt;AAN65439.1 Unknown protein [Oryza s…	1
LOC4339974	LOC_Os06g03670	Os06g0127100	0.541642	0.72876	0	4.43407	5.25379	7.65785	6.91566	4.00761	10.3974	1.445	2.17692	1.09722	6.0793	3.59049	1.33308	K09286	GO:0065007;GO:0009058;GO:0044249;GO:0034645;GO:0010467;GO:0009059;GO:0006807;GO:0006139;GO:0050789;GO:0009889;GO:0031326;GO:0031323;GO:0050794;GO:0010468;GO:0010556;GO:0060255;GO:0019222;GO:0051171;GO:0019219;GO:0080090;GO:0051252;GO:0032774;GO:0016070;GO:0043231;GO:0043229;GO:0044424;GO:0043227;GO:0005634;GO:0043226;GO:0003677;GO:0003676;GO:0003700;GO:0030528	dehydration-responsive element-binding protein 1C [Oryza sativa Japonica Group] &gt;A2Y8S6.1 RecName: Full=Dehydration-responsive element-binding protein 1C; Short=Protein DREB1C; AltName: Full=Protein C-repeat-binding factor 1 [Oryza sativa Indica Group] &gt;Q9LWV3.1 RecName: Full=Dehydration-responsive element-binding protein 1C; Short=Protein DREB1C; AltName: Full=Protein C-repeat-binding fact…	5
LOC4330786	LOC_Os02g52150	Os02g0758000	3.07912	2.56877	2.30858	16.8691	24.5153	18.7257	72.9498	37.1183	20.7132	3.15728	3.42912	4.58875	10.6941	20.0615	15.6487	K13993	NA	NA	1
LOC4346066	LOC_Os08g40910	Os08g0520600	0.671915	1.61259	0.568476	8.39674	11.2037	5.94937	23.1361	11.7516	10.2255	2.01024	2.36438	1.32808	3.80442	9.52099	3.4843	NA	NA	NA	5
LOC4336721	LOC_Os04g48350	Os04g0572400	1.16805	0.477018	0.273	8.70534	9.65045	8.618	11.9565	6.48089	9.73319	1.52686	4.29901	0.694147	5.69613	4.87648	2.70428	K09286	NA	dehydration-responsive element-binding protein 1E [Oryza sativa Japonica Group] &gt;XP_052153133.1 dehydration-responsive element-binding protein 1E [Oryza glaberrima] &gt;A2XWL6.1 RecName: Full=Dehydration-responsive element-binding protein 1E; Short=Protein DREB1E [Oryza sativa Indica Group] &gt;Q8H273.1 RecName: Full=Dehydration-responsive element-binding protein 1E; Short=Protein DREB1E [Oryz…	5
LOC4345574	LOC_Os08g32060	Os08g0415600	0.26002	0.246044	0.154709	1.97624	3.1477	2.11323	5.39309	2.34091	1.64204	0.431596	1.53347	0.35384	1.96935	0.596819	0.742475	NA	GO:0044260;GO:0044237;GO:0044267;GO:0006464;GO:0043170;GO:0043412;GO:0043687;GO:0019538;GO:0032446;GO:0070647;GO:0016567;GO:0005623;GO:0044464;GO:0005622;GO:0044424;GO:0032991;GO:0043234;GO:0000151;GO:0016881;GO:0016874;GO:0019787;GO:0004842	U-box domain-containing protein 19 [Oryza sativa Japonica Group] &gt;KAF2919660.1 hypothetical protein DAI22_08g152100 [Oryza sativa Japonica Group] &gt;USI00093.1 putative spotted leaf 11 [Oryza sativa Japonica Group] &gt;BAC98577.1 putative arm repeat protein [Oryza sativa Japonica Group]	5
LOC4349395	NA	NA	3.58487	1.09757	1.42653	32.4236	32.3739	23.621	31.1297	22.9511	25.6921	6.12155	11.2901	1.01899	8.44477	9.89321	8.5682	K09286	NA	ethylene-responsive transcription factor 5 [Oryza sativa Japonica Group] &gt;EEC67447.1 hypothetical protein OsI_34662 [Oryza sativa Indica Group] &gt;EEE51404.1 hypothetical protein OsJ_32473 [Oryza sativa Japonica Group] &gt;KAF2914832.1 hypothetical protein DAI22_10g192900 [Oryza sativa Japonica Group]	5
LOC4342614	LOC_Os07g09190	Os07g0190000	2.85994	1.59033	1.93508	3.78406	10.6569	6.25376	53.7345	15.8301	6.26964	1.43669	7.59198	2.70188	5.92504	6.59264	8.49713	K01662	GO:0044255;GO:0008299;GO:0006720;GO:0008610;GO:0006629;GO:0019748;GO:0016114;GO:0006721;GO:0008661	probable 1-deoxy-D-xylulose-5-phosphate synthase 2, chloroplastic [Oryza sativa Japonica Group] &gt;Q6YU51.1 RecName: Full=Probable 1-deoxy-D-xylulose-5-phosphate synthase 2, chloroplastic; Short=1-deoxyxylulose-5-phosphate synthase; Short=DXP synthase; Short=DXPS; Flags: Precursor [Oryza sativa Japonica Group] &gt;KAB8104610.1 hypothetical protein EE612_037590 [Oryza sativa] &gt;EEE66718.1 hypot…	1
LOC4325059	LOC_Os01g63980	Os01g0859100	0	0.085188	0.039577	0.410046	0.29803	1.05023	0.673184	0.601753	0.469211	0.214202	0.188555	0.769915	0.367408	0.459597	0.457259	NA	GO:0005623;GO:0044464;GO:0005622;GO:0043169;GO:0043167;GO:0046872;GO:0003676;GO:0046914;GO:0008270	protein TRANSPARENT TESTA 1 [Oryza sativa Japonica Group] &gt;XP_052135727.1 protein TRANSPARENT TESTA 1-like [Oryza glaberrima] &gt;KAB8084387.1 hypothetical protein EE612_006944 [Oryza sativa] &gt;KAF2953409.1 hypothetical protein DAI22_01g406900 [Oryza sativa Japonica Group] &gt;BAF06778.1 Os01g0859100 [Oryza sativa Japonica Group] &gt;BAG89073.1 unnamed protein product [Oryza sativa Japonica …	5
LOC107278642	LOC_Os01g20206	Os01g0307686	0.282979	0.042365	0.275026	1.53197	2.77053	2.26232	3.94786	1.62392	0.97174	0.187437	0.869926	0.509799	1.1324	1.9454	0.995432	K22438	GO:0008168;GO:0016740	putative methyltransferase DDB_G0268948 [Oryza sativa Japonica Group] &gt;KAF2949823.1 hypothetical protein DAI22_01g140900 [Oryza sativa Japonica Group]	5
LOC4351701	LOC_Os12g08850	Os12g0190400	0.073594	0.06596	0.030644	0.475089	0.863735	0.501353	1.35226	0.185543	0.185346	0.032771	0.350712	0.050173	0.284098	0.749322	0.737849	NA	GO:0048037;GO:0030170;GO:0070279;GO:0019842	uncharacterized protein LOC4351701 [Oryza sativa Japonica Group] &gt;KAF2906984.1 hypothetical protein DAI22_12g061600 [Oryza sativa Japonica Group]	5
LOC112937816	LOC_Os02g11850	Os02g0209250	1.56873	0.263829	0.476908	7.30906	7.47857	5.98673	14.8612	3.63947	4.96495	0.944988	2.94773	1.03819	3.57251	3.11266	4.90636	NA	NA	uncharacterized protein LOC112937816 [Oryza sativa Japonica Group]	5
LOC9269460	LOC_Os11g10470	Os11g0210201	12.2409	1.50033	3.435	94.4076	63.7648	59.4696	101.464	31.5587	42.5596	16.7184	28.3263	8.71586	23.2272	27.3818	20.146	NA	NA	uncharacterized protein LOC9269460 [Oryza sativa Japonica Group] &gt;AAF34415.1 unknown protein [Oryza sativa] &gt;ACM17592.1 expressed protein-RZ53 [Oryza sativa Indica Group] &gt;ACM17609.1 expressed protein-RZ53 [Oryza nivara] &gt;ACM17651.1 expressed protein-RZ53 [Oryza rufipogon] &gt;ABA92028.1 expressed protein [Oryza sativa Japonica Group]	5
LOC4327497	LOC_Os01g62430	Os01g0841700	1.24518	0.179808	0.125027	5.57986	7.0389	9.77067	8.54069	2.21872	3.93002	2.03877	1.99265	0.780514	2.87345	3.5568	2.44207	NA	NA	NA	5
LOC4329748	LOC_Os02g36530	Os02g0575000	3.69322	2.32272	1.70167	18.8947	21.1723	12.2779	39.8111	14.7405	15.8208	3.64886	6.54293	2.43529	11.6175	9.52976	5.15721	NA	NA	uncharacterized protein LOC4329748 [Oryza sativa Japonica Group] &gt;XP_052143768.1 uncharacterized protein LOC127763179 [Oryza glaberrima] &gt;EAY86391.1 hypothetical protein OsI_07770 [Oryza sativa Indica Group] &gt;KAB8087613.1 hypothetical protein EE612_011964 [Oryza sativa] &gt;EAZ23536.1 hypothetical protein OsJ_07235 [Oryza sativa Japonica Group] &gt;KAF2945459.1 hypothetical protein DAI22…	5
LOC4345718	LOC_Os08g34800	Os08g0448100	0.416264	0.39247	0.124886	1.09647	3.06578	4.02325	2.21988	2.60424	3.54495	0.422937	1.06158	0.784402	2.68354	0.826928	0.662288	NA	NA	uncharacterized protein LOC4345718 [Oryza sativa Japonica Group] &gt;EAZ42923.1 hypothetical protein OsJ_27513 [Oryza sativa Japonica Group] &gt;KAF2919925.1 hypothetical protein DAI22_08g171500 [Oryza sativa Japonica Group] &gt;BAD09443.1 unknown protein [Oryza sativa Japonica Group] &gt;BAF23850.1 Os08g0448100 [Oryza sativa Japonica Group] &gt;BAT05684.1 Os08g0448100 [Oryza sativa Japonica Grou…	5
LOC4324540	LOC_Os01g31370	Os01g0498300	0.341438	0.475802	0.284228	2.73155	2.35546	2.71969	3.61271	2.81062	3.19545	0.632899	1.37325	0.538225	2.62695	1.19334	0.882503	NA	NA	uncharacterized protein LOC4324540 [Oryza sativa Japonica Group] &gt;EAY74197.1 hypothetical protein OsI_02077 [Oryza sativa Indica Group] &gt;KAB8081558.1 hypothetical protein EE612_002869 [Oryza sativa] &gt;EAZ12032.1 hypothetical protein OsJ_01912 [Oryza sativa Japonica Group] &gt;KAF2950328.1 hypothetical protein DAI22_01g179500 [Oryza sativa Japonica Group] &gt;BAD69004.1 HGA1-like protein […	5
LOC4343432	LOC_Os07g34260	Os07g0526400	3.87533	6.51035	4.81683	10.6623	25.3238	10.9748	72.5365	31.6631	15.6209	4.58167	35.8072	7.8982	18.2019	16.546	16.522	K17212	GO:0009058;GO:0003824;GO:0016740	bisdemethoxycurcumin synthase-like [Oryza sativa Japonica Group] &gt;KAF2923145.1 hypothetical protein DAI22_07g168100 [Oryza sativa Japonica Group] &gt;BAC83820.1 putative chalcone synthase 1 [Oryza sativa Japonica Group] &gt;BAF21744.1 Os07g0526400 [Oryza sativa Japonica Group] &gt;BAT01851.1 Os07g0526400 [Oryza sativa Japonica Group]	1
LOC4336283	LOC_Os04g41960	Os04g0497000	10.1215	3.13751	6.29196	44.2413	57.3872	26.8901	91.9031	25.4163	37.1418	4.57403	15.854	9.90618	37.1933	28.0901	9.63717	K19825	GO:0008152;GO:0005488;GO:0003824;GO:0043169;GO:0043167;GO:0046872;GO:0016491;GO:0046914;GO:0008270	2-alkenal reductase (NADP(+)-dependent) [Oryza sativa Japonica Group] &gt;KAB8095935.1 hypothetical protein EE612_024192 [Oryza sativa] &gt;EAZ31231.1 hypothetical protein OsJ_15331 [Oryza sativa Japonica Group] &gt;KAF2934725.1 hypothetical protein DAI22_04g183800 [Oryza sativa Japonica Group] &gt;CAD41251.2 OSJNBa0067K08.13 [Oryza sativa Japonica Group] &gt;CAH67494.1 H0306B06.9 [Oryza sativa]	5
LOC9270349	LOC_Os02g45420	Os02g0676800	0.0624	0.243782	0.2362	0.87853	0.948754	1.15372	1.4232	1.12316	1.46793	0.158654	0.420723	0.345854	2.52253	1.32905	0.535468	K09286	GO:0065007;GO:0034645;GO:0044237;GO:0009987;GO:0010467;GO:0009059;GO:0043170;GO:0008152;GO:0006139;GO:0044238;GO:0050789;GO:0009889;GO:0031326;GO:0031323;GO:0050794;GO:0010468;GO:0010556;GO:0060255;GO:0019222;GO:0051171;GO:0019219;GO:0080090;GO:0051252;GO:0032774;GO:0016070;GO:0005623;GO:0044464;GO:0043231;GO:0043229;GO:0043227;GO:0005634;GO:0043226;GO:0003677;GO:0003700;GO:0030528	ethylene-responsive transcription factor ERF027 [Oryza sativa Japonica Group] &gt;KAB8088402.1 hypothetical protein EE612_012989 [Oryza sativa] &gt;BAD29233.1 putative DRE binding factor 2 [Oryza sativa Japonica Group] &gt;BAD29539.1 putative DRE binding factor 2 [Oryza sativa Japonica Group] &gt;BAH01466.1 unnamed protein product [Oryza sativa Japonica Group] &gt;BAH91841.1 Os02g0676800 [Oryza s…	5
LOC4342424	NA	NA	0.536737	0.292071	0.344075	2.55578	2.42262	2.75184	4.68454	1.52113	2.42759	0.414606	0.951726	0.326627	0.763321	1.67044	0.942798	K09840	NA	LOW QUALITY PROTEIN: 9-cis-epoxycarotenoid dioxygenase NCED4, chloroplastic-like [Oryza sativa Japonica Group]	5
LOC4339544	LOC_Os05g47960	Os05g0552800	1.06327	0.374394	0.283426	4.64748	3.94292	3.46261	7.28454	2.71661	2.42606	1.12414	1.74582	0.283703	1.79	2.39154	1.95035	NA	NA	uncharacterized protein LOC4339544 [Oryza sativa Japonica Group] &gt;KAF2932009.1 hypothetical protein DAI22_05g254500 [Oryza sativa Japonica Group] &gt;BAH01454.1 unnamed protein product [Oryza sativa Japonica Group] &gt;BAS95234.1 Os05g0552800 [Oryza sativa Japonica Group]	5
LOC4339497	LOC_Os05g46760	Os05g0545400	1.80059	0.742467	0.661291	8.39701	9.95486	6.39878	11.012	5.03431	6.68093	2.2787	3.3693	0.884931	3.04577	3.34959	2.24951	K20716	GO:0044237;GO:0009987;GO:0006464;GO:0043170;GO:0043412;GO:0006796;GO:0006793;GO:0016310;GO:0043687;GO:0044238;GO:0006468;GO:0016301;GO:0004672;GO:0004674;GO:0004713	mitogen-activated protein kinase kinase kinase 18 [Oryza sativa Japonica Group] &gt;EEE64568.1 hypothetical protein OsJ_19420 [Oryza sativa Japonica Group] &gt;KAF2931930.1 hypothetical protein DAI22_05g247600 [Oryza sativa Japonica Group]	5
LOC4335780	LOC_Os04g33640	Os04g0412300	0.551651	0.253199	0.578873	2.77702	1.82347	2.2918	3.57009	3.56613	2.64467	0.58463	1.45562	0.919956	2.67651	2.64245	1.25944	NA	GO:0005975;GO:0043169;GO:0016787;GO:0043167	glucan endo-1,3-beta-glucosidase 14 [Oryza sativa Japonica Group] &gt;KAF2933884.1 hypothetical protein DAI22_04g120300 [Oryza sativa Japonica Group] &gt;BAF14653.1 Os04g0412300 [Oryza sativa Japonica Group] &gt;BAH00343.1 unnamed protein product [Oryza sativa Japonica Group] &gt;BAS89123.1 Os04g0412300 [Oryza sativa Japonica Group]	5
LOC107275254	LOC_Os02g49670	Os02g0729300	0.184422	0.064274	0.1669	0.402169	1.43887	1.95585	0.229184	1.78112	1.02177	0.0787	2.86811	0.124755	0.730421	0.593606	0.553463	NA	GO:0008270	serine/arginine repetitive matrix protein 1 [Oryza sativa Japonica Group] &gt;BAF09919.1 Os02g0729300 [Oryza sativa Japonica Group] &gt;BAS80727.1 Os02g0729300 [Oryza sativa Japonica Group]	4
LOC9268405	LOC_Os08g37345	Os08g0478466	0.196593	0.192752	0.133468	0.448969	0.860072	0.995894	1.07031	1.5218	0.993677	0.483224	0.701062	0.421331	0.592776	1.0187	0.931659	NA	NA	AT-hook motif nuclear-localized protein 28 [Oryza sativa Japonica Group] &gt;XP_015648919.1 AT-hook motif nuclear-localized protein 28 [Oryza sativa Japonica Group] &gt;XP_025883119.1 AT-hook motif nuclear-localized protein 28 [Oryza sativa Japonica Group] &gt;BAD09008.1 DNA-binding protein-like [Oryza sativa Japonica Group] &gt;BAH94358.1 Os08g0478466 [Oryza sativa Japonica Group] &gt;BAT05901.1…	5
LOC4346229	LOC_Os08g43334	Os08g0546800	3.13013	2.36463	2.30946	15.7358	17.2821	9.61128	22.4351	14.168	13.4547	6.48058	4.30639	6.14008	10.1714	11.6749	9.50544	K09419	GO:0065007;GO:0009058;GO:0044249;GO:0034645;GO:0010467;GO:0009059;GO:0050789;GO:0009889;GO:0031326;GO:0031323;GO:0050794;GO:0010468;GO:0010556;GO:0060255;GO:0019222;GO:0051171;GO:0019219;GO:0080090;GO:0051252;GO:0032774;GO:0016070;GO:0005623;GO:0044464;GO:0043231;GO:0043227;GO:0005634;GO:0003677;GO:0043565;GO:0003700;GO:0030528	heat stress transcription factor B-2b isoform X1 [Oryza sativa Japonica Group] &gt;AAQ23056.1 heat shock factor RHSF2 [Oryza sativa Japonica Group] &gt;BAF24337.1 Os08g0546800 [Oryza sativa Japonica Group]	5
LOC4343997	LOC_Os07g43740	Os07g0631200	13.9286	21.6174	13.0911	59.0628	95.5357	58.898	122.414	90.1283	90.9196	31.4207	24.0203	21.2436	40.0713	66.6784	29.5028	NA	GO:0043169;GO:0043167;GO:0046872;GO:0005515;GO:0046914;GO:0008270	E3 ubiquitin-protein ligase SIRP1-like [Oryza sativa Japonica Group] &gt;XP_052162902.1 E3 ubiquitin-protein ligase SIRP1-like [Oryza glaberrima] &gt;EAY85183.1 hypothetical protein OsI_06541 [Oryza sativa Indica Group] &gt;KAB8106477.1 hypothetical protein EE612_040837 [Oryza sativa] &gt;EAZ40761.1 hypothetical protein OsJ_25234 [Oryza sativa Japonica Group] &gt;KAF2924047.1 hypothetical protein…	5
LOC4336750	LOC_Os04g48850	Os04g0578000	0.230275	0.175247	0.339804	1.25797	2.03907	0.985046	2.10246	1.4491	0.987199	0.227493	1.14832	0.346784	0.911448	0.824339	0.82494	K20772	NA	1-aminocyclopropane-1-carboxylate synthase [Oryza sativa Japonica Group] &gt;Q7XQ85.1 RecName: Full=1-aminocyclopropane-1-carboxylate synthase 2; Short=ACC synthase 2; Short=OsACS2 [Oryza sativa Japonica Group] &gt;KAB8096596.1 hypothetical protein EE612_025106 [Oryza sativa] &gt;KAF2935490.1 hypothetical protein DAI22_04g234600 [Oryza sativa Japonica Group] &gt;CAE03249.1 OSJNBa0011J08.4 [Oryza …	5
LOC4325301	LOC_Os01g50370	Os01g0699100	0.977794	1.11607	1.71336	5.38933	5.95086	3.67283	12.6915	3.5409	5.19603	1.78824	3.90988	2.57035	2.65944	3.42944	3.22741	K20716	GO:0006464;GO:0043412;GO:0006796;GO:0006793;GO:0016310;GO:0043687;GO:0006468;GO:0030554;GO:0032559;GO:0005524;GO:0016301;GO:0001882;GO:0004672;GO:0004674;GO:0004713;GO:0001883	mitogen-activated protein kinase kinase kinase 17 [Oryza sativa Japonica Group] &gt;ACH99692.1 NPKL1 [Oryza sativa Japonica Group]	5
LOC4324903	LOC_Os01g66544	Os01g0888900	7.28768	2.28574	3.60001	25.3473	24.2154	13.8083	37.4941	25.3843	12.6183	7.25816	6.13049	14.7404	10.7022	12.3374	12.802	NA	NA	uncharacterized protein LOC4324903 [Oryza sativa Japonica Group] &gt;XP_052140093.1 uncharacterized protein LOC127759921 [Oryza glaberrima] &gt;EAY76772.1 hypothetical protein OsI_04728 [Oryza sativa Indica Group] &gt;KAB8084674.1 hypothetical protein EE612_007281 [Oryza sativa] &gt;KAF2953729.1 hypothetical protein DAI22_01g428600 [Oryza sativa Japonica Group] &gt;BAD82372.1 unknown protein [Ory…	5
LOC4338474	LOC_Os05g27730	Os05g0343400	28.8514	8.24089	13.4317	112.111	105.531	67.515	131.9	73.8123	82.9771	26.8065	44.2846	23.6323	38.3751	48.0462	37.042	K13424	GO:0065007;GO:0009058;GO:0044249;GO:0034645;GO:0010467;GO:0009059;GO:0006807;GO:0006139;GO:0050789;GO:0009889;GO:0031326;GO:0031323;GO:0050794;GO:0010468;GO:0010556;GO:0060255;GO:0019222;GO:0051171;GO:0019219;GO:0080090;GO:0043231;GO:0043229;GO:0044424;GO:0043227;GO:0005634;GO:0043226;GO:0003677;GO:0043565;GO:0003700;GO:0030528	WRKY transcription factor WRKY24 isoform X1 [Oryza sativa Japonica Group]	5
LOC4349343	LOC_Os10g40640	Os10g0555100	3.71427	1.51943	2.09218	13.1664	11.0421	7.84293	24.686	6.66896	7.66643	3.84951	3.95218	4.42089	5.63994	6.67263	6.03423	NA	GO:0016051;GO:0005975	NA	5
LOC4329591	LOC_Os02g33680	Os02g0540700	1.11416	1.37905	0.903526	6.89799	4.03474	7.1199	5.92129	6.02022	6.21109	2.48947	2.72563	2.42056	3.95329	5.11454	3.18274	NA	GO:0044260;GO:0044237;GO:0044267;GO:0006464;GO:0043170;GO:0043412;GO:0043687;GO:0019538;GO:0032446;GO:0070647;GO:0016567;GO:0005623;GO:0044464;GO:0005622;GO:0044424;GO:0032991;GO:0043234;GO:0000151;GO:0016881;GO:0016874;GO:0019787;GO:0004842	U-box domain-containing protein 27 [Oryza sativa Japonica Group] &gt;USI00133.1 U-box domain-containing protein [Oryza sativa Japonica Group] &gt;BAD28063.1 putative photoperiod responsive protein [Oryza sativa Japonica Group] &gt;BAF08976.1 Os02g0540700 [Oryza sativa Japonica Group] &gt;BAS79097.1 Os02g0540700 [Oryza sativa Japonica Group]	5
LOC112937591	NA	NA	20.4664	24.8702	19.1092	44.425	72.5994	42.7226	178.475	66.4303	68.3056	22.8589	55.6943	54.3113	65.7698	63.0577	77.6522	NA	NA	NA	1
LOC4346922	LOC_Os09g21120	Os09g0378700	1.11615	0.312148	0.314728	3.91324	3.65679	2.97282	2.11999	2.82434	4.18842	0.899974	0.863439	0.825362	2.36603	2.08273	1.2471	NA	GO:0044267;GO:0006464;GO:0043412;GO:0043687;GO:0032446;GO:0070647;GO:0016567;GO:0044424;GO:0032991;GO:0043234;GO:0000151;GO:0016881;GO:0016874;GO:0019787;GO:0004842	U-box domain-containing protein 19 [Oryza sativa Japonica Group] &gt;KAB8110317.1 hypothetical protein EE612_047456 [Oryza sativa] &gt;EAZ44554.1 hypothetical protein OsJ_29174 [Oryza sativa Japonica Group] &gt;KAF2915961.1 hypothetical protein DAI22_09g081000 [Oryza sativa Japonica Group] &gt;USI00094.1 putative armadillo/beta-catenin repeat family protein [Oryza sativa Japonica Group] &gt;BAD26…	5
LOC4347637	LOC_Os09g35790	Os09g0526600	10.1206	9.18536	8.22227	28.1549	29.3108	37.0773	75.1568	31.7583	22.5085	9.00511	13.3438	10.8296	25.7315	46.8401	42.8881	K09419	GO:0065007;GO:0009058;GO:0044249;GO:0034645;GO:0044237;GO:0009987;GO:0010467;GO:0009059;GO:0043170;GO:0008152;GO:0006807;GO:0006139;GO:0044238;GO:0050789;GO:0009889;GO:0031326;GO:0031323;GO:0050794;GO:0010468;GO:0010556;GO:0060255;GO:0019222;GO:0051171;GO:0019219;GO:0080090;GO:0051252;GO:0032774;GO:0016070;GO:0005623;GO:0044464;GO:0005622;GO:0043231;GO:0043229;GO:0044424;GO:0043227;GO:0005634;GO:…	heat stress transcription factor B-2c isoform X6 [Oryza sativa Japonica Group]	5
LOC4334202	NA	NA	3.37575	3.14554	2.37001	14.5227	14.104	13.5733	12.3172	13.1187	16.0741	5.03754	5.83015	4.77654	9.5287	6.53453	5.33255	NA	NA	uncharacterized protein LOC4334202 [Oryza sativa Japonica Group] &gt;XP_052150026.1 uncharacterized protein LOC127768478 [Oryza glaberrima] &gt;AAL34131.1 unknown protein [Oryza sativa Japonica Group] &gt;KAF2941467.1 hypothetical protein DAI22_03g348700 [Oryza sativa Japonica Group] &gt;BAF13275.1 Os03g0762500 [Oryza sativa Japonica Group]	5
LOC4330508	LOC_Os02g48320	Os02g0713700	0.158585	0.389324	0.134939	0.891994	1.44989	1.40617	1.2057	0.645323	1.22132	0.374962	0.935548	0.759608	0.997572	1.82075	1.4986	K06934	NA	AT-hook motif nuclear-localized protein 25 [Oryza sativa Japonica Group] &gt;XP_052141549.1 AT-hook motif nuclear-localized protein 25-like [Oryza glaberrima] &gt;KAB8088604.1 hypothetical protein EE612_013254 [Oryza sativa] &gt;KAF2946605.1 hypothetical protein DAI22_02g308300 [Oryza sativa Japonica Group] &gt;KAF2946606.1 hypothetical protein DAI22_02g308300 [Oryza sativa Japonica Group] &gt;KA…	9
LOC4337016	LOC_Os04g52780	Os04g0618700	0.060567	0.096063	0.232361	0.578052	0.635601	0.700995	0.718765	0.599611	0.368492	0.239578	0.377985	0.182311	0.496501	0.469111	0.473869	K13420	GO:0044260;GO:0044237;GO:0009987;GO:0044267;GO:0006464;GO:0043170;GO:0043412;GO:0006796;GO:0006793;GO:0016310;GO:0043687;GO:0044238;GO:0019538;GO:0006468;GO:0030554;GO:0032559;GO:0005524;GO:0016301;GO:0001882;GO:0000166;GO:0005515;GO:0004672;GO:0004674;GO:0004713;GO:0001883;GO:0017076;GO:0032555;GO:0032553;GO:0016740	LRR receptor-like serine/threonine-protein kinase FLS2 [Oryza sativa Japonica Group] &gt;Q0JA29.1 RecName: Full=LRR receptor-like serine/threonine-protein kinase FLS2; AltName: Full=Protein FLAGELLIN-SENSING 2 homolog; Short=OsFLS2; AltName: Full=Protein FLAGELLIN-SENSITIVE 2 homolog; Flags: Precursor [Oryza sativa Japonica Group] &gt;KAB8096965.1 hypothetical protein EE612_025592 [Oryza sativa] …	5
LOC4336407	LOC_Os04g43680	Os04g0517100	8.9919	14.1829	7.17694	30.4014	41.4723	35.9333	50.3277	37.5034	39.8002	14.3269	30.097	16.2151	34.1966	31.6736	33.2675	K09422	NA	NA	5
LOC4336701	LOC_Os04g48030	Os04g0568700	3.65781	5.00671	5.30537	16.2636	18.0691	18.579	23.3405	16.7102	18.1442	9.12264	8.8858	6.58178	10.327	18.6632	13.5024	K09419	GO:0065007;GO:0009058;GO:0044249;GO:0034645;GO:0010467;GO:0009059;GO:0006807;GO:0006139;GO:0050789;GO:0009889;GO:0031326;GO:0031323;GO:0050794;GO:0010468;GO:0010556;GO:0060255;GO:0019222;GO:0051171;GO:0019219;GO:0080090;GO:0051252;GO:0032774;GO:0016070;GO:0005622;GO:0043231;GO:0043229;GO:0044424;GO:0043227;GO:0005634;GO:0043226;GO:0003677;GO:0003676;GO:0043565;GO:0003700;GO:0030528	NA	5
LOC4330793	LOC_Os02g52210	Os02g0759400	2.43456	0.85194	1.75372	6.79202	8.48573	6.61188	7.92253	5.47838	8.09615	0.521307	2.98192	0.379365	6.1352	8.02219	3.21373	K10664	GO:0005515;GO:0008270	RING-H2 finger protein ATL29 [Oryza sativa Japonica Group] &gt;KAF2947056.1 hypothetical protein DAI22_02g340600 [Oryza sativa Japonica Group] &gt;KAF2947057.1 hypothetical protein DAI22_02g340600 [Oryza sativa Japonica Group] &gt;USH99952.1 zinc finger protein [Oryza sativa Japonica Group]	5
LOC4334233	LOC_Os03g55800	Os03g0767000	9.08488	11.4636	6.74774	24.6653	29.5743	23.5625	49.193	33.2858	27.198	13.6704	25.3313	17.1519	26.6635	24.2516	30.9982	K01723	GO:0006118;GO:0003824;GO:0020037;GO:0005506;GO:0004497;GO:0016491;GO:0046906	NA	5
LOC4330027	LOC_Os02g41510	Os02g0624300	0.544317	0.437941	0.4774	3.7037	3.13086	3.40682	2.2965	2.20746	1.45798	0.910972	1.4602	1.00384	2.17478	2.90883	1.86701	K09422	GO:0065007;GO:0009058;GO:0044249;GO:0034645;GO:0044260;GO:0044237;GO:0009987;GO:0010467;GO:0009059;GO:0043170;GO:0008152;GO:0006807;GO:0006139;GO:0044238;GO:0050789;GO:0009889;GO:0031326;GO:0031323;GO:0050794;GO:0010468;GO:0010556;GO:0060255;GO:0019222;GO:0051171;GO:0019219;GO:0080090;GO:0005488;GO:0003677;GO:0003676	transcription factor MYB30-like [Oryza sativa Japonica Group] &gt;XP_052145300.1 transcription factor MYB30 [Oryza glaberrima] &gt;Q6K1S6.1 RecName: Full=Transcription factor MYB30; Short=OsMYB30 [Oryza sativa Japonica Group] &gt;EAY86754.1 hypothetical protein OsI_08134 [Oryza sativa Indica Group] &gt;KAB8088012.1 hypothetical protein EE612_012406 [Oryza sativa] &gt;EAZ23866.1 hypothetical prote…	5
LOC4352457	LOC_Os12g36110	Os12g0547600	5.23104	1.40833	3.73701	15.7901	14.2937	12.1329	17.9697	11.8968	12.4816	4.58991	11.919	5.0716	8.13155	10.7812	8.93234	NA	NA	calmodulin-binding protein 60 C isoform X1 [Oryza sativa Japonica Group] &gt;KAF2908227.1 hypothetical protein DAI22_12g169600 [Oryza sativa Japonica Group]	5
LOC4326315	LOC_Os01g39330	Os01g0575200	1.24917	2.05291	1.42896	6.42187	6.38803	7.39735	4.17367	8.07191	6.03516	3.16986	3.65508	3.84351	5.51098	4.72994	2.66638	NA	GO:0065007;GO:0050789;GO:0009889;GO:0031326;GO:0031323;GO:0050794;GO:0010468;GO:0010556;GO:0060255;GO:0019222;GO:0051171;GO:0019219;GO:0080090;GO:0043231;GO:0043227;GO:0005634;GO:0030528	putative transcription factor bHLH041 [Oryza sativa Japonica Group] &gt;EEC70936.1 hypothetical protein OsI_02527 [Oryza sativa Indica Group] &gt;KAB8081965.1 hypothetical protein EE612_003634 [Oryza sativa] &gt;EEE54848.1 hypothetical protein OsJ_02312 [Oryza sativa Japonica Group] &gt;KAF2950848.1 hypothetical protein DAI22_01g216900 [Oryza sativa Japonica Group] &gt;BAB90265.1 basic helix-loop…	5
LOC4332560	LOC_Os03g18770	Os03g0299600	65.6119	44.1252	48.3274	229.84	160.533	149.311	241.904	162.023	183.021	86.1625	136.253	100.451	138.352	158.196	108.224	NA	GO:0016043;GO:0007010;GO:0006996;GO:0003779;GO:0008092;GO:0005515	NA	5
LOC4331115	LOC_Os02g56900	Os02g0814000	30.4077	46.6562	33.2672	97.9786	116.494	121.926	146.257	108.436	128.216	43.9667	66.028	54.6571	115.174	126.431	98.5532	K22762	NA	desumoylating isopeptidase 1 [Oryza sativa Japonica Group] &gt;EAZ25054.1 hypothetical protein OsJ_08846 [Oryza sativa Japonica Group] &gt;KAF2947595.1 hypothetical protein DAI22_02g380500 [Oryza sativa Japonica Group] &gt;BAD21661.1 unknown protein [Oryza sativa Japonica Group] &gt;BAD22400.1 unknown protein [Oryza sativa Japonica Group] &gt;BAF10402.1 Os02g0814000 [Oryza sativa Japonica Group]	5
LOC4349327	LOC_Os10g40480	Os10g0552300	4.60352	5.09113	2.65342	11.2581	5.87472	30.0906	12.0027	22.3371	8.45723	7.00395	8.90297	11.2849	18.4458	14.2462	14.2148	NA	GO:0051234;GO:0010876;GO:0006869;GO:0051179;GO:0033036;GO:0006810	NA	5
LOC4330256	LOC_Os02g44720	Os02g0667300	6.53861	8.17178	4.59086	25.0757	24.2951	31.3023	12.5309	27.8267	19.2689	15.402	15.2709	14.8281	28.4787	21.1835	13.9907	NA	NA	uncharacterized protein LOC4330256 [Oryza sativa Japonica Group] &gt;EAY87002.1 hypothetical protein OsI_08397 [Oryza sativa Indica Group] &gt;KAB8088330.1 hypothetical protein EE612_012901 [Oryza sativa] &gt;KAF2946268.1 hypothetical protein DAI22_02g280300 [Oryza sativa Japonica Group] &gt;BAD27787.1 unknown protein [Oryza sativa Japonica Group] &gt;BAD28124.1 unknown protein [Oryza sativa Japo…	5
LOC4329616	LOC_Os02g34410	Os02g0548700	3.04446	1.78184	2.48417	6.65933	5.52926	4.86918	7.81014	4.39049	10.1352	2.78984	5.41229	2.39372	6.11484	8.1841	5.02071	NA	GO:0044267;GO:0006464;GO:0043412;GO:0043687;GO:0019538;GO:0032446;GO:0070647;GO:0016567;GO:0005623;GO:0044464;GO:0005622;GO:0044424;GO:0032991;GO:0043234;GO:0000151;GO:0016881;GO:0005488;GO:0003824;GO:0016874;GO:0019787;GO:0004842	U-box domain-containing protein 25 [Oryza sativa Japonica Group] &gt;KAB8087421.1 hypothetical protein EE612_011648 [Oryza sativa] &gt;KAF2945224.1 hypothetical protein DAI22_02g202400 [Oryza sativa Japonica Group] &gt;USI00131.1 putative U-box domain-containing protein [Oryza sativa Japonica Group] &gt;BAF08999.2 Os02g0548700 [Oryza sativa Japonica Group] &gt;BAS79143.1 Os02g0548700 [Oryza sativ…	5
LOC4337461	LOC_Os04g58850	Os04g0685300	49.505	48.6205	33.8067	213.759	156.461	182.422	121.189	117.158	151.766	83.0907	108.35	75.912	116.27	127.26	86.4396	NA	NA	NDR1/HIN1-like protein 2 [Oryza sativa Japonica Group] &gt;EAY96115.1 hypothetical protein OsI_17993 [Oryza sativa Indica Group] &gt;KAB8097593.1 hypothetical protein EE612_026367 [Oryza sativa] &gt;KAF2936629.1 hypothetical protein DAI22_04g316200 [Oryza sativa Japonica Group] &gt;CAE03457.1 OSJNBa0088H09.15 [Oryza sativa Japonica Group] &gt;CAJ86170.1 H0913C04.11 [Oryza sativa]	5
LOC4340093	LOC_Os06g05130	Os06g0143400	28.2172	46.0577	43.646	73.7467	85.1864	138.468	135.771	106.268	86.3687	62.206	105.981	90.3262	117.932	139.147	101.685	K10781	GO:0009058;GO:0046394;GO:0019752;GO:0044249;GO:0042180;GO:0044255;GO:0044237;GO:0009987;GO:0006633;GO:0006631;GO:0008610;GO:0006629;GO:0008152;GO:0032787;GO:0016053;GO:0006082;GO:0043436;GO:0044238;GO:0044283;GO:0044281;GO:0000036;GO:0022892;GO:0005215	palmitoyl-acyl carrier protein thioesterase, chloroplastic [Oryza sativa Japonica Group] &gt;KAB8101171.1 hypothetical protein EE612_031877 [Oryza sativa] &gt;EAZ35801.1 hypothetical protein OsJ_20094 [Oryza sativa Japonica Group] &gt;KAF2925136.1 hypothetical protein DAI22_06g030200 [Oryza sativa Japonica Group] &gt;BAA83582.1 putative acyl-ACP thioesterase [Oryza sativa Japonica Group] &gt;BAF1…	9
LOC4350062	None	Os11g0212900	0.567581	1.10315	0.612791	1.62813	1.806	2.6523	1.79717	3.05684	1.55152	1.0563	1.6825	1.83779	1.53935	2.74756	2.91346	K17302	NA	proline-rich receptor-like protein kinase PERK2 [Oryza sativa Japonica Group] &gt;KAF2910078.1 hypothetical protein DAI22_11g072600 [Oryza sativa Japonica Group]	9
LOC9269387	LOC_Os09g24970	Os09g0416600	6.02946	9.81208	9.3234	21.2434	18.7486	26.1992	21.6294	25.8746	23.0478	17.2307	21.4838	18.4256	28.288	23.9963	23.5639	NA	NA	uncharacterized protein LOC9269387 [Oryza sativa Japonica Group] &gt;KAB8110539.1 hypothetical protein EE612_047845 [Oryza sativa] &gt;KAF2916191.1 hypothetical protein DAI22_09g099700 [Oryza sativa Japonica Group] &gt;BAD28921.1 unknown protein [Oryza sativa Japonica Group] &gt;BAD29261.1 unknown protein [Oryza sativa Japonica Group] &gt;BAG97722.1 unnamed protein product [Oryza sativa Japonica …	9
LOC9272001	LOC_Os07g07990	Os07g0176500	25.9386	34.0692	24.2549	67.8711	77.8832	99.0067	75.5367	94.1046	65.7972	45.6735	58.3772	64.8008	89.7254	88.3428	60.6193	NA	GO:0008150;GO:0005575;GO:0005488;GO:0003674;GO:0005515	NA	5
LOC4325794	LOC_Os01g04050	Os01g0132000	178.033	164.157	91.9819	313.578	283.399	402.068	389.926	484.515	340.212	289.62	306.85	389.624	463.276	496.403	345.992	NA	GO:0005576;GO:0004866;GO:0004857;GO:0030234;GO:0030414;GO:0004867	Bowman-Birk type wound-induced proteinase inhibitor WIP1 [Oryza sativa Japonica Group] &gt;EAY72404.1 hypothetical protein OsI_00258 [Oryza sativa Indica Group] &gt;KAB8079818.1 hypothetical protein EE612_000082 [Oryza sativa] &gt;EAZ10417.1 hypothetical protein OsJ_00250 [Oryza sativa Japonica Group] &gt;KAF2948238.1 hypothetical protein DAI22_01g021700 [Oryza sativa Japonica Group] &gt;BAA99380…	9
LOC4347608	LOC_Os09g34890	Os09g0520500	2.81297	3.04457	3.51258	1.83429	1.12513	1.27378	0.940413	0.865988	1.73991	2.26484	2.31051	1.22409	1.37609	1.24241	1.17057	NA	NA	uncharacterized protein LOC4347608 isoform X1 [Oryza sativa Japonica Group]	17
LOC4331635	LOC_Os03g05620	Os03g0150600	23.0274	18.8036	19.335	84.8776	72.755	53.8743	66.3622	49.1074	47.4494	35.8755	34.8816	43.9588	53.7143	62.4877	38.2526	K08176	NA	NA	5
LOC4340476	LOC_Os06g11090	Os06g0214300	4.86236	6.9225	2.90969	9.42083	11.687	13.2023	13.0164	15.433	10.4746	7.61589	8.85698	12.6681	15.0261	17.4216	13.8471	NA	GO:0016787	tuliposide A-converting enzyme 1, chloroplastic [Oryza sativa Japonica Group] &gt;KAB8101719.1 hypothetical protein EE612_032670 [Oryza sativa] &gt;KAF2925796.1 hypothetical protein DAI22_06g078700 [Oryza sativa Japonica Group] &gt;BAD35203.1 putative PrMC3 [Oryza sativa Japonica Group] &gt;BAD35306.1 putative PrMC3 [Oryza sativa Japonica Group] &gt;BAF19045.1 Os06g0214300 [Oryza sativa Japonica …	9
LOC4344331	LOC_Os07g48630	Os07g0685700	50.1228	46.4631	46.0969	163.411	125.56	109.456	133.143	99.8403	117.083	93.1461	119.581	89.3353	94.6873	128.258	134.411	K14514	GO:0008150;GO:0005575;GO:0043231;GO:0043229;GO:0044424;GO:0043227;GO:0005634;GO:0043226;GO:0003674;GO:0030528	ETHYLENE INSENSITIVE 3-like 1 protein [Oryza sativa Japonica Group] &gt;Q8W3L9.2 RecName: Full=Protein ETHYLENE-INSENSITIVE 3-like 2; Short=EIN3-like protein 2; Short=OsEIL2 [Oryza sativa Japonica Group] &gt;ADX60245.1 EIL transcription factor, partial [Oryza sativa Japonica Group] &gt;EEE67841.1 hypothetical protein OsJ_25629 [Oryza sativa Japonica Group] &gt;KAF2924581.1 hypothetical protein DA…	5
LOC4340642	LOC_Os06g13760	Os06g0247000	6.86493	12.3485	9.41433	17.436	18.6765	33.1655	17.88	25.1368	23.9343	17.2871	22.1224	18.6389	28.7247	25.0707	18.225	K20893	GO:0009058;GO:0016051;GO:0005975;GO:0016740	NA	9
LOC4329853	LOC_Os02g38140	Os02g0594900	17.4053	14.4725	15.0298	39.8594	31.0126	53.8734	30.6711	39.9713	39.9843	30.8682	38.2312	32.9918	47.5854	40.3988	29.4078	K00737	GO:0005975;GO:0044262;GO:0034645;GO:0006464;GO:0009101;GO:0009100;GO:0070085;GO:0009059;GO:0043413;GO:0043412;GO:0006486;GO:0006487;GO:0016020;GO:0008375;GO:0003830;GO:0008194	beta-1,4-mannosyl-glycoprotein 4-beta-N-acetylglucosaminyltransferase isoform X2 [Oryza sativa Japonica Group] &gt;XP_052142464.1 uncharacterized protein LOC127762132 isoform X1 [Oryza glaberrima] &gt;KAB8087769.1 hypothetical protein EE612_012180 [Oryza sativa] &gt;KAF2945630.1 hypothetical protein DAI22_02g230500 [Oryza sativa Japonica Group] &gt;BAD16823.1 glycosyl transferase-like protein [Or…	4
LOC4339327	LOC_Os05g44100	Os05g0517200	19.5986	15.8558	11.8093	47.7311	39.3201	36.0557	49.3305	36.0004	21.3841	26.0868	31.6075	33.3338	25.9074	47.677	48.0272	K16055	GO:0016051;GO:0005975;GO:0034637;GO:0044262;GO:0046351;GO:0005984;GO:0016138;GO:0016137;GO:0009312;GO:0009311;GO:0005992;GO:0005991	probable alpha,alpha-trehalose-phosphate synthase [UDP-forming] 7 [Oryza sativa Japonica Group] &gt;KAB8100195.1 hypothetical protein EE612_030640 [Oryza sativa] &gt;AAT01318.1 putative trehalose-6-phosphate synthase [Oryza sativa Japonica Group] &gt;KAF2931652.1 hypothetical protein DAI22_05g227600 [Oryza sativa Japonica Group] &gt;BAF17964.1 Os05g0517200 [Oryza sativa Japonica Group] &gt;BAG928…	5
LOC4330255	LOC_Os02g44710	Os02g0667100	19.149	27.2976	15.2017	68.7687	51.9422	72.392	25.5998	57.8994	51.2607	52.4862	42.4372	50.9149	69.772	66.1312	47.586	NA	NA	uncharacterized protein LOC4330255 [Oryza sativa Japonica Group] &gt;XP_052141940.1 uncharacterized protein LOC127761653 [Oryza glaberrima] &gt;EAY87001.1 hypothetical protein OsI_08396 [Oryza sativa Indica Group] &gt;KAF2946266.1 hypothetical protein DAI22_02g280100 [Oryza sativa Japonica Group] &gt;BAD27785.1 hypothetical protein [Oryza sativa Japonica Group] &gt;BAD28122.1 hypothetical protein…	4
LOC4326548	LOC_Os01g53980	Os01g0743100	1.5729	2.25709	2.38812	5.25105	5.24709	5.5867	3.26824	4.32	4.62218	3.3406	5.36613	4.96065	5.64874	6.64067	5.95658	NA	NA	protein IQ-DOMAIN 14 [Oryza sativa Japonica Group] &gt;XP_015631091.1 protein IQ-DOMAIN 14 [Oryza sativa Japonica Group] &gt;XP_025876685.1 protein IQ-DOMAIN 14 [Oryza sativa Japonica Group] &gt;EAZ13495.1 hypothetical protein OsJ_03412 [Oryza sativa Japonica Group] &gt;KAF2952222.1 hypothetical protein DAI22_01g320900 [Oryza sativa Japonica Group] &gt;BAD87904.1 calmodulin-binding protein-like […	9
LOC4351588	LOC_Os12g06780	Os12g0164600	2.87774	4.15891	3.18607	6.53381	5.93554	11.0864	4.75814	8.96899	7.67761	4.40618	9.40664	7.37009	10.2518	8.48976	7.60255	NA	NA	uncharacterized protein LOC4351588 [Oryza sativa Japonica Group] &gt;KAB8116717.1 hypothetical protein EE612_057990 [Oryza sativa] &gt;KAF2906806.1 hypothetical protein DAI22_12g047900 [Oryza sativa Japonica Group] &gt;BAF29255.1 Os12g0164600 [Oryza sativa Japonica Group] &gt;BAT16019.1 Os12g0164600 [Oryza sativa Japonica Group]	9
LOC107280424	LOC_Os03g54130	Os03g0752500	1.0174	0.712604	0.565972	1.54095	0.440071	0	0	0	0	0	0	0.362236	0.223335	0.313715	0.063842	NA	GO:0043170;GO:0008152;GO:0044238;GO:0019538;GO:0006508;GO:0003824;GO:0004197;GO:0008234;GO:0004175;GO:0016787;GO:0008233	senescence-specific cysteine protease SAG39 [Oryza sativa Japonica Group] &gt;XP_052148054.1 senescence-specific cysteine protease SAG39-like [Oryza glaberrima] &gt;EAY91886.1 hypothetical protein OsI_13535 [Oryza sativa Indica Group] &gt;AAM34401.1 putative cysteine proteinase [Oryza sativa Japonica Group] &gt;AAP68356.1 putative cysteine protease [Oryza sativa Japonica Group] &gt;AAR87245.1 put…	12
LOC4349881	LOC_Os11g06770	Os11g0168500	0	0	0	0.37805	0	0.26291	0.409886	0.797095	0.335712	0	0	0	0.052768	0.294105	0.13724	K09286	GO:0065007;GO:0009058;GO:0044249;GO:0034645;GO:0044260;GO:0010467;GO:0009059;GO:0006807;GO:0006139;GO:0050789;GO:0009889;GO:0031326;GO:0031323;GO:0050794;GO:0010468;GO:0010556;GO:0060255;GO:0019222;GO:0051171;GO:0019219;GO:0080090;GO:0051252;GO:0032774;GO:0016070;GO:0005622;GO:0043231;GO:0043229;GO:0044424;GO:0043227;GO:0005634;GO:0043226;GO:0003677;GO:0003676;GO:0003700;GO:0030528	ethylene-responsive transcription factor ERF110 [Oryza sativa Japonica Group] &gt;AAX93016.1 AP2 domain, putative [Oryza sativa Japonica Group] &gt;AAX96475.1 unknown protein; contains similarity to AP2 domain transcription factor gene_id:MPF21.9 [Oryza sativa Japonica Group] &gt;ABA91589.1 AP2 domain containing protein, expressed [Oryza sativa Japonica Group] &gt;KAF2909699.1 hypothetical protei…	1
LOC9267014	NA	NA	0	0	0	0.045071	0.26732	0.130857	0.047859	0.39147	0.254223	0	0.0742	0.082205	0.13687	0.123196	0.195036	NA	NA	NA	5
LOC4324968	LOC_Os01g67010	Os01g0895200	0	0	0	0.225217	0	0.188712	0.142351	0.082386	0.338616	0.091069	0.354335	0	0.118092	0.252993	0.329551	NA	NA	cytochrome b561 and DOMON domain-containing protein At3g07570 [Oryza sativa Japonica Group] &gt;BAB90217.1 membrane protein-like [Oryza sativa Japonica Group] &gt;BAC06259.1 P0696G06.16 [Oryza sativa Japonica Group]	9
LOC107278080	LOC_Os05g12570	Os05g0216900	0.067222	0.031139	0.237185	0	0.057748	0	0	0	0	0.022556	0	0.045347	0	0	0	NA	GO:0006915;GO:0008219;GO:0016265;GO:0006952;GO:0012501;GO:0050896;GO:0006950;GO:0030554;GO:0032559;GO:0005524;GO:0005488;GO:0001882;GO:0000166;GO:0005515;GO:0001883;GO:0017076;GO:0032555;GO:0032553	disease resistance protein RGA2-like [Oryza sativa Japonica Group]	17
LOC4342421	LOC_Os07g05830	Os07g0153000	0	0	0.060729	0.129193	0.851013	0.794521	3.61202	0.548261	0.677284	0	0.442846	0.430696	1.26951	0.573391	0.319074	K13464	NA	protein TIFY 5 [Oryza sativa Japonica Group] &gt;A2YI92.1 RecName: Full=Protein TIFY 5 [Oryza sativa Indica Group] &gt;Q69NY7.1 RecName: Full=Protein TIFY 5; Short=OsTIFY5; AltName: Full=Jasmonate ZIM domain-containing protein 2; Short=OsJAZ2 [Oryza sativa Japonica Group] &gt;EAZ02803.1 hypothetical protein OsI_24929 [Oryza sativa Indica Group] &gt;KAF2921473.1 hypothetical protein DAI22_07g03620…	1
LOC4331849	LOC_Os03g08520	Os03g0183500	1.07275	0	1.01831	18.4522	25.5676	14.0978	65.8522	34.994	22.7672	2.74652	10.335	4.54411	15.8953	11.6209	5.73685	NA	NA	uncharacterized protein LOC4331849 [Oryza sativa Japonica Group] &gt;KAB8090521.1 hypothetical protein EE612_015706 [Oryza sativa] &gt;AAK92630.1 Hypothetical protein [Oryza sativa Japonica Group] &gt;ABF94335.1 expressed protein [Oryza sativa Japonica Group] &gt;EAZ25835.1 hypothetical protein OsJ_09676 [Oryza sativa Japonica Group] &gt;KAF2937643.1 hypothetical protein DAI22_03g064900 [Oryza sa…	1
LOC9266268	LOC_Os05g07010	Os05g0162800	0.191545	0	0	0.997794	1.46569	0.804322	5.43635	3.31702	0.719591	0	1.19994	0.7126	2.34347	0.756157	0.779665	NA	GO:0005488;GO:0003677;GO:0003676	NA	1
LOC4330641	LOC_Os02g50110	Os02g0733900	0.868729	0.111869	0.207894	1.77398	1.84131	4.36319	11.0438	1.82939	4.30562	0.088138	1.15889	0.085094	5.06915	4.74709	0.806018	NA	NA	uncharacterized protein LOC4330641 [Oryza sativa Japonica Group] &gt;XP_052142796.1 uncharacterized protein LOC127762350 [Oryza glaberrima] &gt;EAZ24524.1 hypothetical protein OsJ_08285 [Oryza sativa Japonica Group] &gt;KAF2946827.1 hypothetical protein DAI22_02g323500 [Oryza sativa Japonica Group] &gt;BAD16154.1 unknown protein [Oryza sativa Japonica Group] &gt;BAF09951.1 Os02g0733900 [Oryza sat…	1
LOC4343416	LOC_Os07g33898	Os07g0523300	0.107934	0.328981	0	1.65418	0.436788	1.63918	1.82492	2.43595	1.60609	0.835134	1.07827	1.16386	1.24473	2.36614	1.95432	K02929	GO:0034645;GO:0010467;GO:0009059;GO:0006412;GO:0005737;GO:0044444;GO:0043232;GO:0043229;GO:0032991;GO:0043228;GO:0043226;GO:0030529;GO:0005840;GO:0003735;GO:0005198	NA	5
LOC4347136	LOC_Os09g26360	Os09g0433700	0.418317	0.284361	0.978949	0.185555	0.290359	0.100923	0.101506	0	0.030056	0.315047	0	0.072776	0.080968	0.120234	0	K01051	GO:0042545;GO:0071555;GO:0071554;GO:0005618;GO:0030312;GO:0004091;GO:0004857;GO:0030234;GO:0016787;GO:0030599	pectinesterase [Oryza sativa Japonica Group] &gt;XP_052167837.1 pectinesterase-like [Oryza glaberrima] &gt;KAB8110661.1 hypothetical protein EE612_048035 [Oryza sativa] &gt;KAF2916320.1 hypothetical protein DAI22_09g110500 [Oryza sativa Japonica Group] &gt;BAD33558.1 putative pectinesterase [Oryza sativa Japonica Group] &gt;BAF25160.1 Os09g0433700 [Oryza sativa Japonica Group] &gt;BAG92940.1 unna…	17
LOC9272383	LOC_Os01g14630	Os01g0248701	0.995711	1.2003	0.725394	1.54913	4.90231	1.86682	19.7451	8.98764	2.75374	0.665708	5.24244	1.31098	4.20744	3.25971	3.12763	K13789	GO:0009058;GO:0044249;GO:0044255;GO:0044237;GO:0008299;GO:0006720;GO:0008610;GO:0006629	geranylgeranyl pyrophosphate synthase 7, chloroplastic [Oryza sativa Japonica Group] &gt;AAD38295.1 putative geranylgeranyl pyrophosphate synthase [Oryza sativa Japonica Group] &gt;KAF2949397.1 hypothetical protein DAI22_01g103500 [Oryza sativa Japonica Group] &gt;BAB18334.1 putative geranylgeranyl pyrophosphate synthase [Oryza sativa Japonica Group] &gt;BAH90987.1 Os01g0248701 [Oryza sativa Japo…	1
LOC4325050	LOC_Os01g64790	Os01g0868000	0.804154	0.414105	0.807617	1.07866	1.92179	2.26215	8.79813	8.98286	1.78515	0.949876	1.96642	2.65036	1.85703	2.81038	2.3375	K09286	GO:0065007;GO:0044249;GO:0034645;GO:0010467;GO:0009059;GO:0006807;GO:0006139;GO:0050789;GO:0009889;GO:0031326;GO:0031323;GO:0050794;GO:0010468;GO:0010556;GO:0060255;GO:0019222;GO:0051171;GO:0019219;GO:0080090;GO:0051252;GO:0032774;GO:0016070;GO:0043231;GO:0043229;GO:0044424;GO:0043227;GO:0005634;GO:0043226;GO:0003677;GO:0003676;GO:0003700;GO:0030528	ethylene-responsive transcription factor ABR1 [Oryza sativa Japonica Group] &gt;KAF2953508.1 hypothetical protein DAI22_01g412900 [Oryza sativa Japonica Group]	1
LOC4350521	NA	NA	2.40769	0.515126	0.799377	0.89654	6.04765	5.31128	22.5762	6.82543	3.22857	0.752447	2.57334	1.42068	4.89589	4.95112	2.09842	K20665	NA	cytochrome P450 94B3 [Oryza sativa Japonica Group] &gt;ABA93683.2 Cytochrome P450 family protein, expressed [Oryza sativa Japonica Group] &gt;KAF2910875.1 hypothetical protein DAI22_11g134400 [Oryza sativa Japonica Group] &gt;BAF28268.2 Os11g0483000 [Oryza sativa Japonica Group]	1
LOC107279834	NA	NA	1.59421	1.33008	1.21975	1.74296	1.40581	1.87449	1.63299	20.594	15.2378	1.055	1.09985	1.05348	0.622451	1.01563	0.770507	K04077	NA	LOW QUALITY PROTEIN: chaperonin 60 subunit beta 4, chloroplastic-like [Oryza sativa Japonica Group]	1
LOC4343436	NA	NA	0.02609	0.159944	0.084448	0.107077	0.212424	0.195908	0.765877	1.42006	0.174139	0	2.4921	0.088934	0.240477	0.801401	0.400689	NA	NA	2-hydroxyisoflavanone dehydratase [Oryza sativa Japonica Group] &gt;BAC83639.1 putative cell death associated protein [Oryza sativa Japonica Group] &gt;BAD30997.1 putative cell death associated protein [Oryza sativa Japonica Group]	20
LOC9269725	None	Os12g0582666	0.523537	1.16243	0.792186	0.84404	1.79326	1.87688	13.6974	3.18002	1.82997	1.10026	1.78259	0.870016	2.73251	3.09909	2.74034	K24184	NA	uncharacterized protein LOC9269725 [Oryza sativa Japonica Group]	1
LOC4335556	LOC_Os04g28420	Os04g0352400	0.619395	0.69455	0.289403	0.836525	0.604254	0.643849	9.11011	1.4332	0.867677	1.2466	0.662542	0.784737	1.01213	2.11482	2.39411	K01802	GO:0006457	70 kDa peptidyl-prolyl isomerase [Oryza sativa Japonica Group] &gt;EEC77072.1 hypothetical protein OsI_15470 [Oryza sativa Indica Group] &gt;AAD29708.2 FK506-binding protein [Oryza sativa Japonica Group] &gt;EAZ30344.1 hypothetical protein OsJ_14391 [Oryza sativa Japonica Group] &gt;CAE05842.2 OSJNBa0091C07.4 [Oryza sativa Japonica Group] &gt;BAF14449.1 Os04g0352400 [Oryza sativa Japonica Group]	1
LOC4343431	LOC_Os07g34190	Os07g0525900	0.443353	0.520539	0.421314	0.768404	1.91021	0.513631	5.93339	2.38093	1.21895	0.365498	2.78945	0.347858	1.28862	1.38949	1.2769	K17212	GO:0009058;GO:0016740	bisdemethoxycurcumin synthase-like [Oryza sativa Japonica Group] &gt;KAF2923143.1 hypothetical protein DAI22_07g167800 [Oryza sativa Japonica Group] &gt;BAD30758.1 putative chalcone synthase [Oryza sativa Japonica Group] &gt;BAF21743.2 Os07g0525900 [Oryza sativa Japonica Group] &gt;BAT01849.1 Os07g0525900 [Oryza sativa Japonica Group]	1
LOC4330542	LOC_Os02g48770	Os02g0719600	2.44924	11.3265	5.6835	8.04474	15.4339	6.2363	57.0567	29.5464	13.0257	4.11472	34.3733	7.98661	9.58309	21.1652	20.5997	K21485	NA	anthranilate O-methyltransferase 1 [Oryza sativa Japonica Group] &gt;EAY87313.1 hypothetical protein OsI_08717 [Oryza sativa Indica Group] &gt;KAB8088646.1 hypothetical protein EE612_013318 [Oryza sativa] &gt;EAZ24413.1 hypothetical protein OsJ_08167 [Oryza sativa Japonica Group] &gt;KAF2946653.1 hypothetical protein DAI22_02g312000 [Oryza sativa Japonica Group] &gt;BAD12867.1 putative S-adenosyl…	1
LOC4330502	LOC_Os02g48200	Os02g0712600	0.053433	0.04797	0.122372	0.834464	0.227194	0.188096	0.468857	0.576443	0.169027	0.238109	0.108165	0.493178	0.149412	0.3231	0.541967	NA	GO:0044237;GO:0009987;GO:0044267;GO:0006464;GO:0043170;GO:0043412;GO:0008152;GO:0006796;GO:0006793;GO:0016310;GO:0043687;GO:0044238;GO:0006468;GO:0030554;GO:0032559;GO:0005524;GO:0005488;GO:0030246;GO:0003824;GO:0016301;GO:0001882;GO:0004672;GO:0004674;GO:0004713;GO:0001883;GO:0032555;GO:0032553;GO:0016740;GO:0005529	probable L-type lectin-domain containing receptor kinase S.5 [Oryza sativa Japonica Group] &gt;KAF2946599.1 hypothetical protein DAI22_02g307600 [Oryza sativa Japonica Group]	5
LOC107276068	NA	NA	21.8941	49.8149	3.66829	5.06733	4.55675	43.5825	2.03351	7.95986	6.11332	8.08361	21.7085	17.0755	9.97389	7.97075	8.45652	K00939	NA	NA	12
LOC107277037	LOC_Os01g04210	Os01g0133600	0.97794	1.66053	1.72258	2.04189	4.56496	5.9405	6.74925	4.95022	3.29942	0.974681	3.07924	3.2815	3.01123	5.6389	5.63577	NA	NA	uncharacterized protein LOC107277037 [Oryza sativa Japonica Group] &gt;KAF2948257.1 hypothetical protein DAI22_01g023100 [Oryza sativa Japonica Group] &gt;BAS70241.1 Os01g0133600 [Oryza sativa Japonica Group]	5
LOC4343614	LOC_Os07g37690	Os07g0564100	1.86234	1.21405	2.51973	1.84405	1.57824	1.19712	0.440344	0.701423	0.515692	0.90211	0.494651	1.51554	0.906486	0.883256	0.850984	NA	GO:0016740	anthocyanidin 3-O-glucosyltransferase 2 [Oryza sativa Japonica Group] &gt;EAZ40308.1 hypothetical protein OsJ_24753 [Oryza sativa Japonica Group] &gt;KAF2923439.1 hypothetical protein DAI22_07g190900 [Oryza sativa Japonica Group] &gt;BAC15804.1 putative betanidin 6-O-glucosyltransferase [Oryza sativa Japonica Group] &gt;BAD31275.1 putative betanidin 6-O-glucosyltransferase [Oryza sativa Japonica …	12
LOC9266373	LOC_Os03g45250	Os03g0655100	0.264959	0.366514	0.294747	0.944748	1.062	0.784867	1.40612	1.09549	0.656053	0.515052	1.08776	0.729535	1.80289	0.471453	1.33564	K23953	NA	plant cysteine oxidase 2 [Oryza sativa Japonica Group] &gt;AAO73223.1 hypothetical protein OSJNBa0092N01.29 [Oryza sativa Japonica Group] &gt;AAT78823.1 hypothetical protein [Oryza sativa Japonica Group] &gt;ABF97960.1 expressed protein [Oryza sativa Japonica Group] &gt;EAY91237.1 hypothetical protein OsI_12849 [Oryza sativa Indica Group]	9
LOC4339665	LOC_Os05g49620	Os05g0571200	0.860707	2.91218	2.68237	9.19905	5.16042	2.57023	6.01478	7.90583	5.8439	2.38118	7.60606	3.67025	9.17319	5.7001	5.83122	NA	GO:0065007;GO:0044238;GO:0050789;GO:0009889;GO:0031326;GO:0031323;GO:0050794;GO:0010468;GO:0010556;GO:0060255;GO:0019222;GO:0051171;GO:0019219;GO:0080090;GO:0005623;GO:0044464;GO:0043231;GO:0043227;GO:0005634;GO:0003677;GO:0043565;GO:0003700;GO:0030528	probable WRKY transcription factor 41 [Oryza sativa Japonica Group] &gt;Q0DFT7.1 RecName: Full=Transcription factor WRKY19; Short=OsWRKY19; AltName: Full=WRKY transcription factor 19 [Oryza sativa Japonica Group] &gt;ADX60272.1 bHLH transcription factor, partial [Oryza sativa Japonica Group] &gt;EEE64756.1 hypothetical protein OsJ_19612 [Oryza sativa Japonica Group] &gt;KAF2932202.1 hypothetical …	5
LOC4330008	LOC_Os02g40730	Os02g0620600	1.09184	0.969968	1.28996	0.708126	0.592121	0.453185	0.166022	0.553864	0.411682	0.590545	0.303975	0	0.508499	0.257464	0.464648	K03320	GO:0051234;GO:0051179;GO:0006810;GO:0005623;GO:0044464;GO:0016020;GO:0008519;GO:0008324;GO:0022890;GO:0015075;GO:0015101;GO:0022891;GO:0022892;GO:0022857;GO:0005215	ammonium transporter 1 member 2 [Oryza sativa Japonica Group] &gt;XP_052144418.1 ammonium transporter 1 member 2 [Oryza glaberrima] &gt;Q6K9G1.1 RecName: Full=Ammonium transporter 1 member 2; Short=OsAMT1;2 [Oryza sativa Japonica Group] &gt;EAY86727.1 hypothetical protein OsI_08109 [Oryza sativa Indica Group] &gt;KAB8087986.1 hypothetical protein EE612_012438 [Oryza sativa] &gt;BAD21534.1 putativ…	17
LOC4337475	LOC_Os04g59020	Os04g0686800	2.99587	4.46831	3.37384	5.27673	1.42509	2.1641	0.655962	1.19871	2.0324	3.11401	1.35198	2.3041	1.18967	1.39012	0.516171	K22736	NA	vacuolar iron transporter homolog 5 [Oryza sativa Japonica Group] &gt;XP_052153352.1 vacuolar iron transporter homolog 5 [Oryza glaberrima] &gt;Q7XTL7.3 RecName: Full=Vacuolar iron transporter homolog 5; AltName: Full=Protein NODULIN-LIKE 5 [Oryza sativa Japonica Group] &gt;EAY96130.1 hypothetical protein OsI_18009 [Oryza sativa Indica Group] &gt;KAB8097610.1 hypothetical protein EE612_026390 [Or…	12
LOC9270706	LOC_Os07g47960	Os07g0676600	10.7298	35.8731	24.9558	25.561	50.9213	76.4218	80.1702	63.2063	53.717	40.1563	53.4965	58.0095	57.4593	64.5696	50.7332	NA	GO:0065007;GO:0009058;GO:0044249;GO:0034645;GO:0044260;GO:0044237;GO:0009987;GO:0010467;GO:0009059;GO:0043170;GO:0006807;GO:0006139;GO:0044238;GO:0050789;GO:0009889;GO:0031326;GO:0031323;GO:0050794;GO:0010468;GO:0010556;GO:0060255;GO:0019222;GO:0051171;GO:0019219;GO:0080090;GO:0005623;GO:0044464;GO:0005622;GO:0043231;GO:0043229;GO:0044424;GO:0043227;GO:0005634;GO:0043226;GO:0030528	uncharacterized protein LOC9270706 isoform X2 [Oryza sativa Japonica Group] &gt;XP_052161196.1 uncharacterized protein LOC127778617 [Oryza glaberrima] &gt;EEC82676.1 hypothetical protein OsI_27320 [Oryza sativa Indica Group] &gt;KAB8106857.1 hypothetical protein EE612_041366 [Oryza sativa] &gt;KAF2924498.1 hypothetical protein DAI22_07g272700 [Oryza sativa Japonica Group] &gt;BAC10078.1 hypotheti…	5
LOC4339609	LOC_Os05g48810	Os05g0562300	11.6663	20.7298	14.8769	28.8087	38.4754	36.6797	51.0799	41.0248	39.6038	22.3675	26.3919	27.0165	38.6494	44.0531	41.4678	K09519	GO:0044260;GO:0044237;GO:0009987;GO:0044267;GO:0043170;GO:0008152;GO:0044238;GO:0006457;GO:0019538;GO:0005488;GO:0031072;GO:0005515;GO:0051082	dnaJ homolog subfamily B member 4 [Oryza sativa Japonica Group] &gt;XP_052154383.1 uncharacterized protein LOC127772496 [Oryza glaberrima] &gt;AAU10651.1 putative heat shock protein, hsp40 [Oryza sativa Japonica Group] &gt;EEE64688.1 hypothetical protein OsJ_19543 [Oryza sativa Japonica Group] &gt;KAF2932104.1 hypothetical protein DAI22_05g262500 [Oryza sativa Japonica Group] &gt;BAF18234.1 Os05g…	5
LOC4331879	LOC_Os03g08840	Os03g0187400	3.21501	2.76911	2.97396	6.43298	4.76921	6.88603	12.1012	6.81701	5.99541	5.21884	4.52535	5.95482	5.65084	8.55218	8.1008	NA	GO:0043169;GO:0043167;GO:0046872;GO:0046914;GO:0008270	uncharacterized protein LOC4331879 [Oryza sativa Japonica Group] &gt;ABF94370.1 expressed protein [Oryza sativa Japonica Group] &gt;KAF2937696.1 hypothetical protein DAI22_03g068100 [Oryza sativa Japonica Group] &gt;BAF11123.1 Os03g0187400 [Oryza sativa Japonica Group] &gt;BAG94447.1 unnamed protein product [Oryza sativa Japonica Group] &gt;BAS82687.1 Os03g0187400 [Oryza sativa Japonica Group]	5
LOC4327526	LOC_Os01g61200	Os01g0827700	14.4186	20.0715	14.0671	33.8149	34.1497	38.4962	44.2816	54.7762	30.149	17.8574	25.893	37.9721	48.1671	50.8302	31.4623	NA	GO:0006629;GO:0016787;GO:0016298	GDSL esterase/lipase At1g58430 [Oryza sativa Japonica Group] &gt;BAB68101.1 putative family II lipase EXL1 [Oryza sativa Japonica Group] &gt;BAS75030.1 Os01g0827700 [Oryza sativa Japonica Group]	5
LOC4337458	LOC_Os04g58820	Os04g0685000	0.777231	2.47133	1.37658	1.95842	3.32176	5.92379	3.58815	4.60438	3.52978	2.01563	3.21357	4.12958	3.82727	4.57721	3.38808	NA	NA	transcription repressor OFP13 [Oryza sativa Japonica Group] &gt;KAB8097589.1 hypothetical protein EE612_026363 [Oryza sativa] &gt;EAZ32474.1 hypothetical protein OsJ_16691 [Oryza sativa Japonica Group] &gt;KAF2936626.1 hypothetical protein DAI22_04g315900 [Oryza sativa Japonica Group] &gt;CAE03454.1 OSJNBa0088H09.12 [Oryza sativa Japonica Group] &gt;BAF16228.1 Os04g0685000 [Oryza sativa Japonica …	5
LOC4333748	LOC_Os03g48060	Os03g0685300	14.2717	24.8779	17.0804	27.0742	39.8879	62.2825	37.4675	50.0799	50.8289	28.2805	54.177	48.019	64.6588	63.3766	45.6293	K22314	GO:0008150;GO:0005575;GO:0003674	gamma-glutamyl peptidase 3 [Oryza sativa Japonica Group] &gt;XP_052150595.1 gamma-glutamyl peptidase 3-like [Oryza glaberrima] &gt;KAB8093048.1 hypothetical protein EE612_019724 [Oryza sativa] &gt;AAK14415.1 putative glutamine synthetase [Oryza sativa Japonica Group] &gt;ABF98251.1 glutamine amidotransferase class-I family protein, expressed [Oryza sativa Japonica Group] &gt;EEE59715.1 hypothetic…	9
LOC4345552	LOC_Os08g31760	Os08g0411300	10.5891	19.1555	12.7284	24.929	29.803	34.648	33.6353	30.1029	34.9855	23.7643	32.7941	25.192	37.5692	31.8679	31.2273	NA	NA	uncharacterized protein LOC4345552 [Oryza sativa Japonica Group] &gt;BAC99648.1 unknown protein [Oryza sativa Japonica Group] &gt;BAC99684.1 unknown protein [Oryza sativa Japonica Group] &gt;BAF23701.1 Os08g0411300 [Oryza sativa Japonica Group] &gt;BAT05403.1 Os08g0411300 [Oryza sativa Japonica Group]	9
LOC107278764	LOC_Os06g45690	Os06g0667900	1.54382	2.47932	1.5928	1.39654	1.49719	0.578049	0.98653	0.87216	0.625349	1.12746	1.77802	0.568531	0.749234	1.15176	1.4343	NA	GO:0006915;GO:0008219;GO:0016265;GO:0006952;GO:0012501;GO:0050896;GO:0006950	putative disease resistance protein RGA3 [Oryza sativa Japonica Group]	17
LOC4338706	LOC_Os05g32970	Os05g0397300	9.67269	15.7129	10.6367	24.2187	22.6241	29.8231	22.4963	34.2237	23.7647	16.67	21.3452	26.2206	31.6292	29.69	29.81	NA	NA	NA	9
LOC4348659	LOC_Os10g28680	Os10g0422600	19.3499	20.9049	21.883	22.9227	15.8145	9.81066	7.62178	8.58639	13.0774	17.792	9.62893	15.3047	12.3875	14.3015	9.8275	NA	NA	NA	12
LOC4334309	LOC_Os03g56810	Os03g0780600	97.9894	121.921	94.3665	187.359	196.383	330.185	218.167	281.928	178.316	153.419	226.146	310.367	322.784	362.38	279.412	K07375	GO:0022607;GO:0044085;GO:0016043;GO:0034622;GO:0034621;GO:0043623;GO:0065003;GO:0043933;GO:0007018;GO:0007017;GO:0006461;GO:0070271;GO:0051258;GO:0005623;GO:0044464;GO:0044430;GO:0005856;GO:0005622;GO:0043232;GO:0043229;GO:0044446;GO:0044424;GO:0032991;GO:0005874;GO:0015630;GO:0043228;GO:0043226;GO:0044422;GO:0043234;GO:0003924;GO:0005525;GO:0019001;GO:0032561;GO:0017111;GO:0000166;GO:0017076;GO:…	NA	9
LOC4346531	LOC_Os09g08160	Os09g0255900	3.43618	3.26398	3.57087	1.81484	2.59517	1.91156	1.27563	1.88473	1.83826	3.16621	2.03718	1.91531	1.46089	1.70109	1.40012	NA	NA	uncharacterized protein LOC4346531 [Oryza sativa Japonica Group] &gt;KAF2915323.1 hypothetical protein DAI22_09g022700 [Oryza sativa Japonica Group]	17
LOC4331464	LOC_Os03g03410	Os03g0125600	46.6486	62.9152	61.4901	118.272	90.135	141.274	140.901	137.502	77.2975	75.922	115.612	152.859	119.516	162.096	132.858	NA	GO:0006464;GO:0043412;GO:0006796;GO:0006793;GO:0016310;GO:0043687;GO:0006468;GO:0030554;GO:0032559;GO:0005524;GO:0016301;GO:0001882;GO:0000166;GO:0004672;GO:0004674;GO:0004713;GO:0001883;GO:0017076;GO:0032555;GO:0032553	probable serine/threonine-protein kinase At1g01540 [Oryza sativa Japonica Group] &gt;XP_052148598.1 probable serine/threonine-protein kinase At1g01540 [Oryza glaberrima] &gt;EAY88346.1 hypothetical protein OsI_09804 [Oryza sativa Indica Group] &gt;KAB8089983.1 hypothetical protein EE612_015036 [Oryza sativa] &gt;ABF93746.1 Protein kinase domain containing protein, expressed [Oryza sativa Japonica…	9
LOC4339814	LOC_Os05g51690	Os05g0595300	78.4675	94.794	125.545	69.8641	59.9501	67.1598	44.6654	43.5412	58.5504	79.6115	70.962	66.2733	56.2992	55.3552	63.0381	NA	NA	uncharacterized protein LOC4339814 [Oryza sativa Japonica Group] &gt;KAB8100888.1 hypothetical protein EE612_031513 [Oryza sativa] &gt;KAF2932439.1 hypothetical protein DAI22_05g287200 [Oryza sativa Japonica Group] &gt;BAF18428.1 Os05g0595300 [Oryza sativa Japonica Group] &gt;BAS95668.1 Os05g0595300 [Oryza sativa Japonica Group]	17
LOC4347374	NA	NA	14.9544	14.3186	18.6584	12.869	12.3503	10.2481	7.75458	7.84249	8.16894	11.6412	7.0277	12.5011	8.24421	7.7786	11.3552	K16285	NA	probable E3 ubiquitin-protein ligase XERICO [Oryza sativa Japonica Group] &gt;KAF2916701.1 hypothetical protein DAI22_09g138900 [Oryza sativa Japonica Group] &gt;USH99890.1 zinc finger protein [Oryza sativa Japonica Group]	17
LOC9272593	NA	NA	8.17865	6.03665	6.4057	7.90275	6.55202	5.078	2.94421	3.13991	4.42655	5.08895	3.28577	5.12719	3.62176	4.4948	2.56153	NA	NA	NA	12
LOC107278224	LOC_Os04g24750	Os04g0312500	0.371312	0.424181	0.578414	0	0.10159	0	0	0	0	0.050446	0	0	0	0	0.083662	NA	GO:0019538;GO:0006508;GO:0004190;GO:0070001;GO:0004175;GO:0016787;GO:0004194;GO:0008233	LOW QUALITY PROTEIN: aspartic proteinase nepenthesin-1 [Oryza sativa Japonica Group]	17
LOC4330779	LOC_Os02g52000	Os02g0756600	0	0	0	1.69951	0	1.46684	0.204841	0.948759	0.671055	0.658476	0.728161	0.571424	1.82118	2.42271	0.881665	NA	NA	protein EXORDIUM [Oryza sativa Japonica Group] &gt;XP_052143459.1 protein PHOSPHATE-INDUCED 1-like [Oryza glaberrima] &gt;EAY87584.1 hypothetical protein OsI_08994 [Oryza sativa Indica Group] &gt;EAZ24676.1 hypothetical protein OsJ_08446 [Oryza sativa Japonica Group] &gt;KAF2947035.1 hypothetical protein DAI22_02g339400 [Oryza sativa Japonica Group] &gt;BAD17078.1 putative phi-1 [Oryza sativa Jap…	9
LOC4335116	LOC_Os04g10800	Os04g0186800	0.314543	0.235874	0.196901	0	0.091191	0	0	0	0	0	0	0	0.040992	0	0	K08176	GO:0051234;GO:0051179;GO:0006810;GO:0016021;GO:0031224;GO:0016020;GO:0044425;GO:0005215	putative inorganic phosphate transporter 1-13 [Oryza sativa Japonica Group] &gt;Q7XRH8.2 RecName: Full=Putative inorganic phosphate transporter 1-13; Short=OsPT13; Short=OsPht1;13; AltName: Full=H(+)/Pi cotransporter [Oryza sativa Japonica Group] &gt;KAB8094909.1 hypothetical protein EE612_022361 [Oryza sativa] &gt;KAF2932879.1 hypothetical protein DAI22_04g033300 [Oryza sativa Japonica Group] &g…	17
LOC107280510	NA	NA	0	0	0	0.695829	0	1.05399	0.493315	0.429636	1.17004	1.55924	0.861899	1.35764	0.849997	0.929775	1.09334	NA	NA	NA	20
LOC4346037	None	Os08g0517250	0	0	0	0.209471	0	0.239853	0.259703	0.182156	0.038005	0.12455	0.073861	0.14607	0.050591	0.170218	0.147286	NA	NA	NA	5
LOC4351546	NA	NA	0	0.010379	0	0.063462	0.033607	0.13036	0.075688	0.054314	0.068745	0.512177	0.477513	0.163924	0.080287	0.488416	0.449054	NA	NA	uncharacterized protein LOC4351546 [Oryza sativa Japonica Group] &gt;ABA96496.2 retrotransposon protein, putative, unclassified, expressed [Oryza sativa Japonica Group] &gt;BAF29216.2 Os12g0156200 [Oryza sativa Japonica Group]	16
LOC4351732	LOC_Os12g09700	Os12g0198700	0.260581	0.089587	0.216388	1.26789	0.564384	0.575128	0.237914	9.55822	1.72137	8.27734	55.8394	2.89182	7.01844	0.63166	6.06526	NA	NA	mannose/glucose-specific lectin [Oryza sativa Japonica Group] &gt;EAY82558.1 hypothetical protein OsI_37779 [Oryza sativa Indica Group] &gt;KAB8116905.1 hypothetical protein EE612_058318 [Oryza sativa] &gt;ABA96667.1 jasmonate-induced protein, putative, expressed [Oryza sativa Japonica Group] &gt;EAZ19941.1 hypothetical protein OsJ_35533 [Oryza sativa Japonica Group] &gt;KAF2907043.1 hypothetical…	13
LOC112936901	NA	NA	2.43016	1.3137	3.03601	1.57861	0.810714	0	0.206509	0.095811	0.096407	0.486435	0.376965	0.077465	0.053739	0.062519	0.055211	NA	NA	NA	17
LOC4340084	LOC_Os06g05000	Os06g0142300	0	1.34256	0.190287	19.6211	2.78733	15.5429	11.8119	6.69101	3.52583	11.3257	22.135	42.0342	4.27843	10.7545	59.2447	NA	NA	early nodulin-93 [Oryza sativa Japonica Group] &gt;XP_052158713.1 early nodulin-93-like [Oryza glaberrima] &gt;EEC79966.1 hypothetical protein OsI_21584 [Oryza sativa Indica Group] &gt;KAB8101157.1 hypothetical protein EE612_031861 [Oryza sativa] &gt;KAF2925120.1 hypothetical protein DAI22_06g029000 [Oryza sativa Japonica Group] &gt;BAA83566.1 putative early nodulin [Oryza sativa Japonica Group] …	20
LOC4351744	LOC_Os12g10280	Os12g0204100	0.948861	0.112813	1.10759	0.046287	0.215074	0.073039	0.099231	0.07052	0.035163	0	0	0.026727	0.330495	0.035256	0.031241	K09874	GO:0051234;GO:0051179;GO:0006810;GO:0005623;GO:0044464;GO:0016020;GO:0005215	uncharacterized membrane protein YFL054C [Oryza sativa Japonica Group]	17
LOC9266098	LOC_Os02g39590	Os02g0608801	0.29077	0.730499	1.43447	0.042665	0.282715	0.38214	0.055249	0.092516	0.109024	0.026247	0.184281	0.087868	0.06875	0.169518	0.105018	NA	GO:0006629;GO:0044238;GO:0016787	acetylajmalan esterase [Oryza sativa Japonica Group] &gt;KAB8087883.1 hypothetical protein EE612_012320 [Oryza sativa] &gt;KAF2945778.1 hypothetical protein DAI22_02g242000 [Oryza sativa Japonica Group] &gt;BAD19595.1 putative lipase [Oryza sativa Japonica Group] &gt;BAD20155.1 putative lipase [Oryza sativa Japonica Group] &gt;BAH91797.1 Os02g0608801 [Oryza sativa Japonica Group]	17
LOC4324704	LOC_Os01g52230	Os01g0720400	146.607	83.3097	222.788	16.4259	63.6908	9.09925	26.5149	5.0796	16.2512	19.6513	7.14732	7.67083	21.6025	9.25752	8.76356	K13248	GO:0003824;GO:0016791;GO:0042578	inorganic pyrophosphatase 1 [Oryza sativa Japonica Group] &gt;KAF2952031.1 hypothetical protein DAI22_01g305700 [Oryza sativa Japonica Group] &gt;BAB84416.1 phosphatase-like [Oryza sativa Japonica Group] &gt;BAF06003.1 Os01g0720400 [Oryza sativa Japonica Group] &gt;BAS74073.1 Os01g0720400 [Oryza sativa Japonica Group]	17
LOC4342862	LOC_Os07g15460	Os07g0258400	9.3414	17.6393	15.9442	2.36963	100.346	9.4123	1.19728	2.7878	1.94806	2.30569	3.05594	3.818	3.52686	13.117	2.45217	K21398	NA	metal transporter Nramp1 isoform X1 [Oryza sativa Japonica Group]	15
LOC4330161	LOC_Os02g43370	Os02g0649900	23.9075	26.7095	39.5608	6.62132	261.478	12.3009	4.91151	6.38891	3.81155	5.20661	4.98186	5.92986	6.68892	27.7941	5.0823	NA	NA	metal-nicotianamine transporter YSL2 isoform X1 [Oryza sativa Japonica Group] &gt;XP_015625411.1 metal-nicotianamine transporter YSL2 isoform X1 [Oryza sativa Japonica Group]	15
LOC4342182	LOC_Os07g01340	Os07g0103500	0.655724	0.26772	2.70999	0.528209	0.30722	0.396509	0.190691	0.199857	0.230099	0.08902	0.060757	0	0.437322	0.36832	0.23628	K04125	NA	gibberellin 2-beta-dioxygenase 8 [Oryza sativa Japonica Group] &gt;XP_015645543.1 gibberellin 2-beta-dioxygenase 8 [Oryza sativa Japonica Group] &gt;XP_015645546.1 gibberellin 2-beta-dioxygenase 8 [Oryza sativa Japonica Group] &gt;Q8LGZ9.1 RecName: Full=Gibberellin 2-beta-dioxygenase 5; AltName: Full=Gibberellin 2-beta-hydroxylase 5; AltName: Full=Gibberellin 2-oxidase 5; Short=GA 2-oxidase 5; Sh…	17
LOC4332487	LOC_Os03g17870	Os03g0288000	122.348	16.9944	143.099	37.083	69.7836	22.7579	23.6274	10.2977	15.1647	30.6144	9.30281	22.2103	29.6909	24.386	13.5558	NA	GO:0043169;GO:0043167;GO:0046872	metallothionein-like protein 1B [Oryza sativa Japonica Group] &gt;Q10N03.1 RecName: Full=Metallothionein-like protein 1B; AltName: Full=Class I metallothionein-like protein 1B; AltName: Full=OsMT-I-1b [Oryza sativa Japonica Group] &gt;ABR26118.1 metalothionein type i [Oryza sativa Indica Group] &gt;KAB8091315.1 hypothetical protein EE612_016760 [Oryza sativa] &gt;ABF95371.1 Metallothionein-like p…	17
LOC4325337	LOC_Os01g08800	Os01g0183500	0.029246	0.135023	0.027285	0.203876	0.296398	0.216346	0.264638	0.415224	0.499998	0.818207	1.06082	0.637258	0.621955	0.964443	0.876363	NA	GO:0006118;GO:0043169;GO:0020037;GO:0043167;GO:0005506;GO:0046872;GO:0004497;GO:0016491;GO:0046906;GO:0046914	noroxomaritidine synthase [Oryza sativa Japonica Group] &gt;EAZ10814.1 hypothetical protein OsJ_00649 [Oryza sativa Japonica Group] &gt;KAF2948784.1 hypothetical protein DAI22_01g060000 [Oryza sativa Japonica Group] &gt;BAA99522.1 putative cytochrome P450 [Oryza sativa Japonica Group]	20
LOC9271431	LOC_Os04g38470	Os04g0457700	0.107249	0.407865	0.154721	1.04325	0.154118	0.889334	1.03672	1.0561	1.79316	1.4072	1.19887	1.66482	0.897955	1.17436	1.70739	K20729	NA	protein EPIDERMAL PATTERNING FACTOR 2 isoform X1 [Oryza sativa Japonica Group] &gt;EAZ30958.1 hypothetical protein OsJ_15036 [Oryza sativa Japonica Group] &gt;CAD40894.1 OSJNBa0036B21.12 [Oryza sativa Japonica Group] &gt;CAH67026.1 H0523F07.14 [Oryza sativa]	20
LOC4328185	LOC_Os02g03710	Os02g0129800	8.21179	15.6497	4.7474	10.3309	23.8678	56.942	58.8559	56.7867	45.1734	25.8972	67.6433	70.261	24.4775	62.0528	42.1145	NA	GO:0008150;GO:0005575;GO:0003674	protein RESPONSE TO LOW SULFUR 3 [Oryza sativa Japonica Group] &gt;XP_052144609.1 protein RESPONSE TO LOW SULFUR 3-like [Oryza glaberrima] &gt;EAY84335.1 hypothetical protein OsI_05712 [Oryza sativa Indica Group] &gt;KAB8085701.1 hypothetical protein EE612_008639 [Oryza sativa] &gt;EAZ21609.1 hypothetical protein OsJ_05239 [Oryza sativa Japonica Group] &gt;KAF2942856.1 hypothetical protein DAI22_…	20
LOC9272472	NA	NA	9.76104	3.56821	19.3711	6.86051	6.91923	1.77532	3.15013	1.07431	1.59403	3.24678	0.558769	1.01332	1.10135	1.13846	0.417657	NA	NA	NA	8
LOC4347989	LOC_Os10g02750	Os10g0116800	3.00126	0.634928	5.00934	0.147941	1.77711	0.509319	0.860382	0.28346	0.397397	0.616294	0.518002	0.58526	1.25566	0.512599	0.398214	K14379	NA	purple acid phosphatase 3 [Oryza sativa Japonica Group] &gt;AAL34937.1 Putative purple acid phosphatase [Oryza sativa] &gt;AAP51881.1 Acid phosphatase, putative, expressed [Oryza sativa Japonica Group] &gt;ABN80231.1 purple acid phosphatase PAP1 [Oryza sativa] &gt;EAZ15123.1 hypothetical protein OsJ_30536 [Oryza sativa Japonica Group] &gt;KAF2912413.1 hypothetical protein DAI22_10g008100 [Oryza s…	17
LOC4341276	LOC_Os06g36040	Os06g0554200	1.03929	0.454794	3.06759	0.056555	0.475964	0.06011	0.302084	0.211988	0.321864	0	0	0	0.068467	0.053664	0.038993	NA	NA	uncharacterized protein LOC4341276 [Oryza sativa Japonica Group] &gt;KAF2927166.1 hypothetical protein DAI22_06g184900 [Oryza sativa Japonica Group]	17
LOC4330349	LOC_Os02g46030	Os02g0685200	0.812701	0.348883	1.24209	0.176675	0.237085	1.48948	0.225426	0.067153	0.152313	0.071037	0.119573	0.026997	0.258806	0.431431	0.178904	NA	GO:0003677;GO:0003676	protein REVEILLE 1 isoform X1 [Oryza sativa Japonica Group]	12
LOC4331342	LOC_Os03g01870	Os03g0109000	1.317	1.03413	1.81143	0.578981	1.24483	0.831748	0.33344	0.054362	0.425716	0.48652	0.25045	0.198226	0.299457	0.16144	0.140174	NA	GO:0065007;GO:0009058;GO:0044249;GO:0034645;GO:0044260;GO:0044237;GO:0009987;GO:0010467;GO:0009059;GO:0043170;GO:0008152;GO:0006807;GO:0006139;GO:0044238;GO:0050789;GO:0009889;GO:0031326;GO:0031323;GO:0050794;GO:0010468;GO:0010556;GO:0060255;GO:0019222;GO:0051171;GO:0019219;GO:0080090;GO:0005488;GO:0003677;GO:0003676	NAC transcription factor 32 [Oryza sativa Japonica Group] &gt;KAB8089820.1 hypothetical protein EE612_014837 [Oryza sativa] &gt;ABF93571.1 NAC-domain containing protein 21/22, putative, expressed [Oryza sativa Japonica Group] &gt;EAZ25307.1 hypothetical protein OsJ_09117 [Oryza sativa Japonica Group] &gt;KAF2936851.1 hypothetical protein DAI22_03g008700 [Oryza sativa Japonica Group] &gt;BAF10619.…	8
LOC107276096	LOC_Os09g09500	Os09g0268000	1.71168	0.643032	0.767978	0.981668	1.02313	0.035602	0.25222	0.192654	0.189649	0.034365	0	0.141211	0.146177	0.032105	0	NA	GO:0008150;GO:0044260;GO:0044237;GO:0009987;GO:0044267;GO:0006464;GO:0043170;GO:0043412;GO:0008152;GO:0006796;GO:0006793;GO:0016310;GO:0043687;GO:0044238;GO:0019538;GO:0006468;GO:0005575;GO:0030554;GO:0032559;GO:0005524;GO:0005488;GO:0030246;GO:0003824;GO:0016301;GO:0003674;GO:0001882;GO:0000166;GO:0004672;GO:0004674;GO:0004713;GO:0001883;GO:0017076;GO:0032555;GO:0032553;GO:0016740;GO:0005529	L-type lectin-domain containing receptor kinase IV.1 [Oryza sativa Japonica Group] &gt;EAZ43984.1 hypothetical protein OsJ_28605 [Oryza sativa Japonica Group] &gt;BAD26261.1 putative receptor like protein kinase [Oryza sativa Japonica Group] &gt;BAT07150.1 Os09g0268000 [Oryza sativa Japonica Group]	8
LOC4326664	LOC_Os01g43851	Os01g0628900	3.22227	1.50372	3.79531	1.66856	1.81567	0.642525	0.31848	0.750238	0.710201	0.639793	0.231025	0.223611	0.200742	0.467508	0.106165	NA	GO:0006118;GO:0043169;GO:0020037;GO:0043167;GO:0005506;GO:0046872;GO:0004497;GO:0016491;GO:0046906;GO:0046914	cytochrome P450 72A14 [Oryza sativa Japonica Group] &gt;EEE55028.1 hypothetical protein OsJ_02695 [Oryza sativa Japonica Group] &gt;KAF2951278.1 hypothetical protein DAI22_01g250500 [Oryza sativa Japonica Group] &gt;BAF05552.1 Os01g0628900 [Oryza sativa Japonica Group] &gt;BAS73273.1 Os01g0628900 [Oryza sativa Japonica Group]	8
LOC112939838	NA	NA	0.130126	0.202982	0.048851	0.334072	0.522707	1.12422	0.448107	0.823884	0.596157	0.244122	0.733928	0.622124	0.654957	0.485117	0.645384	NA	NA	probable L-type lectin-domain containing receptor kinase S.5 [Oryza sativa Japonica Group] &gt;KAF2920473.1 hypothetical protein DAI22_08g211200 [Oryza sativa Japonica Group] &gt;BAD10076.1 putative lectin-like protein kinase [Oryza sativa Japonica Group] &gt;BAF24142.1 Os08g0514000 [Oryza sativa Japonica Group]	5
LOC4341809	LOC_Os06g45990	Os06g0671800	3.03009	26.1965	7.0937	32.5549	30.3956	117.531	32.4819	83.2865	55.0375	62.2263	105.681	86.9649	98.5448	127.449	96.5437	K19996	GO:0051234;GO:0051179;GO:0006810;GO:0005623;GO:0044464;GO:0016021;GO:0031224;GO:0016020;GO:0044425	NA	9
LOC4344279	LOC_Os07g48020	Os07g0677200	9.57886	4.97497	4.41064	2.4602	4.19116	3.50859	0.905847	1.87929	1.39598	2.42277	1.46787	1.76536	1.96461	5.27215	2.69794	K00430	GO:0006118;GO:0042221;GO:0006979;GO:0050896;GO:0006950;GO:0016209;GO:0043169;GO:0020037;GO:0043167;GO:0005506;GO:0046872;GO:0016491;GO:0004601;GO:0046906;GO:0046914	NA	17
LOC4347089	LOC_Os09g25390	Os09g0421300	0.240397	0.563349	0.562809	0.697437	0.492021	0.034234	0.139966	0.040823	0.117826	0.108393	0.097949	0.130523	0.20195	0.051741	0.018055	K01115	GO:0006066;GO:0009308;GO:0044106;GO:0006576;GO:0044255;GO:0044237;GO:0006575;GO:0034641;GO:0009987;GO:0042439;GO:0046486;GO:0006650;GO:0006629;GO:0008152;GO:0006807;GO:0019637;GO:0046470;GO:0006644;GO:0044238;GO:0044281;GO:0006519;GO:0005623;GO:0044464;GO:0016020;GO:0005488;GO:0005509;GO:0003824;GO:0043169;GO:0016787;GO:0043167;GO:0016298;GO:0046872;GO:0004620;GO:0004630;GO:0008081;GO:0042578	phospholipase D alpha 1 [Oryza sativa Japonica Group] &gt;AAL78822.1 phospholipase D lambda [Oryza sativa] &gt;BAD33632.1 phospholipase D lambda [Oryza sativa Japonica Group] &gt;BAF25117.1 Os09g0421300 [Oryza sativa Japonica Group] &gt;BAT08129.1 Os09g0421300 [Oryza sativa Japonica Group]	12
LOC4330757	LOC_Os02g51730	Os02g0753500	0.151712	0.204473	0.090757	0.182587	0.37964	0.340067	0.697864	0.483001	0.861688	0.640601	0.712865	0.541083	1.53498	0.884017	0.997188	NA	NA	inactive TPR repeat-containing thioredoxin TTL3 [Oryza sativa Japonica Group] &gt;EAZ24649.1 hypothetical protein OsJ_08417 [Oryza sativa Japonica Group] &gt;KAF2947008.1 hypothetical protein DAI22_02g337300 [Oryza sativa Japonica Group]	3
LOC4330372	LOC_Os02g46460	Os02g0689900	6.53892	2.48666	8.95535	5.05221	4.20571	2.25398	1.0064	0.869367	2.55878	2.22681	1.64747	1.44547	2.03103	2.72555	2.32201	K14638	GO:0051234;GO:0051179;GO:0006857;GO:0015833;GO:0006810;GO:0016020;GO:0005215	protein NRT1/ PTR FAMILY 7.2 [Oryza sativa Japonica Group] &gt;EEE57608.1 hypothetical protein OsJ_07990 [Oryza sativa Japonica Group] &gt;KAF2946429.1 hypothetical protein DAI22_02g292900 [Oryza sativa Japonica Group] &gt;BAD07678.1 putative peptide transporter [Oryza sativa Japonica Group] &gt;BAF09701.1 Os02g0689900 [Oryza sativa Japonica Group] &gt;BAS80373.1 Os02g0689900 [Oryza sativa Japoni…	17
LOC4341088	LOC_Os06g29790	Os06g0493600	5.92487	1.73682	9.08075	2.25885	3.66586	1.36927	2.35298	0.564739	1.02398	1.23416	0.998886	1.06104	1.3296	1.72879	0.875658	K24195	GO:0016021;GO:0031224;GO:0016020;GO:0044425	phosphate transporter PHO1-3 [Oryza sativa Japonica Group] &gt;KAF2926893.1 hypothetical protein DAI22_06g162400 [Oryza sativa Japonica Group]	17
LOC4331542	LOC_Os03g04360	Os03g0136400	2.42589	2.34762	4.05123	1.11163	1.83021	0.693548	0.88957	0.732096	0.574092	1.28499	0.66493	0.805046	1.57915	0.90524	0.592033	K08176	NA	NA	17
LOC4343728	LOC_Os07g39350	Os07g0582400	26.5797	7.80693	48.8792	9.9707	13.5523	5.73818	9.82375	6.51052	4.53729	1.48321	2.7105	1.55444	4.69091	3.73973	2.81948	NA	GO:0008643;GO:0051234;GO:0051179;GO:0006810;GO:0016021;GO:0031224;GO:0016020;GO:0044425;GO:0022804;GO:0015144;GO:0005402;GO:0008324;GO:0015075;GO:0015291;GO:0015294;GO:0015295;GO:0022891;GO:0022892;GO:0005351;GO:0051119;GO:0015293;GO:0022857;GO:0005215	polyol transporter 5 [Oryza sativa Japonica Group] &gt;KAB8106102.1 hypothetical protein EE612_040307 [Oryza sativa] &gt;EAZ40438.1 hypothetical protein OsJ_24893 [Oryza sativa Japonica Group] &gt;KAF2923622.1 hypothetical protein DAI22_07g206400 [Oryza sativa Japonica Group] &gt;BAC83310.1 putative sorbitol transporter [Oryza sativa Japonica Group] &gt;BAT02345.1 Os07g0582400 [Oryza sativa Japon…	8
LOC4331627	LOC_Os03g05500	Os03g0149000	2.0594	2.94951	4.29988	1.17003	3.07874	0.282398	0.919375	0.736842	0.692276	0.259079	0.562783	0.526469	0.498756	0.327083	0.289107	NA	NA	LOB domain-containing protein 16 [Oryza sativa Japonica Group] &gt;XP_052148504.1 LOB domain-containing protein 16-like [Oryza glaberrima] &gt;KAB8090201.1 hypothetical protein EE612_015322 [Oryza sativa] &gt;ABF93993.1 expressed protein [Oryza sativa Japonica Group] &gt;KAF2937295.1 hypothetical protein DAI22_03g039700 [Oryza sativa Japonica Group] &gt;BAD88524.1 LOB domain protein [Oryza sativa…	8
LOC4348840	LOC_Os10g32830	Os10g0465700	20.4316	16.9957	24.9609	23.5706	8.11326	5.39965	6.98168	3.77522	5.40278	10.1755	3.00447	6.4809	6.44083	9.58392	5.69291	K01177	GO:0006066;GO:0005975;GO:0044262;GO:0006014;GO:0046483;GO:0005996;GO:0019321;GO:0044281;GO:0019200;GO:0016301;GO:0004747;GO:0016740	beta-amylase 1, chloroplastic-like [Oryza sativa Japonica Group] &gt;Q9AV88.1 RecName: Full=Beta-amylase 1, chloroplastic; Short=OsBamy1; AltName: Full=4-alpha-D-glucan maltohydrolase; Flags: Precursor [Oryza sativa Japonica Group] &gt;AAK27799.1 putative amylase [Oryza sativa Japonica Group] &gt;AAP54185.1 Glycosyl hydrolase family 14 protein, expressed [Oryza sativa Japonica Group] &gt;KAF29139…	17
LOC4328533	LOC_Os02g09250	Os02g0185300	3.57341	1.08266	3.70037	1.32253	1.63557	1.08815	0.581952	1.09084	0.566177	0.804876	0.262079	0.529283	0.519008	0.982309	0.371455	NA	GO:0006118;GO:0043169;GO:0020037;GO:0043167;GO:0005506;GO:0046872;GO:0004497;GO:0016491;GO:0046906;GO:0046914	ent-isokaurene C2/C3-hydroxylase-like [Oryza sativa Japonica Group] &gt;KAF2943479.1 hypothetical protein DAI22_02g066700 [Oryza sativa Japonica Group] &gt;BAD15409.1 putative cytochrome P450 [Oryza sativa Japonica Group] &gt;BAD15439.1 putative cytochrome P450 [Oryza sativa Japonica Group] &gt;BAF08028.1 Os02g0185300 [Oryza sativa Japonica Group] &gt;BAG91153.1 unnamed protein product [Oryza sat…	8
LOC4348535	LOC_Os10g25310	Os10g0392600	13.6042	18.4097	37.3294	3.76089	14.8391	4.75009	10.8974	2.12046	4.98599	8.0759	5.13973	6.18099	10.9478	5.05233	5.11633	NA	NA	SPX domain-containing protein 3 [Oryza sativa Japonica Group] &gt;A2Z6W1.1 RecName: Full=SPX domain-containing protein 3; AltName: Full=Protein SPX DOMAIN GENE 3; Short=OsSPX3 [Oryza sativa Indica Group] &gt;Q7XEY9.1 RecName: Full=SPX domain-containing protein 3; AltName: Full=Protein SPX DOMAIN GENE 3; Short=OsSPX3 [Oryza sativa Japonica Group] &gt;KAB8112613.1 hypothetical protein EE612_051195 …	17
LOC9269987	NA	NA	2.24285	0.98191	1.90107	0.632748	1.85464	0.196982	0.403404	0.551584	0.439112	0.127761	0.711744	0	0.385294	0.238718	0	NA	NA	NA	8
LOC4351817	LOC_Os12g12560	Os12g0226700	2.71006	1.34633	4.17016	1.27171	2.1594	0.886035	1.13538	0.611891	0.486007	0.172826	0.083224	0.291617	1.39201	0.721368	0.330813	K19825	GO:0043169;GO:0043167;GO:0046872;GO:0016491;GO:0046914;GO:0008270	2-alkenal reductase (NADP(+)-dependent) [Oryza sativa Japonica Group] &gt;KAB8116998.1 hypothetical protein EE612_058509 [Oryza sativa] &gt;ABA96819.1 NADP-dependent oxidoreductase P2, putative, expressed [Oryza sativa Japonica Group] &gt;EAZ20020.1 hypothetical protein OsJ_35616 [Oryza sativa Japonica Group] &gt;KAF2907167.1 hypothetical protein DAI22_12g074900 [Oryza sativa Japonica Group] &gt;…	8
LOC4345786	LOC_Os08g36310	Os08g0465700	5.25353	1.48844	4.16213	1.44145	1.83509	0.759993	0.88136	1.26686	1.09881	0.022052	0.296956	0.399153	0.665041	0.672451	0.355134	NA	GO:0006118;GO:0043169;GO:0020037;GO:0043167;GO:0005506;GO:0046872;GO:0004497;GO:0016491;GO:0046906;GO:0046914	cytochrome P450 76M5-like [Oryza sativa Japonica Group] &gt;EAZ07269.1 hypothetical protein OsI_29516 [Oryza sativa Indica Group] &gt;KAB8108801.1 hypothetical protein EE612_044771 [Oryza sativa] &gt;EAZ43022.1 hypothetical protein OsJ_27609 [Oryza sativa Japonica Group] &gt;KAF2920042.1 hypothetical protein DAI22_08g180700 [Oryza sativa Japonica Group] &gt;BAD10769.1 putative Cyt-P450 monooxygen…	8
LOC4324469	LOC_Os01g73500	Os01g0965900	4.94829	2.80764	5.75775	3.09818	5.87044	1.66228	1.50966	1.32368	1.08741	1.17597	0.472317	0.771546	1.98041	1.48682	0.836482	NA	NA	uncharacterized protein LOC4324469 isoform X1 [Oryza sativa Japonica Group] &gt;XP_052166032.1 uncharacterized protein LOC127782770 [Oryza glaberrima] &gt;KAB8085356.1 hypothetical protein EE612_008176 [Oryza sativa] &gt;EEE56064.1 hypothetical protein OsJ_04880 [Oryza sativa Japonica Group] &gt;KAF2954466.1 hypothetical protein DAI22_01g484900 [Oryza sativa Japonica Group] &gt;BAD88251.1 unknown…	12
LOC4352201	LOC_Os12g29220	Os12g0476200	17.7376	9.69532	22.3536	20.2476	9.49756	2.59487	6.41449	4.23489	3.87812	5.62777	4.44127	4.44933	2.61201	4.8711	3.55026	K15382	NA	bidirectional sugar transporter SWEET13 [Oryza sativa Japonica Group] &gt;XP_052137860.1 bidirectional sugar transporter SWEET13 [Oryza glaberrima] &gt;Q2QR07.1 RecName: Full=Bidirectional sugar transporter SWEET13; Short=OsSWEET13 [Oryza sativa Japonica Group] &gt;AGS56390.1 major disease resistance protein xa25 [Oryza sativa Indica Group] &gt;ABA98216.1 N3 like protein, putative, expressed [Ory…	8
LOC4334129	LOC_Os03g54000	Os03g0751100	18.3529	20.0318	24.4201	7.06858	40.4932	8.1396	6.4056	6.69967	5.47387	5.66585	6.08442	3.59162	6.20999	8.4697	4.48111	NA	NA	oligopeptide transporter 3 [Oryza sativa Japonica Group] &gt;XP_052149786.1 oligopeptide transporter 3 [Oryza glaberrima] &gt;EEC76189.1 hypothetical protein OsI_13528 [Oryza sativa Indica Group] &gt;KAB8093601.1 hypothetical protein EE612_020468 [Oryza sativa] &gt;AAR87263.1 putative oligopeptide transporter protein [Oryza sativa Japonica Group] &gt;ABF98905.1 oligopeptide transporter 3, putativ…	12
LOC4325580	LOC_Os01g51810	Os01g0715900	0.393161	0.211308	0.261827	0.472952	0.702581	1.16789	0.782723	1.09178	1.11716	1.93202	2.45257	1.22984	1.01213	1.37774	1.82129	NA	NA	pentatricopeptide repeat-containing protein At1g08070, chloroplastic [Oryza sativa Japonica Group] &gt;EAZ13330.1 hypothetical protein OsJ_03251 [Oryza sativa Japonica Group] &gt;KAF2951994.1 hypothetical protein DAI22_01g303000 [Oryza sativa Japonica Group] &gt;BAB89820.1 pentatricopeptide (PPR) repeat-containing protein-like [Oryza sativa Japonica Group] &gt;BAF05981.1 Os01g0715900 [Oryza sativ…	16
LOC4328793	LOC_Os02g13510	Os02g0228300	22.8896	18.8974	29.1725	23.1031	20.5993	7.41503	8.24976	6.36648	7.02103	11.5562	5.28574	6.34617	5.4912	8.90355	3.7855	K00924	GO:0006464;GO:0043412;GO:0006796;GO:0006793;GO:0016310;GO:0043687;GO:0006468;GO:0016301;GO:0005515;GO:0004672;GO:0004674;GO:0004713	receptor-like protein kinase 5 [Oryza sativa Japonica Group] &gt;EAZ22312.1 hypothetical protein OsJ_05965 [Oryza sativa Japonica Group] &gt;BAD25868.1 putative CLAVATA1 receptor kinase [Oryza sativa Japonica Group] &gt;BAF08269.1 Os02g0228300 [Oryza sativa Japonica Group] &gt;BAS77756.1 Os02g0228300 [Oryza sativa Japonica Group]	12
LOC4341450	LOC_Os06g39880	Os06g0600400	1.94089	1.4155	2.7271	1.07757	1.2208	1.10522	0.660634	0.397372	0.831642	0.964215	0.857618	0.603052	1.09823	0.570326	0.385445	K15639	GO:0006118;GO:0043169;GO:0020037;GO:0043167;GO:0005506;GO:0046872;GO:0004497;GO:0016491;GO:0046906;GO:0046914	cytochrome P450 734A4 [Oryza sativa Japonica Group] &gt;Q69XM6.1 RecName: Full=Cytochrome P450 734A4 [Oryza sativa Japonica Group] &gt;EEC80921.1 hypothetical protein OsI_23599 [Oryza sativa Indica Group] &gt;KAB8102985.1 hypothetical protein EE612_035156 [Oryza sativa] &gt;EEE65973.1 hypothetical protein OsJ_21885 [Oryza sativa Japonica Group] &gt;KAF2927431.1 hypothetical protein DAI22_06g20510…	17
LOC4328809	LOC_Os02g13800	Os02g0232000	13.3192	14.7266	21.1694	10.6896	11.4737	9.80252	3.31897	4.95772	7.17409	7.72738	4.36137	5.18331	5.41038	10.0014	3.99338	K09419	GO:0065007;GO:0044237;GO:0009987;GO:0043170;GO:0008152;GO:0044238;GO:0050789;GO:0009889;GO:0031326;GO:0031323;GO:0050794;GO:0010468;GO:0010556;GO:0060255;GO:0019222;GO:0051171;GO:0019219;GO:0080090;GO:0051252;GO:0032774;GO:0016070;GO:0005623;GO:0044464;GO:0043231;GO:0043227;GO:0005634;GO:0003677;GO:0043565;GO:0003700;GO:0030528	NA	8
LOC107275574	LOC_Os11g43480	Os11g0655500	2.06588	1.6834	1.72478	0.860807	1.39453	0.703802	0.409389	0.563881	0.744049	1.30468	0.56937	0.600078	1.1679	0.718626	0.589134	NA	NA	disease resistance protein Pik-2-like [Oryza sativa Japonica Group] &gt;ABA95130.1 hypothetical protein LOC_Os11g43480 [Oryza sativa Japonica Group] &gt;BAT15099.1 Os11g0655500 [Oryza sativa Japonica Group]	17
LOC4332972	LOC_Os03g26210	Os03g0379300	17.3894	21.3226	28.1908	9.81236	68.4952	11.1065	7.55169	6.44613	6.60838	7.81579	6.92465	6.22248	7.30716	9.92256	5.48557	NA	GO:0065007;GO:0034645;GO:0010467;GO:0009059;GO:0006139;GO:0050789;GO:0009889;GO:0031326;GO:0031323;GO:0050794;GO:0010468;GO:0010556;GO:0060255;GO:0019222;GO:0051171;GO:0019219;GO:0080090;GO:0043231;GO:0043229;GO:0043227;GO:0005634;GO:0043226;GO:0030528	transcription factor BHLH062-like [Oryza sativa Japonica Group] &gt;XP_015633302.1 transcription factor BHLH062-like [Oryza sativa Japonica Group] &gt;Q10KL8.1 RecName: Full=Protein IRON-RELATED TRANSCRIPTION FACTOR 3; Short=OsIRO2; AltName: Full=Basic helix-loop-helix protein 63; Short=OsbHLH063; AltName: Full=Transcription factor BHLH063; AltName: Full=bHLH transcription factor bHLH063 [Oryza s…	12
LOC9268628	LOC_Os07g18230	Os07g0283050	4.60969	2.69392	3.30194	1.88434	2.68648	1.38767	1.14972	1.12084	1.04462	1.20811	0.69141	0.726715	1.29015	0.57323	0.514179	NA	GO:0008150;GO:0044260;GO:0044237;GO:0009987;GO:0044267;GO:0006464;GO:0043170;GO:0043412;GO:0008152;GO:0006796;GO:0006793;GO:0016310;GO:0043687;GO:0044238;GO:0019538;GO:0006468;GO:0005575;GO:0030554;GO:0032559;GO:0005524;GO:0005488;GO:0030246;GO:0003824;GO:0016301;GO:0003674;GO:0001882;GO:0000166;GO:0004672;GO:0004674;GO:0004713;GO:0001883;GO:0017076;GO:0032555;GO:0032553;GO:0016740;GO:0005529	L-type lectin-domain containing receptor kinase IV.1 [Oryza sativa Japonica Group] &gt;KAF2922302.1 hypothetical protein DAI22_07g102100 [Oryza sativa Japonica Group] &gt;BAC84445.1 putative receptor kinase Lecrk [Oryza sativa Japonica Group] &gt;BAD30820.1 putative receptor kinase Lecrk [Oryza sativa Japonica Group] &gt;BAH93869.1 Os07g0283050 [Oryza sativa Japonica Group] &gt;BAT00996.1 Os07g02…	8
LOC4346579	LOC_Os09g09830	Os09g0271100	47.4913	9.79966	31.6537	20.9648	32.9115	16.6671	11.9618	8.21694	8.4889	3.41537	5.95014	5.44751	10.79	6.70293	2.42207	NA	GO:0008150;GO:0006812;GO:0051234;GO:0006811;GO:0051179;GO:0030001;GO:0006810;GO:0005575;GO:0005488;GO:0043169;GO:0043167;GO:0046872;GO:0003674	glutamic acid-rich protein [Oryza sativa Japonica Group] &gt;EEE69322.1 hypothetical protein OsJ_28617 [Oryza sativa Japonica Group] &gt;KAF2915389.1 hypothetical protein DAI22_09g030200 [Oryza sativa Japonica Group]	12
LOC4328413	NA	NA	28.4886	11.0272	28.2838	14.7258	12.1431	4.95007	9.7972	5.663	6.16946	4.50755	3.0067	4.20111	6.777	6.86312	1.72665	NA	NA	NA	8
LOC4337229	LOC_Os04g55710	Os04g0650700	774.655	529.491	763.507	347.65	494.615	185.859	243.709	172.702	248.772	92.6328	113.588	110.905	227.475	194.802	94.5346	K13051	GO:0009056;GO:0006516;GO:0009100;GO:0009057;GO:0043170;GO:0008152;GO:0004067;GO:0003824;GO:0016787	probable isoaspartyl peptidase/L-asparaginase 2 [Oryza sativa Japonica Group] &gt;KAF2936233.1 hypothetical protein DAI22_04g288200 [Oryza sativa Japonica Group] &gt;BAS91361.1 Os04g0650700 [Oryza sativa Japonica Group] &gt;CAE04504.1 OSJNBb0059K02.14 [Oryza sativa Japonica Group]	8
LOC9269152	LOC_Os09g30130	Os09g0478300	13.9194	4.7064	10.4625	10.7852	4.52434	1.84412	3.97296	2.21523	3.18733	3.67892	3.76593	3.10087	2.6157	6.5732	4.76316	NA	GO:0009058;GO:0016051;GO:0005975;GO:0044249;GO:0034637;GO:0044262;GO:0006073;GO:0034645;GO:0033692;GO:0044264;GO:0030244;GO:0030243;GO:0009250;GO:0044042;GO:0009059;GO:0000271;GO:0005976;GO:0016020;GO:0016760;GO:0016759;GO:0046527;GO:0016740;GO:0035251;GO:0008194	cellulose synthase-like protein E6 isoform X1 [Oryza sativa Japonica Group] &gt;Q651X6.1 RecName: Full=Cellulose synthase-like protein E6; AltName: Full=OsCslE6 [Oryza sativa Japonica Group] &gt;KAF2916692.1 hypothetical protein DAI22_09g138600 [Oryza sativa Japonica Group] &gt;BAD46391.1 putative cellulose synthase-like protein OsCslE1 [Oryza sativa Japonica Group]	17
LOC4339862	LOC_Os06g01660	Os06g0105700	11.3921	15.0693	18.0185	10.1751	10.4574	6.44722	5.29034	5.62617	3.18889	6.01659	3.28157	4.46204	8.47132	6.76533	4.07665	NA	GO:0016020	NA	17
LOC4336975	None	Os04g0613500	1.47371	3.49098	1.88022	2.34024	2.13102	4.61953	10.4496	6.26824	4.11446	5.46902	6.54073	5.63967	4.46452	5.42804	6.54742	K02949	NA	40S ribosomal protein S11 [Oryza sativa Japonica Group] &gt;XP_015636633.1 40S ribosomal protein S11 [Oryza sativa Japonica Group] &gt;XP_015646982.1 40S ribosomal protein S11 [Oryza sativa Japonica Group] &gt;XP_015646984.1 40S ribosomal protein S11 [Oryza sativa Japonica Group] &gt;XP_052151571.1 40S ribosomal protein S11 [Oryza glaberrima] &gt;XP_052151573.1 40S ribosomal protein S11 [Oryza gl…	1
LOC4327259	LOC_Os01g69960	Os01g0924200	5.6064	3.57554	6.58548	5.54479	2.35526	2.124	1.01006	2.09709	2.13941	3.43849	2.38582	3.60955	2.10274	2.5525	3.04017	NA	NA	NA	17
LOC4350065	LOC_Os11g10740	Os11g0213500	0.336966	0.321244	0.325586	0.638161	0.632915	1.24703	1.29474	0.582937	1.21643	1.84488	1.59876	1.40879	1.15039	1.39267	1.5339	NA	NA	pentatricopeptide repeat-containing protein At1g11290, chloroplastic [Oryza sativa Japonica Group] &gt;KAB8114663.1 hypothetical protein EE612_054200 [Oryza sativa] &gt;ABA92133.1 pentatricopeptide, putative [Oryza sativa Japonica Group] &gt;AGY35719.1 SMK1 [Oryza sativa Japonica Group] &gt;EAZ17811.1 hypothetical protein OsJ_33354 [Oryza sativa Japonica Group] &gt;KAF2910081.1 hypothetical prote…	20
LOC4342639	LOC_Os07g09610	Os07g0194100	1.17029	1.35495	1.876	1.31153	1.3644	1.53182	0.371834	0.456533	0.619689	0.701465	0.890914	0.491888	0.642067	0.728527	0.745821	K07198	GO:0044267;GO:0006464;GO:0043412;GO:0006796;GO:0006793;GO:0016310;GO:0043687;GO:0019538;GO:0006468;GO:0030554;GO:0032559;GO:0005524;GO:0016301;GO:0001882;GO:0000166;GO:0004672;GO:0004674;GO:0004713;GO:0001883;GO:0017076;GO:0032555;GO:0032553;GO:0016740	NA	12
LOC4330772	LOC_Os02g51890	Os02g0755400	1.59839	7.71314	4.35844	9.47075	7.93682	32.7566	8.1364	20.4513	13.1888	9.70375	19.5171	22.1115	21.1237	32.039	26.5093	K25006	GO:0003676;GO:0000166	NA	9
LOC4323880	LOC_Os01g08440	Os01g0179600	21.7559	20.7174	38.1267	14.5343	18.5011	5.78814	7.9779	8.19212	11.0022	9.74311	5.53671	7.91157	6.80559	7.82571	4.49015	NA	NA	crocetin glucosyltransferase, chloroplastic [Oryza sativa Japonica Group] &gt;BAF04115.2 Os01g0179600 [Oryza sativa Japonica Group] &gt;BAH01690.1 unnamed protein product [Oryza sativa Japonica Group] &gt;BAS70714.1 Os01g0179600 [Oryza sativa Japonica Group]	8
LOC4346006	LOC_Os08g40020	Os08g0511000	0.377597	0.195856	0.198116	0.375358	0.484198	1.21046	0.581486	0.928937	0.883119	1.54303	1.79316	1.16679	0.488028	1.05051	1.77687	NA	NA	putative pentatricopeptide repeat-containing protein At3g05240 [Oryza sativa Japonica Group] &gt;XP_015648824.1 putative pentatricopeptide repeat-containing protein At3g05240 [Oryza sativa Japonica Group] &gt;XP_015648825.1 putative pentatricopeptide repeat-containing protein At3g05240 [Oryza sativa Japonica Group] &gt;XP_015648826.1 putative pentatricopeptide repeat-containing protein At3g05240 …	16
LOC4341467	LOC_Os06g40170	Os06g0604200	3.26135	7.83466	4.474	9.02079	9.9185	14.4623	18.0966	16.5587	11.3133	10.5059	19.1949	9.32828	14.0966	17.3162	22.9092	K01115	GO:0006066;GO:0009308;GO:0044106;GO:0006576;GO:0044255;GO:0006575;GO:0034641;GO:0042439;GO:0046486;GO:0006650;GO:0006629;GO:0006807;GO:0019637;GO:0046470;GO:0006644;GO:0044281;GO:0006519;GO:0005623;GO:0044464;GO:0016020;GO:0005509;GO:0016787;GO:0016298;GO:0046872;GO:0004620;GO:0004630;GO:0008081;GO:0042578	phospholipase D alpha 2-like [Oryza sativa Japonica Group] &gt;KAF2927460.1 hypothetical protein DAI22_06g207200 [Oryza sativa Japonica Group] &gt;BAD35529.1 phospholipase D [Oryza sativa Japonica Group] &gt;BAF19929.1 Os06g0604200 [Oryza sativa Japonica Group] &gt;BAH00401.1 unnamed protein product [Oryza sativa Japonica Group] &gt;BAS98515.1 Os06g0604200 [Oryza sativa Japonica Group]	9
LOC4337840	LOC_Os05g06150	Os05g0153400	0.451834	0.533827	0.29687	0.859848	0.885773	1.76334	1.45264	0.837606	1.60223	1.54808	2.24668	1.89885	1.78118	1.57499	1.6275	NA	NA	pentatricopeptide repeat-containing protein At2g13600 [Oryza sativa Japonica Group] &gt;XP_052156514.1 pentatricopeptide repeat-containing protein At2g13600-like [Oryza glaberrima] &gt;EEC78542.1 hypothetical protein OsI_18502 [Oryza sativa Indica Group] &gt;KAB8098166.1 hypothetical protein EE612_027171 [Oryza sativa] &gt;AAU44160.1 unknown protein [Oryza sativa Japonica Group] &gt;AAV31314.1 un…	20
LOC4334236	LOC_Os03g55840	Os03g0767700	1.27804	2.07587	0.877683	2.3444	2.02742	2.91837	4.16589	4.81398	3.5708	4.83778	4.46748	6.44733	4.30568	2.64557	5.34878	K23541	NA	pentatricopeptide repeat-containing protein At5g46460, mitochondrial [Oryza sativa Japonica Group] &gt;KAB8093744.1 hypothetical protein EE612_020677 [Oryza sativa] &gt;AAP50943.1 hypothetical protein [Oryza sativa Japonica Group] &gt;AAR87337.1 hypothetical protein [Oryza sativa Japonica Group] &gt;ABF99063.1 expressed protein [Oryza sativa Japonica Group] &gt;EAZ28706.1 hypothetical protein OsJ…	20
LOC4324459	LOC_Os01g73250	Os01g0963600	612.973	356.821	723.022	464.081	379.068	172.043	315.981	164.677	91.2757	182.463	107.471	86.2818	132.798	140.877	108.434	NA	GO:0050896;GO:0006950	homeotic protein female sterile [Oryza sativa Japonica Group] &gt;EAZ14934.1 hypothetical protein OsJ_04866 [Oryza sativa Japonica Group] &gt;BAB63632.1 putative bundle sheath cell specific protein 1 [Oryza sativa Japonica Group] &gt;BAF07401.1 Os01g0963600 [Oryza sativa Japonica Group] &gt;BAG87564.1 unnamed protein product [Oryza sativa Japonica Group] &gt;BAG89711.1 unnamed protein product [Or…	8
LOC4340724	LOC_Os06g15910	Os06g0270200	121.421	45.1851	94.5237	36.5852	55.2735	25.5096	40.1189	23.5815	30.1522	27.4583	15.4018	18.8703	21.5459	11.8605	8.35749	K03549	GO:0006812;GO:0051234;GO:0006811;GO:0051179;GO:0030001;GO:0015672;GO:0006813;GO:0006810;GO:0005623;GO:0044464;GO:0016020;GO:0008324;GO:0022890;GO:0015075;GO:0046873;GO:0015077;GO:0015079;GO:0022891;GO:0022892;GO:0022857;GO:0005215	potassium transporter 24 [Oryza sativa Japonica Group] &gt;Q5Z6K9.1 RecName: Full=Potassium transporter 24; AltName: Full=OsHAK24 [Oryza sativa Japonica Group] &gt;KAF2926226.1 hypothetical protein DAI22_06g110300 [Oryza sativa Japonica Group] &gt;BAD54410.1 putative potassium transporter [Oryza sativa Japonica Group] &gt;BAF19271.1 Os06g0270200 [Oryza sativa Japonica Group]	8
LOC4344575	LOC_Os08g03420	Os08g0128000	1.07363	1.78362	1.34291	3.96678	1.47682	6.37254	6.41482	2.62245	2.90737	3.14177	10.6955	7.73684	3.73138	6.45977	20.7836	NA	GO:0005488;GO:0003677;GO:0003676	kelch repeat-containing protein At3g27220 isoform X2 [Oryza sativa Japonica Group] &gt;KAB8107273.1 hypothetical protein EE612_041927 [Oryza sativa] &gt;EAZ41389.1 hypothetical protein OsJ_25907 [Oryza sativa Japonica Group] &gt;KAB8107274.1 hypothetical protein EE612_041927 [Oryza sativa] &gt;KAF2917923.1 hypothetical protein DAI22_08g019800 [Oryza sativa Japonica Group] &gt;KAF2917926.1 hypothe…	9
LOC4348105	LOC_Os10g05660	Os10g0147200	1.46402	6.93559	2.90995	9.08455	6.04567	15.188	12.0981	8.96074	11.1062	9.74604	14.5408	9.15678	11.405	11.5264	16.5747	NA	NA	thaumatin-like protein 1b [Oryza sativa Japonica Group] &gt;AAK63884.1 Putative thaumatin-like protein [Oryza sativa] &gt;AAP52110.1 Thaumatin-like protein 1 precursor, putative, expressed [Oryza sativa Japonica Group] &gt;KAF2912598.1 hypothetical protein DAI22_10g023600 [Oryza sativa Japonica Group]	9
LOC4333956	LOC_Os03g51459	Os03g0724500	1.25519	1.13292	1.55742	2.03636	2.9205	3.39847	3.43612	4.37312	3.82909	4.24746	5.52937	4.30853	3.51587	3.66209	3.67116	NA	NA	NA	20
LOC4336662	LOC_Os04g47420	Os04g0562100	9.3611	8.27008	12.2505	5.88738	6.86286	2.80809	2.64868	2.69262	5.33983	2.66524	2.63463	2.97285	2.50079	1.35555	1.3963	NA	NA	lysine histidine transporter-like 8 [Oryza sativa Japonica Group] &gt;KAB8096465.1 hypothetical protein EE612_024915 [Oryza sativa] &gt;EEE61492.1 hypothetical protein OsJ_15778 [Oryza sativa Japonica Group] &gt;KAF2935342.1 hypothetical protein DAI22_04g225300 [Oryza sativa Japonica Group] &gt;CAE01852.2 OSJNBa0084K11.20 [Oryza sativa Japonica Group] &gt;BAF15471.1 Os04g0562100 [Oryza sativa Jap…	8
LOC4348716	LOC_Os10g30300	Os10g0438700	0.80858	1.66167	0.835749	2.08917	1.31625	5.78224	2.29395	3.35116	3.67261	5.70143	9.00121	7.31408	4.47884	6.36672	9.18952	K09791	NA	uncharacterized protein LOC4348716 [Oryza sativa Japonica Group] &gt;XP_015613272.1 uncharacterized protein LOC4348716 [Oryza sativa Japonica Group] &gt;XP_052169478.1 uncharacterized protein LOC127786184 [Oryza glaberrima] &gt;EEC67031.1 hypothetical protein OsI_33757 [Oryza sativa Indica Group] &gt;ABB47693.1 expressed protein [Oryza sativa Japonica Group] &gt;ABG66096.1 expressed protein [Oryz…	20
LOC9271554	NA	NA	14.1452	13.1993	12.0108	4.17688	12.9774	6.69277	6.67038	3.14095	4.31093	8.86319	5.073	4.99771	10.1404	8.74777	3.44628	NA	NA	NA	17
LOC9266437	NA	NA	3.65317	2.89322	2.34095	2.06979	3.06482	1.20003	0.850999	1.644	0.66146	1.73692	1.99387	1.09069	1.66499	0.635123	1.46149	NA	NA	NA	12
LOC4345775	LOC_Os08g36040	Os08g0462900	6.964	8.54933	9.15039	8.42245	6.30941	4.98093	1.94367	4.16555	3.00517	4.63666	4.32309	3.85934	3.34283	2.59175	3.01605	NA	GO:0051234;GO:0051179;GO:0006810;GO:0005215	transmembrane protein 45B [Oryza sativa Japonica Group] &gt;KAB8108791.1 hypothetical protein EE612_044745 [Oryza sativa] &gt;KAF2920028.1 hypothetical protein DAI22_08g179700 [Oryza sativa Japonica Group] &gt;BAD10308.1 plant viral-response family protein-like [Oryza sativa Japonica Group] &gt;BAD10684.1 plant viral-response family protein-like [Oryza sativa Japonica Group] &gt;BAF23902.1 Os08g0…	12
LOC4349616	LOC_Os11g02610	Os11g0118300	9.31963	5.78241	10.9092	9.54248	4.62563	2.68911	2.75511	3.75392	3.16841	2.31487	1.32119	1.37525	1.77239	3.36352	1.73045	NA	GO:0009628;GO:0009416;GO:0009314;GO:0050896;GO:0060089;GO:0004871	NA	8
LOC107276608	LOC_Os01g71180	Os01g0938000	7.86308	5.19711	6.4868	4.04701	6.14264	2.34829	3.96431	1.47829	1.70934	4.87737	3.53877	1.76524	2.16117	2.29841	2.72819	NA	NA	pentatricopeptide repeat-containing protein At4g19220, mitochondrial [Oryza sativa Japonica Group] &gt;EAZ14776.1 hypothetical protein OsJ_04704 [Oryza sativa Japonica Group] &gt;KAF2954225.1 hypothetical protein DAI22_01g465000 [Oryza sativa Japonica Group] &gt;BAB89716.1 PPR-repeat protein-like [Oryza sativa Japonica Group] &gt;BAS76130.1 Os01g0938000 [Oryza sativa Japonica Group]	17
LOC4341599	LOC_Os06g42850	Os06g0635200	9.42507	6.22148	10.5425	5.21381	6.5221	3.64321	3.97502	2.87401	2.99188	3.673	2.59493	2.52684	2.8244	3.18871	3.63922	NA	NA	NA	8
LOC4333209	LOC_Os03g32490	Os03g0439700	22.6344	19.1028	33.2764	12.3911	52.9402	4.64121	9.49942	10.0987	8.7717	5.32201	2.28882	4.52088	4.70817	9.43753	2.30817	NA	NA	protein CONSERVED IN THE GREEN LINEAGE AND DIATOMS 27, chloroplastic [Oryza sativa Japonica Group] &gt;XP_052147464.1 protein CONSERVED IN THE GREEN LINEAGE AND DIATOMS 27, chloroplastic [Oryza glaberrima] &gt;KAB8092334.1 hypothetical protein EE612_018331 [Oryza sativa] &gt;ABF96837.1 expressed protein [Oryza sativa Japonica Group] &gt;EEE59329.1 hypothetical protein OsJ_11404 [Oryza sativa Japo…	12
LOC4344694	LOC_Os08g06010	Os08g0156600	144.215	113.808	149.273	84.0269	100.922	48.6817	81.7255	24.5291	44.4906	57.3718	38.3086	47.8917	48.3879	44.8511	49.589	K13783	GO:0051234;GO:0051179;GO:0006810;GO:0016021;GO:0031224;GO:0016020;GO:0044425;GO:0005215	putative glycerol-3-phosphate transporter 1 [Oryza sativa Japonica Group] &gt;KAB8107436.1 hypothetical protein EE612_042188 [Oryza sativa] &gt;KAF2918163.1 hypothetical protein DAI22_08g037000 [Oryza sativa Japonica Group] &gt;KAF2918164.1 hypothetical protein DAI22_08g037000 [Oryza sativa Japonica Group] &gt;BAF22938.1 Os08g0156600 [Oryza sativa Japonica Group] &gt;BAH00455.1 unnamed protein pr…	8
LOC107277220	LOC_Os10g25040	Os10g0389300	12.5389	8.72412	26.2306	9.55553	14.9853	7.16672	5.99878	6.86837	5.32356	3.64954	2.73742	4.36187	4.80972	8.40781	3.15338	K13545	GO:0009056;GO:0044248;GO:0044270;GO:0034641;GO:0015996;GO:0015994;GO:0051187;GO:0051186;GO:0046700;GO:0046483;GO:0006807;GO:0046149;GO:0042440;GO:0006787;GO:0006778;GO:0033015;GO:0033013;GO:0009507;GO:0005737;GO:0044444;GO:0005622;GO:0043231;GO:0043229;GO:0044424;GO:0043227;GO:0043226;GO:0009536;GO:0016491	red chlorophyll catabolite reductase [Oryza sativa Japonica Group] &gt;XP_025876471.1 red chlorophyll catabolite reductase [Oryza sativa Japonica Group] &gt;AEW31180.1 red chlorophyll catabolite reductase 2 [Oryza sativa Japonica Group] &gt;KAB8112588.1 hypothetical protein EE612_051158 [Oryza sativa] &gt;KAF2913395.1 hypothetical protein DAI22_10g081500 [Oryza sativa Japonica Group]	8
LOC9266828	NA	NA	3.84986	1.59947	3.40937	4.29862	0.954395	0.772064	0.70021	1.34432	1.42933	0.857332	0.57009	0.844265	1.55087	0.714592	0.848484	NA	NA	NA	8
LOC4347860	LOC_Os09g38920	Os09g0562700	11.5487	6.15037	10.3117	7.28612	5.25079	3.4055	3.88895	3.87965	3.03755	1.82071	1.40385	1.96302	3.1736	4.98123	1.56786	NA	GO:0006508;GO:0004197;GO:0008234;GO:0004175;GO:0008233	ervatamin-B [Oryza sativa Japonica Group] &gt;KAF2917537.1 hypothetical protein DAI22_09g199900 [Oryza sativa Japonica Group]	8
LOC4345833	LOC_Os08g37250	Os08g0477500	2.43066	2.65603	3.63655	1.6202	2.10331	0.302161	1.58191	0.716395	0.981155	0.491073	0.163008	0.279534	0.498985	1.22357	0.244116	NA	GO:0006629	patatin-like protein 2 [Oryza sativa Japonica Group] &gt;A2YW91.1 RecName: Full=Patatin-like protein 2 [Oryza sativa Indica Group] &gt;Q6ZJD3.1 RecName: Full=Patatin-like protein 2; Short=OsPLP2 [Oryza sativa Japonica Group] &gt;EAZ07352.1 hypothetical protein OsI_29602 [Oryza sativa Indica Group] &gt;EAZ43081.1 hypothetical protein OsJ_27671 [Oryza sativa Japonica Group] &gt;KAF2920116.1 hypothe…	8
LOC4349229	LOC_Os10g39000	Os10g0534400	5.48274	5.99031	6.99551	3.37025	4.62263	1.59493	2.95391	1.59984	2.61131	2.32006	1.52163	2.29309	1.94346	0.767497	1.07459	NA	NA	uncharacterized protein LOC4349229 [Oryza sativa Japonica Group] &gt;EEC67359.1 hypothetical protein OsI_34459 [Oryza sativa Indica Group] &gt;KAB8113459.1 hypothetical protein EE612_052463 [Oryza sativa] &gt;ABB47929.1 expressed protein [Oryza sativa Japonica Group] &gt;KAF2914557.1 hypothetical protein DAI22_10g172200 [Oryza sativa Japonica Group] &gt;BAF27074.1 Os10g0534400 [Oryza sativa Japon…	8
LOC4341991	LOC_Os06g49050	Os06g0704000	1.75676	1.10446	1.57421	0.913962	1.06398	0.40661	0.73149	0.428541	0.582713	0.814472	0.586235	0.448085	0.520378	0.539398	0.513916	NA	NA	uncharacterized protein LOC4341991 isoform X1 [Oryza sativa Japonica Group]	17
LOC4329477	LOC_Os02g31140	Os02g0516400	1.01285	2.36493	1.05933	3.16702	2.77952	7.10106	3.11838	5.1627	2.93654	3.99679	5.91365	6.14903	5.06926	5.76601	5.76507	NA	GO:0005515	NA	9
LOC107281500	NA	NA	1.29737	1.65126	1.25827	0.484861	1.16505	1.04224	0.490636	0.346259	0.866611	0.546197	0.811919	0.571223	0.656497	0.682403	0.563095	NA	NA	RNA exonuclease 4 [Oryza sativa Japonica Group] &gt;KAF2947947.1 hypothetical protein DAI22_01g005900 [Oryza sativa Japonica Group] &gt;BAB16921.1 hypothetical protein [Oryza sativa Japonica Group] &gt;BAB78612.1 hypothetical protein [Oryza sativa Japonica Group]	17
LOC4350437	NA	NA	1.64595	1.86466	1.31555	2.93504	2.4798	4.60393	2.97874	4.45418	4.73371	6.40125	8.72563	8.7994	5.95971	6.54892	9.20213	K19828	NA	short integuments 2, mitochondrial [Oryza sativa Japonica Group] &gt;KAB8115165.1 hypothetical protein EE612_055315 [Oryza sativa] &gt;AAX92774.1 short integuments 2 [Oryza sativa Japonica Group] &gt;ABA93318.1 GTP-binding proteins, putative, expressed [Oryza sativa Japonica Group] &gt;EEE60475.1 hypothetical protein OsJ_13737 [Oryza sativa Japonica Group] &gt;KAF2910729.1 hypothetical protein DA…	20
LOC107276043	LOC_Os05g25480	Os05g0319100	4.57882	9.16126	10.2956	6.00077	7.23134	4.71456	4.41789	2.92938	2.35924	2.22185	2.83047	2.59959	4.89709	3.13136	1.26826	K19355	GO:0005975	putative mannan endo-1,4-beta-mannosidase 5 [Oryza sativa Japonica Group] &gt;KAF2930178.1 hypothetical protein DAI22_05g113300 [Oryza sativa Japonica Group]	8
LOC4338457	LOC_Os05g27050	Os05g0336200	2.90004	1.4179	3.33682	1.87894	1.73988	1.53531	1.01439	1.05594	1.14193	0.83906	0.758179	0.526874	1.09012	0.791884	0.990294	K14638	GO:0051234;GO:0051179;GO:0006857;GO:0015833;GO:0006810;GO:0005623;GO:0044464;GO:0016020;GO:0005215	protein NRT1/ PTR FAMILY 5.1 isoform X1 [Oryza sativa Japonica Group] &gt;KAF2930265.1 hypothetical protein DAI22_05g121300 [Oryza sativa Japonica Group]	8
LOC4340949	LOC_Os06g23210	Os06g0339800	2.20115	3.86436	2.11441	3.36874	4.49203	7.38664	5.01172	6.68475	8.56494	9.20916	10.396	9.01952	5.92162	7.58673	13.9714	K02907	GO:0009058;GO:0044249;GO:0034645;GO:0044260;GO:0044267;GO:0010467;GO:0009059;GO:0019538;GO:0006412;GO:0005737;GO:0044444;GO:0005622;GO:0043232;GO:0043229;GO:0044446;GO:0044424;GO:0015934;GO:0032991;GO:0043228;GO:0043226;GO:0044422;GO:0030529;GO:0005840;GO:0003735;GO:0005198	uncharacterized protein LOC4340949 [Oryza sativa Japonica Group] &gt;KAF2926651.1 hypothetical protein DAI22_06g144100 [Oryza sativa Japonica Group] &gt;BAD61538.1 ribosomal protein L30p-like [Oryza sativa Japonica Group] &gt;BAD61754.1 ribosomal protein L30p-like [Oryza sativa Japonica Group] &gt;BAF19476.2 Os06g0339800 [Oryza sativa Japonica Group] &gt;BAS97613.1 Os06g0339800 [Oryza sativa Japo…	20
LOC4338325	LOC_Os05g22990	Os05g0295900	1.56242	3.15395	1.76716	5.23549	2.6852	6.96015	3.17519	5.82472	7.03327	12.9088	12.9656	7.52428	5.5008	8.75381	12.5079	K16913	NA	proline-, glutamic acid- and leucine-rich protein 1 [Oryza sativa Japonica Group] &gt;KAB8098782.1 hypothetical protein EE612_028401 [Oryza sativa] &gt;KAF2930041.1 hypothetical protein DAI22_05g102000 [Oryza sativa Japonica Group] &gt;BAF17028.1 Os05g0295900 [Oryza sativa Japonica Group] &gt;BAG91699.1 unnamed protein product [Oryza sativa Japonica Group] &gt;BAS93189.1 Os05g0295900 [Oryza sativ…	16
LOC4331775	LOC_Os03g07480	Os03g0170900	40.0558	29.1606	56.4004	45.6095	27.4678	13.1669	23.3574	16.3903	12.4175	17.4308	9.31077	13.6251	6.74445	9.91327	10.2853	K15378	GO:0008643;GO:0015766;GO:0051234;GO:0051179;GO:0015772;GO:0015770;GO:0006810;GO:0005623;GO:0044464;GO:0016021;GO:0005887;GO:0031224;GO:0031226;GO:0016020;GO:0044425;GO:0005886;GO:0044459;GO:0015144;GO:0015154;GO:0022891;GO:0022892;GO:0008515;GO:0051119;GO:0022857;GO:0005215	NA	8
LOC4352781	LOC_Os12g41930	Os12g0613500	15.8553	23.1792	13.3662	27.0258	24.0149	49.1702	26.3717	53.4526	48.6773	52.6612	67.6784	44.2101	37.568	56.4735	88.9825	NA	NA	nucleolar and coiled-body phosphoprotein 1 [Oryza sativa Japonica Group] &gt;KAB8118194.1 hypothetical protein EE612_060915 [Oryza sativa] &gt;ABA99396.2 SRP40, C-terminal domain containing protein, expressed [Oryza sativa Japonica Group] &gt;KAF2908819.1 hypothetical protein DAI22_12g210300 [Oryza sativa Japonica Group] &gt;BAF30283.1 Os12g0613500 [Oryza sativa Japonica Group] &gt;BAG94987.1 unn…	20
LOC4350330	NA	NA	1.64308	2.71299	0.956785	3.61669	2.41571	3.38301	4.02548	4.90087	3.83676	5.39957	6.16274	3.9568	3.90542	5.49309	5.40385	NA	NA	uncharacterized protein LOC4350330 [Oryza sativa Japonica Group] &gt;AAX94920.1 Agenet domain, putative [Oryza sativa Japonica Group] &gt;KAF2910560.1 hypothetical protein DAI22_11g109300 [Oryza sativa Japonica Group]	20
LOC4330357	None	Os02g0686700	1.98554	3.26112	2.60963	4.55376	5.70106	5.83575	5.71917	5.04212	8.32655	6.62724	6.55161	6.12628	11.006	6.14235	4.35477	NA	NA	uncharacterized protein LOC4330357 [Oryza sativa Japonica Group] &gt;XP_052141683.1 FCS-Like Zinc finger 2-like [Oryza glaberrima] &gt;EEC73806.1 hypothetical protein OsI_08512 [Oryza sativa Indica Group] &gt;EEE57600.1 hypothetical protein OsJ_07969 [Oryza sativa Japonica Group] &gt;KAF2946402.1 hypothetical protein DAI22_02g291000 [Oryza sativa Japonica Group] &gt;BAD07580.1 unknown protein [Or…	20
LOC9268204	LOC_Os01g18620	Os01g0289900	1.35543	1.59011	2.15946	1.20724	0.835794	0.564396	0.793564	0.586929	0.762883	0.633872	0.797962	0.627205	0.750531	0.949691	1.19205	NA	NA	malonyl-coenzyme:anthocyanin 5-O-glucoside-6&apos;&apos;&apos;-O-malonyltransferase [Oryza sativa Japonica Group]	17
LOC112936592	LOC_Os10g40990	Os10g0559200	43.0947	20.7254	35.7989	24.535	25.7316	11.4726	18.5288	12.9162	10.6145	16.0715	9.60046	10.241	8.09239	9.14076	6.56191	NA	NA	S-norcoclaurine synthase 1-like [Oryza sativa Japonica Group]	8
LOC4334286	LOC_Os03g56400	Os03g0775400	0.739448	0.998455	0.678156	1.21318	1.39767	2.85586	1.90514	2.19217	1.71324	2.76081	4.35737	2.31817	2.10269	2.72478	4.67393	K23541	NA	pentatricopeptide repeat-containing protein At2g22070 [Oryza sativa Japonica Group] &gt;KAB8093797.1 hypothetical protein EE612_020748 [Oryza sativa] &gt;AAN65031.1 hypothetical protein [Oryza sativa Japonica Group] &gt;ABF99123.1 pentatricopeptide, putative, expressed [Oryza sativa Japonica Group] &gt;BAF13344.1 Os03g0775400 [Oryza sativa Japonica Group] &gt;BAG98031.1 unnamed protein product [O…	20
LOC4340176	LOC_Os06g06180	Os06g0155500	4.781	2.8786	6.04953	1.885	6.70515	2.23291	2.18296	2.11975	1.55469	1.43505	0.492002	1.70126	1.99594	1.6106	0.55515	NA	NA	NA	8
LOC4335812	LOC_Os04g34000	Os04g0416900	19.774	16.9801	22.0272	11.2138	13.2677	9.42087	11.6622	4.25634	9.06646	14.5442	11.7465	7.86099	7.85635	10.837	10.3938	K09480	GO:0009058;GO:0008152	digalactosyldiacylglycerol synthase 1, chloroplastic [Oryza sativa Japonica Group] &gt;EAZ30705.1 hypothetical protein OsJ_14764 [Oryza sativa Japonica Group] &gt;KAF2933931.1 hypothetical protein DAI22_04g123400 [Oryza sativa Japonica Group] &gt;KAF2933932.1 hypothetical protein DAI22_04g123400 [Oryza sativa Japonica Group] &gt;KAF2933933.1 hypothetical protein DAI22_04g123400 [Oryza sativa Japo…	17
LOC4334190	LOC_Os03g55310	Os03g0761000	19.908	37.2421	15.3607	38.857	32.6344	46.1064	34.1918	76.9748	62.2935	69.8252	69.156	73.1319	62.2698	63.604	92.5537	K15223	GO:0005623;GO:0044464;GO:0005622;GO:0043231;GO:0043229;GO:0044424;GO:0043227;GO:0005634;GO:0043226	upstream activation factor subunit UAF30 [Oryza sativa Japonica Group] &gt;XP_052145852.1 upstream activation factor subunit UAF30 [Oryza glaberrima] &gt;EAY91940.1 hypothetical protein OsI_13627 [Oryza sativa Indica Group] &gt;KAB8093686.1 hypothetical protein EE612_020596 [Oryza sativa] &gt;AAK63939.1 hypothetical protein [Oryza sativa Japonica Group] &gt;ABF99004.1 SWIB complex BAF60b domain-c…	20
LOC4342060	LOC_Os06g50040	Os06g0714300	13.7104	17.544	21.3915	13.0945	11.9506	6.00273	7.45035	8.55444	6.56912	7.09138	3.62961	6.32261	9.3951	6.58006	3.36228	K14488	NA	auxin-responsive protein SAUR32 [Oryza sativa Japonica Group] &gt;KAF2928480.1 hypothetical protein DAI22_06g281600 [Oryza sativa Japonica Group] &gt;BAD54110.1 auxin-induced protein-like [Oryza sativa Japonica Group] &gt;BAF20487.1 Os06g0714300 [Oryza sativa Japonica Group] &gt;BAG97924.1 unnamed protein product [Oryza sativa Japonica Group] &gt;BAS99480.1 Os06g0714300 [Oryza sativa Japonica Gro…	8
LOC4339151	LOC_Os05g40960	Os05g0488600	24.6575	18.4472	20.0508	11.8347	13.8981	4.36347	8.59551	8.28246	10.6709	5.86855	4.25811	3.53748	5.76296	5.3026	2.32217	NA	GO:0065007;GO:0009058;GO:0044249;GO:0034645;GO:0044260;GO:0010467;GO:0009059;GO:0006807;GO:0006139;GO:0019538;GO:0006508;GO:0050789;GO:0009889;GO:0031326;GO:0031323;GO:0050794;GO:0010468;GO:0010556;GO:0060255;GO:0019222;GO:0051171;GO:0019219;GO:0080090;GO:0003677;GO:0003676;GO:0008450	myb-related protein 2 isoform X1 [Oryza sativa Japonica Group] &gt;XP_015640414.1 myb-related protein 2 isoform X1 [Oryza sativa Japonica Group] &gt;XP_015640415.1 myb-related protein 2 isoform X1 [Oryza sativa Japonica Group] &gt;KAB8099957.1 hypothetical protein EE612_030294 [Oryza sativa] &gt;EEE64175.1 hypothetical protein OsJ_19007 [Oryza sativa Japonica Group] &gt;KAF2931371.1 hypothetical …	8
LOC4350713	LOC_Os11g35050	Os11g0552100	1.58445	2.47738	0.978647	3.39663	2.05053	3.83344	3.03471	4.60353	4.25799	9.93391	11.3687	5.60783	4.61495	10.9069	11.9705	NA	GO:0003677;GO:0003676	uncharacterized protein LOC4350713 isoform X1 [Oryza sativa Japonica Group] &gt;KAF2911275.1 hypothetical protein DAI22_11g164500 [Oryza sativa Japonica Group]	20
LOC4327917	NA	NA	3.0993	2.49937	3.75637	2.55899	1.50059	1.19881	1.36501	1.14792	1.55247	2.09754	1.44106	1.04979	0.83399	1.26349	0.90491	NA	NA	NA	17
LOC4333478	LOC_Os03g42480	Os03g0622600	5.50682	4.20682	3.4973	7.57922	4.70892	12.9524	6.86233	13.369	11.0816	14.4516	16.4798	16.5539	13.1525	11.2878	21.0406	NA	NA	uncharacterized protein LOC4333478 isoform X1 [Oryza sativa Japonica Group]	20
LOC4349217	LOC_Os10g38880	Os10g0532600	7.93422	12.7129	13.3385	5.38393	7.81074	2.85696	4.81219	2.95239	7.06438	5.82651	3.82765	5.52111	4.61022	3.25965	3.36672	NA	NA	transcription repressor OFP8-like [Oryza sativa Japonica Group] &gt;AAM88623.1 hypothetical protein [Oryza sativa Japonica Group] &gt;AAP54784.1 uncharacterized plant-specific domain TIGR01568 family protein, expressed [Oryza sativa Japonica Group] &gt;KAF2914542.1 hypothetical protein DAI22_10g171000 [Oryza sativa Japonica Group] &gt;BAF27063.1 Os10g0532600 [Oryza sativa Japonica Group] &gt;BAT1…	17
LOC4340618	LOC_Os06g13210	Os06g0239500	3.02288	2.76575	2.90627	3.49076	2.59091	1.24056	1.49002	1.12253	1.20706	1.18664	0.947425	0.867013	0.904423	1.06694	0.753947	K14638	GO:0051234;GO:0051179;GO:0006857;GO:0015833;GO:0006810;GO:0016020;GO:0005215	protein NRT1/ PTR FAMILY 5.8 [Oryza sativa Japonica Group] &gt;KAB8101915.1 hypothetical protein EE612_032999 [Oryza sativa] &gt;KAF2926015.1 hypothetical protein DAI22_06g095700 [Oryza sativa Japonica Group] &gt;BAD37875.1 putative oligopeptide transporter [Oryza sativa Japonica Group] &gt;BAD37912.1 putative oligopeptide transporter [Oryza sativa Japonica Group] &gt;BAF19175.1 Os06g0239500 [Ory…	12
LOC4341594	LOC_Os06g42770	Os06g0634100	0.5108	0.804375	0.3926	1.01812	1.26151	1.91492	1.20611	1.30568	1.45989	2.02113	2.93101	1.57929	1.10671	2.02793	2.88041	NA	GO:0009058;GO:0044249;GO:0034645;GO:0044237;GO:0009987;GO:0006259;GO:0006260;GO:0010467;GO:0009059;GO:0043170;GO:0008152;GO:0006807;GO:0006139;GO:0044238;GO:0006278;GO:0016070;GO:0006396;GO:0008380;GO:0005488;GO:0003824;GO:0034061;GO:0003676;GO:0016779;GO:0003964;GO:0003723;GO:0016740	nuclear intron maturase 4, mitochondrial isoform X1 [Oryza sativa Japonica Group] &gt;XP_015643430.1 nuclear intron maturase 4, mitochondrial isoform X1 [Oryza sativa Japonica Group] &gt;XP_015643432.1 nuclear intron maturase 4, mitochondrial isoform X1 [Oryza sativa Japonica Group] &gt;XP_025881972.1 nuclear intron maturase 4, mitochondrial isoform X1 [Oryza sativa Japonica Group] &gt;EAZ37729.1…	20
LOC4341573	LOC_Os06g42030	Os06g0625900	20.7249	17.5252	23.9017	16.3973	13.8862	6.06746	10.6646	7.68802	9.0468	7.29325	5.90832	4.56713	4.91437	4.11849	4.14444	K03549	GO:0006812;GO:0051234;GO:0006811;GO:0051179;GO:0030001;GO:0015672;GO:0006813;GO:0006810;GO:0016020;GO:0008324;GO:0022890;GO:0015075;GO:0046873;GO:0015077;GO:0015079;GO:0022891;GO:0022892;GO:0022857;GO:0005215	potassium transporter 10 [Oryza sativa Japonica Group] &gt;Q67VS5.1 RecName: Full=Potassium transporter 10; AltName: Full=OsHAK10 [Oryza sativa Japonica Group] &gt;KAF2927652.1 hypothetical protein DAI22_06g220900 [Oryza sativa Japonica Group] &gt;CAD20993.1 putative potasium transporter [Oryza sativa Japonica Group] &gt;BAD37744.1 putative potassium transporter KUP3p [Oryza sativa Japonica Group…	8
LOC4344671	LOC_Os08g05620	Os08g0152400	19.0434	14.6282	20.9218	10.6197	14.2586	7.23166	7.55737	7.32922	9.47187	7.59863	5.17192	6.51946	6.37516	4.68575	4.25086	K24184	GO:0006118;GO:0020037;GO:0005506;GO:0046872;GO:0004497;GO:0016491;GO:0046906;GO:0046914	cytochrome P450 89A2 [Oryza sativa Japonica Group] &gt;KAF2918114.1 hypothetical protein DAI22_08g033400 [Oryza sativa Japonica Group] &gt;BAC65385.1 putative cytochrome P450 [Oryza sativa Japonica Group] &gt;BAF22917.1 Os08g0152400 [Oryza sativa Japonica Group]	8
LOC4329781	None	Os02g0580900	14.7632	13.0272	18.7043	15.3128	11.7005	6.43737	8.42884	5.54354	6.49548	8.0695	4.43755	5.50693	4.04514	5.18619	2.56237	K14638	NA	protein NRT1/ PTR FAMILY 6.4 [Oryza sativa Japonica Group]	8
LOC4342285	LOC_Os07g03000	Os07g0121200	2.9659	3.22314	4.71625	2.59869	1.98996	0.908323	2.00459	1.26737	1.5321	2.23501	1.36819	1.61897	1.52587	1.47173	0.756315	K13420	GO:0044260;GO:0044237;GO:0009987;GO:0044267;GO:0006464;GO:0043170;GO:0043412;GO:0008152;GO:0006796;GO:0006793;GO:0016310;GO:0043687;GO:0044238;GO:0019538;GO:0006468;GO:0030554;GO:0032559;GO:0005524;GO:0005488;GO:0003824;GO:0016301;GO:0001882;GO:0000166;GO:0005515;GO:0004672;GO:0004674;GO:0004713;GO:0001883;GO:0017076;GO:0032555;GO:0032553;GO:0016740	receptor kinase-like protein Xa21 [Oryza sativa Japonica Group] &gt;KAB8104164.1 hypothetical protein EE612_036864 [Oryza sativa] &gt;EAZ38534.1 hypothetical protein OsJ_22922 [Oryza sativa Japonica Group] &gt;KAF2921248.1 hypothetical protein DAI22_07g016500 [Oryza sativa Japonica Group] &gt;KAF2921249.1 hypothetical protein DAI22_07g016500 [Oryza sativa Japonica Group] &gt;KAF2921250.1 hypothet…	17
LOC4334701	LOC_Os03g61960	Os03g0835900	36.2469	86.4068	42.9775	85.6057	66.1164	146.794	111.352	155.178	108.919	126.538	170.439	154.129	178.274	208.778	373.025	K02639	NA	ferredoxin-3, chloroplastic [Oryza sativa Japonica Group] &gt;XP_052148835.1 ferredoxin-3, chloroplastic-like [Oryza glaberrima] &gt;AIT99299.1 ferredoxin [Oryza sativa] &gt;EAY92480.1 hypothetical protein OsI_14217 [Oryza sativa Indica Group] &gt;AAR88570.1 putative ferredoxin [Oryza sativa Japonica Group] &gt;ABF99753.1 Ferredoxin-3, chloroplast precursor, putative, expressed [Oryza sativa Japo…	9
LOC4351213	LOC_Os11g47809	Os11g0704500	266.261	126.449	287.973	177.441	218.558	144.564	125.456	84.8129	94.2078	71.2555	77.7514	92.9748	96.1585	142.623	64.1864	NA	GO:0043169;GO:0043167;GO:0046872	NA	12
LOC4325384	LOC_Os01g72760	Os01g0957800	6.99495	5.89617	9.65895	5.51302	5.32618	1.98103	3.23649	3.55326	3.45002	2.84342	1.43844	2.19817	2.3086	2.74214	0.749618	NA	GO:0006118;GO:0003824;GO:0020037;GO:0005506;GO:0004497;GO:0016491;GO:0046906	NA	8
LOC9269830	LOC_Os02g40514	Os02g0618250	19.0196	41.783	22.2605	43.7392	35.172	72.906	37.5665	78.8476	70.7963	124.805	140.738	104.082	91.5984	88.1633	149.801	K11130	NA	H/ACA ribonucleoprotein complex subunit 3-like protein [Oryza sativa Japonica Group] &gt;XP_039810187.1 H/ACA ribonucleoprotein complex subunit 3-like protein [Panicum virgatum] &gt;XP_039849123.1 H/ACA ribonucleoprotein complex subunit 3-like protein [Panicum virgatum] &gt;XP_039850278.1 H/ACA ribonucleoprotein complex subunit 3-like protein [Panicum virgatum] &gt;XP_052143698.1 H/ACA ribonucleo…	20
LOC4341090	LOC_Os06g29800	Os06g0493801	0.5832	0.468714	0.410507	0.631562	0.817953	1.31552	0.620669	0.934419	0.997898	1.93491	1.78621	1.05455	1.23011	1.41919	1.94366	NA	NA	pentatricopeptide repeat-containing protein At4g13650 [Oryza sativa Japonica Group] &gt;XP_025882072.1 pentatricopeptide repeat-containing protein At4g13650 [Oryza sativa Japonica Group] &gt;XP_025882073.1 pentatricopeptide repeat-containing protein At4g13650 [Oryza sativa Japonica Group] &gt;XP_025882074.1 pentatricopeptide repeat-containing protein At4g13650 [Oryza sativa Japonica Group] &gt;XP…	20
LOC4338446	LOC_Os05g26840	Os05g0332600	7.59536	5.19353	9.11661	3.50568	6.01939	3.17252	4.33148	2.65167	2.9548	2.28317	1.73337	1.60769	3.08466	2.61972	1.17226	K06901	GO:0008150;GO:0051234;GO:0051179;GO:0006810;GO:0005575;GO:0016020;GO:0003674;GO:0005215	adenine/guanine permease AZG1 [Oryza sativa Japonica Group] &gt;KAF2930248.1 hypothetical protein DAI22_05g119700 [Oryza sativa Japonica Group]	8
LOC9272440	LOC_Os01g20860	Os01g0310100	32.3374	28.7213	36.388	19.6461	22.9573	14.0213	18.3362	9.99299	15.9148	18.6822	14.3162	9.47993	15.1102	16.7683	12.5952	K01115	NA	phospholipase D zeta 1 [Oryza sativa Japonica Group] &gt;KAF2949830.1 hypothetical protein DAI22_01g145600 [Oryza sativa Japonica Group]	17
LOC4347936	LOC_Os10g01060	Os10g0100500	15.7327	8.42999	14.1168	8.22354	11.2389	5.18155	7.28544	3.98401	6.19206	6.87593	6.529	3.68201	5.68066	5.58586	4.93583	NA	GO:0044260;GO:0044267;GO:0006464;GO:0043412;GO:0006796;GO:0006793;GO:0016310;GO:0043687;GO:0019538;GO:0032446;GO:0070647;GO:0006468;GO:0016567;GO:0005623;GO:0044464;GO:0005622;GO:0044424;GO:0032991;GO:0043234;GO:0000151;GO:0016881;GO:0030554;GO:0032559;GO:0005524;GO:0016301;GO:0016874;GO:0001882;GO:0000166;GO:0004672;GO:0004674;GO:0004713;GO:0001883;GO:0017076;GO:0032555;GO:0032553;GO:0019787;GO:…	U-box domain-containing protein 33 isoform X1 [Oryza sativa Japonica Group] &gt;ABB46563.2 U-box domain containing protein, expressed [Oryza sativa Japonica Group] &gt;KAF2912326.1 hypothetical protein DAI22_10g000300 [Oryza sativa Japonica Group] &gt;USI00150.1 putative protein kinase family protein [Oryza sativa Japonica Group] &gt;BAF25923.1 Os10g0100500 [Oryza sativa Japonica Group] &gt;BAT09…	8
LOC4331500	LOC_Os03g03790	Os03g0130100	40.4269	45.1466	65.8189	25.743	37.021	7.02653	26.8119	12.9697	29.4933	10.9515	10.5902	11.375	11.1979	7.17776	3.87543	K23618	NA	probable acyl-activating enzyme 12, peroxisomal [Oryza sativa Japonica Group] &gt;KAB8090031.1 hypothetical protein EE612_015092 [Oryza sativa] &gt;ABF93796.1 acyl-activating enzyme 11, putative, expressed [Oryza sativa Japonica Group] &gt;EAZ25459.1 hypothetical protein OsJ_09281 [Oryza sativa Japonica Group] &gt;KAF2937106.1 hypothetical protein DAI22_03g025600 [Oryza sativa Japonica Group] &gt…	8
LOC4331821	LOC_Os03g08140	Os03g0179000	2.93946	4.71935	2.41509	5.74926	4.43273	11.1164	4.85585	8.25158	9.41937	15.1818	20.3056	11.1306	8.24059	13.046	17.5228	K16609	GO:0044260;GO:0044237;GO:0006464;GO:0043170;GO:0043412;GO:0016881;GO:0016874;GO:0004835	tubulin--tyrosine ligase-like protein 12 isoform X1 [Oryza sativa Japonica Group] &gt;ABF94289.1 Tubulin-tyrosine ligase family protein, expressed [Oryza sativa Japonica Group] &gt;KAF2937592.1 hypothetical protein DAI22_03g061200 [Oryza sativa Japonica Group] &gt;KAF2937594.1 hypothetical protein DAI22_03g061200 [Oryza sativa Japonica Group] &gt;BAF11069.1 Os03g0179000 [Oryza sativa Japonica Gro…	16
LOC4325927	LOC_Os01g45900	Os01g0647000	5.12447	5.23224	7.74892	3.55845	4.40759	2.54744	3.04256	2.59518	2.70939	2.99737	2.03111	1.42731	2.03532	2.49967	1.45807	NA	NA	NA	8
LOC4346391	LOC_Os09g02270	Os09g0110300	59.3292	43.7222	83.8765	57.6815	55.1954	26.1447	36.6907	20.6796	28.9055	38.7121	23.2316	30.1503	27.4638	29.5076	23.7556	K07130	NA	cyclase-like protein 4 [Oryza sativa Japonica Group] &gt;Q6YX89.1 RecName: Full=Cyclase-like protein 4; Short=OsCYL4; Flags: Precursor [Oryza sativa Japonica Group] &gt;EEE69187.1 hypothetical protein OsJ_28368 [Oryza sativa Japonica Group] &gt;KAF2915095.1 hypothetical protein DAI22_09g005700 [Oryza sativa Japonica Group] &gt;BAD17540.1 cyclase-like protein [Oryza sativa Japonica Group] &gt;BAF2…	8
LOC4340927	LOC_Os06g22660	Os06g0332600	7.34363	10.5736	6.97353	11.5619	9.72373	17.4939	15.4862	19.8172	19.606	21.0778	21.735	20.0968	18.3306	18.5215	27.7757	NA	NA	uncharacterized protein LOC4340927 isoform X1 [Oryza sativa Japonica Group] &gt;XP_052159680.1 protein FERTILITY RESTORER RF2, mitochondrial-like isoform X1 [Oryza glaberrima] &gt;KAB8102344.1 hypothetical protein EE612_033824 [Oryza sativa] &gt;KAF2926618.1 hypothetical protein DAI22_06g141500 [Oryza sativa Japonica Group] &gt;BAD32895.1 unknown protein [Oryza sativa Japonica Group] &gt;BAD32964…	20
LOC4341523	NA	NA	0.628099	0.924982	0.579078	0.881142	1.01089	1.94133	1.63145	1.26254	1.78863	2.20147	3.36129	2.47014	1.50747	2.18573	3.1098	K23541	NA	putative pentatricopeptide repeat-containing protein At3g13770, mitochondrial [Oryza sativa Japonica Group] &gt;KAF2927542.1 hypothetical protein DAI22_06g213600 [Oryza sativa Japonica Group] &gt;BAD35524.1 selenium-binding protein-like [Oryza sativa Japonica Group] &gt;BAD35556.1 selenium-binding protein-like [Oryza sativa Japonica Group]	20
LOC4348007	LOC_Os10g03540	Os10g0124000	2.95851	5.26115	3.12999	6.28533	5.63554	12.8513	5.62129	10.2732	9.16008	23.9575	30.3957	21.7428	11.8482	17.5909	30.5393	K12845	GO:0044085;GO:0009987;GO:0022613;GO:0042254;GO:0005623;GO:0044464;GO:0005622;GO:0044424;GO:0032991;GO:0030529	13 kDa ribonucleoprotein-associated protein [Oryza sativa Japonica Group]	16
LOC107276789	LOC_Os06g39080	Os06g0590800	4.06168	6.4292	7.40318	1.0333	4.18007	1.93746	2.1902	2.52848	3.67457	1.17158	0.962538	0.884845	1.20755	0.068394	0.389083	NA	GO:0016740	UDP-glycosyltransferase 73B5 [Oryza sativa Japonica Group] &gt;KAB8102942.1 hypothetical protein EE612_035071 [Oryza sativa] &gt;KAF2927384.1 hypothetical protein DAI22_06g201400 [Oryza sativa Japonica Group] &gt;BAD32920.1 putative anthocyanin 3&apos;-glucosyltransferase [Oryza sativa Japonica Group] &gt;BAS98424.1 Os06g0590800 [Oryza sativa Japonica Group]	8
LOC4323840	LOC_Os01g73910	Os01g0970700	51.0051	25.0189	46.3414	25.6246	29.0455	15.1392	23.0592	17.5614	16.5881	9.47571	10.0208	9.27432	13.7204	13.0144	7.35034	NA	GO:0019538;GO:0006508;GO:0016020;GO:0004175;GO:0016787;GO:0004222;GO:0008237;GO:0008233	NA	8
LOC9272567	NA	NA	52.4349	28.4852	39.6774	14.6007	32.8265	15.2077	23.3499	17.2231	15.7429	14.5033	6.27044	5.69189	8.93172	4.31165	2.11571	NA	NA	NA	8
LOC4333336	LOC_Os03g38730	Os03g0583800	205.779	90.8692	152.506	116.132	77.5233	53.0281	77.195	69.3942	65.7485	49.7071	35.6133	32.2846	59.4177	38.6365	40.3831	K13348	GO:0005623;GO:0044464;GO:0016021;GO:0031224;GO:0016020;GO:0044425	uncharacterized protein LOC4333336 [Oryza sativa Japonica Group] &gt;KAB8092483.1 hypothetical protein EE612_018648 [Oryza sativa] &gt;AAS07184.1 putative peroxisomal membrane protein [Oryza sativa Japonica Group] &gt;ABF97327.1 peroxisomal membrane protein, putative, expressed [Oryza sativa Japonica Group] &gt;BAF12477.1 Os03g0583800 [Oryza sativa Japonica Group] &gt;BAG89204.1 unnamed protein p…	8
LOC4347054	LOC_Os09g24820	Os09g0414600	4.64596	4.14187	3.47274	6.94933	7.34829	11.6563	7.88406	10.7935	8.14799	9.82911	13.386	11.8475	10.9091	10.1008	14.5814	NA	GO:0065007;GO:0009058;GO:0044249;GO:0034645;GO:0044260;GO:0044237;GO:0009987;GO:0010467;GO:0009059;GO:0043170;GO:0008152;GO:0006807;GO:0006139;GO:0044238;GO:0050789;GO:0009889;GO:0031326;GO:0031323;GO:0050794;GO:0010468;GO:0010556;GO:0060255;GO:0019222;GO:0051171;GO:0019219;GO:0080090;GO:0003677;GO:0003676	zinc-finger homeodomain protein 9 [Oryza sativa Japonica Group] &gt;Q6ER21.2 RecName: Full=Zinc-finger homeodomain protein 9; Short=OsZHD9 [Oryza sativa Japonica Group] &gt;KAF2916175.1 hypothetical protein DAI22_09g098600 [Oryza sativa Japonica Group]	20
LOC4349145	LOC_Os10g37720	Os10g0521500	20.1625	15.002	22.8377	13.7596	15.9534	7.74677	10.8516	7.84084	8.48461	10.8533	6.14129	6.68623	8.53887	7.54687	4.86728	NA	NA	NA	8
LOC4334671	LOC_Os03g61600	Os03g0831500	15.0195	28.7323	14.742	29.4732	23.8767	45.2301	33.5826	48.5318	44.6273	75.9695	75.6828	54.1114	42.6054	49.1571	75.4905	K01933	NA	phosphoribosylformylglycinamidine cyclo-ligase, chloroplastic [Oryza sativa Japonica Group] &gt;EEC76458.1 hypothetical protein OsI_14182 [Oryza sativa Indica Group] &gt;KAB8094325.1 hypothetical protein EE612_021465 [Oryza sativa] &gt;AAO39864.1 putative 5&apos;-phosphoribosyl-5-aminoimidazole synthetase [Oryza sativa Japonica Group] &gt;AAP46245.1 putative 5&apos;-phosphoribosyl-5-aminoimidazol…	20
LOC9268032	LOC_Os09g37710	Os09g0549450	13.7955	14.158	15.355	10.192	11.1094	6.25577	6.76526	5.4927	8.43326	7.68871	6.33145	5.26224	6.61119	7.382	5.97926	NA	NA	protein NLP1-like isoform X1 [Oryza sativa Japonica Group] &gt;KAF2917403.1 hypothetical protein DAI22_09g188700 [Oryza sativa Japonica Group]	8
LOC4352482	LOC_Os12g36750	Os12g0554100	7.73067	8.62933	10.9148	4.42084	6.26079	3.42345	5.67328	3.23252	2.9723	3.05351	1.92329	2.18186	1.3092	0.688653	0.27655	K23877	NA	protein trichome birefringence-like 14 [Oryza sativa Japonica Group] &gt;XP_015618374.1 protein trichome birefringence-like 14 [Oryza sativa Japonica Group] &gt;XP_015618376.1 protein trichome birefringence-like 14 [Oryza sativa Japonica Group] &gt;XP_025877845.1 protein trichome birefringence-like 14 [Oryza sativa Japonica Group] &gt;XP_025877846.1 protein trichome birefringence-like 14 [Oryza s…	8
LOC4334314	None	Os03g0781200	0.997087	1.50976	0.679624	1.91619	2.26365	3.11031	1.98452	2.52333	2.34272	3.49085	4.16322	1.93593	1.90181	2.96418	3.3732	NA	NA	NA	16
LOC9269388	NA	NA	5.87007	6.30839	9.53787	9.10751	5.81502	2.56191	3.75076	3.19951	3.36379	5.78927	3.15778	1.81351	2.39298	3.86776	4.06114	NA	NA	NA	12
LOC4345590	LOC_Os08g32520	Os08g0420700	4.23074	4.43809	4.42682	1.8495	3.45757	1.54926	2.64777	1.54078	1.9947	3.05518	1.57294	3.0919	1.85734	2.357	0.892313	NA	NA	uncharacterized protein LOC4345590 [Oryza sativa Japonica Group] &gt;EAZ07026.1 hypothetical protein OsI_29274 [Oryza sativa Indica Group] &gt;EAZ42765.1 hypothetical protein OsJ_27345 [Oryza sativa Japonica Group] &gt;BAC24949.1 hypothetical protein [Oryza sativa Japonica Group] &gt;BAC99452.1 hypothetical protein [Oryza sativa Japonica Group] &gt;BAF23733.1 Os08g0420700 [Oryza sativa Japonica G…	17
LOC4343888	LOC_Os07g42220	Os07g0613800	9.10998	7.19132	11.1326	9.70117	7.8494	6.45038	4.2092	3.76092	5.27203	4.86083	3.86138	5.21533	4.46741	3.94204	2.83769	NA	NA	uncharacterized protein LOC4343888, partial [Oryza sativa Japonica Group]	12
LOC4342383	LOC_Os07g05010	Os07g0143200	39.954	31.9904	48.9233	27.2238	34.2095	15.8636	20.5071	18.9679	17.8905	18.1103	10.8963	12.7992	11.45	11.4748	10.3188	K16189	GO:0065007;GO:0044249;GO:0034645;GO:0010467;GO:0009059;GO:0006807;GO:0006139;GO:0050789;GO:0009889;GO:0031326;GO:0031323;GO:0050794;GO:0010468;GO:0010556;GO:0060255;GO:0019222;GO:0051171;GO:0019219;GO:0080090;GO:0043231;GO:0043229;GO:0044424;GO:0043227;GO:0005634;GO:0043226;GO:0030528	transcription factor PHYTOCHROME INTERACTING FACTOR-LIKE 13-like isoform X1 [Oryza sativa Japonica Group] &gt;XP_015648044.1 transcription factor PHYTOCHROME INTERACTING FACTOR-LIKE 13-like isoform X1 [Oryza sativa Japonica Group] &gt;XP_015648045.1 transcription factor PHYTOCHROME INTERACTING FACTOR-LIKE 13-like isoform X1 [Oryza sativa Japonica Group] &gt;KAF2921402.1 hypothetical protein DAI22…	8
LOC4348488	LOC_Os10g22980	Os10g0376200	40.3191	49.3889	61.6899	35.0195	39.0926	32.3926	21.852	20.8568	31.3257	24.5068	24.351	24.1845	25.0863	19.3354	16.7199	NA	GO:0005488;GO:0005515	uncharacterized protein LOC4348488 [Oryza sativa Japonica Group] &gt;XP_015614409.1 uncharacterized protein LOC4348488 [Oryza sativa Japonica Group] &gt;AAM08533.1 Putative protein with similarityto protein phosphatase PP1 regulatory subunit [Oryza sativa Japonica Group] &gt;AAP53423.1 Leucine Rich Repeat family protein, expressed [Oryza sativa Japonica Group] &gt;ABB47376.1 Leucine Rich Repeat f…	8
LOC4340530	LOC_Os06g11980	Os06g0223700	61.8831	61.0224	68.0973	45.2205	47.8401	21.7185	33.6464	18.4565	40.1791	37.4487	25.0734	25.6137	23.7097	27.6361	25.5197	NA	NA	NA	8
LOC4332439	LOC_Os03g17200	Os03g0280400	3.66989	3.88276	4.24431	10.0601	4.35351	12.0404	6.14409	11.8239	7.23354	14.2326	16.9174	16.1345	13.2997	23.7987	21.8624	NA	NA	uncharacterized protein LOC4332439 [Oryza sativa Japonica Group] &gt;XP_052148214.1 uncharacterized protein LOC127767049 [Oryza glaberrima] &gt;EAY89494.1 hypothetical protein OsI_11026 [Oryza sativa Indica Group] &gt;ABF95301.1 uncharacterized plant-specific domain TIGR01589 family protein, expressed [Oryza sativa Japonica Group] &gt;EAZ26474.1 hypothetical protein OsJ_10363 [Oryza sativa Japoni…	2
LOC4349817	LOC_Os11g05660	Os11g0155100	44.6377	34.2699	34.5613	16.6192	33.0156	12.171	23.4258	14.9166	16.0626	16.441	8.52687	10.4926	11.9996	4.21349	3.2321	NA	NA	NA	8
LOC4328993	LOC_Os02g17350	Os02g0273700	22.6543	13.5853	23.2362	16.1406	13.4906	5.83782	11.5021	8.27567	9.0009	5.02588	5.23864	3.87923	5.45463	6.78696	3.49661	NA	GO:0051641;GO:0070727;GO:0009987;GO:0034613;GO:0051234;GO:0051649;GO:0045184;GO:0006886;GO:0046907;GO:0051179;GO:0033036;GO:0008104;GO:0015031;GO:0006810;GO:0005623;GO:0044464;GO:0005622	TOM1-like protein 9 [Oryza sativa Japonica Group] &gt;EEC72896.1 hypothetical protein OsI_06718 [Oryza sativa Indica Group] &gt;KAB8086809.1 hypothetical protein EE612_010374 [Oryza sativa] &gt;KAF2944163.1 hypothetical protein DAI22_02g121100 [Oryza sativa Japonica Group] &gt;KAF2944164.1 hypothetical protein DAI22_02g121100 [Oryza sativa Japonica Group] &gt;BAD21829.1 putative VHS domain-contai…	8
LOC4345281	LOC_Os08g23730	Os08g0326600	19.2349	25.9613	16.4026	36.0583	31.2673	51.7827	34.6698	47.6643	48.1968	80.0365	85.6244	68.9792	47.6031	58.256	87.6834	K01951	GO:0009308;GO:0009058;GO:0019752;GO:0044106;GO:0006520;GO:0044249;GO:0042180;GO:0044237;GO:0034641;GO:0009987;GO:0010467;GO:0009064;GO:0006541;GO:0006177;GO:0046037;GO:0046483;GO:0043170;GO:0008152;GO:0034660;GO:0034470;GO:0006807;GO:0006139;GO:0055086;GO:0009124;GO:0009123;GO:0006753;GO:0009165;GO:0009117;GO:0006082;GO:0043436;GO:0044238;GO:0009127;GO:0009126;GO:0006164;GO:0006163;GO:0009168;GO:…	NA	16
LOC4349391	LOC_Os10g41260	Os10g0562100	144.866	88.2212	131.513	69.5644	92.2923	44.4432	68.9902	49.7057	58.3678	47.8259	27.1327	35.0357	34.3005	32.4329	18.6756	NA	GO:0003677	NA	8
LOC4345480	LOC_Os08g30210	Os08g0392100	4.96515	5.8067	5.65637	3.92727	4.67853	2.78086	2.51414	2.55516	2.91251	2.86741	1.40987	2.24288	2.14091	1.8624	0.994883	NA	NA	NA	8
LOC4344750	LOC_Os08g07010	Os08g0167000	6.42906	5.96292	9.22901	4.81964	4.90301	3.08903	2.58518	4.41242	3.65579	4.31464	4.56448	2.36854	2.97641	3.30584	2.82209	K01992	GO:0030554;GO:0032559;GO:0043176;GO:0016597;GO:0016887;GO:0005524;GO:0005488;GO:0031406;GO:0003824;GO:0016787;GO:0017111;GO:0001882;GO:0031177;GO:0001883;GO:0017076;GO:0032555;GO:0016462;GO:0032553;GO:0019842	ABC transporter G family member 14 [Oryza sativa Japonica Group] &gt;BAC99536.1 putative ABC transporter AbcG1 [Oryza sativa Japonica Group] &gt;BAC99846.1 putative ABC transporter AbcG1 [Oryza sativa Japonica Group] &gt;BAT03991.1 Os08g0167000 [Oryza sativa Japonica Group]	17
LOC4339240	LOC_Os05g42250	Os05g0502000	6.42451	6.28449	11.5752	4.71485	5.9719	3.41744	4.06955	4.17338	3.57402	4.66959	3.10896	3.4671	3.66039	2.20707	2.80286	K05391	GO:0051234;GO:0006811;GO:0051179;GO:0006810;GO:0016020;GO:0015267;GO:0005216;GO:0015075;GO:0022803;GO:0022838;GO:0022891;GO:0022892;GO:0022857;GO:0005215	cyclic nucleotide-gated ion channel 4 [Oryza sativa Japonica Group] &gt;KAB8100087.1 hypothetical protein EE612_030462 [Oryza sativa] &gt;AAU90233.1 putative cyclic nucleotide gated ion channel [Oryza sativa Japonica Group] &gt;KAF2931507.1 hypothetical protein DAI22_05g204100 [Oryza sativa Japonica Group] &gt;BAF17887.1 Os05g0502000 [Oryza sativa Japonica Group] &gt;BAS94776.1 Os05g0502000 [Oryz…	8
LOC4335977	LOC_Os04g37500	Os04g0447800	19.3129	38.6113	39.2213	22.3818	24.2128	15.4825	16.5634	17.1686	13.1589	16.1315	10.8467	14.847	22.3974	18.1649	11.4725	K01580	GO:0009308;GO:0019752;GO:0044106;GO:0006520;GO:0042180;GO:0044237;GO:0034641;GO:0009987;GO:0006536;GO:0009064;GO:0008152;GO:0006807;GO:0006082;GO:0043436;GO:0044238;GO:0044281;GO:0006519;GO:0005488;GO:0016830;GO:0016831;GO:0003824;GO:0048037;GO:0004351;GO:0016829;GO:0030170;GO:0070279;GO:0019842	glutamate decarboxylase 4 [Oryza sativa Japonica Group] &gt;EEC77364.1 hypothetical protein OsI_16074 [Oryza sativa Indica Group] &gt;KAB8095497.1 hypothetical protein EE612_023604 [Oryza sativa] &gt;KAF2934221.1 hypothetical protein DAI22_04g146500 [Oryza sativa Japonica Group] &gt;CAD40877.2 OSJNBa0064H22.6 [Oryza sativa Japonica Group] &gt;CAH67194.1 OSIGBa0152K17.6 [Oryza sativa]	17
LOC9266680	LOC_Os02g40110	Os02g0614700	1.11138	1.48118	1.88157	0.9204	1.45552	0.432334	0.79389	0.557261	0.833891	0.59141	0.535999	0.540275	0.463286	0.288466	0.261362	NA	NA	uncharacterized protein LOC9266680 [Oryza sativa Japonica Group] &gt;BAF09342.1 Os02g0614700 [Oryza sativa Japonica Group]	8
LOC4332183	NA	NA	22.2138	42.3373	39.4305	42.9117	43.1905	29.8563	19.5958	14.5247	17.0015	17.8865	24.0614	13.7865	14.1213	17.2133	16.4376	K14638	NA	protein NRT1/ PTR FAMILY 8.3 isoform X1 [Oryza sativa Japonica Group] &gt;XP_015632222.1 protein NRT1/ PTR FAMILY 8.3 isoform X1 [Oryza sativa Japonica Group] &gt;XP_015632224.1 protein NRT1/ PTR FAMILY 8.3 isoform X1 [Oryza sativa Japonica Group] &gt;ABF94837.1 POT family protein, expressed [Oryza sativa Japonica Group] &gt;ABF94839.1 POT family protein, expressed [Oryza sativa Japonica Group] &…	12
LOC4348797	LOC_Os10g31864	Os10g0456950	2.39003	3.9557	2.97397	6.42528	5.68538	8.27313	4.79289	7.1421	7.44429	17.1995	14.3153	3.94608	3.74358	8.3528	15.7682	K14572	GO:0065007;GO:0034645;GO:0010467;GO:0009059;GO:0006139;GO:0050789;GO:0009889;GO:0031326;GO:0031323;GO:0050794;GO:0010468;GO:0010556;GO:0060255;GO:0019222;GO:0051171;GO:0019219;GO:0080090;GO:0051252;GO:0032774;GO:0016070;GO:0016887;GO:0016787;GO:0017111;GO:0005515;GO:0016462;GO:0008134	midasin isoform X1 [Oryza sativa Japonica Group]	16
LOC107278641	LOC_Os08g40410	Os08g0515400	4.94311	6.21025	5.14684	3.49422	3.85367	2.49063	2.87455	1.82521	3.32837	2.12901	1.50425	3.09535	1.85679	1.83318	2.72617	NA	NA	ACT domain-containing protein ACR7 [Oryza sativa Japonica Group] &gt;KAF2920480.1 hypothetical protein DAI22_08g211801 [Oryza sativa Japonica Group]	8
LOC4334792	LOC_Os03g63310	Os03g0850200	20.9537	11.6862	20.6156	12.3697	13.0693	6.75871	7.59442	10.2283	8.95571	7.53819	4.07115	3.79708	6.84889	8.36202	4.39712	K13029	GO:0006118;GO:0005509;GO:0043169;GO:0020037;GO:0043167;GO:0005506;GO:0046872;GO:0004497;GO:0016491;GO:0046906;GO:0046914	4-hydroxyphenylacetaldehyde oxime monooxygenase [Oryza sativa Japonica Group] &gt;AAO20056.1 putative cytochrome P450 protein [Oryza sativa Japonica Group] &gt;AAO37955.1 putative cytochrome P450 [Oryza sativa Japonica Group] &gt;ABF99915.1 Cytochrome P450 71E1, putative, expressed [Oryza sativa Japonica Group] &gt;EAZ29315.1 hypothetical protein OsJ_13376 [Oryza sativa Japonica Group] &gt;KAF294…	8
LOC4329698	LOC_Os02g35660	Os02g0564700	2.04987	2.59683	2.56858	1.92088	2.14849	0.74394	1.27006	1.15224	1.13841	1.25802	0.768432	0.859971	1.38013	1.62763	0.754583	NA	GO:0065007;GO:0009058;GO:0044249;GO:0034645;GO:0044260;GO:0010467;GO:0009059;GO:0006807;GO:0006139;GO:0050789;GO:0009889;GO:0031326;GO:0031323;GO:0050794;GO:0010468;GO:0010556;GO:0060255;GO:0019222;GO:0051171;GO:0019219;GO:0080090;GO:0005622;GO:0043231;GO:0043229;GO:0044424;GO:0043227;GO:0005634;GO:0043226;GO:0030528	transcription factor bHLH68 [Oryza sativa Japonica Group] &gt;KAB8087536.1 hypothetical protein EE612_011840 [Oryza sativa] &gt;EEE57212.1 hypothetical protein OsJ_07173 [Oryza sativa Japonica Group] &gt;KAF2945368.1 hypothetical protein DAI22_02g212400 [Oryza sativa Japonica Group] &gt;BAD15821.1 putative bHLH transcription factor PTF1 [Oryza sativa Japonica Group] &gt;BAH01152.1 unnamed protein…	8
LOC4344285	LOC_Os07g48090	Os07g0678300	43.6099	63.5519	65.3383	26.4203	40.0311	35.1432	32.1262	25.2957	27.4169	23.8172	27.0572	34.9673	31.9303	20.9287	29.6165	NA	GO:0065007;GO:0044237;GO:0009987;GO:0006464;GO:0043170;GO:0043412;GO:0008152;GO:0006796;GO:0006793;GO:0016310;GO:0043687;GO:0044238;GO:0006468;GO:0050789;GO:0050794;GO:0023052;GO:0007165;GO:0023060;GO:0023046;GO:0030554;GO:0032559;GO:0005524;GO:0003824;GO:0016301;GO:0001882;GO:0004672;GO:0004674;GO:0004713;GO:0001883;GO:0032555;GO:0032553	NA	17
LOC4327916	None	Os01g0286100	32.7619	25.9301	36.246	24.4883	21.3717	8.31347	18.0591	10.5784	18.2923	16.7198	10.0396	10.4475	9.19957	8.92827	9.0606	K12126	NA	transcription factor PHYTOCHROME INTERACTING FACTOR-LIKE 15-like isoform X1 [Oryza sativa Japonica Group]	8
LOC4352285	LOC_Os12g31850	Os12g0502800	54.7469	48.6996	62.2145	33.8833	36.7116	28.3195	25.3457	27.2182	33.26	23.6856	22.768	21.6078	33.4694	32.1713	21.3137	NA	NA	ureide permease 2 isoform X1 [Oryza sativa Japonica Group] &gt;ABA98643.2 Ureide permease 2, putative, expressed [Oryza sativa Japonica Group] &gt;EEC69331.1 hypothetical protein OsI_38433 [Oryza sativa Indica Group] &gt;EEE53264.1 hypothetical protein OsJ_36199 [Oryza sativa Japonica Group] &gt;KAF2907938.1 hypothetical protein DAI22_12g138300 [Oryza sativa Japonica Group]	17
LOC4327369	LOC_Os01g62060	Os01g0837600	73.8737	45.3112	64.8145	73.2736	33.8475	20.4563	31.8341	27.2943	34.2298	20.3451	6.67012	11.9021	20.9838	13.946	8.03094	NA	GO:0008150;GO:0005575;GO:0003674	NA	8
LOC4342750	LOC_Os07g12320	Os07g0224900	5.29392	6.68482	3.56138	6.06181	5.60036	9.68841	7.52857	12.7312	11.5168	14.9322	14.5107	12.2924	8.87356	12.321	18.589	K14549	NA	protein SLOW WALKER 1 [Oryza sativa Japonica Group] &gt;KAB8104810.1 hypothetical protein EE612_037971 [Oryza sativa] &gt;KAF2922008.1 hypothetical protein DAI22_07g078300 [Oryza sativa Japonica Group] &gt;USI01067.1 WD domain, G-beta repeat domain-containing protein [Oryza sativa Japonica Group] &gt;BAC10228.1 transducin /WD-40 repeat protein family-like protein [Oryza sativa Japonica Group] &gt…	20
LOC107277707	LOC_Os11g01836	Os11g0109600	0.673806	0.676349	0.582376	1.04236	1.29462	1.84232	1.13904	1.23995	1.57126	2.45978	2.9373	1.8103	1.64578	1.7923	2.63444	K23541	NA	putative pentatricopeptide repeat-containing protein At3g08820 [Oryza sativa Japonica Group] &gt;ABG22332.1 vegetative storage protein, putative [Oryza sativa Japonica Group] &gt;KAB8113962.1 hypothetical protein EE612_053130 [Oryza sativa] &gt;BAT12351.1 Os11g0109600 [Oryza sativa Japonica Group]	16
LOC4344327	LOC_Os07g48596	Os07g0685300	11.227	8.92959	11.2881	7.03042	7.78201	5.62253	3.99234	5.79506	6.30734	7.91709	4.1334	6.61542	5.53339	4.88013	4.84633	NA	GO:0065007;GO:0009058;GO:0044249;GO:0034645;GO:0044260;GO:0010467;GO:0009059;GO:0006807;GO:0006139;GO:0006508;GO:0050789;GO:0009889;GO:0031326;GO:0031323;GO:0050794;GO:0010468;GO:0010556;GO:0060255;GO:0019222;GO:0051171;GO:0019219;GO:0080090;GO:0003677;GO:0003676;GO:0008450	myb-related protein 1 isoform X1 [Oryza sativa Japonica Group] &gt;XP_052160854.1 myb-related protein 1-like isoform X1 [Oryza glaberrima] &gt;KAF2924572.1 hypothetical protein DAI22_07g277500 [Oryza sativa Japonica Group]	17
LOC9269043	LOC_Os11g39010	Os11g0603100	0	0	0	0.899497	0.934942	1.71136	1.94418	1.63708	1.07403	0.573704	0.392828	0.660369	1.08766	0.729176	0.504204	NA	NA	uncharacterized protein LOC9269043 isoform X1 [Oryza sativa Japonica Group] &gt;ABA94609.1 hypothetical protein LOC_Os11g39010 [Oryza sativa Japonica Group] &gt;EAY81470.1 hypothetical protein OsI_36644 [Oryza sativa Indica Group] &gt;EAZ18877.1 hypothetical protein OsJ_34418 [Oryza sativa Japonica Group] &gt;BAH95371.1 Os11g0603100 [Oryza sativa Japonica Group]	5
LOC9268395	LOC_Os09g33640	Os09g0511200	0	0	0	1.45453	1.42297	0.614142	3.73295	0.789572	1.32243	0.463679	0.284514	0.127055	1.30352	0.864017	0.824026	NA	NA	uncharacterized protein LOC9268395 [Oryza sativa Japonica Group] &gt;BAT08909.1 Os09g0511200 [Oryza sativa Japonica Group]	5
LOC107277391	LOC_Os09g31462	Os09g0491884	0	0	0	1.14921	1.47755	2.1711	3.71686	2.42991	0.860249	0.712603	0.852991	0.186615	1.72585	1.11145	0.607449	NA	NA	uncharacterized protein LOC107277391 [Oryza sativa Japonica Group] &gt;KAF2916816.1 hypothetical protein DAI22_09g148000 [Oryza sativa Japonica Group] &gt;BAT08741.1 Os09g0491884 [Oryza sativa Japonica Group]	5
LOC4329329	LOC_Os02g26810	Os02g0467600	0	0	0	0.460207	0.243781	1.1551	0.959256	0.226711	0.381823	0	0.49927	0.092061	0.31466	0.0759	0.895847	K00487	GO:0006118;GO:0005488;GO:0003824;GO:0043169;GO:0020037;GO:0043167;GO:0005506;GO:0046872;GO:0004497;GO:0016491;GO:0046906;GO:0046914	cytochrome P450 CYP73A100 [Oryza sativa Japonica Group] &gt;KAB8087229.1 hypothetical protein EE612_011224 [Oryza sativa] &gt;KAF2944731.1 hypothetical protein DAI22_02g164700 [Oryza sativa Japonica Group] &gt;BAD19571.1 putative cinnamate 4-hydroxylase [Oryza sativa Japonica Group] &gt;BAF08733.1 Os02g0467600 [Oryza sativa Japonica Group] &gt;BAS78596.1 Os02g0467600 [Oryza sativa Japonica Group]	5
LOC4351514	LOC_Os12g05440	Os12g0150200	0.09383	0	0.03907	2.9368	7.94005	5.5798	21.9911	10.8492	5.02128	0.550211	2.72924	0.383596	5.71003	2.3203	1.74445	K20624	GO:0006118;GO:0043169;GO:0020037;GO:0043167;GO:0005506;GO:0046872;GO:0004497;GO:0016491;GO:0046906;GO:0046914	NA	1
LOC107277192	LOC_Os05g44090	Os05g0517100	0	0	0	0.721134	0.139942	0.45245	0.130266	0.888396	0.756616	0.309009	1.04827	0.794226	0.889944	1.2353	0.892939	NA	GO:0008150;GO:0005575;GO:0003674	serine/arginine repetitive matrix protein 3 [Oryza sativa Japonica Group] &gt;KAB8100194.1 hypothetical protein EE612_030639 [Oryza sativa] &gt;KAF2931651.1 hypothetical protein DAI22_05g227500 [Oryza sativa Japonica Group] &gt;BAS94897.1 Os05g0517100 [Oryza sativa Japonica Group]	20
LOC4348531	LOC_Os10g25230	Os10g0391400	0.307961	0.161008	0.167558	28.7777	40.7231	17.691	68.5009	34.0676	31.1351	7.14695	9.8258	4.26086	25.3407	11.7516	7.68507	K13464	NA	protein TIFY 11e [Oryza sativa Japonica Group] &gt;A2Z6V6.1 RecName: Full=Protein TIFY 11e [Oryza sativa Indica Group] &gt;Q7XEZ6.1 RecName: Full=Protein TIFY 11e; Short=OsTIFY11e; AltName: Full=Jasmonate ZIM domain-containing protein 13; Short=OsJAZ13 [Oryza sativa Japonica Group] &gt;KAB8112604.1 hypothetical protein EE612_051183 [Oryza sativa] &gt;AAP53563.1 ZIM motif family protein, expressed…	5
LOC107277927	LOC_Os08g08850	Os08g0187900	0.426388	0.203466	0.606904	0	0	0.049653	0	0	0	0	0	0	0.02206	0.047836	0	K20417	GO:0065007;GO:0044260;GO:0044267;GO:0006464;GO:0043412;GO:0043687;GO:0019538;GO:0050789;GO:0060255;GO:0019222;GO:0080090;GO:0051246;GO:0016881;GO:0016874;GO:0019787	fatty acid desaturase 4, chloroplastic [Oryza sativa Japonica Group] &gt;KAF2918417.1 hypothetical protein DAI22_08g056500 [Oryza sativa Japonica Group] &gt;BAT04142.1 Os08g0187900 [Oryza sativa Japonica Group]	17
LOC107275602	LOC_Os11g35490	Os11g0559100	0	0	0	0.576581	0.845473	1.27284	0.878568	1.04447	0.236009	1.42272	2.76922	0.625377	2.01073	2.75572	2.20112	NA	GO:0005515	receptor-like protein EIX2 [Oryza sativa Japonica Group]	9
LOC112936119	NA	NA	0	0	0	0.041509	0.021479	0.278637	0.067579	0.233617	0.060366	0.042806	0.157642	0.056167	0.073766	0.118639	0.097449	K13420	NA	receptor kinase-like protein Xa21 [Oryza sativa Japonica Group]	5
LOC4344266	LOC_Os07g47790	Os07g0674800	0	0	0	0.304019	0.191616	0.441072	0.483972	0.33547	0.430874	0.227743	0.258291	0.173978	0.132144	0.071638	0.436739	K09286	GO:0065007;GO:0050789;GO:0009889;GO:0031326;GO:0031323;GO:0050794;GO:0010468;GO:0010556;GO:0060255;GO:0019222;GO:0051171;GO:0019219;GO:0080090;GO:0051252;GO:0032774;GO:0016070;GO:0043231;GO:0043227;GO:0005634;GO:0003677;GO:0003700;GO:0030528	ethylene-responsive transcription factor RAP2-3 [Oryza sativa Japonica Group] &gt;EAZ05119.1 hypothetical protein OsI_27312 [Oryza sativa Indica Group] &gt;KAF2924485.1 hypothetical protein DAI22_07g271800 [Oryza sativa Japonica Group] &gt;BAC83539.1 AP2 domain transcription factor EREBP [Oryza sativa Japonica Group] &gt;BAD31975.1 AP2 domain transcription factor EREBP [Oryza sativa Japonica Grou…	5
LOC4348959	LOC_Os10g34700	Os10g0488400	0	0	0	0.85216	0.459253	0.616189	0.255073	0.280364	0.095096	0.482949	0.045377	0.428819	0.034822	0.188405	0.076615	NA	NA	uncharacterized protein LOC4348959 [Oryza sativa Japonica Group]	4
LOC4335417	LOC_Os04g23550	Os04g0301500	2.88962	0.480913	0.317961	25.3431	59.647	36.3115	228.943	47.6627	34.1643	2.31861	30.3859	22.552	36.6887	26.7968	36.722	NA	GO:0065007;GO:0009058;GO:0044249;GO:0034645;GO:0010467;GO:0009059;GO:0006807;GO:0006139;GO:0050789;GO:0009889;GO:0031326;GO:0031323;GO:0050794;GO:0010468;GO:0010556;GO:0060255;GO:0019222;GO:0051171;GO:0019219;GO:0080090;GO:0005623;GO:0044464;GO:0043231;GO:0043229;GO:0044424;GO:0043227;GO:0005634;GO:0043226;GO:0030528	NA	1
LOC4331832	NA	NA	0.166221	0.299453	0.312794	3.551	12.1974	4.63967	31.5119	8.30727	10.1792	0.885736	4.83242	0.938076	14.0654	4.09312	2.78005	K13464	NA	NA	1
LOC4349792	LOC_Os11g05380	Os11g0151400	1.18856	0.13266	0.368426	13.8204	28.5065	13.5248	44.2419	27.3107	21.994	2.26012	8.67542	3.96326	20.242	9.06022	5.74472	K20624	GO:0006118;GO:0005488;GO:0003824;GO:0020037;GO:0005506;GO:0004497;GO:0016491;GO:0046906;GO:0046914	cytochrome P450 94C1 [Oryza sativa Japonica Group] &gt;XP_052135396.1 cytochrome P450 94C1-like [Oryza glaberrima] &gt;EEC67683.1 hypothetical protein OsI_35132 [Oryza sativa Indica Group] &gt;KAB8114252.1 hypothetical protein EE612_053526 [Oryza sativa] &gt;AAX92767.1 Cytochrome P450 [Oryza sativa Japonica Group] &gt;AAX94835.1 Cytochrome P450 [Oryza sativa Japonica Group] &gt;ABA91454.1 Cytochr…	5
LOC4348740	LOC_Os10g30770	Os10g0444600	0.369993	0.158224	1.24206	0.019717	0.096755	0.124344	0	0	0.037446	0.059014	0	0	0.118153	0.037169	0	K08176	GO:0006820;GO:0051234;GO:0015698;GO:0006811;GO:0051179;GO:0006817;GO:0006810;GO:0016021;GO:0031224;GO:0016020;GO:0044425;GO:0022804;GO:0008509;GO:0015103;GO:0005315;GO:0015075;GO:0015114;GO:0015291;GO:0022891;GO:0022892;GO:0022857;GO:0005215	probable inorganic phosphate transporter 1-3 [Oryza sativa Japonica Group] &gt;Q7XDZ7.1 RecName: Full=Probable inorganic phosphate transporter 1-3; Short=OsPT3; Short=OsPht1;3; AltName: Full=H(+)/Pi cotransporter; AltName: Full=OsPT1 [Oryza sativa Japonica Group] &gt;AAP53993.1 inorganic phosphate transporter, putative, expressed [Oryza sativa Japonica Group] &gt;EAZ16233.1 hypothetical protein O…	17
LOC4347620	LOC_Os09g35030	Os09g0522200	1.87257	0.54788	0.076707	65.8346	29.9232	38.2437	63.5044	30.0138	33.1199	31.9917	45.0306	27.2419	21.8345	31.033	13.9246	K09286	GO:0065007;GO:0009058;GO:0044249;GO:0034645;GO:0044260;GO:0010467;GO:0009059;GO:0006807;GO:0006139;GO:0050789;GO:0009889;GO:0031326;GO:0031323;GO:0050794;GO:0010468;GO:0010556;GO:0060255;GO:0019222;GO:0051171;GO:0019219;GO:0080090;GO:0051252;GO:0032774;GO:0016070;GO:0005622;GO:0043231;GO:0043229;GO:0044424;GO:0043227;GO:0005634;GO:0043226;GO:0003677;GO:0003676;GO:0003700;GO:0030528	NA	5
LOC4330777	LOC_Os02g51970	Os02g0756200	0	0	0.062072	1.73731	0.33737	2.5199	0.423828	1.51445	1.39465	1.00919	1.28676	0.397846	1.28585	7.23545	1.6601	NA	NA	protein EXORDIUM [Oryza sativa Japonica Group] &gt;KAB8088981.1 hypothetical protein EE612_013776 [Oryza sativa] &gt;EAZ24675.1 hypothetical protein OsJ_08445 [Oryza sativa Japonica Group] &gt;KAF2947034.1 hypothetical protein DAI22_02g339300 [Oryza sativa Japonica Group] &gt;BAD17074.1 putative phi-1 [Oryza sativa Japonica Group] &gt;BAD17256.1 putative phi-1 [Oryza sativa Japonica Group]	3
LOC4347618	LOC_Os09g35010	Os09g0522000	1.13406	0.234337	0.216529	33.3051	17.6451	17.0288	25.7591	14.8156	27.8215	10.061	14.1046	1.20944	15.1206	9.15812	3.31848	K09286	GO:0065007;GO:0010467;GO:0050789;GO:0009889;GO:0031326;GO:0031323;GO:0050794;GO:0010468;GO:0010556;GO:0060255;GO:0019222;GO:0051171;GO:0019219;GO:0080090;GO:0051252;GO:0032774;GO:0016070;GO:0043231;GO:0043229;GO:0043227;GO:0005634;GO:0043226;GO:0003677;GO:0003700;GO:0030528	dehydration-responsive element-binding protein 1B, partial [Oryza sativa Japonica Group]	5
LOC9270268	NA	NA	0	0.187514	0.261352	3.7733	4.02012	12.3163	3.5405	10.2486	5.67505	1.27517	4.39106	3.13723	8.80981	7.44144	2.70475	K09286	NA	ethylene-responsive transcription factor ERF014 [Oryza sativa Japonica Group] &gt;KAF2925760.1 hypothetical protein DAI22_06g076000 [Oryza sativa Japonica Group]	5
LOC4326918	LOC_Os01g50400	Os01g0699400	0.767913	0.053106	0.165964	12.7456	13.4766	5.79719	22.7133	7.38113	8.22651	2.48104	4.2558	1.67439	3.55543	6.9257	2.88017	K20716	GO:0044260;GO:0044267;GO:0006464;GO:0043412;GO:0006796;GO:0006793;GO:0016310;GO:0043687;GO:0019538;GO:0006468;GO:0030554;GO:0032559;GO:0005524;GO:0016301;GO:0001882;GO:0000166;GO:0004672;GO:0004674;GO:0004713;GO:0001883;GO:0017076;GO:0032555;GO:0032553;GO:0016740	mitogen-activated protein kinase kinase kinase 18 [Oryza sativa Japonica Group] &gt;EAZ13219.1 hypothetical protein OsJ_03139 [Oryza sativa Japonica Group] &gt;KAF2951822.1 hypothetical protein DAI22_01g292100 [Oryza sativa Japonica Group]	5
LOC4347619	LOC_Os09g35020	Os09g0522100	0.245318	0.073535	0.068327	5.75371	3.98731	3.52825	7.02147	1.8857	5.50333	1.41634	3.60431	0.111497	3.35547	2.61807	1.37312	K09286	GO:0065007;GO:0009058;GO:0044249;GO:0034645;GO:0044237;GO:0009987;GO:0010467;GO:0009059;GO:0043170;GO:0006807;GO:0006139;GO:0044238;GO:0050789;GO:0009889;GO:0031326;GO:0031323;GO:0050794;GO:0010468;GO:0010556;GO:0060255;GO:0019222;GO:0051171;GO:0019219;GO:0080090;GO:0051252;GO:0032774;GO:0016070;GO:0005623;GO:0044464;GO:0005622;GO:0043231;GO:0043229;GO:0044424;GO:0043227;GO:0005634;GO:0043226;GO:…	dehydration-responsive element-binding protein 1H [Oryza sativa Japonica Group] &gt;KAF2917129.1 hypothetical protein DAI22_09g169500 [Oryza sativa Japonica Group] &gt;BAD46703.1 putative CBF3-like protein [Oryza sativa Japonica Group]	5
LOC4337129	LOC_Os04g54230	Os04g0635000	0.526106	0	0.632769	18.891	11.6051	5.87462	25.7286	8.74285	3.95505	16.3185	8.17952	7.00124	7.01269	8.32636	4.62296	NA	NA	uncharacterized protein LOC4337129 [Oryza sativa Japonica Group] &gt;EAY99366.1 hypothetical protein OsI_21336 [Oryza sativa Indica Group] &gt;KAB8097122.1 hypothetical protein EE612_025776 [Oryza sativa] &gt;EAZ32112.1 hypothetical protein OsJ_16307 [Oryza sativa Japonica Group] &gt;KAF2936063.1 hypothetical protein DAI22_04g276450 [Oryza sativa Japonica Group] &gt;CAE02999.2 OSJNBa0043L09.18 [O…	5
LOC4336806	NA	NA	0	0.014393	0	0.160151	0.131965	0.235992	0.048765	0.161373	0.364275	0.31288	0.282153	0.307536	0.295059	0.107605	0.346505	NA	NA	uncharacterized protein LOC4336806 [Oryza sativa Japonica Group]	20
LOC9267696	LOC_Os02g11790	Os02g0208700	0.272048	0.097368	0.181851	11.2602	6.6322	7.64433	9.49973	6.7009	1.74392	6.24522	3.40994	6.12144	2.15956	5.31657	4.56219	NA	NA	F-box/kelch-repeat protein At1g80440 [Oryza sativa Japonica Group] &gt;KAF2943699.1 hypothetical protein DAI22_02g084000 [Oryza sativa Japonica Group] &gt;BAD25000.1 kelch repeat-containing F-box-like [Oryza sativa Japonica Group] &gt;BAD25009.1 kelch repeat-containing F-box-like [Oryza sativa Japonica Group]	5
LOC4335698	LOC_Os04g32480	Os04g0395800	0.122057	0.041648	0	0.704167	1.13657	0.610779	2.44996	1.43072	0.999716	0.277444	1.54344	0.534436	0.44936	1.04344	0.629505	K13464	NA	NA	1
LOC4324844	LOC_Os01g65830	Os01g0880800	0.685859	0.604633	0.38089	13.3172	2.29896	30.6327	23.8741	15.236	6.05882	4.9044	37.5344	41.7903	15.4433	43.3606	90.1923	K03921	GO:0019752;GO:0042180;GO:0044255;GO:0044237;GO:0006631;GO:0006629;GO:0032787;GO:0006082;GO:0043436;GO:0044281;GO:0045300;GO:0043169;GO:0043167;GO:0046872;GO:0016491;GO:0046914	NA	9
LOC4334055	LOC_Os03g52940	Os03g0740200	0	0.501711	0.111959	3.13848	3.57774	10.155	4.42009	7.26825	5.32199	6.91376	8.35301	6.20455	9.89146	11.0657	7.92507	NA	NA	uncharacterized protein LOC4334055 [Oryza sativa Japonica Group] &gt;XP_052146976.1 uncharacterized protein LOC127766018 [Oryza glaberrima] &gt;EAY91803.1 hypothetical protein OsI_13447 [Oryza sativa Indica Group] &gt;KAB8093497.1 hypothetical protein EE612_020340 [Oryza sativa] &gt;AAP44703.1 hypothetical protein [Oryza sativa Japonica Group] &gt;AAR87308.1 hypothetical protein [Oryza sativa Jap…	9
LOC4324783	LOC_Os01g64360	Os01g0863300	1.2744	1.2021	0.723802	18.1294	26.5237	14.3731	50.7649	16.9478	15.9624	6.81125	9.96862	6.41651	12.8972	19.2889	12.2588	NA	GO:0003677	transcription factor DIVARICATA [Oryza sativa Japonica Group] &gt;EAZ14242.1 hypothetical protein OsJ_04166 [Oryza sativa Japonica Group] &gt;KAF2953455.1 hypothetical protein DAI22_01g409600 [Oryza sativa Japonica Group]	5
LOC4336904	LOC_Os04g51460	Os04g0604300	5.70349	4.57667	4.4367	58.2082	78.9889	156.285	149.735	125.708	85.0754	23.6072	44.2013	40.8184	88.8401	78.9842	32.0792	K08235	GO:0005975;GO:0044262;GO:0006073;GO:0044260;GO:0044264;GO:0044042;GO:0005976;GO:0048046;GO:0005618;GO:0030312;GO:0005576;GO:0016787;GO:0016762	xyloglucan endotransglucosylase/hydrolase protein 24 [Oryza sativa Japonica Group] &gt;KAF2935714.1 hypothetical protein DAI22_04g252000 [Oryza sativa Japonica Group] &gt;BAF15701.1 Os04g0604300 [Oryza sativa Japonica Group] &gt;BAG92117.1 unnamed protein product [Oryza sativa Japonica Group] &gt;BAS90874.1 Os04g0604300 [Oryza sativa Japonica Group]	5
LOC4330780	LOC_Os02g52010	Os02g0756800	2.7514	1.57611	2.31493	45.2492	40.8803	59.5615	56.0518	59.9691	48.5718	12.0551	32.0444	24.9689	32.9585	33.3021	20.8278	NA	NA	protein EXORDIUM [Oryza sativa Japonica Group] &gt;ACA50476.1 putative phosphate-induced protein 1 [Oryza sativa Japonica Group] &gt;KAF2947036.1 hypothetical protein DAI22_02g339500 [Oryza sativa Japonica Group] &gt;BAF10084.1 Os02g0756800 [Oryza sativa Japonica Group] &gt;BAG88789.1 unnamed protein product [Oryza sativa Japonica Group] &gt;BAS80998.1 Os02g0756800 [Oryza sativa Japonica Group]	5
LOC4341299	LOC_Os06g36390	Os06g0559400	0.625514	0.495523	0.226901	12.0722	10.0378	11.1561	13.9158	16.7757	2.75768	5.10933	4.74746	10.2299	1.86899	6.46962	6.65431	NA	NA	NA	5
LOC4334017	LOC_Os03g52410	Os03g0734500	2.49356	0.550353	0.024658	27.9916	21.6055	13.5635	30.289	18.6794	23.0363	7.814	13.5616	4.37729	19.1761	10.2418	6.79302	NA	GO:0008150;GO:0005575;GO:0003674	uncharacterized protein LOC4334017 [Oryza sativa Japonica Group] &gt;XP_052149926.1 uncharacterized protein LOC127768390 [Oryza glaberrima] &gt;EAY91772.1 hypothetical protein OsI_13416 [Oryza sativa Indica Group] &gt;KAB8093447.1 hypothetical protein EE612_020282 [Oryza sativa] &gt;AAT78785.1 expressed protein [Oryza sativa Japonica Group] &gt;ABF98727.1 expressed protein [Oryza sativa Japonica …	5
LOC9268836	LOC_Os01g60600	Os01g0821300	0.580734	0.731065	0.647522	8.49804	16.4102	4.82631	27.4778	7.69525	8.20493	0.910043	9.51673	1.5226	8.81441	4.05614	4.38934	NA	GO:0065007;GO:0034645;GO:0044237;GO:0009987;GO:0010467;GO:0009059;GO:0043170;GO:0006139;GO:0044238;GO:0050789;GO:0009889;GO:0031326;GO:0031323;GO:0050794;GO:0010468;GO:0010556;GO:0060255;GO:0019222;GO:0051171;GO:0019219;GO:0080090;GO:0005623;GO:0044464;GO:0043231;GO:0043229;GO:0043227;GO:0005634;GO:0043226;GO:0003677;GO:0043565;GO:0003700;GO:0030528	probable WRKY transcription factor 4 [Oryza sativa Japonica Group] &gt;KAF2953040.1 hypothetical protein DAI22_01g380700 [Oryza sativa Japonica Group] &gt;BAB85299.1 WRKY transcription factor 64-like protein [Oryza sativa Japonica Group] &gt;BAB86480.1 WRKY transcription factor 64-like protein [Oryza sativa Japonica Group] &gt;BAH91359.1 Os01g0821300 [Oryza sativa Japonica Group]	5
LOC4326919	LOC_Os01g50410	Os01g0699500	3.43413	1.03984	0.91445	38.1983	44.664	24.297	53.9083	32.7037	35.2458	8.58468	15.0801	8.4856	20.3456	16.5202	13.8089	NA	GO:0044260;GO:0044237;GO:0009987;GO:0044267;GO:0006464;GO:0043170;GO:0043412;GO:0008152;GO:0006796;GO:0006793;GO:0016310;GO:0043687;GO:0044238;GO:0019538;GO:0006468;GO:0030554;GO:0032559;GO:0005524;GO:0003824;GO:0016301;GO:0001882;GO:0000166;GO:0004672;GO:0004674;GO:0004713;GO:0001883;GO:0017076;GO:0032555;GO:0032553;GO:0016740	LOW QUALITY PROTEIN: mitogen-activated protein kinase kinase kinase 18 [Oryza sativa Japonica Group]	5
LOC4342552	LOC_Os07g08160	Os07g0178800	9.266	9.88296	27.3283	1.58276	2.61041	1.74641	0.441632	0.392577	1.34441	1.46791	0.743669	0.063595	0.868488	0.950563	1.84634	NA	NA	low molecular mass early light-inducible protein HV60, chloroplastic [Oryza sativa Japonica Group] &gt;KAB8104520.1 hypothetical protein EE612_037469 [Oryza sativa] &gt;BAF20944.1 Os07g0178800 [Oryza sativa Japonica Group] &gt;BAT00302.1 Os07g0178800 [Oryza sativa Japonica Group]	17
LOC4348533	LOC_Os10g25290	Os10g0392400	7.0543	2.78857	5.21513	38.2065	56.5857	50.6481	176.575	70.9457	54.6708	11.2918	33.5616	34.3675	38.0012	39.2827	45.7164	K13464	NA	protein TIFY 11d [Oryza sativa Japonica Group] &gt;Q7XEZ1.1 RecName: Full=Protein TIFY 11d; Short=OsTIFY11d; AltName: Full=Jasmonate ZIM domain-containing protein 12; Short=OsJAZ12; AltName: Full=OsJAZ1 [Oryza sativa Japonica Group] &gt;AKN91108.1 ZIM1 [Oryza sativa] &gt;AAP53568.1 ZIM motif family protein, expressed [Oryza sativa Japonica Group] &gt;EAZ15950.1 hypothetical protein OsJ_31396 [Ory…	1
LOC9268597	LOC_Os01g03080	Os01g0121000	0.04896	0.334326	0.23124	1.78884	2.86491	4.79344	4.56563	5.29691	2.4029	2.24518	3.11951	2.22341	4.09899	2.51894	1.22956	NA	NA	uncharacterized protein LOC9268597 [Oryza sativa Japonica Group] &gt;EAY72316.1 hypothetical protein OsI_00170 [Oryza sativa Indica Group] &gt;KAB8082349.1 hypothetical protein EE612_004227 [Oryza sativa] &gt;KAF2948135.1 hypothetical protein DAI22_01g014300 [Oryza sativa Japonica Group] &gt;BAD52452.1 unknown protein [Oryza sativa Japonica Group] &gt;BAH90878.1 Os01g0120900 [Oryza sativa Japonic…	5
LOC4336717	LOC_Os04g48290	Os04g0571600	0.438091	0.284745	0.118911	4.18343	3.6675	3.81784	6.86909	4.40504	5.37404	1.7436	4.17231	0.327299	2.95832	3.64904	2.33714	K03327	NA	protein DETOXIFICATION 49 [Oryza sativa Japonica Group] &gt;KAB8096549.1 hypothetical protein EE612_025037 [Oryza sativa] &gt;KAF2935435.1 hypothetical protein DAI22_04g230900 [Oryza sativa Japonica Group] &gt;CAD41573.3 OSJNBa0088I22.5 [Oryza sativa Japonica Group] &gt;BAF15520.2 Os04g0571600 [Oryza sativa Japonica Group] &gt;BAH01153.1 unnamed protein product [Oryza sativa Japonica Group]	5
LOC4330781	LOC_Os02g52040	Os02g0757100	3.79472	16.6198	4.93135	132.419	92.2316	253.669	104.31	221.689	158.632	170.707	256.787	175.54	293.509	274.13	176.556	NA	NA	protein EXORDIUM [Oryza sativa Japonica Group] &gt;Q6Z7W3.1 RecName: Full=Protein PHOSPHATE-INDUCED 1 homolog; Short=OsPHI-1; Flags: Precursor [Oryza sativa Japonica Group] &gt;EAY87590.1 hypothetical protein OsI_09000 [Oryza sativa Indica Group] &gt;EAZ24679.1 hypothetical protein OsJ_08448 [Oryza sativa Japonica Group] &gt;KAF2947037.1 hypothetical protein DAI22_02g339600 [Oryza sativa Japonica…	9
LOC4328676	LOC_Os02g11070	Os02g0205500	4.00954	1.06925	3.13054	33.2333	49.6316	24.6106	106.253	18.2778	28.8977	5.35867	18.7577	7.56689	20.3348	21.7507	16.8845	K15397	NA	3-ketoacyl-CoA synthase 11 isoform X1 [Oryza sativa Japonica Group] &gt;KAB8086386.1 hypothetical protein EE612_009631 [Oryza sativa] &gt;KAF2943678.1 hypothetical protein DAI22_02g082400 [Oryza sativa Japonica Group] &gt;BAD16019.1 putative beta-ketoacyl-CoA-synthase [Oryza sativa Japonica Group] &gt;BAD38439.1 putative beta-ketoacyl-CoA-synthase [Oryza sativa Japonica Group] &gt;BAF08164.1 Os02…	5
LOC4334643	LOC_Os03g61150	Os03g0826800	0.775994	0.998798	0.77921	60.8623	11.2571	30.7159	21.1706	19.9347	5.89134	41.6423	22.4962	67.2838	5.47647	18.5367	31.6689	NA	NA	uncharacterized protein LOC4334643 [Oryza sativa Japonica Group] &gt;KAB8094286.1 hypothetical protein EE612_021419 [Oryza sativa] &gt;AAK82443.1 unknown protein [Oryza sativa Japonica Group] &gt;AAL79748.1 unknown protein [Oryza sativa Japonica Group] &gt;ABF99652.1 expressed protein [Oryza sativa Japonica Group] &gt;EAZ29137.1 hypothetical protein OsJ_13200 [Oryza sativa Japonica Group]	4
LOC4339496	LOC_Os05g46750	Os05g0545300	0.439083	0.393534	0.182832	3.12091	6.54604	3.62131	11.379	3.33878	3.53232	0.831864	3.25977	0.950543	3.28997	2.69263	2.28138	K20716	GO:0044260;GO:0044267;GO:0006464;GO:0043412;GO:0006796;GO:0006793;GO:0016310;GO:0043687;GO:0019538;GO:0006468;GO:0030554;GO:0032559;GO:0005524;GO:0016301;GO:0001882;GO:0000166;GO:0004672;GO:0004674;GO:0004713;GO:0001883;GO:0017076;GO:0032555;GO:0032553;GO:0016740	mitogen-activated protein kinase kinase kinase 17 [Oryza sativa Japonica Group]	5
LOC4334060	LOC_Os03g53020	Os03g0741100	2.66221	0.966891	2.10891	26.5648	33.4917	19.8341	50.933	25.2875	24.1678	5.04639	10.4946	3.19634	11.9415	11.6277	9.06314	NA	GO:0065007;GO:0009058;GO:0044249;GO:0034645;GO:0044260;GO:0010467;GO:0009059;GO:0006807;GO:0006139;GO:0050789;GO:0009889;GO:0031326;GO:0031323;GO:0050794;GO:0010468;GO:0010556;GO:0060255;GO:0019222;GO:0051171;GO:0019219;GO:0080090;GO:0005622;GO:0043231;GO:0043229;GO:0044424;GO:0043227;GO:0005634;GO:0043226;GO:0030528	NA	5
LOC4333078	LOC_Os03g29250	Os03g0406100	24.9569	19.4675	47.7481	1.69132	7.40333	1.14177	3.03518	0.36738	1.97511	4.01748	1.03145	1.43054	4.21475	0.76342	0.842865	NA	GO:0008150;GO:0005575;GO:0003674	SPX domain-containing protein 5 [Oryza sativa Japonica Group] &gt;A2XHU0.1 RecName: Full=SPX domain-containing protein 5; AltName: Full=Protein SPX DOMAIN GENE 5; Short=OsSPX5 [Oryza sativa Indica Group] &gt;Q7Y0F6.1 RecName: Full=SPX domain-containing protein 5; AltName: Full=Protein SPX DOMAIN GENE 5; Short=OsSPX5 [Oryza sativa Japonica Group] &gt;KAB8092150.1 hypothetical protein EE612_017986 …	17
LOC4332137	LOC_Os03g12700	Os03g0228200	4.1374	2.6154	7.84453	0.1966	0.312405	0.154745	0.481195	0.081598	0.278208	0.067387	0.109222	0	0.212359	0.0921	0.154381	NA	NA	uncharacterized protein At1g01500 [Oryza sativa Japonica Group] &gt;XP_015630867.1 uncharacterized protein At1g01500 [Oryza sativa Japonica Group] &gt;KAB8090911.1 hypothetical protein EE612_016257 [Oryza sativa] &gt;ABF94764.1 expressed protein [Oryza sativa Japonica Group] &gt;ABF94765.1 expressed protein [Oryza sativa Japonica Group] &gt;KAF2938133.1 hypothetical protein DAI22_03g097900 [Oryza…	17
LOC4328124	LOC_Os02g02930	Os02g0121700	1.34491	0.821627	0.999086	5.58295	14.4706	3.63476	23.4763	23.9304	4.70216	0.902402	12.2389	4.08357	2.44851	10.8598	3.06929	K15086	GO:0043169;GO:0043167;GO:0016829;GO:0000287;GO:0046872	NA	1
LOC4326757	LOC_Os01g14410	Os01g0246400	16.3955	10.0196	41.5252	3.88286	4.79298	5.26486	0.971769	2.01148	1.25567	1.06359	0.681779	0.269333	1.32124	2.32269	2.66784	NA	NA	high molecular mass early light-inducible protein HV58, chloroplastic [Oryza sativa Japonica Group] &gt;KAB8080760.1 hypothetical protein EE612_001434 [Oryza sativa] &gt;AAD38281.1 putative low molecular early light-inducible protein [Oryza sativa Japonica Group] &gt;EAZ11235.1 hypothetical protein OsJ_01089 [Oryza sativa Japonica Group] &gt;KAF2949378.1 hypothetical protein DAI22_01g102100 [Oryz…	17
LOC4334553	LOC_Os03g60080	Os03g0815100	21.0368	6.97953	7.43477	262.563	206.184	160.807	285.072	158.172	139.124	79.6149	114.628	116.771	91.5307	143.567	133.952	NA	GO:0065007;GO:0009058;GO:0044249;GO:0034645;GO:0044260;GO:0010467;GO:0009059;GO:0006807;GO:0006139;GO:0050789;GO:0009889;GO:0031326;GO:0031323;GO:0050794;GO:0010468;GO:0010556;GO:0060255;GO:0019222;GO:0051171;GO:0019219;GO:0080090;GO:0003677;GO:0003676	NA	5
LOC4331834	LOC_Os03g08330	Os03g0181100	16.1363	7.67128	7.17534	84.1314	139.66	77.5318	272.828	109.702	111.694	22.6228	63.7381	34.0411	75.4699	56.6201	62.4111	K13464	NA	protein TIFY 11b [Oryza sativa Japonica Group] &gt;Q10QW3.1 RecName: Full=Protein TIFY 11b; Short=OsTIFY11b; AltName: Full=Jasmonate ZIM domain-containing protein 10; Short=OsJAZ10; AltName: Full=OsJAZ4 [Oryza sativa Japonica Group] &gt;KAB8090494.1 hypothetical protein EE612_015680 [Oryza sativa] &gt;ABF94311.1 ZIM motif family protein, expressed [Oryza sativa Japonica Group] &gt;KAF2937618.1 hy…	5
LOC4343616	LOC_Os07g37730	Os07g0564500	0.231094	0.154144	0.464683	1.74021	5.55497	1.92629	8.65439	2.7713	1.96856	0.541526	2.99669	1.12361	3.51143	2.89136	1.38021	K03885	GO:0030554;GO:0050662;GO:0048037;GO:0050660;GO:0001882;GO:0016491;GO:0001883;GO:0017076	internal alternative NAD(P)H-ubiquinone oxidoreductase A1, mitochondrial [Oryza sativa Japonica Group] &gt;KAB8105937.1 hypothetical protein EE612_040057 [Oryza sativa] &gt;KAF2923448.1 hypothetical protein DAI22_07g191900 [Oryza sativa Japonica Group] &gt;BAC15811.1 putative NADH dehydrogenase [Oryza sativa Japonica Group] &gt;BAF21917.1 Os07g0564500 [Oryza sativa Japonica Group] &gt;BAH00372.1 …	5
LOC9269675	LOC_Os02g47470	Os02g0703600	3.20047	1.37103	1.58336	52.8808	30.7239	53.5523	34.0054	27.0665	38.1953	16.164	38.4748	20.1627	28.9677	28.2235	26.3701	K09843	GO:0006118;GO:0003824;GO:0043169;GO:0020037;GO:0043167;GO:0005506;GO:0046872;GO:0004497;GO:0016491;GO:0046906;GO:0046914	abscisic acid 8&apos;-hydroxylase 1 [Oryza sativa Japonica Group] &gt;Q05JG2.1 RecName: Full=Abscisic acid 8&apos;-hydroxylase 1; Short=ABA 8&apos;-hydroxylase 1; AltName: Full=Cytochrome P450 707A5; AltName: Full=OsABA8ox1 [Oryza sativa Japonica Group] &gt;Q09J79.1 RecName: Full=Abscisic acid 8&apos;-hydroxylase 1; Short=ABA 8&apos;-hydroxylase 1; AltName: Full=Cytochrome P450 707A5; AltName: Fu…	5
LOC4351046	LOC_Os11g43520	Os11g0655900	0.412918	0.209769	0.675494	8.75517	3.57078	4.502	7.21451	9.37928	3.82684	1.48807	2.70817	9.75178	1.17682	3.59479	4.00446	K03676	GO:0065007;GO:0019725;GO:0009987;GO:0045454;GO:0042592;GO:0050789;GO:0065008;GO:0050794;GO:0003824;GO:0015036;GO:0009055;GO:0016491;GO:0015035	glutaredoxin-C10 [Oryza sativa Japonica Group] &gt;Q2R076.1 RecName: Full=Glutaredoxin-C10 [Oryza sativa Japonica Group] &gt;ABA95122.1 Glutaredoxin-like family protein, expressed [Oryza sativa Japonica Group] &gt;EAZ19160.1 hypothetical protein OsJ_34697 [Oryza sativa Japonica Group] &gt;BAF28753.1 Os11g0655900 [Oryza sativa Japonica Group] &gt;BAG98251.1 unnamed protein product [Oryza sativa Ja…	5
LOC4330189	LOC_Os02g43790	Os02g0654700	6.08771	0.88774	1.64264	47.776	44.1637	36.3359	56.8295	46.9684	31.4039	9.95802	16.3021	7.06833	17.5381	17.5447	11.9191	K09286	GO:0065007;GO:0044249;GO:0034645;GO:0010467;GO:0009059;GO:0006807;GO:0006139;GO:0050789;GO:0009889;GO:0031326;GO:0031323;GO:0050794;GO:0010468;GO:0010556;GO:0060255;GO:0019222;GO:0051171;GO:0019219;GO:0080090;GO:0051252;GO:0032774;GO:0016070;GO:0043231;GO:0043229;GO:0043227;GO:0005634;GO:0043226;GO:0003677;GO:0003700;GO:0030528	NA	5
LOC9271158	None	Os07g0614700	84.3228	56.2646	151.49	7.66182	25.4037	6.25833	8.55971	1.97632	9.30149	12.0909	3.82614	4.96878	14.0207	5.73812	2.60571	NA	NA	SPX domain-containing protein 6 [Oryza sativa Japonica Group] &gt;XP_052161489.1 SPX domain-containing protein 6 [Oryza glaberrima] &gt;Q8H398.2 RecName: Full=SPX domain-containing protein 6; AltName: Full=Protein SPX DOMAIN GENE 6; Short=OsSPX6 [Oryza sativa Japonica Group] &gt;AHL42467.2 SPX domain-containing protein 6 [Oryza sativa Japonica Group] &gt;KAF2923899.1 hypothetical protein DAI22_07…	17
LOC4328512	LOC_Os02g08440	Os02g0181300	14.4192	3.11513	4.59663	96.8335	101.748	71.4695	161.692	75.02	91.3034	17.4867	43.8929	18.2061	43.3336	43.6205	38.9957	NA	GO:0065007;GO:0009058;GO:0044249;GO:0034645;GO:0044237;GO:0009987;GO:0010467;GO:0009059;GO:0043170;GO:0008152;GO:0006807;GO:0006139;GO:0044238;GO:0050789;GO:0009889;GO:0031326;GO:0031323;GO:0050794;GO:0010468;GO:0010556;GO:0060255;GO:0019222;GO:0051171;GO:0019219;GO:0080090;GO:0005623;GO:0044464;GO:0005622;GO:0043231;GO:0043229;GO:0043227;GO:0005634;GO:0043226;GO:0003677;GO:0003676;GO:0043565;GO:…	NA	5
LOC4346141	LOC_Os08g42030	Os08g0532700	0.195543	0.15961	0.201052	0.605549	1.41524	2.68757	1.91027	3.90374	2.35115	0.637074	1.8379	2.26875	2.1464	4.10061	2.3645	K00430	GO:0006118;GO:0042221;GO:0006979;GO:0050896;GO:0006950;GO:0016209;GO:0043169;GO:0020037;GO:0043167;GO:0005506;GO:0046872;GO:0016491;GO:0004601;GO:0046906;GO:0046914	NA	9
LOC4341420	LOC_Os06g39240	Os06g0592500	1.39989	1.82285	0.987452	3.16295	9.74111	8.36245	30.3851	15.2224	11.7304	2.84183	3.54674	4.02563	7.65407	9.43359	7.88714	K03627	GO:0005488;GO:0003677;GO:0003676;GO:0043565	multiprotein-bridging factor 1c [Oryza sativa Japonica Group] &gt;EAZ01526.1 hypothetical protein OsI_23560 [Oryza sativa Indica Group] &gt;KAB8102950.1 hypothetical protein EE612_035084 [Oryza sativa] &gt;EAZ01531.1 hypothetical protein OsI_23565 [Oryza sativa Indica Group] &gt;EAZ37516.1 hypothetical protein OsJ_21850 [Oryza sativa Japonica Group] &gt;KAF2927394.1 hypothetical protein DAI22_06g…	1
LOC4339323	LOC_Os05g44060	Os05g0516700	1.83831	1.40765	1.49064	8.35057	10.7653	10.3611	35.1315	15.9605	11.5443	3.23934	9.13928	3.05224	12.315	7.92734	8.75806	NA	NA	uncharacterized protein LOC4339323 [Oryza sativa Japonica Group] &gt;AAT01315.1 unknown protein [Oryza sativa Japonica Group] &gt;KAB8100190.1 hypothetical protein EE612_030634 [Oryza sativa] &gt;BAF17961.1 Os05g0516700 [Oryza sativa Japonica Group] &gt;BAS94893.1 Os05g0516700 [Oryza sativa Japonica Group]	1
LOC9267349	LOC_Os06g21950	Os06g0325200	2.3395	1.81688	3.67223	0.230603	1.15024	0.521804	0.172676	0.036473	0.402679	0.349761	0.29091	0.686487	0.901262	0.469997	0.128615	K08176	GO:0051234;GO:0051179;GO:0006810;GO:0005623;GO:0044464;GO:0016021;GO:0031224;GO:0016020;GO:0044425;GO:0005215	probable inorganic phosphate transporter 1-10 [Oryza sativa Japonica Group] &gt;Q69T94.1 RecName: Full=Probable inorganic phosphate transporter 1-10; Short=OsPT10; Short=OsPht1;10; AltName: Full=H(+)/Pi cotransporter [Oryza sativa Japonica Group] &gt;KAB8102315.1 hypothetical protein EE612_033766 [Oryza sativa] &gt;EAZ36829.1 hypothetical protein OsJ_21171 [Oryza sativa Japonica Group] &gt;KAF292…	17
LOC4327287	LOC_Os01g21120	Os01g0313300	4.10435	2.88543	3.70072	35.453	29.9468	53.7255	65.6954	40.8755	32.2518	19.7659	50.5909	47.8887	34.0915	49.1941	67.6159	K09286	GO:0065007;GO:0009058;GO:0034645;GO:0010467;GO:0009059;GO:0006139;GO:0050789;GO:0009889;GO:0031326;GO:0031323;GO:0050794;GO:0010468;GO:0010556;GO:0060255;GO:0019222;GO:0051171;GO:0019219;GO:0080090;GO:0051252;GO:0032774;GO:0016070;GO:0043231;GO:0043229;GO:0043227;GO:0005634;GO:0043226;GO:0003677;GO:0003700;GO:0030528	ethylene-responsive transcription factor ERF071 [Oryza sativa Japonica Group] &gt;KAB8081166.1 hypothetical protein EE612_002120 [Oryza sativa] &gt;KAF2949845.1 hypothetical protein DAI22_01g146800 [Oryza sativa Japonica Group] &gt;BAB92777.1 putative ethylene response factor 2 [Oryza sativa Japonica Group] &gt;BAF04782.1 Os01g0313300 [Oryza sativa Japonica Group] &gt;BAG99412.1 unnamed protein p…	9
LOC9272515	NA	NA	0.02035	0.027359	0.030056	0.405017	0.50015	0.408223	0.360544	0.424532	0.40656	0.083599	0.36033	0.371214	0.269845	0.425466	0.284236	K09286	NA	ethylene-responsive transcription factor ERF025-like [Oryza sativa Japonica Group] &gt;EEE61533.1 hypothetical protein OsJ_15841 [Oryza sativa Japonica Group] &gt;KAB8096553.1 hypothetical protein EE612_025045 [Oryza sativa] &gt;KAF2935437.1 hypothetical protein DAI22_04g231100 [Oryza sativa Japonica Group] &gt;BAS90579.1 Os04g0572200 [Oryza sativa Japonica Group]	5
LOC4327573	LOC_Os01g60830	Os01g0823600	36.977	12.5272	60.6284	6.08567	6.72688	6.16214	2.47686	2.04297	4.50083	0.550446	1.78041	0.248918	1.9795	2.0923	0.908233	NA	NA	uncharacterized protein LOC4327573 [Oryza sativa Japonica Group] &gt;EAY76322.1 hypothetical protein OsI_04255 [Oryza sativa Indica Group] &gt;KAB8084086.1 hypothetical protein EE612_006550 [Oryza sativa] &gt;EAZ13986.1 hypothetical protein OsJ_03910 [Oryza sativa Japonica Group] &gt;KAF2953065.1 hypothetical protein DAI22_01g382900 [Oryza sativa Japonica Group] &gt;BAB93184.1 unknown protein [Or…	17
LOC9266984	LOC_Os07g22730	Os07g0410300	0.088849	0	0.073993	1.67214	2.53405	2.53648	0.889338	0.774872	0.678457	0.417283	0.948134	3.21802	0.577165	0.448455	0.819514	K09286	GO:0065007;GO:0034645;GO:0010467;GO:0009059;GO:0006139;GO:0050789;GO:0009889;GO:0031326;GO:0031323;GO:0050794;GO:0010468;GO:0010556;GO:0060255;GO:0019222;GO:0051171;GO:0019219;GO:0080090;GO:0051252;GO:0032774;GO:0016070;GO:0043231;GO:0043229;GO:0043227;GO:0005634;GO:0043226;GO:0003677;GO:0003700;GO:0030528	ethylene-responsive transcription factor 15 [Oryza sativa Japonica Group] &gt;XP_052163223.1 ethylene-responsive transcription factor 15-like [Oryza glaberrima] &gt;EAZ03592.1 hypothetical protein OsI_25728 [Oryza sativa Indica Group] &gt;KAF2922423.1 hypothetical protein DAI22_07g112350 [Oryza sativa Japonica Group]	4
LOC4337457	LOC_Os04g58810	Os04g0684900	10.4313	3.40961	2.34085	80.5491	64.6075	51.0844	93.4797	40.9197	51.6775	18.373	46.6286	21.2794	35.5897	31.2757	38.1894	K12581	GO:0005623;GO:0044464;GO:0005622;GO:0043231;GO:0043229;GO:0044424;GO:0043227;GO:0005634;GO:0043226;GO:0003676	NA	5
LOC4327270	LOC_Os01g21590	Os01g0318400	0.93796	1.23765	0.696358	10.4199	4.15003	11.8161	22.8631	4.38783	3.0969	5.10205	16.3703	12.5001	2.5382	11.8295	21.4598	NA	NA	NA	20
LOC4325228	LOC_Os01g29330	Os01g0389700	0.867391	0.20298	0.619461	4.31867	4.04868	5.38344	9.37557	4.39853	4.93019	1.25668	4.25258	1.49251	1.65627	3.84275	3.24079	NA	NA	protein DMP10 [Oryza sativa Japonica Group] &gt;KAB8081530.1 hypothetical protein EE612_002814 [Oryza sativa] &gt;EAZ12013.1 hypothetical protein OsJ_01895 [Oryza sativa Japonica Group] &gt;KAF2950288.1 hypothetical protein DAI22_01g177700 [Oryza sativa Japonica Group] &gt;BAD68980.1 unknown protein [Oryza sativa Japonica Group] &gt;BAF05022.1 Os01g0389700 [Oryza sativa Japonica Group]	5
LOC4346187	LOC_Os08g42750	Os08g0540400	0.249305	0.149546	0.292225	1.2204	1.99535	2.86574	3.89989	2.20686	1.27448	0.728131	1.99969	1.48041	2.00643	4.01694	2.83718	K13412	GO:0044260;GO:0044237;GO:0009987;GO:0044267;GO:0006464;GO:0043170;GO:0043412;GO:0008152;GO:0006796;GO:0006793;GO:0016310;GO:0043687;GO:0044238;GO:0019538;GO:0006468;GO:0030554;GO:0032559;GO:0005524;GO:0005488;GO:0005509;GO:0003824;GO:0043169;GO:0043167;GO:0016301;GO:0046872;GO:0001882;GO:0000166;GO:0004672;GO:0004674;GO:0004713;GO:0001883;GO:0017076;GO:0032555;GO:0032553;GO:0016740	calcium-dependent protein kinase 21 [Oryza sativa Japonica Group] &gt;Q6ZIU9.1 RecName: Full=Calcium-dependent protein kinase 21; Short=OsCDPK21; Short=OsCPK21 [Oryza sativa Japonica Group] &gt;KAB8109402.1 hypothetical protein EE612_045664 [Oryza sativa] &gt;KAF2920732.1 hypothetical protein DAI22_08g233800 [Oryza sativa Japonica Group] &gt;BAD03092.1 putative calcium-dependent protein kinase [O…	9
LOC4328654	LOC_Os02g10780	Os02g0202200	89.5615	72.7311	128.031	14.9586	25.3058	8.70669	10.7515	4.18474	13.225	18.6306	7.41385	10.8032	16.7829	7.81032	6.87834	NA	NA	NA	17
LOC4339759	LOC_Os05g50930	Os05g0586600	28.8814	20.4753	46.1004	2.10197	2.56155	2.426	2.86741	2.05747	4.5314	1.2779	0.637245	0.317621	2.65167	1.7736	0.673865	K03093	GO:0065007;GO:0022607;GO:0044085;GO:0016043;GO:0034645;GO:0044237;GO:0009987;GO:0010467;GO:0065003;GO:0043933;GO:0009059;GO:0043170;GO:0008152;GO:0006139;GO:0044238;GO:0006461;GO:0070271;GO:0050789;GO:0009889;GO:0031326;GO:0031323;GO:0050794;GO:0010468;GO:0010556;GO:0060255;GO:0019222;GO:0051171;GO:0019219;GO:0080090;GO:0051252;GO:0032774;GO:0016070;GO:0003677;GO:0003700;GO:0016987;GO:0016986;GO:…	RNA polymerase sigma factor sigE, chloroplastic/mitochondrial [Oryza sativa Japonica Group] &gt;BAC76601.1 Sig5 [Oryza sativa Japonica Group] &gt;BAC76607.1 plastid sigma factor SIG5 [Oryza sativa Japonica Group] &gt;BAF18377.1 Os05g0586600 [Oryza sativa Japonica Group]	17
LOC4339306	LOC_Os05g43840	Os05g0514200	2.43009	1.75787	1.87948	21.2266	26.3621	18.8231	22.8524	19.6198	21.6531	3.40084	1.96018	15.8389	14.474	1.6632	14.9628	NA	GO:0065007;GO:0006464;GO:0043412;GO:0006796;GO:0006793;GO:0016310;GO:0043687;GO:0006468;GO:0050789;GO:0050794;GO:0023052;GO:0007165;GO:0023060;GO:0023046;GO:0016301;GO:0004672;GO:0004674;GO:0004713	NA	5
LOC4347261	LOC_Os09g28390	Os09g0457100	1.18857	0.852544	1.30695	5.64249	4.43332	13.2289	11.987	9.46366	12.3073	10.9104	12.0338	7.14025	9.51306	13.6991	4.97439	K09843	GO:0006118;GO:0043169;GO:0020037;GO:0043167;GO:0005506;GO:0046872;GO:0004497;GO:0016491;GO:0046906;GO:0046914	abscisic acid 8&apos;-hydroxylase 3 isoform X1 [Oryza sativa Japonica Group] &gt;Q0J185.1 RecName: Full=Abscisic acid 8&apos;-hydroxylase 3; Short=ABA 8&apos;-hydroxylase 3; AltName: Full=Cytochrome P450 707A7; AltName: Full=OsABA8ox3 [Oryza sativa Japonica Group] &gt;KAB8110839.1 hypothetical protein EE612_048282 [Oryza sativa] &gt;EAZ44986.1 hypothetical protein OsJ_29628 [Oryza sativa Japonica…	20
LOC4325989	LOC_Os01g03680	Os01g0127600	2.50164	12.9785	1.58349	28.3565	55.0506	49.4432	37.4756	52.8185	75.7869	108.798	147.613	74.3155	42.8131	216.732	118.122	NA	GO:0005576;GO:0004866;GO:0004857;GO:0030234;GO:0030414;GO:0004867	Bowman-Birk type bran trypsin inhibitor [Oryza sativa Japonica Group] &gt;EAY72373.1 hypothetical protein OsI_00226 [Oryza sativa Indica Group] &gt;EAZ10386.1 hypothetical protein OsJ_00222 [Oryza sativa Japonica Group] &gt;BAB18291.1 putative Bowman Birk trypsin inhibitor [Oryza sativa Japonica Group] &gt;BAF03819.1 Os01g0127600 [Oryza sativa Japonica Group] &gt;BAG95407.1 unnamed protein produc…	20
LOC4323903	LOC_Os01g19820	Os01g0303800	4.58054	2.38689	0.60519	33.73	12.3639	31.1407	36.69	22.2248	8.13051	16.7543	22.1586	37.3103	3.81145	21.4334	44.9977	NA	GO:0050896;GO:0006950	universal stress protein PHOS34 [Oryza sativa Japonica Group] &gt;KAB8081118.1 hypothetical protein EE612_002011 [Oryza sativa] &gt;EEE54413.1 hypothetical protein OsJ_01453 [Oryza sativa Japonica Group] &gt;KAB8081119.1 hypothetical protein EE612_002011 [Oryza sativa] &gt;KAF2949804.1 hypothetical protein DAI22_01g139400 [Oryza sativa Japonica Group] &gt;BAD44900.1 putative ER6 protein [Oryza sa…	4
LOC4331223	LOC_Os02g58100	Os02g0827400	0.860865	0.337894	0.721457	0	0	0.06845	0.09516	0.030456	0.086541	0	0	0	0.066558	0	0	NA	NA	uncharacterized protein LOC4331223 isoform X1 [Oryza sativa Japonica Group] &gt;EAZ25164.1 hypothetical protein OsJ_08965 [Oryza sativa Japonica Group] &gt;KAF2947768.1 hypothetical protein DAI22_02g392900 [Oryza sativa Japonica Group] &gt;BAD23056.1 hypothetical protein [Oryza sativa Japonica Group] &gt;BAF10507.1 Os02g0827400 [Oryza sativa Japonica Group]	17
LOC107277636	LOC_Os04g01810	Os04g0108600	1.71509	0.369915	0.314861	9.96869	11.6857	7.25361	4.28199	9.99984	9.26757	44.6525	8.7348	9.72014	5.61851	5.93032	8.54745	NA	GO:0016829;GO:0000287	vetispiradiene synthase 3 isoform X1 [Oryza sativa Japonica Group] &gt;XP_025880395.1 vetispiradiene synthase 3 isoform X1 [Oryza sativa Japonica Group] &gt;KAF2932526.1 hypothetical protein DAI22_04g004000 [Oryza sativa Japonica Group]	13
LOC4330788	LOC_Os02g52170	Os02g0758200	0.83707	1.31086	0.480921	8.44046	6.0885	8.49816	7.6208	8.44084	7.23053	3.04108	6.60362	2.56849	5.09487	6.13461	4.55084	NA	NA	uncharacterized protein LOC4330788 [Oryza sativa Japonica Group] &gt;KAB8088994.1 hypothetical protein EE612_013794 [Oryza sativa] &gt;KAF2947051.1 hypothetical protein DAI22_02g340200 [Oryza sativa Japonica Group] &gt;BAD17094.1 unknown protein [Oryza sativa Japonica Group] &gt;BAF10091.1 Os02g0758200 [Oryza sativa Japonica Group] &gt;BAS81010.1 Os02g0758200 [Oryza sativa Japonica Group]	5
LOC4347159	LOC_Os09g26670	Os09g0438100	57.7866	52.6558	100.447	7.12846	11.4883	5.10085	10.5691	5.65271	8.47405	7.07419	4.47455	5.21582	8.55536	4.55056	4.41724	NA	NA	uncharacterized protein LOC4347159 [Oryza sativa Japonica Group] &gt;KAB8110694.1 hypothetical protein EE612_048088 [Oryza sativa] &gt;KAF2916360.1 hypothetical protein DAI22_09g113450 [Oryza sativa Japonica Group] &gt;BAD36071.1 unknown protein [Oryza sativa Japonica Group] &gt;BAD36443.1 unknown protein [Oryza sativa Japonica Group] &gt;BAF25182.1 Os09g0438100 [Oryza sativa Japonica Group]	17
LOC4324627	LOC_Os01g54670	Os01g0750500	0.880102	2.51663	1.10374	4.89689	8.54271	8.74822	23.1234	9.60497	4.0559	3.49586	3.71055	5.09164	2.80209	7.84279	8.47257	NA	NA	coiled-coil domain-containing protein 25 [Oryza sativa Japonica Group] &gt;XP_052164464.1 uncharacterized protein LOC127781538 [Oryza glaberrima] &gt;KAB8083527.1 hypothetical protein EE612_005750 [Oryza sativa] &gt;EEE55386.1 hypothetical protein OsJ_03465 [Oryza sativa Japonica Group] &gt;KAF2952285.1 hypothetical protein DAI22_01g325950 [Oryza sativa Japonica Group] &gt;BAB67903.1 unknown prot…	1
LOC4331383	LOC_Os03g02300	Os03g0114100	2.64835	2.2104	1.82978	13.6624	10.5007	13.2306	34.1371	11.1506	10.4422	12.367	14.7157	14.5903	7.02488	9.61824	12.7167	NA	NA	uncharacterized protein LOC4331383 [Oryza sativa Japonica Group] &gt;KAF2936916.1 hypothetical protein DAI22_03g012600 [Oryza sativa Japonica Group]	5
LOC4328788	LOC_Os02g13370	Os02g0227100	1.93105	0.882336	0.709236	17.6073	13.2635	7.06375	9.8788	14.5091	6.34346	7.88205	2.79641	5.75082	4.78313	4.66904	4.28309	NA	NA	uncharacterized protein LOC4328788 [Oryza sativa Japonica Group]	5
LOC4326923	LOC_Os01g50460	Os01g0700100	16.8594	23.0507	23.3991	2.54787	2.631	2.41387	2.91142	2.21967	2.45526	2.29493	1.17757	0.802569	3.06183	2.418	2.0639	K15382	NA	NA	17
LOC4331332	LOC_Os03g01740	Os03g0107700	4.56452	2.61526	3.67769	35.443	28.5806	24.9862	38.7534	25.4181	26.1798	9.30327	19.7825	5.66367	13.151	14.0198	12.1565	NA	NA	cyclin-dependent protein kinase inhibitor EL2 [Oryza sativa Japonica Group] &gt;XP_052148351.1 cyclin-dependent protein kinase inhibitor EL2 [Oryza glaberrima] &gt;Q10SY2.1 RecName: Full=Cyclin-dependent protein kinase inhibitor EL2 [Oryza sativa Japonica Group] &gt;EEC74353.1 hypothetical protein OsI_09662 [Oryza sativa Indica Group] &gt;KAB8089806.1 hypothetical protein EE612_014818 [Oryza sati…	5
LOC4337127	LOC_Os04g54210	Os04g0634800	5.38906	2.52054	2.16402	49.4695	27.2473	15.6623	43.4942	24.3621	14.9139	24.5291	14.322	14.4632	12.1483	18.4255	10.5663	NA	NA	uncharacterized protein LOC4337127 [Oryza sativa Japonica Group] &gt;XP_052153475.1 uncharacterized protein LOC127771589 [Oryza glaberrima] &gt;EAY99368.1 hypothetical protein OsI_21338 [Oryza sativa Indica Group] &gt;KAB8097120.1 hypothetical protein EE612_025774 [Oryza sativa] &gt;EAZ32110.1 hypothetical protein OsJ_16305 [Oryza sativa Japonica Group] &gt;CAE02997.2 OSJNBa0043L09.16 [Oryza sati…	5
LOC4352104	LOC_Os12g24020	Os12g0428000	7.10465	3.57022	4.47297	111.731	47.9125	59.6169	48.9541	50.7038	25.9252	32.6247	21.4739	38.5939	9.27665	25.6258	14.276	NA	NA	NA	5
LOC4333549	LOC_Os03g44020	Os03g0642300	0.68282	1.22165	0.394703	9.67619	5.94743	10.1903	3.35313	7.63745	8.2672	6.48624	6.50798	3.97587	9.68406	5.10066	2.72721	NA	GO:0044267;GO:0006464;GO:0043412;GO:0006796;GO:0006793;GO:0016310;GO:0043687;GO:0006468;GO:0030554;GO:0032559;GO:0005524;GO:0016301;GO:0001882;GO:0000166;GO:0004672;GO:0004674;GO:0004713;GO:0001883;GO:0017076;GO:0032555;GO:0032553;GO:0016740	NA	5
LOC107280034	NA	NA	15.4535	6.19185	16.7761	2.05751	1.31179	0.948087	1.98651	0.963209	1.80067	0.173608	0	0.076229	0.772728	0.822608	0.118448	NA	NA	uncharacterized protein LOC107280034 isoform X2 [Oryza sativa Japonica Group] &gt;XP_025878803.1 uncharacterized protein LOC107280034 isoform X2 [Oryza sativa Japonica Group]	17
LOC4334379	LOC_Os03g57640	Os03g0790500	0.647417	0.464593	0.643935	1.79508	3.07494	1.62215	7.61325	4.36801	2.12917	0.642853	4.292	2.03239	2.7677	2.31256	3.88962	NA	GO:0008152;GO:0016787	probable carboxylesterase 15 [Oryza sativa Japonica Group] &gt;KAB8093916.1 hypothetical protein EE612_020920 [Oryza sativa] &gt;ABF99276.1 PrMC3, putative, expressed [Oryza sativa Japonica Group] &gt;KAF2941735.1 hypothetical protein DAI22_03g369200 [Oryza sativa Japonica Group] &gt;BAF13429.1 Os03g0790500 [Oryza sativa Japonica Group] &gt;BAG97967.1 unnamed protein product [Oryza sativa Japonic…	1
LOC4337133	LOC_Os04g54300	Os04g0635500	37.5025	31.8848	19.9691	363.36	222.475	211.029	384.252	163.145	160.986	324.707	252.292	235.819	136.823	227.04	155.663	NA	NA	uncharacterized protein LOC4337133 [Oryza sativa Japonica Group] &gt;XP_052153182.1 uncharacterized protein LOC127771331 [Oryza glaberrima] &gt;EEC78091.1 hypothetical protein OsI_17575 [Oryza sativa Indica Group] &gt;KAB8097126.1 hypothetical protein EE612_025783 [Oryza sativa] &gt;EEE61763.1 hypothetical protein OsJ_16310 [Oryza sativa Japonica Group] &gt;KAF2936069.1 hypothetical protein DAI22…	4
LOC4334477	LOC_Os03g58890	Os03g0803500	0.496859	1.20069	0.922868	3.36016	3.47167	9.7955	15.5518	2.62233	1.60936	2.66254	12.7553	10.8165	2.53669	8.72233	27.0377	K00472	GO:0019538;GO:0016491	probable prolyl 4-hydroxylase 6 [Oryza sativa Japonica Group] &gt;KAB8094050.1 hypothetical protein EE612_021096 [Oryza sativa] &gt;AAO72374.1 putative oxidoreductase [Oryza sativa Japonica Group] &gt;ABF99413.1 oxidoreductase, 2OG-Fe oxygenase family protein, putative, expressed [Oryza sativa Japonica Group] &gt;EEE60125.1 hypothetical protein OsJ_13003 [Oryza sativa Japonica Group] &gt;BAF13524…	9
LOC4341871	LOC_Os06g46950	Os06g0683400	61.2759	28.1614	8.43583	322.695	241.871	225.793	333.116	187.776	270.277	102.138	151.113	61.4947	148.571	151.908	82.4701	K24345	GO:0005509;GO:0043169;GO:0043167;GO:0046872	NA	5
LOC4332584	LOC_Os03g19070	Os03g0302800	2.74581	5.44821	4.05363	23.8305	24.5132	41.3743	17.569	34.0262	46.567	20.6136	23.2119	8.08241	35.5546	23.1702	10.0445	NA	NA	NA	5
LOC4330001	LOC_Os02g40530	Os02g0618400	0.384083	0.468222	0.523868	4.4753	3.82565	2.1774	6.41808	1.13959	3.074	1.31879	2.01066	1.16691	1.26079	1.25727	2.63232	K09422	GO:0065007;GO:0009058;GO:0044249;GO:0034645;GO:0044260;GO:0044237;GO:0010467;GO:0009059;GO:0043170;GO:0006807;GO:0006139;GO:0050789;GO:0009889;GO:0031326;GO:0031323;GO:0050794;GO:0010468;GO:0010556;GO:0060255;GO:0019222;GO:0051171;GO:0019219;GO:0080090;GO:0003677;GO:0003676	transcription factor MYB57 [Oryza sativa Japonica Group] &gt;EAZ23831.1 hypothetical protein OsJ_07548 [Oryza sativa Japonica Group] &gt;BAD21458.1 putative MYB transcription factor [Oryza sativa Japonica Group] &gt;BAD21600.1 putative MYB transcription factor [Oryza sativa Japonica Group] &gt;BAF09363.1 Os02g0618400 [Oryza sativa Japonica Group] &gt;BAG99431.1 unnamed protein product [Oryza sati…	5
LOC4337134	NA	NA	11.39	8.17951	7.50886	68.3623	41.4105	50.0464	101.567	62.6713	45.8032	69.7865	42.0592	44.3361	27.4675	52.5744	31.2842	NA	NA	uncharacterized protein LOC4337134 [Oryza sativa Japonica Group] &gt;XP_052152707.1 uncharacterized protein LOC127770984 [Oryza glaberrima] &gt;XP_052153176.1 uncharacterized protein LOC127771326 [Oryza glaberrima] &gt;EAY95707.1 hypothetical protein OsI_17574 [Oryza sativa Indica Group] &gt;KAF2936068.1 hypothetical protein DAI22_04g276900 [Oryza sativa Japonica Group] &gt;KAF2936070.1 hypotheti…	5
LOC4330329	LOC_Os02g45780	Os02g0682300	3.05807	2.21309	1.45123	20.3768	21.2989	11.9946	25.7359	8.77532	17.3938	5.39635	13.246	6.42856	8.48174	12.1946	13.8325	K16281	GO:0043169;GO:0043167;GO:0046872;GO:0005515;GO:0046914;GO:0008270	E3 ubiquitin-protein ligase RHA1B [Oryza sativa Japonica Group] &gt;XP_052144410.1 brassinosteroid-responsive RING protein 1-like [Oryza glaberrima] &gt;KAB8088429.1 hypothetical protein EE612_013038 [Oryza sativa] &gt;EEE57587.1 hypothetical protein OsJ_07943 [Oryza sativa Japonica Group] &gt;KAF2946373.1 hypothetical protein DAI22_02g288400 [Oryza sativa Japonica Group] &gt;USH99657.1 zinc fing…	5
LOC4349148	LOC_Os10g37760	Os10g0521900	3.63884	1.73724	2.56263	18.9848	19.9958	21.4562	24.0574	16.6467	19.4765	6.24653	14.2877	10.1974	11.9962	16.7364	8.66048	K19225	GO:0016021;GO:0031224;GO:0016020;GO:0044425	RHOMBOID-like protein 2 [Oryza sativa Japonica Group] &gt;EAY79245.1 hypothetical protein OsI_34361 [Oryza sativa Indica Group] &gt;KAB8113370.1 hypothetical protein EE612_052354 [Oryza sativa] &gt;KAF2914448.1 hypothetical protein DAI22_10g162800 [Oryza sativa Japonica Group] &gt;BAT11714.1 Os10g0521900 [Oryza sativa Japonica Group]	5
LOC107275760	LOC_Os01g44950	Os01g0636300	0.888818	0.572709	1.71171	0.127746	0.320165	0.202306	0.264607	0.119374	0.034774	0.141428	0.144709	0.154591	0.155398	0.024081	0.023893	NA	NA	uncharacterized protein LOC107275760 [Oryza sativa Japonica Group] &gt;KAF2951342.1 hypothetical protein DAI22_01g254900 [Oryza sativa Japonica Group] &gt;BAD68929.1 acyl-CoA ligase-like [Oryza sativa Japonica Group] &gt;BAS73336.1 Os01g0636300 [Oryza sativa Japonica Group]	17
LOC4337130	LOC_Os04g54240	Os04g0635100	32.9769	38.0244	28.5918	265.172	131.779	220.935	326.25	203.494	191.135	188.232	243.087	209.614	198.513	241.757	167.009	NA	NA	uncharacterized protein LOC4337130 [Oryza sativa Japonica Group] &gt;XP_025880624.1 uncharacterized protein LOC107280826 [Oryza sativa Japonica Group] &gt;XP_052153320.1 uncharacterized protein LOC127771448 [Oryza glaberrima] &gt;XP_052153450.1 uncharacterized protein LOC127771566 [Oryza glaberrima] &gt;EAY95705.1 hypothetical protein OsI_17572 [Oryza sativa Indica Group] &gt;KAB8097123.1 hypothe…	5
LOC4330048	LOC_Os02g41840	Os02g0629000	0.501366	0.449107	0.208418	10.2722	1.99605	2.20624	3.21	3.37567	1.64645	1.86712	1.10009	1.89922	1.03839	4.84361	3.88081	NA	NA	uncharacterized protein LOC4330048 [Oryza sativa Japonica Group] &gt;XP_052144352.1 uncharacterized protein LOC127763628 [Oryza glaberrima] &gt;KAB8088046.1 hypothetical protein EE612_012519 [Oryza sativa] &gt;KAF2945959.1 hypothetical protein DAI22_02g255550 [Oryza sativa Japonica Group] &gt;BAD23731.1 unknown protein [Oryza sativa Japonica Group] &gt;BAF09404.1 Os02g0629000 [Oryza sativa Japoni…	5
LOC4341970	LOC_Os06g48800	Os06g0701600	1.07902	0.495038	2.08059	0.107889	0.292903	0	0.216237	0.1904	0.107601	0.058784	0	0.088915	0.050566	0.027459	0	K24976	GO:0006812;GO:0051234;GO:0006811;GO:0051179;GO:0006810;GO:0008324;GO:0015075;GO:0022891;GO:0022892;GO:0022857;GO:0005215	probable cation transporter HKT9 [Oryza sativa Japonica Group] &gt;Q8L4K5.1 RecName: Full=Cation transporter HKT2;4; Short=OsHKT2;4; AltName: Full=Cation transporter HKT9; Short=OsHKT9 [Oryza sativa Japonica Group] &gt;KAB8103738.1 hypothetical protein EE612_036317 [Oryza sativa] &gt;EEE66306.1 hypothetical protein OsJ_22537 [Oryza sativa Japonica Group] &gt;KAF2928329.1 hypothetical protein DAI2…	17
LOC107280826	NA	NA	12.9495	12.729	9.40613	118.733	56.7644	91.5002	118.373	67.0942	62.6078	116.596	107.264	83.91	78.0468	107.418	52.4937	NA	NA	NA	4
LOC4331888	None	Os03g0188500	4.63618	16.4881	6.06309	40.9696	33.093	97.6734	44.1058	81.3585	63.8763	53.1431	76.0787	72.0429	91.2274	76.8437	68.8739	NA	NA	NA	9
LOC4345515	LOC_Os08g31090	Os08g0402500	1.31178	0.82408	0.585926	5.45169	6.27015	6.62046	8.63395	6.25096	4.02133	1.43347	3.63936	2.77323	4.45536	4.72653	3.49905	NA	NA	uncharacterized protein LOC4345515 [Oryza sativa Japonica Group] &gt;XP_052165883.1 uncharacterized protein LOC127782654 [Oryza glaberrima] &gt;EAZ06923.1 hypothetical protein OsI_29162 [Oryza sativa Indica Group] &gt;KAF2919586.1 hypothetical protein DAI22_08g145900 [Oryza sativa Japonica Group]	5
LOC4332595	LOC_Os03g19270	Os03g0305400	5.57736	5.87207	5.21836	66.7097	23.6443	56.1035	71.2536	19.9339	20.879	36.4975	51.3549	73.9966	16.0567	49.9779	121.964	NA	GO:0050896;GO:0006950	universal stress protein PHOS34 isoform X1 [Oryza sativa Japonica Group] &gt;XP_052149107.1 universal stress protein PHOS34-like isoform X1 [Oryza glaberrima]	9
LOC9269764	LOC_Os03g10478	Os03g0201901	1.52803	1.82548	2.81671	0.185597	0.590067	0.138549	0.284604	0.212775	0.409447	0.26467	0.084946	0.256333	0.196372	0.300157	0.328811	K01181	GO:0005975;GO:0043169;GO:0043167	uncharacterized protein LOC9269764 [Oryza sativa Japonica Group] &gt;ABF94510.1 1,4-beta-xylanase, putative, expressed [Oryza sativa Japonica Group]	17
LOC107277786	NA	NA	2.46791	1.19263	3.32966	0.403078	1.13813	0.291262	0.402204	0.211281	0.424956	1.11438	0.784311	0.919473	0.563259	0.926261	0.161663	K06123	NA	LOW QUALITY PROTEIN: uncharacterized protein LOC107277786 [Oryza sativa Japonica Group]	17
LOC4327669	LOC_Os01g50940	Os01g0705700	1.81563	3.3577	2.37283	9.34265	8.26202	9.96001	30.4139	11.0526	7.76194	5.06066	23.7232	20.5465	13.4044	11.9177	24.8624	K25801	GO:0065007;GO:0050789;GO:0009889;GO:0031326;GO:0031323;GO:0050794;GO:0010468;GO:0010556;GO:0060255;GO:0019222;GO:0051171;GO:0019219;GO:0080090;GO:0043231;GO:0043227;GO:0005634;GO:0030528	transcription factor bHLH13 [Oryza sativa Japonica Group] &gt;EAZ13257.1 hypothetical protein OsJ_03182 [Oryza sativa Japonica Group] &gt;KAF2951888.1 hypothetical protein DAI22_01g295800 [Oryza sativa Japonica Group]	20
LOC4337262	LOC_Os04g56240	Os04g0657500	21.2197	6.83296	13.846	2.96507	1.52933	1.07972	2.33678	2.87825	1.11323	0.926716	1.57538	0.903762	1.48146	1.4438	0.539462	NA	GO:0051234;GO:0006629;GO:0051179;GO:0006810;GO:0004091;GO:0016787;GO:0016298;GO:0005215;GO:0004806	uncharacterized protein LOC4337262 [Oryza sativa Japonica Group] &gt;XP_052151404.1 triacylglycerol lipase OBL1-like [Oryza glaberrima] &gt;KAB8097302.1 hypothetical protein EE612_026033 [Oryza sativa] &gt;EAZ32264.1 hypothetical protein OsJ_16467 [Oryza sativa Japonica Group] &gt;KAF2936285.1 hypothetical protein DAI22_04g292200 [Oryza sativa Japonica Group] &gt;CAE75967.1 OSJNBa0071I13.19 [Oryz…	17
LOC4341697	LOC_Os06g44250	Os06g0652200	0.991558	1.83326	0.880495	7.0743	6.2159	14.0282	5.99825	12.0161	7.2034	4.90707	9.00308	9.70091	14.0947	14.8016	7.85079	K07297	GO:0016021;GO:0031224;GO:0016020;GO:0044425	NA	9
LOC4340377	LOC_Os06g09310	Os06g0192800	1.52655	0.5928	0.734802	15.6626	7.57301	5.60618	9.11381	4.04233	5.73393	2.48307	4.96285	2.08407	2.93948	4.79301	4.02585	NA	GO:0043169;GO:0043167;GO:0046872;GO:0005515;GO:0046914;GO:0008270	NA	5
LOC9267111	LOC_Os03g02020	Os03g0110900	12.5672	5.22046	25.3616	3.16302	2.6139	5.83195	2.68357	1.92768	2.06585	0.918247	2.68737	0.54864	2.31307	5.76489	0.843065	NA	NA	uncharacterized protein LOC9267111 isoform X1 [Oryza sativa Japonica Group]	17
LOC4337421	LOC_Os04g58280	Os04g0679400	19.1491	23.1245	15.4729	239.701	126.482	129.251	173.001	123.727	70.7174	139.825	98.0215	145.047	50.8487	141.029	154.01	NA	NA	stem-specific protein TSJT1 [Oryza sativa Japonica Group] &gt;XP_052152775.1 stem-specific protein TSJT1 [Oryza glaberrima] &gt;EAY96067.1 hypothetical protein OsI_17940 [Oryza sativa Indica Group] &gt;KAB8097529.1 hypothetical protein EE612_026308 [Oryza sativa] &gt;ALC78397.1 hypothetical protein [Oryza sativa Japonica Group] &gt;EAZ32430.1 hypothetical protein OsJ_16640 [Oryza sativa Japonica …	4
LOC4332574	LOC_Os03g18910	Os03g0301200	1.69894	4.01052	1.45931	13.4317	11.5955	22.1017	11.9461	14.0697	20.5281	11.1998	16.1049	8.18719	15.3682	17.6181	13.5203	NA	GO:0030246	COBRA-like protein 7 [Oryza sativa Japonica Group] &gt;ABF95484.1 COBRA-like protein 7 precursor, putative, expressed [Oryza sativa Japonica Group] &gt;EAZ26620.1 hypothetical protein OsJ_10523 [Oryza sativa Japonica Group] &gt;KAF2938835.1 hypothetical protein DAI22_03g147200 [Oryza sativa Japonica Group] &gt;BAS83769.1 Os03g0301200 [Oryza sativa Japonica Group]	5
LOC4338655	LOC_Os05g31970	Os05g0385400	0.335438	1.163	0.930911	0.123254	0.093596	0	0.060641	0.117936	0.176731	0	0.125658	0.186208	0.300009	0.174067	0.223728	NA	NA	uncharacterized protein LOC4338655 [Oryza sativa Japonica Group] &gt;KAB8099244.1 hypothetical protein EE612_029197 [Oryza sativa] &gt;AAT77315.1 unknown protein [Oryza sativa Japonica Group] &gt;AAT77336.1 unknown protein [Oryza sativa Japonica Group] &gt;KAF2930558.1 hypothetical protein DAI22_05g145800 [Oryza sativa Japonica Group] &gt;BAF17331.1 Os05g0385400 [Oryza sativa Japonica Group]	17
LOC4324028	LOC_Os01g32770	Os01g0511000	30.882	30.3124	13.8486	227.041	148.112	137.282	207.754	125.195	141.386	186.496	170.359	113.24	120.528	120.161	69.8551	NA	NA	LOB domain-containing protein 40 [Oryza sativa Japonica Group] &gt;KAB8081614.1 hypothetical protein EE612_002990 [Oryza sativa] &gt;KAF2950407.1 hypothetical protein DAI22_01g184000 [Oryza sativa Japonica Group]	5
LOC4338911	LOC_Os05g36260	Os05g0438500	0.48975	1.24227	1.63887	3.64096	7.07799	12.23	9.58932	6.38296	4.94561	3.92273	8.39626	8.91365	7.9703	11.7219	12.1295	K01507	GO:0044237;GO:0009987;GO:0008152;GO:0006796;GO:0006793;GO:0005623;GO:0044464;GO:0005737;GO:0005622;GO:0044424;GO:0005488;GO:0003824;GO:0043169;GO:0016787;GO:0004427;GO:0043167;GO:0000287;GO:0046872;GO:0016462	soluble inorganic pyrophosphatase [Oryza sativa Japonica Group] &gt;XP_052156507.1 soluble inorganic pyrophosphatase-like [Oryza glaberrima] &gt;EAY98191.1 hypothetical protein OsI_20104 [Oryza sativa Indica Group] &gt;KAB8099600.1 hypothetical protein EE612_029748 [Oryza sativa] &gt;AAT07613.1 putative soluble inorganic pyrophosphatase [Oryza sativa Japonica Group] &gt;EEE63857.1 hypothetical pr…	9
LOC107278263	LOC_Os02g45225	Os02g0674233	1.9365	0.401369	0.859495	10.2512	11.0401	8.48766	8.17784	6.38804	6.13761	7.08948	7.12299	7.19538	3.90562	5.37694	2.52188	NA	NA	uncharacterized protein LOC107278263 [Oryza sativa Japonica Group] &gt;KAF2946326.1 hypothetical protein DAI22_02g284400 [Oryza sativa Japonica Group]	4
LOC4341874	LOC_Os06g46980	Os06g0683800	0.508549	1.36646	0.552771	2.87268	3.08532	5.48529	10.123	1.85574	2.4065	2.60232	5.14896	2.32906	1.27383	3.0084	9.75646	NA	NA	NA	5
LOC4328551	LOC_Os02g09480	Os02g0187700	2.81584	7.07445	3.62427	27.5976	27.1401	57.8138	12.0314	35.9165	37.4941	55.1492	57.347	33.2672	53.5468	57.0697	43.9685	K09422	GO:0065007;GO:0009058;GO:0044249;GO:0034645;GO:0044260;GO:0010467;GO:0009059;GO:0006807;GO:0006139;GO:0050789;GO:0009889;GO:0031326;GO:0031323;GO:0050794;GO:0010468;GO:0010556;GO:0060255;GO:0019222;GO:0051171;GO:0019219;GO:0080090;GO:0003677;GO:0003676	NA	9
LOC4345706	LOC_Os08g34580	Os08g0445700	2.1368	1.97398	1.15347	10.4031	9.54476	9.60457	11.4005	13.7028	7.51198	5.31488	6.86762	4.77979	8.56835	8.04063	6.97076	K16055	GO:0016051;GO:0005975;GO:0034637;GO:0044262;GO:0046351;GO:0005984;GO:0016138;GO:0016137;GO:0009312;GO:0009311;GO:0005992;GO:0005991	probable alpha,alpha-trehalose-phosphate synthase [UDP-forming] 9 [Oryza sativa Japonica Group] &gt;EAZ42907.1 hypothetical protein OsJ_27501 [Oryza sativa Japonica Group] &gt;KAF2919905.1 hypothetical protein DAI22_08g170200 [Oryza sativa Japonica Group] &gt;BAD09487.1 putative trehalose-6-phosphate synthase [Oryza sativa Japonica Group] &gt;BAF23839.1 Os08g0445700 [Oryza sativa Japonica Group] …	5
LOC4331647	LOC_Os03g05750	Os03g0152000	6.69878	6.54385	4.20066	63.5388	40.0967	29.3059	45.0054	29.3674	31.8823	24.5443	25.7871	18.8208	27.4503	29.7435	27.0166	NA	NA	heavy metal-associated isoprenylated plant protein 6 [Oryza sativa Japonica Group] &gt;ABF94019.1 heavy metal-associated domain containing protein, expressed [Oryza sativa Japonica Group] &gt;KAF2937317.1 hypothetical protein DAI22_03g041800 [Oryza sativa Japonica Group] &gt;BAF10903.1 Os03g0152000 [Oryza sativa Japonica Group] &gt;BAS82336.1 Os03g0152000 [Oryza sativa Japonica Group]	5
LOC107278476	None	Os07g0566150	1.74921	1.33724	1.44594	10.7442	11.8578	9.9458	11.804	5.58688	10.3272	3.40146	8.94435	2.60068	5.70143	5.91648	5.35583	NA	NA	NA	5
LOC9272171	None	Os09g0411500	31.8153	14.3681	36.5807	3.8278	8.59323	2.69382	9.04148	0.528014	3.87834	5.29354	1.80996	2.37115	5.25492	2.30977	1.12325	NA	NA	uncharacterized protein LOC9272171 [Oryza sativa Japonica Group] &gt;KAF2916145.1 hypothetical protein DAI22_09g096200 [Oryza sativa Japonica Group]	17
LOC107278246	LOC_Os02g52890	Os02g0767833	0.32518	0.606669	0.163846	1.72689	2.14163	6.22888	2.18524	2.42148	2.00839	0.779165	2.13071	1.23716	2.48902	5.05544	1.61948	K09286	NA	NA	5
LOC4326913	LOC_Os01g17396	Os01g0281100	5.57487	4.81092	8.19587	1.04321	0.931224	1.31978	0.738062	1.05147	1.27856	0.539184	0.698775	0.388092	1.64792	1.33872	0.387428	NA	NA	uncharacterized protein LOC4326913 isoform X1 [Oryza sativa Japonica Group]	17
LOC4347937	LOC_Os10g01080	Os10g0100700	2.05658	0.636998	2.38333	0	0.17438	0.06095	0.122603	0.436451	0.32965	0.057661	0.065396	0	0.150389	0	0	K06215	NA	probable pyridoxal 5&apos;-phosphate synthase subunit PDX1.2 [Oryza sativa Japonica Group] &gt;Q8W3D0.1 RecName: Full=Probable pyridoxal 5&apos;-phosphate synthase subunit PDX1.2; Short=PLP synthase subunit PDX1.2 [Oryza sativa Japonica Group] &gt;KAB8111849.1 hypothetical protein EE612_049640 [Oryza sativa] &gt;AAL73561.1 Putative ethylene-inducible protein [Oryza sativa Japonica Group] &gt;AAM0…	17
LOC4348055	LOC_Os10g04570	Os10g0135100	5.25767	1.95043	6.95222	1.38382	1.73127	0.962952	1.12778	0.539486	0.728843	0.689466	0.433494	0.341392	0.665179	0.818147	0.280081	NA	NA	uncharacterized protein LOC4348055 [Oryza sativa Japonica Group] &gt;AAL01180.1 Hypothetical protein [Oryza sativa Japonica Group] &gt;AAP52030.1 NB-ARC domain containing protein [Oryza sativa Japonica Group] &gt;BAF26030.1 Os10g0135100 [Oryza sativa Japonica Group] &gt;BAT09796.1 Os10g0135100 [Oryza sativa Japonica Group]	17
LOC4345571	LOC_Os08g31950	Os08g0414500	5.28378	7.80243	3.47441	25.4401	18.9447	32.9502	31.7393	48.7129	16.3348	21.6083	18.4528	49.3585	50.3927	41.652	37.8755	NA	GO:0065007;GO:0009058;GO:0044249;GO:0034645;GO:0044260;GO:0044237;GO:0009987;GO:0010467;GO:0009059;GO:0043170;GO:0008152;GO:0006807;GO:0006139;GO:0044238;GO:0050789;GO:0009889;GO:0031326;GO:0031323;GO:0050794;GO:0010468;GO:0010556;GO:0060255;GO:0019222;GO:0051171;GO:0019219;GO:0080090;GO:0005623;GO:0044464;GO:0005622;GO:0043231;GO:0043229;GO:0044424;GO:0043227;GO:0005634;GO:0043226;GO:0030528	transcription factor IBH1-like [Oryza sativa Japonica Group] &gt;BAC99710.1 unknown protein [Oryza sativa Japonica Group] &gt;BAF23717.2 Os08g0414500 [Oryza sativa Japonica Group]	9
LOC4337261	LOC_Os04g56230	Os04g0657300	28.3558	9.84498	23.8313	3.23067	2.64094	2.61531	4.74317	3.7086	2.30207	1.49735	0.392859	0.447526	1.76988	1.13775	0.779813	K00787	GO:0044255;GO:0044237;GO:0009987;GO:0008299;GO:0006720;GO:0008610;GO:0006629;GO:0008152;GO:0044238	farnesyl pyrophosphate synthase 2 [Oryza sativa Japonica Group] &gt;XP_052152115.1 farnesyl pyrophosphate synthase-like [Oryza glaberrima] &gt;EAY95876.1 hypothetical protein OsI_17742 [Oryza sativa Indica Group] &gt;KAF2936283.1 hypothetical protein DAI22_04g292100 [Oryza sativa Japonica Group] &gt;CAE75966.1 OSJNBa0071I13.18 [Oryza sativa Japonica Group] &gt;BAF16036.1 Os04g0657300 [Oryza sativ…	17
LOC4343999	LOC_Os07g43800	Os07g0631700	8.20077	6.58852	3.77373	58.6933	42.4003	33.1037	40.6858	35.3673	32.829	13.8513	17.5979	14.5749	23.3511	23.333	14.6424	NA	GO:0005488;GO:0005509;GO:0043169;GO:0043167;GO:0046872	probable calcium-binding protein CML45 [Oryza sativa Japonica Group] &gt;XP_052162602.1 probable calcium-binding protein CML46 [Oryza glaberrima] &gt;EAZ04801.1 hypothetical protein OsI_26974 [Oryza sativa Indica Group] &gt;KAB8106480.1 hypothetical protein EE612_040843 [Oryza sativa] &gt;EAZ40767.1 hypothetical protein OsJ_25242 [Oryza sativa Japonica Group] &gt;KAF2924050.1 hypothetical protein…	5
LOC4326862	LOC_Os01g47630	Os01g0666600	15.2581	9.85802	21.0727	2.94616	3.43304	1.86071	3.53769	1.77898	2.76083	1.24503	0.768244	0.82455	2.66532	2.62066	2.11556	NA	NA	uncharacterized protein LOC4326862 [Oryza sativa Japonica Group] &gt;KAB8082831.1 hypothetical protein EE612_004852 [Oryza sativa] &gt;EAZ13015.1 hypothetical protein OsJ_02936 [Oryza sativa Japonica Group] &gt;KAF2951562.1 hypothetical protein DAI22_01g271900 [Oryza sativa Japonica Group] &gt;BAD73641.1 hypothetical protein [Oryza sativa Japonica Group] &gt;BAF05716.1 Os01g0666600 [Oryza sativa …	17
LOC4351333	LOC_Os12g02530	Os12g0117400	6.31476	3.1902	7.5941	2.02913	1.57315	0.805293	0.970911	1.14424	0.924316	0.435107	0.095829	0.046838	0.717452	0.854971	0.150972	NA	GO:0009628;GO:0009416;GO:0009314;GO:0050896;GO:0060089;GO:0005515;GO:0004871	NA	17
LOC4326932	LOC_Os01g50622	Os01g0702000	13.5865	10.2899	10.7374	124.9	151.948	107.903	94.4029	58.79	42.1002	118.593	80.1485	104.474	32.5894	31.3934	29.9117	K08999	GO:0051716;GO:0033554;GO:0006259;GO:0006281;GO:0006807;GO:0006139;GO:0006289;GO:0006974;GO:0050896;GO:0006950;GO:0003677;GO:0016787;GO:0004518;GO:0003676	NA	4
LOC4345064	NA	NA	4.63498	1.75222	6.84827	0.818911	0.892388	0.274903	1.08614	0.373657	0.886499	0.22079	0.092655	0.088041	0.440345	0.151981	0.087172	NA	NA	NA	17
LOC4330213	LOC_Os02g44108	Os02g0658800	96.9019	65.7607	78.542	25.1373	15.0214	16.4126	2.78273	15.5919	26.5591	37.0827	14.8575	26.9336	32.2996	18.1493	16.7862	K20628	GO:0000003;GO:0019953;GO:0005576	expansin-B11 [Oryza sativa Japonica Group] &gt;XP_052141588.1 expansin-B11 [Oryza glaberrima] &gt;Q6H676.1 RecName: Full=Expansin-B11; AltName: Full=Beta-expansin-11; AltName: Full=OsEXPB11; AltName: Full=OsaEXPb1.20; Flags: Precursor [Oryza sativa Japonica Group] &gt;EAY86960.1 hypothetical protein OsI_08349 [Oryza sativa Indica Group] &gt;KAB8088259.1 hypothetical protein EE612_012803 [Oryza sa…	17
LOC4335115	LOC_Os04g10750	Os04g0186400	6.72273	11.1131	25.0265	1.69026	2.41456	2.61373	2.77213	1.79228	2.63568	1.59659	1.11325	0.824938	0.863329	0.878247	0.251838	K08176	GO:0006820;GO:0008150;GO:0051234;GO:0015698;GO:0006811;GO:0051179;GO:0006817;GO:0006810;GO:0005623;GO:0005575;GO:0044464;GO:0016021;GO:0031224;GO:0016020;GO:0044425;GO:0022804;GO:0008509;GO:0015103;GO:0005315;GO:0015075;GO:0003674;GO:0015114;GO:0015291;GO:0022891;GO:0022892;GO:0022857;GO:0005215	NA	17
LOC4327485	LOC_Os01g60020	Os01g0816100	1.49499	1.70885	2.90049	13.3721	10.3246	13.1567	14.6301	10.5786	8.99959	7.43946	9.67887	8.87113	7.50483	7.9687	8.62531	NA	GO:0008150;GO:0065007;GO:0009058;GO:0044249;GO:0034645;GO:0044260;GO:0010467;GO:0009059;GO:0006807;GO:0006139;GO:0050789;GO:0009889;GO:0031326;GO:0031323;GO:0050794;GO:0010468;GO:0010556;GO:0060255;GO:0019222;GO:0051171;GO:0019219;GO:0080090;GO:0005575;GO:0003677;GO:0003674;GO:0003676	NA	5
LOC4331962	LOC_Os03g10260	Os03g0199500	0.52753	2.09431	0.876134	8.06498	1.48216	13.9759	2.95085	10.714	6.05199	6.99274	16.0211	18.4005	13.8832	15.157	16.552	NA	NA	uncharacterized protein LOC4331962 [Oryza sativa Japonica Group] &gt;EEC74696.1 hypothetical protein OsI_10403 [Oryza sativa Indica Group] &gt;KAB8090665.1 hypothetical protein EE612_015938 [Oryza sativa] &gt;EEE58514.1 hypothetical protein OsJ_09796 [Oryza sativa Japonica Group] &gt;KAF2937811.1 hypothetical protein DAI22_03g076400 [Oryza sativa Japonica Group] &gt;BAH01267.1 unnamed protein pro…	20
LOC4338117	LOC_Os05g12580	Os05g0217000	5.86407	21.2654	8.16642	44.5628	33.8982	131.839	37.6229	103.474	47.6238	44.0879	84.1716	139.514	129.389	142.618	132.738	NA	NA	arabinogalactan protein 16 [Oryza sativa Japonica Group] &gt;EAY96988.1 hypothetical protein OsI_18911 [Oryza sativa Indica Group] &gt;KAB8098575.1 hypothetical protein EE612_027895 [Oryza sativa] &gt;AAT47023.1 unknown protein [Oryza sativa Japonica Group] &gt;EEE62763.1 hypothetical protein OsJ_17566 [Oryza sativa Japonica Group] &gt;KAF2929696.1 hypothetical protein DAI22_05g075700 [Oryza sati…	9
LOC4330628	LOC_Os02g49950	Os02g0732200	11.6509	20.3361	13.5996	58.6493	60.8084	105.684	82.0906	96.6933	64.2438	47.5655	100.06	83.6921	89.4224	105.948	75.8386	NA	GO:0006464;GO:0043412;GO:0043687;GO:0032446;GO:0070647;GO:0016567;GO:0032991;GO:0043234;GO:0000151;GO:0016881;GO:0016874;GO:0019787;GO:0004842	NA	9
LOC107277478	LOC_Os01g36720	Os01g0547600	32.5074	51.0937	50.3698	5.47783	13.3133	1.77113	7.55426	2.51486	15.499	3.52842	1.94822	1.68205	10.0069	4.65426	1.42535	K02575	NA	probable high-affinity nitrate transporter 2.4 [Oryza sativa Japonica Group] &gt;XP_052148692.1 probable high-affinity nitrate transporter 2.4 [Oryza glaberrima] &gt;A2ZU80.2 RecName: Full=Probable high-affinity nitrate transporter 2.4; Short=OsNRT2.4 [Oryza sativa Japonica Group] &gt;KAB8081798.1 hypothetical protein EE612_003344 [Oryza sativa] &gt;KAF2950645.1 hypothetical protein DAI22_01g2031…	17
LOC9267621	NA	NA	5.07974	1.29237	4.08882	0.239601	0.535104	0.289831	0.470599	0.61911	0.83476	0.202955	0.957445	0	0.350276	0.396136	0.218581	NA	NA	NA	17
LOC4352829	LOC_Os12g42860	Os12g0623600	53.1288	56.7977	39.2001	274.711	180.176	260.778	454.334	167.41	153.241	204.197	281.14	288.657	145.885	273.865	299.335	K23953	NA	plant cysteine oxidase 2 [Oryza sativa Japonica Group] &gt;EEC69707.1 hypothetical protein OsI_39177 [Oryza sativa Indica Group] &gt;KAB8118280.1 hypothetical protein EE612_061037 [Oryza sativa] &gt;ABA99424.2 expressed protein [Oryza sativa Japonica Group] &gt;EEE53641.1 hypothetical protein OsJ_36924 [Oryza sativa Japonica Group] &gt;KAF2908916.1 hypothetical protein DAI22_12g217300 [Oryza sati…	20
LOC4342753	LOC_Os07g12340	Os07g0225300	10.7314	5.70282	5.86824	43.3731	36.0015	29.6246	61.863	31.345	24.4111	12.0388	29.689	15.1503	13.657	17.35	23.6714	NA	GO:0065007;GO:0034645;GO:0044237;GO:0009987;GO:0010467;GO:0009059;GO:0043170;GO:0008152;GO:0006139;GO:0044238;GO:0050789;GO:0009889;GO:0031326;GO:0031323;GO:0050794;GO:0010468;GO:0010556;GO:0060255;GO:0019222;GO:0051171;GO:0019219;GO:0080090;GO:0003677	NAC domain-containing protein 67 [Oryza sativa Japonica Group] &gt;XP_052160972.1 NAC domain-containing protein 67 [Oryza glaberrima] &gt;Q7EZT1.1 RecName: Full=NAC domain-containing protein 67; Short=ONAC067; AltName: Full=OsNAC3 [Oryza sativa Japonica Group] &gt;KAB8104814.1 hypothetical protein EE612_037977 [Oryza sativa] &gt;KAF2922014.1 hypothetical protein DAI22_07g078500 [Oryza sativa Japo…	5
LOC4337045	LOC_Os04g53180	Os04g0623200	5.10842	1.78621	4.14513	1.9935	0.740922	0.55042	1.00365	0.5315	0.550789	0.259255	0	0.358669	0.915697	0.201139	0.178232	NA	NA	uncharacterized protein LOC4337045 [Oryza sativa Japonica Group] &gt;EAY95621.1 hypothetical protein OsI_17476 [Oryza sativa Indica Group] &gt;KAF2935927.1 hypothetical protein DAI22_04g267200 [Oryza sativa Japonica Group] &gt;CAD41836.2 OSJNBb0085C12.16 [Oryza sativa Japonica Group] &gt;CAE03497.2 OSJNBa0053K19.5 [Oryza sativa Japonica Group] &gt;BAF15836.1 Os04g0623200 [Oryza sativa Japonica Gr…	17
LOC4327365	LOC_Os01g61990	Os01g0837000	6.81446	5.88858	9.8355	38.442	44.6317	25.3335	43.7982	35.9428	39.3059	18.2521	23.2817	14.4548	26.4047	18.727	14.5706	NA	NA	NA	5
LOC107281276	NA	NA	2.37797	5.17954	6.27367	1.41698	1.4171	0.733776	1.32353	0.800393	0.455087	1.25825	0.525547	0.255419	1.04453	1.57614	0.276852	NA	NA	polygalacturonase At1g48100-like [Oryza sativa Japonica Group] &gt;KAF2926824.1 hypothetical protein DAI22_06g157700 [Oryza sativa Japonica Group]	17
LOC4334268	LOC_Os03g56220	Os03g0773000	13.0939	23.3099	16.7352	95.0747	77.9818	119.043	61.0632	110.906	110.439	91.4822	99.3299	76.8602	139.376	113.343	70.2893	NA	NA	uncharacterized protein LOC4334268 [Oryza sativa Japonica Group] &gt;AAP68895.1 unknown protein [Oryza sativa Japonica Group] &gt;ABF99103.1 expressed protein [Oryza sativa Japonica Group] &gt;KAF2941551.1 hypothetical protein DAI22_03g355700 [Oryza sativa Japonica Group] &gt;BAF13328.1 Os03g0773000 [Oryza sativa Japonica Group] &gt;BAS86607.1 Os03g0773000 [Oryza sativa Japonica Group]	9
LOC4344255	LOC_Os07g47620	Os07g0673400	6.37885	2.64522	3.80914	20.6359	16.5828	20.8283	45.9299	12.4038	7.15462	12.0763	15.7472	17.8247	6.24636	13.4759	27.7029	NA	GO:0050896;GO:0006950	universal stress protein PHOS34 [Oryza sativa Japonica Group] &gt;EAZ41056.1 hypothetical protein OsJ_25543 [Oryza sativa Japonica Group] &gt;KAF2924466.1 hypothetical protein DAI22_07g270400 [Oryza sativa Japonica Group] &gt;BAC16006.1 universal stress protein USP1-like protein [Oryza sativa Japonica Group] &gt;BAF22521.1 Os07g0673400 [Oryza sativa Japonica Group] &gt;BAG88992.1 unnamed protein …	5
LOC4331855	LOC_Os03g08580	Os03g0184100	7.22207	13.0631	5.66411	110.068	107.212	117.998	48.7496	42.6005	43.8974	148.315	130.342	164.449	44.3929	45.1669	46.9275	NA	NA	uncharacterized protein LOC4331855 [Oryza sativa Japonica Group] &gt;XP_015628432.1 uncharacterized protein LOC4331855 [Oryza sativa Japonica Group] &gt;XP_052146042.1 cold-regulated protein 27-like [Oryza glaberrima] &gt;XP_052146043.1 cold-regulated protein 27-like [Oryza glaberrima] &gt;EAY88812.1 hypothetical protein OsI_10285 [Oryza sativa Indica Group] &gt;ABF94341.1 expressed protein [Oryz…	4
LOC4335778	LOC_Os04g33610	Os04g0412100	10.9335	5.68269	14.5199	3.3568	4.27447	2.62278	2.64219	1.7924	1.69209	1.96265	1.3236	1.3288	2.31561	1.21955	0.549979	NA	NA	uncharacterized protein LOC4335778 [Oryza sativa Japonica Group] &gt;KAF2933881.1 hypothetical protein DAI22_04g120000 [Oryza sativa Japonica Group] &gt;CAD40657.2 OSJNBa0073L04.6 [Oryza sativa Japonica Group] &gt;BAF14651.1 Os04g0412100 [Oryza sativa Japonica Group] &gt;BAG98331.1 unnamed protein product [Oryza sativa Japonica Group] &gt;BAS89120.1 Os04g0412100 [Oryza sativa Japonica Group]	17
LOC4337447	LOC_Os04g58710	Os04g0683700	47.1353	30.7994	110.531	25.7536	25.2196	11.6024	14.9572	8.6373	13.9918	10.7678	11.6163	3.95579	8.74961	15.355	11.536	K22133	NA	oxalate--CoA ligase [Oryza sativa Japonica Group] &gt;EAY96101.1 hypothetical protein OsI_17978 [Oryza sativa Indica Group] &gt;KAB8097574.1 hypothetical protein EE612_026346 [Oryza sativa] &gt;KAF2936607.1 hypothetical protein DAI22_04g314400 [Oryza sativa Japonica Group] &gt;CAE03444.1 OSJNBa0088H09.2 [Oryza sativa Japonica Group] &gt;CAH68285.1 H0306F12.7 [Oryza sativa]	17
LOC4324639	LOC_Os01g12000	Os01g0219300	6.24848	4.71646	10.0982	0.506509	1.08603	1.99507	0.597778	2.70542	1.00209	2.26374	0.785932	0.804234	1.74747	0.684832	1.37275	NA	NA	uncharacterized protein LOC4324639 [Oryza sativa Japonica Group] &gt;KAB8080531.1 hypothetical protein EE612_001090 [Oryza sativa] &gt;KAF2949102.1 hypothetical protein DAI22_01g083700 [Oryza sativa Japonica Group] &gt;BAF04333.1 Os01g0219300 [Oryza sativa Japonica Group] &gt;BAG93335.1 unnamed protein product [Oryza sativa Japonica Group] &gt;BAS71061.1 Os01g0219300 [Oryza sativa Japonica Group]	17
LOC4345212	LOC_Os08g20420	Os08g0299400	24.7852	25.6911	41.0237	3.88428	14.5712	3.70611	10.5728	1.57847	5.54683	8.45516	4.18023	4.40992	9.95931	4.41037	2.51711	K03715	GO:0005975;GO:0044255;GO:0030259;GO:0006629;GO:0030258;GO:0030246;GO:0016740	probable monogalactosyldiacylglycerol synthase 2, chloroplastic [Oryza sativa Japonica Group] &gt;XP_052164487.1 probable monogalactosyldiacylglycerol synthase 2, chloroplastic isoform X1 [Oryza glaberrima] &gt;Q6UTZ2.2 RecName: Full=Probable monogalactosyldiacylglycerol synthase 2, chloroplastic; Short=OsMGD2; Flags: Precursor [Oryza sativa Japonica Group] &gt;EEE68436.1 hypothetical protein OsJ…	17
LOC4336571	LOC_Os04g46220	Os04g0546800	12.9916	5.15579	5.29013	53.5502	34.612	39.3474	54.2984	44.1219	20.3105	20.5117	23.6035	31.8304	13.9972	20.0856	32.5561	K09286	GO:0065007;GO:0009058;GO:0044249;GO:0034645;GO:0010467;GO:0009059;GO:0006807;GO:0006139;GO:0050789;GO:0009889;GO:0031326;GO:0031323;GO:0050794;GO:0010468;GO:0010556;GO:0060255;GO:0019222;GO:0051171;GO:0019219;GO:0080090;GO:0051252;GO:0032774;GO:0016070;GO:0005622;GO:0043231;GO:0043229;GO:0044424;GO:0043227;GO:0005634;GO:0043226;GO:0003677;GO:0003700;GO:0030528	ethylene-responsive transcription factor 2 [Oryza sativa Japonica Group] &gt;KAB8096335.1 hypothetical protein EE612_024741 [Oryza sativa] &gt;ABK34954.1 development related ERF protein [Oryza sativa Japonica Group] &gt;KAF2935190.1 hypothetical protein DAI22_04g214700 [Oryza sativa Japonica Group] &gt;CAD41472.3 OSJNBa0079A21.16 [Oryza sativa Japonica Group] &gt;BAF15388.1 Os04g0546800 [Oryza sa…	5
LOC4349417	LOC_Os10g41550	Os10g0565200	1.30728	1.18159	1.84403	21.711	14.7265	11.3623	8.15167	10.4181	3.23848	10.0429	3.53084	8.89057	3.19624	4.92959	2.54988	K01177	GO:0016052;GO:0005975;GO:0009056;GO:0009057;GO:0043170;GO:0000272;GO:0005976;GO:0016160;GO:0016161;GO:0043169;GO:0016787;GO:0043167	beta-amylase 3, chloroplastic [Oryza sativa Japonica Group] &gt;AAG60205.1 putative chloroplast-targeted beta-amylase [Oryza sativa Japonica Group] &gt;AAP55052.1 Glycosyl hydrolase family 14 protein, expressed [Oryza sativa Japonica Group] &gt;KAF2914861.1 hypothetical protein DAI22_10g195100 [Oryza sativa Japonica Group]	15
LOC9270990	LOC_Os11g43760	Os11g0658900	36.6973	24.9851	46.6127	8.48531	19.5729	6.11517	15.8807	1.25137	4.29249	11.0028	3.88984	4.37852	8.13752	5.80748	3.81639	K13806	GO:0006629;GO:0004091;GO:0016787;GO:0016298;GO:0004806	uncharacterized protein LOC9270990 [Oryza sativa Japonica Group] &gt;EEE52512.1 hypothetical protein OsJ_34718 [Oryza sativa Japonica Group]	17
LOC4351185	LOC_Os11g47500	Os11g0700900	0.13232	0.121014	0.259671	2.20757	1.05634	1.00638	1.0812	1.05158	0.40951	0.790657	1.03023	1.20181	0.246525	1.44291	1.1938	NA	GO:0005975;GO:0043169;GO:0016787;GO:0043167	NA	4
LOC4325145	LOC_Os01g55240	Os01g0757200	1.57454	0.781903	1.97941	11.6428	7.2199	9.50596	5.59726	9.28366	6.76341	5.67034	8.72207	14.8556	3.98179	13.5222	13.2418	K04125	NA	gibberellin 2-beta-dioxygenase 3-like [Oryza sativa Japonica Group] &gt;Q8S0S6.1 RecName: Full=Gibberellin 2-beta-dioxygenase 3; AltName: Full=Gibberellin 2-beta-hydroxylase 3; AltName: Full=Gibberellin 2-oxidase 3; Short=GA 2-oxidase 3; Short=OsGA2ox3 [Oryza sativa Japonica Group] &gt;6KU3_A Crystal structure of gibberellin 2-oxidase3 (GA2ox3)in rice [Oryza sativa Japonica Group] &gt;6KU3_B Crys…	9
LOC4324804	LOC_Os01g63210	Os01g0850900	3.29526	1.77627	5.14561	0.808579	0.812131	1.58868	0.335427	0.535335	1.33267	0.734198	0.503464	0.555259	0.562325	0.152425	0.471154	NA	NA	heme-binding-like protein At3g10130, chloroplastic [Oryza sativa Japonica Group] &gt;KAF2953335.1 hypothetical protein DAI22_01g401500 [Oryza sativa Japonica Group] &gt;BAB92846.1 SOUL heme-binding protein-like [Oryza sativa Japonica Group] &gt;BAF06731.1 Os01g0850900 [Oryza sativa Japonica Group] &gt;BAG88877.1 unnamed protein product [Oryza sativa Japonica Group] &gt;BAG95764.1 unnamed protein …	17
LOC4332590	LOC_Os03g19200	Os03g0304500	4.67757	13.7061	10.2235	36.925	31.5461	89.6201	27.1354	64.5307	46.8788	44.6334	66.5917	60.9612	80.2744	76.0497	56.4857	NA	GO:0031072;GO:0005515	uncharacterized protein LOC4332590 isoform X1 [Oryza sativa Japonica Group] &gt;ABF95513.1 TPR Domain containing protein, expressed [Oryza sativa Japonica Group] &gt;EAZ26640.1 hypothetical protein OsJ_10545 [Oryza sativa Japonica Group] &gt;KAF2938863.1 hypothetical protein DAI22_03g149400 [Oryza sativa Japonica Group] &gt;BAF11791.1 Os03g0304500 [Oryza sativa Japonica Group] &gt;BAG94995.1 unna…	9
LOC4332184	LOC_Os03g13300	Os03g0236200	0.499253	1.00695	1.17825	3.54438	3.73259	2.64432	6.13932	2.08586	4.44105	2.21157	4.89664	1.73384	2.49484	3.22296	5.52276	K01580	GO:0009308;GO:0019752;GO:0044106;GO:0006520;GO:0042180;GO:0044237;GO:0034641;GO:0009987;GO:0006536;GO:0009064;GO:0008152;GO:0006807;GO:0006082;GO:0043436;GO:0044238;GO:0044281;GO:0006519;GO:0005488;GO:0016830;GO:0016831;GO:0003824;GO:0048037;GO:0004351;GO:0016829;GO:0030170;GO:0070279;GO:0019842	glutamate decarboxylase 1 [Oryza sativa Japonica Group] &gt;KAB8090973.1 hypothetical protein EE612_016356 [Oryza sativa] &gt;AAO59316.1 glutamate decarboxylase [Oryza sativa Japonica Group] &gt;AAP79441.1 glutamate decarboxylase [Oryza sativa Japonica Group] &gt;ABF94841.1 Glutamate decarboxylase, putative, expressed [Oryza sativa Japonica Group] &gt;EAZ26194.1 hypothetical protein OsJ_10062 [Or…	5
LOC4352439	LOC_Os12g35610	Os12g0541300	1.41662	2.46821	1.15488	14.1337	2.43071	16.776	14.1258	5.51059	3.5235	6.37064	17.5708	30.0952	5.28833	17.6321	51.3507	K13447	GO:0006118;GO:0016021;GO:0031224;GO:0016020;GO:0044425;GO:0005509;GO:0050662;GO:0048037;GO:0050660;GO:0005506;GO:0016491;GO:0005515	respiratory burst oxidase homolog protein B [Oryza sativa Japonica Group] &gt;XP_015618609.1 respiratory burst oxidase homolog protein B [Oryza sativa Japonica Group] &gt;XP_015618610.1 respiratory burst oxidase homolog protein B [Oryza sativa Japonica Group] &gt;XP_015618611.1 respiratory burst oxidase homolog protein B [Oryza sativa Japonica Group] &gt;XP_025877991.1 respiratory burst oxidase h…	9
LOC4331381	LOC_Os03g02280	Os03g0113900	0.261731	1.42523	0.44567	2.72126	2.91771	6.21411	3.72147	4.10014	2.03139	4.53814	10.2476	5.34972	4.06713	8.25322	8.35698	NA	NA	uncharacterized protein LOC4331381 [Oryza sativa Japonica Group] &gt;AAO17018.1 Hypothetical protein [Oryza sativa Japonica Group] &gt;ABF93625.1 expressed protein [Oryza sativa Japonica Group] &gt;KAF2936913.1 hypothetical protein DAI22_03g012400 [Oryza sativa Japonica Group] &gt;BAF10653.1 Os03g0113900 [Oryza sativa Japonica Group] &gt;BAG99754.1 unnamed protein product [Oryza sativa Japonica G…	20
LOC9272115	LOC_Os06g48500	Os06g0698748	14.2972	5.72236	7.24235	113.773	65.5322	49.0104	47.0854	59.8956	23.4439	39.6952	20.9358	53.1964	19.2078	36.1013	26.4055	NA	NA	NA	5
LOC4330699	LOC_Os02g50940	Os02g0743200	2.71442	1.63867	1.54933	7.99864	6.92284	12.7718	8.50595	11.5571	7.99308	4.67404	6.49096	6.61113	8.11625	9.51063	4.87199	NA	NA	NA	5
LOC4340390	LOC_Os06g09600	Os06g0196200	17.9626	17.2273	28.4435	3.28067	9.20235	3.77305	6.54908	2.59078	4.48199	4.12355	2.71279	3.6524	7.66335	4.02057	2.82255	NA	NA	NA	17
LOC4328240	LOC_Os02g04510	Os02g0137700	9.31835	3.88018	7.28894	1.39961	1.11042	1.33666	1.0635	2.00915	1.59925	1.3572	0.651518	1.14546	1.21015	1.53835	0.962828	NA	GO:0065007;GO:0019740;GO:0050789;GO:0006808;GO:0030528;GO:0016564	uncharacterized protein LOC4328240 [Oryza sativa Japonica Group] &gt;EAY84398.1 hypothetical protein OsI_05774 [Oryza sativa Indica Group] &gt;KAB8085776.1 hypothetical protein EE612_008740 [Oryza sativa] &gt;KAF2942963.1 hypothetical protein DAI22_02g030900 [Oryza sativa Japonica Group] &gt;BAD10524.1 putative UOS1 [Oryza sativa Japonica Group] &gt;BAS76883.1 Os02g0137700 [Oryza sativa Japonica …	17
LOC4335170	LOC_Os04g13140	Os04g0208200	2.75421	1.48125	6.66469	0.804345	1.25408	0.243441	0.974963	0.554523	0.896264	0.174475	0	0.238505	0.400727	0.320621	0.046857	NA	GO:0008150;GO:0043170;GO:0008152;GO:0044238;GO:0006508;GO:0005575;GO:0003824;GO:0004197;GO:0008234;GO:0004175;GO:0003674;GO:0008233	senescence-specific cysteine protease SAG39 [Oryza sativa Japonica Group] &gt;AAX13273.1 putative cysteine protease [Oryza sativa Japonica Group] &gt;KAB8094979.1 hypothetical protein EE612_022508 [Oryza sativa] &gt;KAF2932963.1 hypothetical protein DAI22_04g041500 [Oryza sativa Japonica Group] &gt;BAS88115.1 Os04g0208200 [Oryza sativa Japonica Group]	17
LOC4324218	LOC_Os01g42190	Os01g0606900	13.1001	17.3519	11.6223	121.32	79.1767	79.2787	61.2261	53.3233	76.5111	73.791	66.337	57.3054	52.8792	53.1755	44.1183	NA	GO:0031072	dnaJ homolog subfamily B member 7 [Oryza sativa Japonica Group] &gt;KAB8082168.1 hypothetical protein EE612_003959 [Oryza sativa] &gt;EAZ12632.1 hypothetical protein OsJ_02543 [Oryza sativa Japonica Group] &gt;BAD52819.1 heat shock-like protein [Oryza sativa Japonica Group] &gt;BAD53050.1 heat shock-like protein [Oryza sativa Japonica Group] &gt;BAF05441.1 Os01g0606900 [Oryza sativa Japonica Grou…	4
LOC4350534	NA	NA	9.44291	4.81227	10.9961	2.92924	2.26769	0.929597	3.06287	0.903988	1.63431	2.56998	0.87422	1.25247	0.479427	0.551583	0.700458	K20619	NA	cytochrome P450 78A5 [Oryza sativa Japonica Group] &gt;ABA93802.1 Cytochrome P450 family protein, expressed [Oryza sativa Japonica Group] &gt;KAF2910905.1 hypothetical protein DAI22_11g136900 [Oryza sativa Japonica Group] &gt;BAT14079.1 Os11g0489250 [Oryza sativa Japonica Group]	17
LOC9270930	None	Os04g0581700	4.66661	5.7212	5.79911	38.5615	31.1864	43.9682	35.7158	17.078	18.4764	39.376	31.3767	42.8316	14.522	31.9152	36.4271	NA	NA	NA	4
LOC4334815	LOC_Os03g63580	Os03g0852800	3.82775	3.22549	8.20268	1.01624	2.64401	1.06801	1.0561	1.47943	0.946917	1.18457	0.56082	1.14961	1.59079	0.896021	0.827685	K01114	NA	non-specific phospholipase C4 [Oryza sativa Japonica Group] &gt;AAO20061.1 putative phosphoesterase [Oryza sativa Japonica Group] &gt;AAO66550.1 putative phosphoesterase [Oryza sativa Japonica Group] &gt;ABF99945.1 phosphoesterase family protein, putative, expressed [Oryza sativa Japonica Group] &gt;EAZ29339.1 hypothetical protein OsJ_13406 [Oryza sativa Japonica Group] &gt;KAF2942395.1 hypotheti…	17
LOC4326391	LOC_Os01g74020	Os01g0971800	6.66009	4.74793	2.42745	49.7543	73.2262	72.5629	23.4061	19.9251	18.7713	60.0243	45.2187	59.9028	15.8669	12.0685	7.93408	NA	GO:0065007;GO:0044249;GO:0034645;GO:0044237;GO:0009987;GO:0010467;GO:0009059;GO:0043170;GO:0008152;GO:0006807;GO:0006139;GO:0044238;GO:0050789;GO:0009889;GO:0031326;GO:0031323;GO:0050794;GO:0010468;GO:0010556;GO:0060255;GO:0019222;GO:0051171;GO:0019219;GO:0080090;GO:0005488;GO:0003677	NA	4
LOC4344703	LOC_Os08g06110	Os08g0157600	40.6147	38.6697	106.887	11.6312	12.1503	12.8006	14.0907	13.4932	16.2079	12.3561	13.9743	7.20042	10.8682	23.8908	18.4202	K12133	GO:0005488;GO:0003677;GO:0003676	protein LHY isoform X1 [Oryza sativa Japonica Group] &gt;XP_015649836.1 protein LHY isoform X1 [Oryza sativa Japonica Group] &gt;XP_015649837.1 protein LHY isoform X1 [Oryza sativa Japonica Group] &gt;XP_025875636.1 protein LHY isoform X1 [Oryza sativa Japonica Group] &gt;XP_025875637.1 protein LHY isoform X1 [Oryza sativa Japonica Group] &gt;XP_025875638.1 protein LHY isoform X1 [Oryza sativa Ja…	17
LOC4341465	LOC_Os06g40120	Os06g0603600	181.434	117.028	156.215	43.302	61.697	34.3774	52.5157	19.306	31.5942	46.9063	27.3399	40.0101	41.1967	28.8905	31.246	NA	NA	SPX domain-containing protein 1 [Oryza sativa Japonica Group] &gt;Q69XJ0.1 RecName: Full=SPX domain-containing protein 1; AltName: Full=Protein SPX DOMAIN GENE 1; Short=OsSPX1 [Oryza sativa Japonica Group] &gt;KAB8103005.1 hypothetical protein EE612_035189 [Oryza sativa] &gt;EAZ37570.1 hypothetical protein OsJ_21901 [Oryza sativa Japonica Group] &gt;KAB8103006.1 hypothetical protein EE612_035189 …	17
LOC4341587	LOC_Os06g42660	Os06g0633100	1.31685	0.382477	0.304911	3.13289	2.81394	10.168	2.52581	3.59776	2.9822	2.71484	4.0928	3.27848	4.55868	3.33731	2.85582	NA	NA	protein GLUTAMINE DUMPER 6 [Oryza sativa Japonica Group] &gt;KAF2927691.1 hypothetical protein DAI22_06g223700 [Oryza sativa Japonica Group] &gt;BAD37803.1 unknown protein [Oryza sativa Japonica Group] &gt;BAF20043.1 Os06g0633100 [Oryza sativa Japonica Group] &gt;BAG98161.1 unnamed protein product [Oryza sativa Japonica Group] &gt;BAS98743.1 Os06g0633100 [Oryza sativa Japonica Group]	4
LOC4338127	LOC_Os05g13360	Os05g0220500	1.26937	0.91524	0.676997	0.045568	0.276821	0.144327	0.241933	0.172106	0.247507	0.184352	0.103236	0.192039	0.190404	0	0.133204	NA	NA	uncharacterized protein LOC4338127 [Oryza sativa Japonica Group] &gt;BAS92858.1 Os05g0220500 [Oryza sativa Japonica Group]	17
LOC4336261	LOC_Os04g41570	Os04g0493100	13.3938	16.4028	15.3889	28.4483	64.0609	69.53	95.1229	61.4939	36.4326	22.3256	43.1811	48.3215	38.0087	61.3753	41.836	NA	GO:0065007;GO:0009058;GO:0044249;GO:0034645;GO:0044260;GO:0044237;GO:0009987;GO:0010467;GO:0009059;GO:0043170;GO:0008152;GO:0006807;GO:0006139;GO:0044238;GO:0050789;GO:0009889;GO:0031326;GO:0031323;GO:0050794;GO:0010468;GO:0010556;GO:0060255;GO:0019222;GO:0051171;GO:0019219;GO:0080090;GO:0005623;GO:0044464;GO:0005622;GO:0043231;GO:0043229;GO:0044424;GO:0043227;GO:0005634;GO:0043226;GO:0030528	NA	5
LOC4348520	LOC_Os10g25060	Os10g0389500	0.994928	1.73189	0.821951	8.86881	12.7569	14.823	6.27921	3.20201	5.83024	25.7126	21.5057	22.9114	5.26276	6.22813	4.49573	NA	NA	uncharacterized protein LOC4348520 isoform X1 [Oryza sativa Japonica Group]	13
LOC4338477	LOC_Os05g27780	Os05g0344200	137.106	69.6802	59.6929	738.945	470.491	363.755	526.925	396.993	224.478	347.931	242.039	489.446	179.138	382.2	361.654	NA	NA	protein EARLY RESPONSIVE TO DEHYDRATION 15 [Oryza sativa Japonica Group] &gt;AAV44167.1 unknown protein [Oryza sativa Japonica Group] &gt;KAF2930298.1 hypothetical protein DAI22_05g124100 [Oryza sativa Japonica Group] &gt;BAF17167.1 Os05g0344200 [Oryza sativa Japonica Group] &gt;BAG87293.1 unnamed protein product [Oryza sativa Japonica Group] &gt;BAG96899.1 unnamed protein product [Oryza sativa J…	4
LOC4333539	LOC_Os03g43880	Os03g0640000	5.78882	2.35846	1.4684	24.8015	14.2049	13.5191	9.66991	11.1727	22.1209	9.95093	12.5567	11.457	17.0938	11.8202	9.63071	NA	GO:0006629	patatin-like protein 3 [Oryza sativa Japonica Group] &gt;XP_052146998.1 patatin-like protein 3 [Oryza glaberrima] &gt;KAB8092739.1 hypothetical protein EE612_019158 [Oryza sativa] &gt;AAT85288.1 patatin-like phospholipase domain containing protein [Oryza sativa Japonica Group] &gt;ABF97822.1 Patatin-like phospholipase family protein, expressed [Oryza sativa Japonica Group] &gt;KAF2940375.1 hypoth…	5
LOC4339379	NA	NA	6.66049	16.3757	10.6521	112.008	37.5508	91.7877	69.0676	48.3526	21.9241	80.8807	57.256	125.056	21.4726	47.3529	91.3986	NA	NA	zinc finger CCCH domain-containing protein 37 [Oryza sativa Japonica Group] &gt;XP_052154659.1 zinc finger CCCH domain-containing protein 37 [Oryza glaberrima] &gt;Q65X92.1 RecName: Full=Zinc finger CCCH domain-containing protein 37; Short=OsC3H37 [Oryza sativa Japonica Group] &gt;EAY98757.1 hypothetical protein OsI_20688 [Oryza sativa Indica Group] &gt;KAB8100275.1 hypothetical protein EE612_030…	4
LOC4345573	LOC_Os08g31980	Os08g0414700	1.51496	1.3676	0.980733	6.42241	4.91303	5.7974	6.52006	7.62078	3.02509	5.13807	7.27326	6.8392	2.29481	10.4851	10.29	K16055	GO:0016051;GO:0005975;GO:0034637;GO:0044262;GO:0046351;GO:0005984;GO:0016138;GO:0016137;GO:0009312;GO:0009311;GO:0005992;GO:0005991	probable alpha,alpha-trehalose-phosphate synthase [UDP-forming] 10 [Oryza sativa Japonica Group] &gt;XP_015649991.1 probable alpha,alpha-trehalose-phosphate synthase [UDP-forming] 10 [Oryza sativa Japonica Group] &gt;KAF2919658.1 hypothetical protein DAI22_08g151700 [Oryza sativa Japonica Group] &gt;BAC99712.1 putative trehalose-6-phosphate synthase [Oryza sativa Japonica Group] &gt;BAF23719.1 Os…	9
LOC4341607	LOC_Os06g43090	Os06g0637500	17.52	24.1037	19.9186	109.387	100.619	90.9551	74.0342	86.7595	97.8724	80.3186	78.2827	63.5714	95.233	78.6468	64.2799	K09422	GO:0008150;GO:0065007;GO:0044249;GO:0034645;GO:0010467;GO:0009059;GO:0006807;GO:0006139;GO:0050789;GO:0009889;GO:0031326;GO:0031323;GO:0050794;GO:0010468;GO:0010556;GO:0060255;GO:0019222;GO:0051171;GO:0019219;GO:0080090;GO:0005575;GO:0003677;GO:0003674	NA	5
LOC4349348	LOC_Os10g40710	Os10g0555700	60.0405	72.3332	85.4368	22.1552	47.6643	18.849	23.2307	12.5511	16.6297	13.5261	9.38132	10.4656	13.3469	21.7649	9.36519	K20628	GO:0000003;GO:0019953;GO:0005576	NA	17
LOC4324368	LOC_Os01g69070	Os01g0919800	8.52106	5.18034	10.2606	3.42638	4.53246	1.55921	2.72773	1.42419	1.67021	2.62087	1.86332	1.44675	1.3447	1.45328	0.263008	K13947	GO:0005623;GO:0044464;GO:0016021;GO:0031224;GO:0016020;GO:0044425	probable auxin efflux carrier component 5a isoform X1 [Oryza sativa Japonica Group] &gt;Q5JLM1.1 RecName: Full=Probable auxin efflux carrier component 5a; Short=OsPIN5a [Oryza sativa Japonica Group] &gt;AGV28596.1 auxin efflux carrier 5a [Oryza sativa Indica Group] &gt;KAB8084927.1 hypothetical protein EE612_007596 [Oryza sativa] &gt;EEC72049.1 hypothetical protein OsI_04955 [Oryza sativa Indica …	17
LOC9268399	LOC_Os06g46970	Os06g0683700	27.7587	39.275	20.8465	88.7833	88.6347	106.751	194.13	73.5443	86.0867	58.4966	107.288	92.7343	85.0493	88.1134	95.9717	NA	NA	uncharacterized protein LOC9268399 [Oryza sativa Japonica Group] &gt;EAZ02126.1 hypothetical protein OsI_24215 [Oryza sativa Indica Group] &gt;KAB8103579.1 hypothetical protein EE612_036115 [Oryza sativa] &gt;EAZ38056.1 hypothetical protein OsJ_22401 [Oryza sativa Japonica Group] &gt;BAD45552.1 unknown protein [Oryza sativa Japonica Group] &gt;BAG96162.1 unnamed protein product [Oryza sativa Japo…	5
LOC4324249	LOC_Os01g50820	Os01g0704100	1.83008	1.42088	0.95825	0.423088	0.694087	0.382871	0.534622	0.273939	0.201109	0.80407	0.223475	0.152095	0.281836	0.460194	0.28774	K02575	GO:0008150;GO:0008152;GO:0005575;GO:0003824;GO:0003674	high-affinity nitrate transporter 2.3 [Oryza sativa Japonica Group] &gt;Q94JG1.1 RecName: Full=High-affinity nitrate transporter 2.3; Short=OsNRT2.3 [Oryza sativa Japonica Group] &gt;EEC71350.1 hypothetical protein OsI_03427 [Oryza sativa Indica Group] &gt;KAB8083126.1 hypothetical protein EE612_005229 [Oryza sativa] &gt;EEE55262.1 hypothetical protein OsJ_03170 [Oryza sativa Japonica Group] &gt;…	17
LOC4324829	LOC_Os01g63690	Os01g0855600	1.12453	0.887625	0.665788	5.61396	2.16004	5.10608	2.98458	4.41338	3.87418	2.95405	4.39181	3.99433	3.77585	6.28808	4.82002	NA	NA	nematode resistance protein-like HSPRO1 [Oryza sativa Japonica Group] &gt;KAB8084357.1 hypothetical protein EE612_006901 [Oryza sativa] &gt;AAO72642.1 putative nematode-resistance protein [Oryza sativa Japonica Group] &gt;EAZ14191.1 hypothetical protein OsJ_04117 [Oryza sativa Japonica Group] &gt;KAF2953376.1 hypothetical protein DAI22_01g404700 [Oryza sativa Japonica Group] &gt;KAF2953377.1 hypo…	9
LOC4332698	LOC_Os03g20840	Os03g0324600	0.492705	1.05272	0.891701	5.02513	2.10101	4.70717	2.41377	3.57706	4.16456	4.56053	7.20659	3.56711	4.63204	5.01504	4.53249	NA	GO:0006915;GO:0008219;GO:0016265;GO:0006952;GO:0012501;GO:0050896;GO:0006950	putative disease resistance protein RGA4 [Oryza sativa Japonica Group] &gt;KAB8091604.1 hypothetical protein EE612_017134 [Oryza sativa] &gt;ABF95702.1 NB-ARC domain containing protein, expressed [Oryza sativa Japonica Group] &gt;EAZ26761.1 hypothetical protein OsJ_10673 [Oryza sativa Japonica Group] &gt;KAF2939028.1 hypothetical protein DAI22_03g162100 [Oryza sativa Japonica Group] &gt;BAF11893.…	20
LOC4345736	LOC_Os08g35110	Os08g0452500	3.64885	7.46739	4.99927	15.7382	17.3243	37.8507	14.7754	35.8082	15.9899	19.8353	34.8765	39.7001	39.2268	46.8068	40.3897	K14488	NA	auxin-responsive protein SAUR76 [Oryza sativa Japonica Group] &gt;KAB8108742.1 hypothetical protein EE612_044648 [Oryza sativa] &gt;KAF2919959.1 hypothetical protein DAI22_08g174200 [Oryza sativa Japonica Group] &gt;BAD08791.1 auxin-induced protein-related-like protein [Oryza sativa Japonica Group] &gt;BAF23868.1 Os08g0452500 [Oryza sativa Japonica Group] &gt;BAG95554.1 unnamed protein product [O…	9
LOC4341940	LOC_Os06g48160	Os06g0696400	66.5069	203.162	97.4404	444.28	373.209	1247.32	286.311	692.603	526.997	569.193	1156.58	1293.08	1094.6	1442.46	1242.78	K08235	GO:0005975;GO:0044262;GO:0006073;GO:0044237;GO:0044264;GO:0044042;GO:0043170;GO:0005976;GO:0048046;GO:0005623;GO:0044464;GO:0005618;GO:0030312;GO:0005576;GO:0016787;GO:0016740;GO:0016762	NA	9
LOC107281117	NA	NA	93.9555	65.1525	86.4216	26.7938	27.3915	13.9221	30.4146	10.5218	19.5454	27.4767	12.4691	13.9779	20.5294	12.239	12.1233	NA	NA	NA	17
LOC4347805	LOC_Os09g38090	Os09g0553900	11.2775	6.07727	14.0894	1.52492	3.40506	1.03766	2.29159	3.88207	1.75966	1.25837	0.5624	0.489567	1.03999	0.138823	0.349071	NA	NA	protein PLASTID MOVEMENT IMPAIRED 1 [Oryza sativa Japonica Group] &gt;KAB8111650.1 hypothetical protein EE612_049390 [Oryza sativa] &gt;KAF2917442.1 hypothetical protein DAI22_09g192400 [Oryza sativa Japonica Group] &gt;BAF25798.1 Os09g0553900 [Oryza sativa Japonica Group] &gt;BAG94210.1 unnamed protein product [Oryza sativa Japonica Group] &gt;BAT09332.1 Os09g0553900 [Oryza sativa Japonica Group]	17
LOC4337116	LOC_Os04g54010	Os04g0632600	7.678	4.40371	7.22297	2.2959	2.45726	1.13619	2.4112	0.821888	1.56347	0.824699	0.722933	0.194742	0.495541	0.856825	0.30283	NA	GO:0008150;GO:0044237;GO:0009987;GO:0006464;GO:0007154;GO:0008037;GO:0043170;GO:0043412;GO:0008152;GO:0051704;GO:0032501;GO:0006796;GO:0006793;GO:0016310;GO:0009875;GO:0009856;GO:0043687;GO:0044238;GO:0006468;GO:0048544;GO:0000003;GO:0022414;GO:0023052;GO:0005575;GO:0032559;GO:0005524;GO:0030246;GO:0016301;GO:0003674;GO:0004672;GO:0004674;GO:0004713;GO:0032555;GO:0032553;GO:0005529	receptor-like serine/threonine-protein kinase SD1-8 [Oryza sativa Japonica Group]	8
LOC4336513	LOC_Os04g45270	Os04g0535200	3.6158	10.544	5.31855	28.7524	25.8555	30.9465	26.2871	30.7734	20.4183	24.3099	49.1792	39.359	25.5575	54.3019	63.4082	NA	NA	probable aspartyl protease At4g16563 [Oryza sativa Japonica Group] &gt;EEC77705.1 hypothetical protein OsI_16781 [Oryza sativa Indica Group] &gt;KAB8096257.1 hypothetical protein EE612_024621 [Oryza sativa] &gt;KAF2935104.1 hypothetical protein DAI22_04g208400 [Oryza sativa Japonica Group] &gt;CAH67110.1 H0502G05.1 [Oryza sativa] &gt;CAH67468.1 OSIGBa0159I10.13 [Oryza sativa]	9
LOC4324866	LOC_Os01g68140	Os01g0909400	3.82925	4.53505	3.7625	19.4636	13.4478	22.7154	14.2037	22.4405	12.5751	12.4402	16.5362	22.1252	28.2553	24.8497	16.6925	NA	NA	uncharacterized protein LOC4324866 [Oryza sativa Japonica Group] &gt;KAB8084837.1 hypothetical protein EE612_007485 [Oryza sativa] &gt;KAF2953907.1 hypothetical protein DAI22_01g442000 [Oryza sativa Japonica Group] &gt;BAD82328.1 unknown protein [Oryza sativa Japonica Group] &gt;BAF07064.1 Os01g0909400 [Oryza sativa Japonica Group] &gt;BAS75823.1 Os01g0909400 [Oryza sativa Japonica Group]	9
LOC4349376	LOC_Os10g41100	Os10g0560400	5.608	3.41371	8.19839	1.29216	1.32127	0.939716	1.31517	1.80487	1.27747	0.430371	0.239687	0.085252	0.607832	0.815147	0.320869	NA	NA	transcription factor GHD7-like [Oryza sativa Japonica Group] &gt;EEC67433.1 hypothetical protein OsI_34637 [Oryza sativa Indica Group] &gt;KAB8113679.1 hypothetical protein EE612_052767 [Oryza sativa] &gt;AAL79780.1 unknown protein [Oryza sativa Japonica Group] &gt;AAP55007.1 CCT motif family protein, expressed [Oryza sativa Japonica Group] &gt;KAF2914802.1 hypothetical protein DAI22_10g190900 [O…	17
LOC4333368	LOC_Os03g39760	Os03g0594900	7.75187	3.4057	6.57567	1.8871	0.770996	1.92926	1.19864	1.52563	1.8804	1.22305	1.55529	1.00065	1.9382	2.25313	1.43365	NA	GO:0006118;GO:0020037;GO:0005506;GO:0004497;GO:0016491;GO:0046906;GO:0046914	ent-isokaurene C2/C3-hydroxylase-like [Oryza sativa Japonica Group] &gt;KAB8092541.1 hypothetical protein EE612_018730 [Oryza sativa] &gt;AAO38022.1 putative cytochrome P450 [Oryza sativa Japonica Group] &gt;ABF97430.1 Cytochrome P450 family protein, expressed [Oryza sativa Japonica Group] &gt;BAF12508.1 Os03g0594900 [Oryza sativa Japonica Group] &gt;BAG91215.1 unnamed protein product [Oryza sati…	17
LOC4342600	LOC_Os07g08970	Os07g0187400	121.4	84.0274	120.647	37.4561	37.82	17.1168	36.8084	15.69	30.2693	21.4088	12.1526	10.2113	21.9021	20.6273	12.1132	NA	GO:0017111;GO:0016462	uncharacterized protein ycf45 [Oryza sativa Japonica Group] &gt;KAB8104594.1 hypothetical protein EE612_037567 [Oryza sativa] &gt;BAT00385.1 Os07g0187400 [Oryza sativa Japonica Group]	17
LOC4327568	LOC_Os01g60770	Os01g0823100	158.127	153.481	138.05	41.9317	47.7561	23.0108	24.6299	30.6032	62.0728	71.8476	28.03	24.043	51.3238	28.612	29.6371	K20628	GO:0071555;GO:0071554;GO:0009664;GO:0071669;GO:0005576	NA	17
LOC9271230	LOC_Os01g03360	Os01g0124401	10.3064	6.54283	3.54112	24.5847	45.1946	61.653	13.3135	39.9362	30.3808	56.0082	46.6502	61.6482	51.3568	131.211	96.3226	NA	GO:0005576;GO:0004866;GO:0004857;GO:0030234;GO:0030414;GO:0004867	NA	9
LOC4347535	LOC_Os09g33550	Os09g0509700	5.23349	4.13038	2.76249	23.1373	19.1075	22.949	18.3863	14.6859	15.0097	20.6587	17.8973	23.947	12.0956	20.3936	14.4706	NA	GO:0043169;GO:0003677;GO:0043167;GO:0046872;GO:0003676;GO:0046914;GO:0008270	NA	4
LOC4330257	LOC_Os02g44730	Os02g0667500	19.1624	26.0368	32.6564	11.2613	14.5748	7.07354	9.33691	4.46663	5.93872	9.66851	4.46687	4.43234	8.31375	8.51127	5.41473	NA	NA	hippocampus abundant transcript 1 protein isoform X1 [Oryza sativa Japonica Group] &gt;KAF2946270.1 hypothetical protein DAI22_02g280400 [Oryza sativa Japonica Group]	17
LOC4348648	LOC_Os10g28370	Os10g0419600	2.63082	1.44282	2.23458	0.526989	0.783045	0.378036	0.478115	0.716989	0.438151	0.584637	0.300185	0.13547	0.426188	0.228382	0.409343	K08099	GO:0009056;GO:0044248;GO:0044270;GO:0034641;GO:0015996;GO:0015994;GO:0051187;GO:0051186;GO:0046700;GO:0046483;GO:0006807;GO:0046149;GO:0042440;GO:0006787;GO:0006778;GO:0033015;GO:0033013;GO:0004091;GO:0047746;GO:0016787	chlorophyllase-2, chloroplastic [Oryza sativa Japonica Group] &gt;KAB8112776.1 hypothetical protein EE612_051494 [Oryza sativa] &gt;KAF2913620.1 hypothetical protein DAI22_10g098900 [Oryza sativa Japonica Group] &gt;BAT10878.1 Os10g0419600 [Oryza sativa Japonica Group]	17
LOC4338851	LOC_Os05g35140	Os05g0426000	10.0507	4.30504	11.8512	1.49773	2.17569	0.969118	3.11223	2.18872	1.43328	0.908576	0.534601	0.430121	1.24037	1.04177	0.78406	K15382	NA	bidirectional sugar transporter SWEET1b [Oryza sativa Japonica Group] &gt;Q60EC2.1 RecName: Full=Bidirectional sugar transporter SWEET1b; Short=OsSWEET1b [Oryza sativa Japonica Group] &gt;KAB8099509.1 hypothetical protein EE612_029617 [Oryza sativa] &gt;AAV25007.1 unknow protein [Oryza sativa Japonica Group] &gt;EEE63783.1 hypothetical protein OsJ_18606 [Oryza sativa Japonica Group] &gt;KAF293087…	17
LOC107275637	LOC_Os04g37770	Os04g0450701	20.6491	33.0742	10.5715	191.366	55.7487	270.882	22.2089	127.38	107.254	116.486	89.2945	162.909	76.1379	92.1662	109.03	NA	GO:0045735	arabinogalactan protein 1 [Oryza sativa Japonica Group] &gt;KAF2934252.1 hypothetical protein DAI22_04g149100 [Oryza sativa Japonica Group] &gt;CAD40836.3 OSJNBa0086B14.8 [Oryza sativa Japonica Group]	4
LOC4343427	LOC_Os07g34110	Os07g0525100	2.44678	2.76233	3.11128	1.55146	1.07929	0.893701	0.665693	0.663392	0.852547	1.9308	1.05639	0.908472	0.860571	0.69426	0.648418	NA	GO:0016020	WAT1-related protein At5g64700 [Oryza sativa Japonica Group] &gt;EAZ04116.1 hypothetical protein OsI_26262 [Oryza sativa Indica Group] &gt;AMR98503.1 COLE1-interacting protein [Oryza sativa Japonica Group] &gt;EAZ40063.1 hypothetical protein OsJ_24509 [Oryza sativa Japonica Group] &gt;KAF2923139.1 hypothetical protein DAI22_07g167400 [Oryza sativa Japonica Group] &gt;BAD30747.1 putative MtN21 [Or…	17
LOC4339366	LOC_Os05g44900	Os05g0524100	13.4136	5.63581	2.89777	67.0213	32.0301	29.6838	38.7101	20.5378	26.1259	23.9324	21.5401	17.7496	18.7318	28.7411	25.2822	NA	NA	uncharacterized protein LOC4339366 [Oryza sativa Japonica Group] &gt;XP_052156999.1 protein OXIDATIVE STRESS 3 LIKE 4-like [Oryza glaberrima] &gt;EEE64415.1 hypothetical protein OsJ_19259 [Oryza sativa Japonica Group] &gt;KAF2931725.1 hypothetical protein DAI22_05g232400 [Oryza sativa Japonica Group]	5
LOC4325760	LOC_Os01g72080	Os01g0949300	34.1793	38.6368	29.9545	145.847	122.895	129.75	125.23	144.891	124.105	96.4462	97.9637	83.7652	148.809	112.083	81.0703	NA	GO:0005509;GO:0043169;GO:0043167;GO:0046872	probable calcium-binding protein CML10 [Oryza sativa Japonica Group] &gt;KAB8085215.1 hypothetical protein EE612_007979 [Oryza sativa] &gt;KAF2954315.1 hypothetical protein DAI22_01g472200 [Oryza sativa Japonica Group] &gt;BAB86191.1 unknown protein [Oryza sativa Japonica Group] &gt;BAF07312.1 Os01g0949300 [Oryza sativa Japonica Group] &gt;BAG93132.1 unnamed protein product [Oryza sativa Japonica…	5
LOC4340883	LOC_Os06g21380	Os06g0318600	20.1912	11.3764	18.413	10.5219	7.79682	4.03527	4.0304	3.10148	6.56096	5.72098	5.20023	3.30211	4.61346	6.43324	6.13926	K03797	GO:0006508;GO:0008233;GO:0008236;GO:0017171	carboxyl-terminal-processing peptidase 3, chloroplastic [Oryza sativa Japonica Group] &gt;KAF2926530.1 hypothetical protein DAI22_06g134600 [Oryza sativa Japonica Group]	17
LOC4337600	LOC_Os05g02200	Os05g0112800	5.52721	4.01069	7.47344	2.60122	2.88196	1.30803	1.85244	1.22921	1.50101	0.690936	0.878785	0.756921	1.58536	1.56802	0.985342	NA	NA	cysteine-rich repeat secretory protein 55 [Oryza sativa Japonica Group] &gt;KAB8097811.1 hypothetical protein EE612_026644 [Oryza sativa] &gt;AAS75235.1 putative 33 kDa secretory protein [Oryza sativa Japonica Group] &gt;KAF2928799.1 hypothetical protein DAI22_05g010300 [Oryza sativa Japonica Group] &gt;BAF16365.1 Os05g0112800 [Oryza sativa Japonica Group] &gt;BAG98381.1 unnamed protein product […	17
LOC4331349	LOC_Os03g01930	Os03g0109800	5.45068	2.64303	7.16934	1.27107	1.62755	0.528724	1.26072	1.44358	1.46245	0.819987	0.358263	0.243651	0.819778	0.245317	0.310824	NA	NA	protein WEAK CHLOROPLAST MOVEMENT UNDER BLUE LIGHT 1 isoform X2 [Oryza sativa Japonica Group] &gt;KAF2936863.1 hypothetical protein DAI22_03g009500 [Oryza sativa Japonica Group]	17
LOC4336539	LOC_Os04g45730	Os04g0540900	6.45792	7.76294	4.76044	22.8374	19.8642	18.1866	31.2137	22.7581	16.4104	12.7859	22.777	20.8925	33.6289	27.758	28.936	NA	NA	probable receptor-like protein kinase At1g33260 [Oryza sativa Japonica Group] &gt;A2XW02.1 RecName: Full=Salt tolerance receptor-like cytoplasmic kinase 1; AltName: Full=Receptor-like cytoplasmic kinase 154; Short=OsRLCK154 [Oryza sativa Indica Group] &gt;Q7XR88.2 RecName: Full=Salt tolerance receptor-like cytoplasmic kinase 1; AltName: Full=Receptor-like cytoplasmic kinase 154; Short=OsRLCK154 […	9
LOC4348448	LOC_Os10g21860	Os10g0362700	2.59332	3.8918	6.44314	1.0629	1.45946	1.69114	1.29273	1.39511	0.763855	1.09064	1.44789	2.46935	1.93864	1.07397	1.12438	NA	NA	uncharacterized protein LOC4348448 [Oryza sativa Japonica Group] &gt;EAY78175.1 hypothetical protein OsI_33222 [Oryza sativa Indica Group] &gt;AAM18737.1 hypothetical protein [Oryza sativa Japonica Group] &gt;AAP53316.1 expressed protein [Oryza sativa Japonica Group] &gt;EAZ15814.1 hypothetical protein OsJ_31234 [Oryza sativa Japonica Group] &gt;KAF2913260.1 hypothetical protein DAI22_10g071000 […	17
LOC4327783	LOC_Os01g13480	Os01g0235900	19.3435	6.85154	19.5313	4.1974	6.072	1.63716	3.77334	5.18069	3.6421	3.04557	0.454168	1.06547	2.29413	0.724411	0.418854	K17479	GO:0065007;GO:0019725;GO:0045454;GO:0042592;GO:0050789;GO:0065008;GO:0050794;GO:0015036;GO:0009055;GO:0016491;GO:0015035	uncharacterized protein LOC4327783 [Oryza sativa Japonica Group] &gt;KAB8080688.1 hypothetical protein EE612_001318 [Oryza sativa] &gt;KAF2949305.1 hypothetical protein DAI22_01g096000 [Oryza sativa Japonica Group] &gt;BAA92911.1 peptide transporter protein -like [Oryza sativa Japonica Group] &gt;BAF04440.1 Os01g0235900 [Oryza sativa Japonica Group] &gt;BAS71226.1 Os01g0235900 [Oryza sativa Japon…	17
LOC4345656	LOC_Os08g33710	Os08g0434100	106.42	93.3057	169.859	49.8238	73.9257	26.9236	44.2258	23.2924	31.9057	24.7772	21.351	19.7889	34.301	33.3697	15.8062	K01166	GO:0004519;GO:0004521;GO:0004518;GO:0004540;GO:0003723	NA	17
LOC4329552	LOC_Os02g32990	Os02g0532800	23.7426	20.5048	28.585	6.36575	5.39033	4.49784	4.86955	7.50048	7.69382	4.7942	2.49245	1.40361	4.26124	4.33356	2.01334	NA	GO:0007166;GO:0007186;GO:0023052;GO:0023033;GO:0016021;GO:0031224;GO:0016020;GO:0044425;GO:0001584	uncharacterized protein LOC4329552 [Oryza sativa Japonica Group] &gt;KAF2945130.1 hypothetical protein DAI22_02g194800 [Oryza sativa Japonica Group] &gt;BAD28423.1 unknown protein [Oryza sativa Japonica Group] &gt;BAF08940.1 Os02g0532800 [Oryza sativa Japonica Group] &gt;BAS79043.1 Os02g0532800 [Oryza sativa Japonica Group]	17
LOC4324822	LOC_Os01g63480	Os01g0854000	0.65699	0.894882	0.485199	4.92625	2.35582	3.18451	1.99678	3.84308	1.83415	2.87329	5.12479	8.14131	2.16989	4.28965	4.66486	NA	NA	uncharacterized acetyltransferase At3g50280 [Oryza sativa Japonica Group] &gt;EAY76530.1 hypothetical protein OsI_04473 [Oryza sativa Indica Group] &gt;KAB8084346.1 hypothetical protein EE612_006887 [Oryza sativa] &gt;KAF2953363.1 hypothetical protein DAI22_01g403500 [Oryza sativa Japonica Group] &gt;BAD81949.1 putative hydroxycinnamoyl transferase [Oryza sativa Japonica Group] &gt;BAD82451.1 put…	16
LOC107276305	LOC_Os10g26670	Os10g0406900	7.29678	6.36326	8.86311	3.2309	3.40998	1.13777	1.16064	1.7396	3.38951	1.26687	0.5444	1.2125	1.61698	0.798867	0.96668	NA	NA	protein PHYTOCHROME KINASE SUBSTRATE 1 [Oryza sativa Japonica Group] &gt;KAB8112693.1 hypothetical protein EE612_051344 [Oryza sativa] &gt;BAT10781.1 Os10g0406900 [Oryza sativa Japonica Group]	17
LOC4349265	LOC_Os10g39640	Os10g0542400	10.3657	11.3869	10.5646	64.6226	36.9024	38.2192	53.225	38.936	26.4853	34.3189	25.9043	34.5551	21.1871	37.1213	32.9836	NA	GO:0005576	expansin-like A2 isoform X1 [Oryza sativa Japonica Group] &gt;Q7XCL0.1 RecName: Full=Expansin-like A2; AltName: Full=OsEXLA2; AltName: Full=OsEXPL2; AltName: Full=OsaEXPb2.2; Flags: Precursor [Oryza sativa Japonica Group] &gt;KAB8113520.1 hypothetical protein EE612_052548 [Oryza sativa] &gt;AAG13596.1 putative pollen allergen [Oryza sativa Japonica Group] &gt;AAP54861.1 Expansin-like 3 precursor,…	5
LOC4336483	LOC_Os04g44820	Os04g0530500	41.5415	39.1714	33.0459	168.572	104.612	101.719	237.35	87.3894	86.5003	104.296	113.57	132.161	67.7514	120.451	153.268	K10666	NA	E3 ubiquitin-protein ligase RMA1H1 [Oryza sativa Japonica Group] &gt;EAY94942.1 hypothetical protein OsI_16747 [Oryza sativa Indica Group] &gt;KAB8096212.1 hypothetical protein EE612_024565 [Oryza sativa] &gt;EAZ31427.1 hypothetical protein OsJ_15560 [Oryza sativa Japonica Group] &gt;KAF2935056.1 hypothetical protein DAI22_04g205100 [Oryza sativa Japonica Group] &gt;USH99931.1 zinc finger protein…	5
LOC107276557	LOC_Os07g02540	Os07g0116600	11.3025	12.0792	10.5662	5.31304	5.27735	1.37649	2.89816	1.6707	4.83321	3.31157	0.64905	2.38248	3.50201	1.06181	0.912865	NA	GO:0016407;GO:0008080;GO:0016410	probable N-acetyltransferase HLS1 [Oryza sativa Japonica Group] &gt;KAF2921196.1 hypothetical protein DAI22_07g012500 [Oryza sativa Japonica Group] &gt;BAC16204.1 acetyltransferase-like protein [Oryza sativa Japonica Group] &gt;BAD30273.1 acetyltransferase-like protein [Oryza sativa Japonica Group] &gt;BAS99811.1 Os07g0116600 [Oryza sativa Japonica Group]	17
LOC4342341	LOC_Os07g04150	Os07g0133500	11.7775	22.4776	13.8734	54.5103	60.379	88.2259	44.7833	76.0273	57.2519	54.6386	64.6474	67.4217	87.0895	78.6292	55.9868	NA	NA	uncharacterized protein LOC4342341 [Oryza sativa Japonica Group]	9
LOC4331300	LOC_Os03g01270	Os03g0102700	10.2813	24.8207	20.6836	7.31175	5.45953	7.64147	2.14193	7.78748	5.59206	9.29361	6.79755	7.23299	9.04484	9.08047	8.67227	K20628	GO:0000003;GO:0019953;GO:0005576	expansin-B7 [Oryza sativa Japonica Group] &gt;Q9LD07.1 RecName: Full=Expansin-B7; AltName: Full=Beta-expansin-7; AltName: Full=OsEXPB7; AltName: Full=OsaEXPb1.12; Flags: Precursor [Oryza sativa Japonica Group] &gt;AAF72988.1 beta-expansin [Oryza sativa] &gt;EAY88181.1 hypothetical protein OsI_09627 [Oryza sativa Indica Group] &gt;ABF93498.1 Beta-expansin 1a precursor, putative, expressed [Oryza s…	17
LOC4339173	LOC_Os05g41220	Os05g0491200	12.9525	7.86238	6.51489	45.175	31.5257	25.8212	49.5927	35.3348	15.2972	23.5713	16.904	35.4621	17.3235	32.3467	22.409	K07199	NA	SNF1-related protein kinase regulatory subunit beta-1 isoform X2 [Oryza sativa Japonica Group] &gt;KAF2931406.1 hypothetical protein DAI22_05g216500 [Oryza sativa Japonica Group]	5
LOC4333585	LOC_Os03g44740	Os03g0650200	3.60961	3.15925	5.70979	0.759061	0.977272	0.270827	0.963515	1.00005	1.52102	0.529866	0.931528	0.144841	0.610243	0.464245	0.504914	K22640	GO:0006118;GO:0043169;GO:0020037;GO:0043167;GO:0005506;GO:0046872;GO:0004497;GO:0016491;GO:0046906;GO:0046914	flavonoid 3&apos;-monooxygenase [Oryza sativa Japonica Group] &gt;KAF2940452.1 hypothetical protein DAI22_03g273100 [Oryza sativa Japonica Group] &gt;BAF12698.2 Os03g0650200 [Oryza sativa Japonica Group]	17
LOC107277065	NA	NA	51.9811	48.4738	55.794	20.1787	26.8609	27.3689	11.7942	14.5648	17.361	24.0337	28.3571	26.8794	31.4618	30.6068	26.8617	NA	NA	sulfoquinovosyl transferase SQD2-like [Oryza sativa Japonica Group]	17
LOC4342643	LOC_Os07g09670	Os07g0194800	3.48292	6.01655	4.66003	10.6701	11.1885	21.8949	17.0516	20.148	14.4395	13.248	17.7307	11.9322	19.0882	22.4595	15.4099	K20843	GO:0009058;GO:0005975;GO:0044249;GO:0044262;GO:0034645;GO:0044260;GO:0044267;GO:0006464;GO:0009101;GO:0009100;GO:0070085;GO:0009059;GO:0043413;GO:0043412;GO:0006486;GO:0019538;GO:0016020;GO:0030246;GO:0008378;GO:0016740;GO:0005529	NA	9
LOC4348082	LOC_Os10g05130	Os10g0140700	15.2699	8.92007	8.70962	1.8842	3.99566	3.0561	2.42544	2.77892	4.11318	2.28131	2.35837	2.42514	2.90943	2.60758	1.79695	NA	NA	arf-GAP with SH3 domain, ANK repeat and PH domain-containing protein 2 [Oryza sativa Japonica Group] &gt;XP_052169357.1 uncharacterized protein LOC127786070 [Oryza glaberrima] &gt;AAL73073.1 Unknown protein [Oryza sativa] &gt;AAM08423.1 Unknown protein [Oryza sativa] &gt;AAP52071.1 expressed protein [Oryza sativa Japonica Group] &gt;KAF2912560.1 hypothetical protein DAI22_10g020600 [Oryza sativa …	17
LOC4345612	LOC_Os08g32960	Os08g0425500	6.859	8.26563	12.0559	4.12741	2.97149	1.60774	2.71808	1.19019	3.67804	4.84543	2.00053	1.59503	1.87218	1.49299	1.16478	NA	GO:0016787;GO:0004437;GO:0016791;GO:0042578	type IV inositol polyphosphate 5-phosphatase 9 [Oryza sativa Japonica Group] &gt;EAZ42792.1 hypothetical protein OsJ_27376 [Oryza sativa Japonica Group] &gt;BAC55746.1 inositol polyphosphate-5-phosphatase-like [Oryza sativa Japonica Group] &gt;BAF23752.1 Os08g0425500 [Oryza sativa Japonica Group] &gt;BAG97908.1 unnamed protein product [Oryza sativa Japonica Group] &gt;BAT05500.1 Os08g0425500 [Ory…	17
LOC4339715	LOC_Os05g50340	Os05g0579600	8.85675	4.72796	11.8342	2.39264	1.83288	3.56427	3.33584	2.55555	1.14754	1.15158	1.0167	2.78871	2.13992	1.86319	1.68968	NA	GO:0005488;GO:0003677;GO:0003676	protein RADIALIS-like 3 [Oryza sativa Japonica Group] &gt;XP_052156390.1 protein RADIALIS-like 3 [Oryza glaberrima] &gt;EAY99166.1 hypothetical protein OsI_21125 [Oryza sativa Indica Group] &gt;KAB8100737.1 hypothetical protein EE612_031331 [Oryza sativa] &gt;EEE64813.1 hypothetical protein OsJ_19669 [Oryza sativa Japonica Group] &gt;KAF2932287.1 hypothetical protein DAI22_05g276100 [Oryza sativa…	17
LOC4330208	LOC_Os02g44090	Os02g0658200	4.24896	3.17755	1.66593	26.7836	9.47485	15.6989	7.99783	10.9856	14.6198	14.3901	16.691	30.9588	16.226	17.7776	20.697	NA	GO:0046914;GO:0008270	uncharacterized protein LOC4330208 [Oryza sativa Japonica Group] &gt;XP_052142141.1 uncharacterized protein LOC127761848 isoform X2 [Oryza glaberrima] &gt;KAB8088253.1 hypothetical protein EE612_012797 [Oryza sativa] &gt;KAF2946184.1 hypothetical protein DAI22_02g274700 [Oryza sativa Japonica Group] &gt;BAF09547.1 Os02g0658200 [Oryza sativa Japonica Group] &gt;BAH00293.1 unnamed protein product […	7
LOC4331422	LOC_Os03g02750	Os03g0119300	8.66232	21.098	13.7639	58.1335	37.1598	103.324	42.4184	65.3166	47.8826	69.5156	122.973	90.3909	90.1223	128.985	103.138	NA	GO:0065007;GO:0043170;GO:0043086;GO:0044092;GO:0019538;GO:0006508;GO:0050790;GO:0065009;GO:0042802;GO:0005515;GO:0004289	subtilisin-like protease SBT1.2 [Oryza sativa Japonica Group] &gt;AAO15291.1 Putative serine protease [Oryza sativa Japonica Group] &gt;ABF93677.1 Subtilisin N-terminal Region family protein, expressed [Oryza sativa Japonica Group] &gt;KAF2936977.1 hypothetical protein DAI22_03g016700 [Oryza sativa Japonica Group] &gt;BAF10692.1 Os03g0119300 [Oryza sativa Japonica Group] &gt;BAS82007.1 Os03g01193…	9
LOC4340505	LOC_Os06g11510	Os06g0218800	0.711557	1.10721	1.35632	5.82407	3.6395	4.65076	2.28677	4.47775	4.89417	5.82684	6.48395	9.6425	10.1255	6.71792	6.37812	NA	NA	uncharacterized protein LOC4340505 [Oryza sativa Japonica Group] &gt;XP_052157748.1 uncharacterized protein LOC127775536 [Oryza glaberrima] &gt;EEE65341.1 hypothetical protein OsJ_20611 [Oryza sativa Japonica Group] &gt;KAF2925833.1 hypothetical protein DAI22_06g081700 [Oryza sativa Japonica Group] &gt;BAD36104.1 unknown protein [Oryza sativa Japonica Group] &gt;BAD37232.1 unknown protein [Oryza …	20
LOC4326273	LOC_Os01g16450	Os01g0270300	7.48714	14.5091	8.82997	31.2551	27.4396	73.3965	20.9316	47.2775	43.601	46.5983	55.3354	40.8307	51.6887	58.3655	47.4989	K00430	GO:0006118;GO:0042221;GO:0006979;GO:0050896;GO:0006950;GO:0016209;GO:0043169;GO:0020037;GO:0043167;GO:0005506;GO:0046872;GO:0016491;GO:0004601;GO:0046906;GO:0046914	peroxidase 24 [Oryza sativa Japonica Group] &gt;EAY73461.1 hypothetical protein OsI_01340 [Oryza sativa Indica Group] &gt;KAB8080927.1 hypothetical protein EE612_001698 [Oryza sativa] &gt;EAZ11379.1 hypothetical protein OsJ_01244 [Oryza sativa Japonica Group] &gt;KAB8080928.1 hypothetical protein EE612_001698 [Oryza sativa] &gt;KAF2949583.1 hypothetical protein DAI22_01g121600 [Oryza sativa Japon…	9
LOC4330504	LOC_Os02g48220	Os02g0712800	0.216314	0.345575	0.393468	1.77734	1.28249	1.49365	1.26859	1.37961	0.730529	1.19115	1.27259	1.13772	1.47827	1.86128	1.91223	NA	NA	probable L-type lectin-domain containing receptor kinase S.5 [Oryza sativa Japonica Group] &gt;XP_025878637.1 probable L-type lectin-domain containing receptor kinase S.5 [Oryza sativa Japonica Group] &gt;KAF2946600.1 hypothetical protein DAI22_02g307700 [Oryza sativa Japonica Group] &gt;BAF09823.1 Os02g0712700 [Oryza sativa Japonica Group] &gt;BAS80581.1 Os02g0712700 [Oryza sativa Japonica Group]	9
LOC4348568	LOC_Os10g26150	Os10g0401000	4.16728	3.78282	3.83416	27.9998	12.057	21.8252	22.7054	10.8824	7.41993	13.0576	11.683	24.6115	8.58326	19.8583	31.8266	NA	NA	uncharacterized protein LOC4348568 [Oryza sativa Japonica Group] &gt;EAY78399.1 hypothetical protein OsI_33486 [Oryza sativa Indica Group] &gt;KAB8112665.1 hypothetical protein EE612_051275 [Oryza sativa] &gt;AAK50424.1 Unknown protein [Oryza sativa Japonica Group] &gt;AAP53653.1 expressed protein [Oryza sativa Japonica Group] &gt;EAZ16000.1 hypothetical protein OsJ_31444 [Oryza sativa Japonica G…	4
LOC4334283	LOC_Os03g56370	Os03g0775000	9.42303	5.88069	11.9125	3.14903	3.72194	0.515408	2.40714	2.47529	3.00964	1.55388	1.33452	0.924122	1.8063	1.08279	0.394263	NA	NA	NA	17
LOC4347053	LOC_Os09g24810	Os09g0414500	10.0479	16.8749	8.13795	36.8895	39.0306	78.3821	30.4912	62.1874	31.7544	26.1928	33.1697	65.1017	70.9401	53.0026	38.6419	NA	NA	NA	9
LOC4331402	LOC_Os03g02530	Os03g0116400	4.23466	11.3943	6.06806	17.2208	21.1538	36.0995	30.4895	28.0204	16.1521	12.0909	20.6741	23.831	22.1935	32.1671	23.7446	K19225	GO:0005623;GO:0044464;GO:0016021;GO:0031224;GO:0016020;GO:0044425	RHOMBOID-like protein 2 [Oryza sativa Japonica Group] &gt;XP_052147726.1 RHOMBOID-like protein 2 [Oryza glaberrima] &gt;EAY88281.1 hypothetical protein OsI_09736 [Oryza sativa Indica Group] &gt;KAB8089898.1 hypothetical protein EE612_014931 [Oryza sativa] &gt;ABF93652.1 membrane protein, putative, expressed [Oryza sativa Japonica Group] &gt;EAZ25358.1 hypothetical protein OsJ_09173 [Oryza sativa …	5
LOC4347624	LOC_Os09g35600	Os09g0524300	3.24638	2.98602	2.0441	7.2261	5.34166	12.1865	9.27381	11.2164	8.85006	6.33813	7.55834	10.2826	15.5748	12.76	10.9342	K03327	GO:0008643;GO:0006855;GO:0015893;GO:0051234;GO:0051179;GO:0009401;GO:0042221;GO:0042493;GO:0050896;GO:0055085;GO:0006810;GO:0016020;GO:0022804;GO:0015297;GO:0015144;GO:0005402;GO:0008324;GO:0015238;GO:0015075;GO:0015291;GO:0015294;GO:0015295;GO:0022891;GO:0022892;GO:0005351;GO:0051119;GO:0015293;GO:0022857;GO:0005215	protein DETOXIFICATION 49 [Oryza sativa Japonica Group] &gt;XP_052167399.1 protein DETOXIFICATION 49-like [Oryza glaberrima] &gt;KAB8111391.1 hypothetical protein EE612_049036 [Oryza sativa] &gt;KAF2917134.1 hypothetical protein DAI22_09g170300 [Oryza sativa Japonica Group] &gt;BAD46484.1 ethionine resistance protein -like [Oryza sativa Japonica Group] &gt;BAF25628.2 Os09g0524300 [Oryza sativa Ja…	9
LOC9266492	LOC_Os03g07960	Os03g0176700	14.0776	12.0868	18.2348	2.73948	2.79468	1.18722	3.99282	4.50605	4.45519	1.04832	1.72837	1.14246	3.11002	2.55393	1.31562	NA	NA	uncharacterized protein LOC9266492 [Oryza sativa Japonica Group] &gt;EEE58424.1 hypothetical protein OsJ_09625 [Oryza sativa Japonica Group] &gt;KAF2937568.1 hypothetical protein DAI22_03g059400 [Oryza sativa Japonica Group] &gt;BAH92011.1 Os03g0176600 [Oryza sativa Japonica Group] &gt;BAS82578.1 Os03g0176700 [Oryza sativa Japonica Group]	17
LOC4345672	None	Os08g0438100	2.44911	3.17283	1.74738	4.05724	8.12155	11.9877	8.58431	10.9113	6.19965	4.69181	8.30549	11.9919	11.4597	9.68465	9.6157	NA	NA	NA	9
LOC4347407	LOC_Os09g30980	Os09g0482900	5.11143	5.84348	5.68954	2.29373	2.82502	1.69313	1.77158	1.31709	1.76902	3.11304	3.42187	1.06598	2.50365	4.06575	2.53257	NA	GO:0016740	UDP-glycosyltransferase 88B1 [Oryza sativa Japonica Group] &gt;KAB8111053.1 hypothetical protein EE612_048592 [Oryza sativa] &gt;EAZ45162.1 hypothetical protein OsJ_29801 [Oryza sativa Japonica Group] &gt;KAF2916751.1 hypothetical protein DAI22_09g143400 [Oryza sativa Japonica Group] &gt;BAF25419.1 Os09g0482900 [Oryza sativa Japonica Group] &gt;BAH01596.1 unnamed protein product [Oryza sativa Jap…	17
LOC4325432	LOC_Os01g28840	Os01g0385400	0.588908	0.690669	0.590282	3.19633	1.06021	4.35425	1.33107	2.77691	2.53862	2.24558	4.09975	3.58137	3.57094	6.49417	2.64606	K03304	GO:0005623;GO:0044464;GO:0016021;GO:0031224;GO:0016020;GO:0044425	S-type anion channel SLAH2 [Oryza sativa Japonica Group] &gt;XP_015632583.1 S-type anion channel SLAH2 [Oryza sativa Japonica Group] &gt;XP_015632591.1 S-type anion channel SLAH2 [Oryza sativa Japonica Group] &gt;XP_015632600.1 S-type anion channel SLAH2 [Oryza sativa Japonica Group] &gt;EAY74166.1 hypothetical protein OsI_02047 [Oryza sativa Indica Group] &gt;KAB8081517.1 hypothetical protein EE…	9
LOC4325978	LOC_Os01g03980	Os01g0130900	6.79947	12.4368	9.56142	16.0938	21.8768	39.3588	34.6784	37.5835	26.5937	26.2822	34.1615	39.9469	38.2637	29.8302	32.9782	NA	NA	zinc finger protein ZIC 2 [Oryza sativa Japonica Group] &gt;EAZ10410.1 hypothetical protein OsJ_00242 [Oryza sativa Japonica Group] &gt;BAA99370.1 unknown protein [Oryza sativa Japonica Group] &gt;BAF03838.1 Os01g0130900 [Oryza sativa Japonica Group] &gt;BAG97217.1 unnamed protein product [Oryza sativa Japonica Group] &gt;BAS70213.1 Os01g0130900 [Oryza sativa Japonica Group]	20
LOC4349594	LOC_Os11g02240	Os11g0113700	11.7982	9.31424	7.69795	61.373	27.5465	46.2439	36.215	38.901	24.3173	34.6387	31.6873	37.948	21.9612	37.8246	28.1073	K07198	GO:0065007;GO:0006464;GO:0043412;GO:0006796;GO:0006793;GO:0016310;GO:0043687;GO:0006468;GO:0050789;GO:0050794;GO:0023052;GO:0007165;GO:0023060;GO:0023046;GO:0016301;GO:0004672;GO:0004674;GO:0004713	NA	4
LOC4328490	LOC_Os02g08150	Os02g0178100	24.1723	8.08218	26.241	3.69035	4.87901	2.59546	6.4217	6.27591	4.78744	1.20426	1.48485	0.901649	3.19585	2.79962	0.985669	NA	GO:0005623;GO:0044464;GO:0005488;GO:0043169;GO:0043167;GO:0046872;GO:0046914;GO:0008270	zinc finger protein CONSTANS-LIKE 3 [Oryza sativa Japonica Group]	17
LOC107275253	NA	NA	36.5035	33.2115	25.186	175.967	115.07	108.201	148.182	113.127	59.4222	85.5879	79.7081	144.561	59.4873	100.271	99.278	NA	NA	CCG-binding protein 1 [Oryza sativa Japonica Group] &gt;XP_052149317.1 CCG-binding protein 1-like [Oryza glaberrima] &gt;EEC76238.1 hypothetical protein OsI_13656 [Oryza sativa Indica Group] &gt;KAB8093727.1 hypothetical protein EE612_020651 [Oryza sativa] &gt;AAP50944.1 unknown protein [Oryza sativa Japonica Group] &gt;ABF99045.1 expressed protein [Oryza sativa Japonica Group] &gt;EEE59990.1 hyp…	4
LOC4347256	LOC_Os09g28300	Os09g0456100	7.05518	21.0969	13.2812	46.1267	34.6449	94.3741	36.987	61.5112	41.6079	59.7478	87.9034	80.9354	69.8434	96.154	74.5934	NA	NA	uncharacterized protein LOC4347256 [Oryza sativa Japonica Group] &gt;XP_015610792.1 uncharacterized protein LOC4347256 [Oryza sativa Japonica Group] &gt;KAF2916518.1 hypothetical protein DAI22_09g125400 [Oryza sativa Japonica Group] &gt;KAF2916519.1 hypothetical protein DAI22_09g125400 [Oryza sativa Japonica Group] &gt;BAD38292.1 remorin protein-like [Oryza sativa Japonica Group] &gt;BAD38465.1 r…	9
LOC4346474	None	Os09g0240350	10.4064	2.2812	10.2304	2.44513	2.40002	0.455754	2.42016	2.18989	2.35592	0.552648	0.198396	0.570554	1.2966	1.28148	0.443989	NA	NA	zinc finger protein CO3-like [Oryza sativa Japonica Group] &gt;O82117.1 RecName: Full=Zinc finger protein CO3; AltName: Full=Protein CONSTANS-like CO3; Short=OsCO3 [Oryza sativa Japonica Group] &gt;KAB8109771.1 hypothetical protein EE612_046216 [Oryza sativa] &gt;KAF2915233.1 hypothetical protein DAI22_09g015300 [Oryza sativa Japonica Group] &gt;BAA33205.1 zinc finger protein [Oryza sativa Japoni…	17
LOC4329468	LOC_Os02g31030	Os02g0514500	85.5594	62.1267	97.2977	28.0702	55.3696	15.2379	36.8737	13.1446	22.6801	30.6444	16.4656	16.3812	27.3167	16.4399	12.2926	K18696	GO:0006066;GO:0019400;GO:0005975;GO:0044262;GO:0006071;GO:0019751;GO:0044281;GO:0008889;GO:0008081;GO:0042578	glycerophosphodiester phosphodiesterase GDPD1, chloroplastic isoform X1 [Oryza sativa Japonica Group] &gt;EEE57072.1 hypothetical protein OsJ_06895 [Oryza sativa Japonica Group]	17
LOC4329184	LOC_Os02g22020	Os02g0325600	17.6517	24.2527	25.8179	11.7529	11.3042	8.40652	6.88373	6.40094	7.01824	7.24198	6.99223	7.80696	7.43768	8.19159	8.85121	NA	NA	transcription factor NIGT1 [Oryza sativa Japonica Group] &gt;XP_052141907.1 transcription factor NIGT1 [Oryza glaberrima] &gt;Q6Z869.1 RecName: Full=Transcription factor NIGT1; AltName: Full=MYB-domain transcription factor NIGT1; AltName: Full=Protein NITRATE-INDUCIBLE GARP-TYPE TRANSCRIPTIONAL REPRESSOR 1 [Oryza sativa Japonica Group] &gt;KAB8087068.1 hypothetical protein EE612_010868 [Oryza sat…	17
LOC4344039	LOC_Os07g44330	Os07g0637300	131.637	75.246	144.195	45.1843	35.7284	19.2631	36.6904	25.8057	44.6668	30.4404	20.6235	20.5352	29.1753	33.9703	21.6108	K00898	GO:0065007;GO:0006464;GO:0043412;GO:0018193;GO:0018202;GO:0018106;GO:0006796;GO:0006793;GO:0016310;GO:0043687;GO:0006468;GO:0050789;GO:0050794;GO:0023052;GO:0007165;GO:0023060;GO:0023046;GO:0016301;GO:0060089;GO:0004673;GO:0004672;GO:0004871;GO:0000155	pyruvate dehydrogenase (acetyl-transferring) kinase, mitochondrial isoform X1 [Oryza sativa Japonica Group] &gt;XP_052163444.1 pyruvate dehydrogenase (acetyl-transferring) kinase, mitochondrial-like isoform X1 [Oryza glaberrima] &gt;EEC82518.1 hypothetical protein OsI_27023 [Oryza sativa Indica Group] &gt;KAF2924112.1 hypothetical protein DAI22_07g244300 [Oryza sativa Japonica Group]	17
LOC4330041	LOC_Os02g41710	Os02g0627700	2.61834	1.85835	3.75457	0.581367	1.09853	0.327289	1.10113	0.701936	0.673115	0.300832	0.106427	0.133701	0.424149	0.380313	0.184791	K05391	GO:0051234;GO:0006811;GO:0051179;GO:0006810;GO:0016020;GO:0015267;GO:0005216;GO:0015075;GO:0022803;GO:0022838;GO:0022891;GO:0022892;GO:0022857;GO:0005215	protein CNGC15b [Oryza sativa Japonica Group] &gt;KAF2945951.1 hypothetical protein DAI22_02g254800 [Oryza sativa Japonica Group]	17
LOC4331765	LOC_Os03g07360	Os03g0169600	59.3101	36.2675	60.4775	22.1337	23.032	11.872	18.1252	15.2463	14.2347	11.1592	7.37462	7.9302	10.5809	10.6355	6.36561	NA	GO:0065007;GO:0034645;GO:0010467;GO:0009059;GO:0006139;GO:0050789;GO:0009889;GO:0031326;GO:0031323;GO:0050794;GO:0010468;GO:0010556;GO:0060255;GO:0019222;GO:0051171;GO:0019219;GO:0080090;GO:0003677;GO:0008270	cyclic dof factor 1 [Oryza sativa Japonica Group] &gt;KAB8090401.1 hypothetical protein EE612_015572 [Oryza sativa] &gt;AAL84292.1 putative zinc finger DNA-binding protein [Oryza sativa Japonica Group] &gt;AAO72548.1 putative H-protein promoter binding factor-2a [Oryza sativa Japonica Group] &gt;ABF94195.1 Dof domain, zinc finger family protein, expressed [Oryza sativa Japonica Group] &gt;EAZ2573…	17
LOC4325452	NA	NA	224.404	147.482	207.909	54.6614	81.5202	64.4032	72.9805	42.4084	61.3298	75.5612	71.5966	96.8273	95.4574	77.1819	83.2594	K06119	NA	sulfoquinovosyl transferase SQD2-like [Oryza sativa Japonica Group]	17
LOC4335953	LOC_Os04g36720	Os04g0444800	43.0543	42.6682	58.7972	15.5149	13.5532	9.98648	13.978	12.7422	17.6385	8.73447	6.3783	4.37065	10.8537	9.84958	7.16543	K00521	GO:0006118;GO:0005623;GO:0044464;GO:0016021;GO:0031224;GO:0016020;GO:0044425;GO:0050662;GO:0048037;GO:0050660;GO:0005506;GO:0016491	ferric reduction oxidase 7, chloroplastic [Oryza sativa Japonica Group] &gt;KAB8095462.1 hypothetical protein EE612_023555 [Oryza sativa] &gt;KAB8095463.1 hypothetical protein EE612_023555 [Oryza sativa] &gt;KAF2934181.1 hypothetical protein DAI22_04g143600 [Oryza sativa Japonica Group] &gt;BAF14810.1 Os04g0444800 [Oryza sativa Japonica Group] &gt;BAG90225.1 unnamed protein product [Oryza sativa …	17
LOC4344507	LOC_Os08g02210	Os08g0114100	71.654	37.9568	73.9704	13.176	12.0333	7.81995	20.3371	17.2784	18.7912	5.0552	2.97621	3.19579	9.17899	5.49852	4.43907	K17911	NA	NA	17
LOC4347453	LOC_Os09g32100	Os09g0494600	12.7392	7.10915	15.5483	6.28475	5.97242	2.82055	4.6661	3.33294	2.90814	1.01478	1.85769	1.53719	2.07293	1.8194	1.14342	NA	NA	uncharacterized protein LOC4347453 [Oryza sativa Japonica Group] &gt;XP_052167246.1 uncharacterized protein LOC127784097 [Oryza glaberrima] &gt;EAZ09604.1 hypothetical protein OsI_31888 [Oryza sativa Indica Group] &gt;KAB8111145.1 hypothetical protein EE612_048705 [Oryza sativa] &gt;EAZ45229.1 hypothetical protein OsJ_29873 [Oryza sativa Japonica Group] &gt;KAF2916853.1 hypothetical protein DAI22…	8
LOC4344910	LOC_Os08g10260	Os08g0202400	2.24741	1.75596	2.6705	1.03699	0.847464	0.385854	0.865084	0.587942	0.617789	0.556396	0.347531	0.239156	0.812444	0.812717	0.205594	K13457	GO:0006915;GO:0008150;GO:0009987;GO:0008219;GO:0016265;GO:0006952;GO:0012501;GO:0050896;GO:0006950;GO:0005575;GO:0030554;GO:0032559;GO:0005524;GO:0005488;GO:0003674;GO:0001882;GO:0000166;GO:0001883;GO:0017076;GO:0032555;GO:0032553	disease resistance protein RGA5-like [Oryza sativa Japonica Group] &gt;KAF2918541.1 hypothetical protein DAI22_08g065000 [Oryza sativa Japonica Group] &gt;KAF2918542.1 hypothetical protein DAI22_08g065000 [Oryza sativa Japonica Group]	17
LOC4349795	NA	NA	19.2945	8.81379	20.9169	7.54378	7.37168	4.75085	7.20466	4.02194	4.11997	3.7715	1.22158	2.0818	2.92786	2.20107	0.884427	K22390	NA	purple acid phosphatase 22 [Oryza sativa Japonica Group] &gt;AAX94837.1 Ser/Thr protein phosphatase family protein, putative [Oryza sativa Japonica Group] &gt;ABA91456.1 Ser/Thr protein phosphatase family protein, expressed [Oryza sativa Japonica Group] &gt;KAF2909548.1 hypothetical protein DAI22_11g034600 [Oryza sativa Japonica Group]	8
LOC4327572	LOC_Os01g60810	Os01g0823500	9.87628	17.4818	12.2646	4.16933	7.69878	2.42273	3.23906	4.13519	5.12553	5.44282	2.71656	4.07382	3.86503	3.65154	3.27623	NA	NA	transcription repressor OFP2 [Oryza sativa Japonica Group] &gt;KAF2953064.1 hypothetical protein DAI22_01g382800 [Oryza sativa Japonica Group]	17
LOC4338026	NA	NA	7.33655	10.4478	16.5942	60.7599	62.9754	51.5028	13.4551	54.3193	46.3221	159.848	130.206	118.74	63.9089	150.172	102.949	NA	NA	NA	16
LOC9268662	LOC_Os01g03340	Os01g0124200	24.3604	16.934	9.51571	44.2257	77.6567	70.7099	31.2639	73.85	63.4141	104.959	105.596	89.2648	107.084	166.299	168.555	NA	GO:0005576;GO:0004866;GO:0004857;GO:0030234;GO:0030414;GO:0004867	NA	9
LOC4344321	LOC_Os07g48510	Os07g0684100	31.4735	26.2075	20.9553	195.909	126.903	86.1777	93.8303	98.6664	60.5254	112.685	56.8384	97.0699	59.565	102.414	67.8954	NA	GO:0065007;GO:0019725;GO:0045454;GO:0042592;GO:0050789;GO:0065008;GO:0050794	NA	4
LOC4338605	LOC_Os05g31040	Os05g0374200	11.9755	4.60827	11.6012	3.99601	4.13783	1.82166	4.16477	2.00776	2.74254	1.79444	1.36088	1.72119	2.09385	2.24203	1.95358	K00279	GO:0009308;GO:0065007;GO:0006725;GO:0034754;GO:0009690;GO:0006118;GO:0046483;GO:0042445;GO:0006807;GO:0065008;GO:0010817;GO:0030554;GO:0050662;GO:0048037;GO:0019139;GO:0050660;GO:0001882;GO:0016491;GO:0001883;GO:0017076	cytokinin dehydrogenase 9 [Oryza sativa Japonica Group] &gt;Q75K78.1 RecName: Full=Cytokinin dehydrogenase 9; AltName: Full=Cytokinin oxidase 9; Short=OsCKX9; Flags: Precursor [Oryza sativa Japonica Group] &gt;AAT01339.1 putative cytokinin dehydrogenase [Oryza sativa Japonica Group] &gt;AAT58842.1 putative cytokinin dehydrogenase [Oryza sativa Japonica Group] &gt;EEE63503.1 hypothetical protein O…	17
LOC4352559	LOC_Os12g37970	Os12g0567300	105.939	69.8775	147.972	48.1289	49.7579	24.3349	42.1698	24.407	39.6015	37.348	32.3336	7.64482	29.038	37.6936	29.5043	K09422	GO:0065007;GO:0050789;GO:0009889;GO:0031326;GO:0031323;GO:0050794;GO:0010468;GO:0010556;GO:0060255;GO:0019222;GO:0051171;GO:0019219;GO:0080090;GO:0003677	myb-related protein MYBAS2 isoform X1 [Oryza sativa Japonica Group]	17
LOC4340017	LOC_Os06g04190	Os06g0132600	0.766547	2.05146	0.93358	5.15137	2.60926	4.57031	2.22389	6.02753	6.14646	7.55322	8.98627	7.44935	6.16908	5.96605	12.4434	K02830	GO:0044237;GO:0009987;GO:0051716;GO:0033554;GO:0006259;GO:0006281;GO:0043170;GO:0008152;GO:0006139;GO:0044238;GO:0006974;GO:0050896;GO:0006950;GO:0005623;GO:0044464;GO:0043231;GO:0043229;GO:0043227;GO:0005634;GO:0043226;GO:0005488;GO:0003824;GO:0003684;GO:0003677;GO:0004527;GO:0016787;GO:0004518;GO:0003676	NA	20
LOC4338560	LOC_Os05g30350	Os05g0366600	8.60593	6.00668	11.9728	4.34755	3.95611	1.47626	3.85584	2.14396	2.4674	1.19413	0.95582	0.869356	1.21459	1.39846	0.788608	K01188	GO:0005975;GO:0015926	NA	8
LOC4339277	LOC_Os05g43460	Os05g0510100	17.4921	15.7109	27.1151	6.73804	7.15776	3.50283	6.15728	4.96761	8.40869	3.72321	2.58204	2.09145	2.92933	3.92167	3.68013	NA	NA	protein LURP-one-related 5 [Oryza sativa Japonica Group] &gt;XP_052157237.1 protein LURP-one-related 5-like [Oryza glaberrima] &gt;KAB8100130.1 hypothetical protein EE612_030550 [Oryza sativa] &gt;AAT44132.1 unknown protein [Oryza sativa Japonica Group] &gt;AAT44277.1 unknown protein [Oryza sativa Japonica Group] &gt;EEE64316.1 hypothetical protein OsJ_19153 [Oryza sativa Japonica Group] &gt;KAF2…	17
LOC4330452	LOC_Os02g47560	Os02g0704300	3.81795	2.41711	3.77061	1.59405	1.35051	1.18876	1.08107	1.05796	1.09528	1.21704	1.41488	0.964667	1.03841	1.60545	1.25356	NA	NA	DNA-binding protein SMUBP-2 isoform X1 [Oryza sativa Japonica Group]	17
LOC4339406	LOC_Os05g45350	Os05g0529700	23.1857	12.0296	24.1971	8.03532	12.62	5.51781	7.46589	5.67653	5.98043	3.50305	2.11277	1.82403	4.43744	5.43911	2.40198	K05337	GO:0044267;GO:0006118;GO:0006457;GO:0043169;GO:0009055;GO:0031072;GO:0043167;GO:0051536;GO:0005506;GO:0051540;GO:0046872;GO:0046914;GO:0051082	chaperone protein dnaJ C76, chloroplastic isoform X1 [Oryza sativa Japonica Group] &gt;KAB8100306.1 hypothetical protein EE612_030787 [Oryza sativa] &gt;KAF2931769.1 hypothetical protein DAI22_05g236000 [Oryza sativa Japonica Group] &gt;BAS95020.1 Os05g0529700 [Oryza sativa Japonica Group]	8
LOC4329435	LOC_Os02g30240	Os02g0505500	5.12111	8.54602	5.19288	23.7868	17.2593	28.0093	13.6251	27.6786	18.4412	25.3234	38.6921	43.8042	38.6905	31.4325	33.1736	NA	NA	uncharacterized protein LOC4329435 [Oryza sativa Japonica Group] &gt;EAZ23163.1 hypothetical protein OsJ_06849 [Oryza sativa Japonica Group] &gt;BAD23165.1 unknown protein [Oryza sativa Japonica Group] &gt;BAF08830.1 Os02g0505500 [Oryza sativa Japonica Group] &gt;BAG93437.1 unnamed protein product [Oryza sativa Japonica Group] &gt;BAS78826.1 Os02g0505500 [Oryza sativa Japonica Group]	20
LOC4331336	LOC_Os03g01800	Os03g0108300	183.487	220.361	199.184	90.8231	91.1768	42.688	54.8574	56.5131	85.2382	73.1097	30.0438	46.4489	71.7663	22.6113	19.1729	K08235	GO:0005975;GO:0044262;GO:0006073;GO:0044264;GO:0044042;GO:0005976;GO:0048046;GO:0005618;GO:0030312;GO:0005576;GO:0016762	probable xyloglucan endotransglucosylase/hydrolase protein 32 [Oryza sativa Japonica Group] &gt;XP_052149938.1 probable xyloglucan endotransglucosylase/hydrolase protein 32 [Oryza glaberrima] &gt;EEC74361.1 hypothetical protein OsI_09671 [Oryza sativa Indica Group] &gt;KAB8089813.1 hypothetical protein EE612_014826 [Oryza sativa] &gt;ABF93563.1 Glycosyl hydrolases family 16 protein, expressed [Or…	17
LOC4328780	LOC_Os02g13290	Os02g0226200	16.2942	14.2883	13.0263	2.5994	7.24919	3.64524	5.71236	5.10977	3.16832	2.73043	1.70326	2.11252	5.28717	2.56933	1.83828	K13248	GO:0016787;GO:0016791;GO:0042578	inorganic pyrophosphatase 2 [Oryza sativa Japonica Group] &gt;EAY85074.1 hypothetical protein OsI_06430 [Oryza sativa Indica Group] &gt;KAB8086538.1 hypothetical protein EE612_009879 [Oryza sativa] &gt;KAF2943851.1 hypothetical protein DAI22_02g096100 [Oryza sativa Japonica Group] &gt;BAD25655.1 putative phosphatase, orphan 1 [Oryza sativa Japonica Group] &gt;BAF08258.1 Os02g0226200 [Oryza sativa…	17
LOC4327159	LOC_Os01g56780	Os01g0775100	33.5122	27.7944	47.191	11.9454	13.411	9.74018	10.1858	11.7868	13.6938	6.03944	7.28018	4.17062	7.64716	9.67282	7.27953	NA	NA	uncharacterized protein LOC4327159 isoform X1 [Oryza sativa Japonica Group] &gt;EAZ13722.1 hypothetical protein OsJ_03645 [Oryza sativa Japonica Group] &gt;BAD52952.1 unknown protein [Oryza sativa Japonica Group]	17
LOC4330124	LOC_Os02g42880	Os02g0642200	4.81547	4.79317	8.04668	0.468825	1.8183	1.82862	2.54251	1.40703	1.7248	1.62271	1.34651	1.65811	3.59391	2.10545	2.22176	NA	NA	remorin [Oryza sativa Japonica Group] &gt;EAY86855.1 hypothetical protein OsI_08239 [Oryza sativa Indica Group] &gt;KAB8088150.1 hypothetical protein EE612_012649 [Oryza sativa] &gt;EAZ23964.1 hypothetical protein OsJ_07690 [Oryza sativa Japonica Group] &gt;KAF2946069.1 hypothetical protein DAI22_02g264800 [Oryza sativa Japonica Group] &gt;BAD25231.1 putative remorin 1 [Oryza sativa Japonica Grou…	17
LOC4349163	LOC_Os10g38080	Os10g0524600	8.80889	20.5962	11.2023	49.2689	38.6482	68.5755	33.6795	48.4189	44.3326	71.1495	85.4297	60.8672	59.7738	88.1609	70.5851	NA	GO:0065007;GO:0043086;GO:0044092;GO:0019538;GO:0006508;GO:0050790;GO:0065009;GO:0042802;GO:0005515;GO:0004289	subtilisin-like protease SBT1.2 [Oryza sativa Japonica Group] &gt;AAM12497.1 putative serine protease [Oryza sativa Japonica Group] &gt;AAO00703.1 putative serine protease [Oryza sativa Japonica Group] &gt;AAP54706.1 Subtilisin N-terminal Region family protein, expressed [Oryza sativa Japonica Group] &gt;EAZ16740.1 hypothetical protein OsJ_32216 [Oryza sativa Japonica Group] &gt;KAF2914480.1 hypo…	20
LOC4336835	LOC_Os04g50700	Os04g0593400	45.8136	31.608	55.3041	9.64857	17.3103	11.2207	17.2741	13.5361	12.3621	9.93138	6.56537	5.50365	8.86926	6.27345	6.26881	NA	NA	S-norcoclaurine synthase [Oryza sativa Japonica Group] &gt;XP_052153269.1 norbelladine synthase-like [Oryza glaberrima] &gt;KAB8096719.1 hypothetical protein EE612_025289 [Oryza sativa] &gt;EAZ31829.1 hypothetical protein OsJ_15989 [Oryza sativa Japonica Group] &gt;KAF2935610.1 hypothetical protein DAI22_04g244700 [Oryza sativa Japonica Group] &gt;CAH67977.1 OSIGBa0142I02-OSIGBa0101B20.20 [Oryza …	17
LOC4330459	LOC_Os02g47620	Os02g0705100	8.3371	6.18569	14.5818	3.68321	5.37983	4.07789	1.96576	3.56333	4.17753	2.69972	3.4892	3.1794	3.28662	3.34812	3.36408	NA	GO:0016787	NA	17
LOC9268371	LOC_Os05g28740	Os05g0355400	185.998	86.2283	99.4953	968.532	590.826	408.623	563.56	366.7	210.353	442.739	252.686	692.458	195.355	368.91	341.781	NA	GO:0050896;GO:0006950	universal stress protein PHOS32 [Oryza sativa Japonica Group] &gt;EAY97682.1 hypothetical protein OsI_19604 [Oryza sativa Indica Group] &gt;KAF2930364.1 hypothetical protein DAI22_05g129100 [Oryza sativa Japonica Group]	4
LOC4350431	NA	NA	2.83819	2.40943	1.76145	27.5843	6.64957	8.49529	4.69983	12.1516	5.01411	5.747	8.04917	22.9274	10.1956	21.5192	10.3598	NA	NA	uncharacterized protein LOC4350431 [Oryza sativa Japonica Group] &gt;KAB8115157.1 hypothetical protein EE612_055292 [Oryza sativa] &gt;AAX96261.1 PB1 domain, putative [Oryza sativa Japonica Group] &gt;ABA93293.1 PB1 domain containing protein, expressed [Oryza sativa Japonica Group] &gt;EAZ29666.1 hypothetical protein OsJ_13728 [Oryza sativa Japonica Group] &gt;KAF2910721.1 hypothetical protein DA…	9
LOC4348796	LOC_Os10g31850	Os10g0456800	13.8317	14.9055	11.9624	53.6842	34.3076	53.8657	58.9664	40.3578	24.0392	40.9354	44.8676	83.422	33.8792	61.0308	81.1988	K10144	GO:0005515;GO:0046914;GO:0008270	E3 ubiquitin-protein ligase RZFP34 isoform X2 [Oryza sativa Japonica Group]	9
LOC4332635	LOC_Os03g19780	Os03g0311600	7.77898	22.9529	11.4573	41.9804	30.8899	66.155	19.5331	48.1861	63.1151	63.4809	58.4956	56.1778	76.3291	59.608	60.3504	NA	GO:0065007;GO:0009058;GO:0044249;GO:0034645;GO:0010467;GO:0009059;GO:0006807;GO:0006139;GO:0050789;GO:0009889;GO:0031326;GO:0031323;GO:0050794;GO:0010468;GO:0010556;GO:0060255;GO:0019222;GO:0051171;GO:0019219;GO:0080090;GO:0043231;GO:0043229;GO:0044424;GO:0043227;GO:0005634;GO:0043226;GO:0030528	transcription factor bHLH148 [Oryza sativa Japonica Group] &gt;ABF95584.1 expressed protein [Oryza sativa Japonica Group] &gt;KAF2938938.1 hypothetical protein DAI22_03g154600 [Oryza sativa Japonica Group] &gt;BAF11836.1 Os03g0311600 [Oryza sativa Japonica Group] &gt;BAG96219.1 unnamed protein product [Oryza sativa Japonica Group] &gt;BAS83870.1 Os03g0311600 [Oryza sativa Japonica Group]	9
LOC4351184	LOC_Os11g47460	Os11g0700500	17.7026	7.9803	18.2941	4.36329	8.70599	3.06871	5.67202	3.51724	5.76179	5.11126	2.05333	3.46002	1.81402	3.48947	1.43597	K09422	GO:0065007;GO:0034645;GO:0010467;GO:0009059;GO:0006807;GO:0006139;GO:0050789;GO:0009889;GO:0031326;GO:0031323;GO:0050794;GO:0010468;GO:0010556;GO:0060255;GO:0019222;GO:0051171;GO:0019219;GO:0080090;GO:0003677	NA	8
LOC4344537	LOC_Os08g02600	Os08g0119500	3.54961	6.89695	4.07145	13.5963	12.1236	21.0038	10.1562	19.041	15.1177	12.9531	16.5926	19.2676	20.6294	19.5845	20.0851	NA	GO:0008168;GO:0016740	uncharacterized protein LOC4344537 [Oryza sativa Japonica Group] &gt;KAF2917855.1 hypothetical protein DAI22_08g014400 [Oryza sativa Japonica Group] &gt;BAD09051.1 hypothetical protein [Oryza sativa Japonica Group]	9
LOC4343281	LOC_Os07g31140	Os07g0493400	2.07758	2.71581	2.80728	0.856424	1.05435	0.442127	1.05615	0.365214	1.10352	0.576439	0.624502	0.065314	0.204808	0	0.195788	K12345	GO:0006629;GO:0005737;GO:0016021;GO:0005622;GO:0044424;GO:0031224;GO:0016020;GO:0044425;GO:0016491	polyprenol reductase 2 [Oryza sativa Japonica Group] &gt;Q7F0Q2.1 RecName: Full=Polyprenol reductase 2 [Oryza sativa Japonica Group] &gt;EAZ39875.1 hypothetical protein OsJ_24314 [Oryza sativa Japonica Group] &gt;KAF2922902.1 hypothetical protein DAI22_07g148100 [Oryza sativa Japonica Group] &gt;BAC83358.1 putative 3-oxo-5-alpha-steroid 4-dehydrogenase [Oryza sativa Japonica Group] &gt;BAH00939.1…	8
LOC4340445	LOC_Os06g10600	Os06g0208100	7.97375	24.4083	13.663	36.6848	32.8929	97.9654	28.5937	58.8897	52.0078	53.1173	84.2849	59.3638	68.24	86.9134	90.6397	K09338	GO:0065007;GO:0009058;GO:0044249;GO:0034645;GO:0044260;GO:0044237;GO:0010467;GO:0009059;GO:0043170;GO:0006807;GO:0006139;GO:0050789;GO:0009889;GO:0031326;GO:0031323;GO:0050794;GO:0010468;GO:0010556;GO:0060255;GO:0019222;GO:0051171;GO:0019219;GO:0080090;GO:0051252;GO:0032774;GO:0016070;GO:0005623;GO:0044464;GO:0005622;GO:0043231;GO:0043229;GO:0044424;GO:0043227;GO:0005634;GO:0043226;GO:0003677;GO:…	NA	9
LOC4330402	LOC_Os02g46910	Os02g0696500	13.3645	27.6328	18.3589	91.8531	46.1792	126.675	36.2321	88.7513	54.6515	61.59	74.8384	114.947	120.687	144.992	98.8165	K08235	GO:0008150;GO:0005975;GO:0044262;GO:0006073;GO:0044260;GO:0044264;GO:0009987;GO:0044042;GO:0043170;GO:0008152;GO:0005976;GO:0044238;GO:0048046;GO:0005623;GO:0005575;GO:0044464;GO:0005618;GO:0030312;GO:0005576;GO:0016787;GO:0003674;GO:0016740;GO:0016762	probable xyloglucan endotransglucosylase/hydrolase protein 30 [Oryza sativa Japonica Group] &gt;KAB8088448.1 hypothetical protein EE612_013067 [Oryza sativa] &gt;EEE57621.1 hypothetical protein OsJ_08020 [Oryza sativa Japonica Group] &gt;KAF2946469.1 hypothetical protein DAI22_02g296000 [Oryza sativa Japonica Group] &gt;BAD08162.1 putative xyloglucan endo-1,4-beta-D-glucanase [Oryza sativa Japoni…	9
LOC4324364	LOC_Os01g69030	Os01g0919400	16.9366	7.06041	14.2484	4.06956	5.39849	2.00525	5.73186	3.20868	3.54541	2.44391	2.23132	0.979436	2.59724	2.86249	1.43496	K00696	GO:0009058;GO:0005975;GO:0044262;GO:0044237;GO:0009987;GO:0005984;GO:0016137;GO:0008152;GO:0009311;GO:0044238;GO:0005985;GO:0019642;GO:0005623;GO:0044464;GO:0005737;GO:0005622;GO:0044424;GO:0003824;GO:0046527;GO:0004459;GO:0004457;GO:0016491;GO:0046524;GO:0016740;GO:0035251;GO:0008194	probable sucrose-phosphate synthase 1 [Oryza sativa Japonica Group] &gt;XP_015621706.1 probable sucrose-phosphate synthase 1 [Oryza sativa Japonica Group] &gt;A2WYE9.2 RecName: Full=Probable sucrose-phosphate synthase 1; AltName: Full=UDP-glucose-fructose-phosphate glucosyltransferase [Oryza sativa Indica Group] &gt;Q0JGK4.2 RecName: Full=Probable sucrose-phosphate synthase 1; AltName: Full=Sucro…	17
LOC107275818	LOC_Os01g08020	Os01g0175700	2.8234	1.45554	1.56804	0.255223	0.22611	0.358377	0.362027	1.00559	0.673246	0.563031	0.464868	0.170396	0.339083	0.826026	0.582291	K24194	GO:0006820;GO:0008150;GO:0051234;GO:0006811;GO:0051179;GO:0006810;GO:0005623;GO:0005575;GO:0044464;GO:0016021;GO:0031224;GO:0016020;GO:0044425;GO:0022804;GO:0015301;GO:0008509;GO:0015297;GO:0005452;GO:0015075;GO:0003674;GO:0015291;GO:0022891;GO:0022892;GO:0022857;GO:0005215	boron transporter 4 [Oryza sativa Japonica Group] &gt;ABD78950.1 boron transporter [Oryza sativa Japonica Group] &gt;KAB8080177.1 hypothetical protein EE612_000555 [Oryza sativa] &gt;KAF2948698.1 hypothetical protein DAI22_01g053700 [Oryza sativa Japonica Group] &gt;BAS70670.1 Os01g0175700 [Oryza sativa Japonica Group]	17
LOC4344361	LOC_Os07g48980	Os07g0689600	28.5355	22.6038	30.3778	8.37763	6.13823	6.29102	11.2319	9.10291	7.80301	8.27981	6.98834	5.47211	6.15998	6.65611	5.89143	K05953	GO:0009309;GO:0009308;GO:0019752;GO:0044106;GO:0042401;GO:0006576;GO:0042180;GO:0042398;GO:0006575;GO:0044271;GO:0034641;GO:0018130;GO:0046483;GO:0032787;GO:0030418;GO:0030417;GO:0006082;GO:0043436;GO:0044283;GO:0044281;GO:0006519;GO:0030410	nicotianamine synthase 3 [Oryza sativa Japonica Group] &gt;XP_052161221.1 nicotianamine synthase 3 [Oryza glaberrima] &gt;A2YQ58.2 RecName: Full=Nicotianamine synthase 3; AltName: Full=S-adenosyl-L-methionine:S-adenosyl-L-methionine:S-adenosyl-methionine 3-amino-3-carboxypropyltransferase 3; Short=OsNAS3 [Oryza sativa Indica Group] &gt;Q0D3F2.1 RecName: Full=Nicotianamine synthase 3; AltName: Ful…	17
LOC4334513	LOC_Os03g59320	Os03g0807900	27.3822	9.07686	29.0965	9.28193	5.0363	4.10552	10.0404	6.38355	6.35741	2.23041	2.45953	1.50388	3.72207	3.62013	2.36494	NA	NA	chaperonin-like RbcX protein 2, chloroplastic [Oryza sativa Japonica Group] &gt;KAB8094100.1 hypothetical protein EE612_021161 [Oryza sativa] &gt;AAP21431.1 unknown protein [Oryza sativa Japonica Group] &gt;ABF99458.1 expressed protein [Oryza sativa Japonica Group] &gt;ASM94121.1 hypothetical protein [Oryza sativa Japonica Group] &gt;EAZ28995.1 hypothetical protein OsJ_13043 [Oryza sativa Japonic…	8
LOC4324334	LOC_Os01g68790	Os01g0916600	55.9085	121.073	51.1938	212.865	191.276	352.269	141.034	283.319	247.005	464.378	504.932	490.762	284.424	314.213	430.501	K13195	GO:0003676;GO:0000166	glycine-rich RNA-binding protein 4, mitochondrial [Oryza sativa Japonica Group] &gt;XP_015622054.1 glycine-rich RNA-binding protein 4, mitochondrial [Oryza sativa Japonica Group] &gt;EAY76961.1 hypothetical protein OsI_04919 [Oryza sativa Indica Group] &gt;KAB8084897.1 hypothetical protein EE612_007555 [Oryza sativa] &gt;EAZ14617.1 hypothetical protein OsJ_04542 [Oryza sativa Japonica Group] &gt;…	16
LOC4347545	LOC_Os09g33680	Os09g0511600	54.5003	29.3008	59.4336	16.1194	23.662	8.87288	21.0146	13.4312	15.3234	7.56507	5.69399	4.24722	7.64704	8.32041	5.35662	K01188	GO:0005975;GO:0043169;GO:0016787;GO:0043167	NA	8
LOC4349347	LOC_Os10g40700	Os10g0555600	114.38	107.33	80.5056	30.0872	31.1336	18.3934	14.5522	37.2875	56.6439	36.189	12.4991	15.2133	36.3577	18.9905	18.0025	K20628	GO:0000003;GO:0019953;GO:0005576	NA	17
LOC4327301	LOC_Os01g09570	Os01g0191700	68.5286	53.7297	85.5012	26.5795	37.0029	18.3935	32.1871	16.1614	23.9035	17.6146	16.8656	15.3677	24.9112	20.5666	16.2718	K00850	GO:0046164;GO:0006066;GO:0016052;GO:0005975;GO:0009056;GO:0044275;GO:0044262;GO:0044248;GO:0044265;GO:0006091;GO:0006007;GO:0006006;GO:0006096;GO:0019320;GO:0019318;GO:0009057;GO:0046365;GO:0005996;GO:0044282;GO:0044281;GO:0005945;GO:0005623;GO:0044464;GO:0005737;GO:0044444;GO:0005829;GO:0044445;GO:0005622;GO:0044424;GO:0032991;GO:0043234;GO:0003872;GO:0019200;GO:0016301;GO:0008443;GO:0016740	ATP-dependent 6-phosphofructokinase 6 [Oryza sativa Japonica Group] &gt;XP_052154390.1 ATP-dependent 6-phosphofructokinase 6-like [Oryza glaberrima] &gt;EAY72859.1 hypothetical protein OsI_00730 [Oryza sativa Indica Group] &gt;KAB8080319.1 hypothetical protein EE612_000765 [Oryza sativa] &gt;KAF2948866.1 hypothetical protein DAI22_01g066100 [Oryza sativa Japonica Group] &gt;BAD72228.1 putative 6-…	17
LOC4336365	LOC_Os04g43070	Os04g0509600	6.3658	2.70096	10.4662	2.8876	2.15961	2.20259	2.2258	2.49802	2.24117	1.21126	0.944665	0.912605	1.34309	2.16177	1.18788	K03320	GO:0051234;GO:0051179;GO:0006810;GO:0005623;GO:0044464;GO:0016020;GO:0008519;GO:0008324;GO:0022890;GO:0015075;GO:0015101;GO:0022891;GO:0022892;GO:0022857;GO:0005215	NA	17
LOC4336618	NA	NA	237.767	118.804	185.969	76.8155	76.8844	42.8262	107.588	33.7563	46.8783	76.4619	32.5851	44.8211	49.2936	42.0152	25.5633	K13783	NA	NA	17
LOC4348247	LOC_Os10g11980	Os10g0195600	4.53544	9.68727	4.91993	15.8993	20.4691	43.7658	10.2997	33.2171	11.6265	20.5667	32.7542	49.0648	44.4596	49.1367	39.9776	K19861	NA	acyl transferase 1 [Oryza sativa Japonica Group] &gt;Q7G4G7.1 RecName: Full=Acyl transferase 1; Short=OsAT1; AltName: Full=Protein SPOTTED LEAF 18 [Oryza sativa Japonica Group] &gt;AAN05389.1 putative acetyl transferase [Oryza sativa Japonica Group] &gt;AAP52614.1 Transferase family protein, expressed [Oryza sativa Japonica Group] &gt;AAX95735.1 Transferase family [Oryza sativa Japonica Group] &g…	9
LOC4333912	LOC_Os03g50810	Os03g0717000	22.4589	44.4051	30.9702	89.6111	64.7948	152.002	69.0337	117.398	94.2638	91.4071	140.525	112.123	118.636	162.169	151.879	K00924	GO:0044267;GO:0006464;GO:0043412;GO:0006796;GO:0006793;GO:0016310;GO:0043687;GO:0019538;GO:0006468;GO:0030554;GO:0032559;GO:0005524;GO:0016301;GO:0001882;GO:0005515;GO:0004672;GO:0004674;GO:0004713;GO:0001883;GO:0032555;GO:0032553;GO:0016740	receptor protein kinase TMK1 [Oryza sativa Japonica Group] &gt;ABF98558.1 Protein kinase domain containing protein, expressed [Oryza sativa Japonica Group] &gt;KAF2940997.1 hypothetical protein DAI22_03g315600 [Oryza sativa Japonica Group]	9
LOC107281441	NA	NA	0.423331	0.427354	0.572487	0.076137	0.068363	0.008044	0.150704	0.135775	0.223911	0.113163	0.096092	0.026054	0.014719	0	0.091349	NA	NA	NA	17
LOC4327481	LOC_Os01g59970	Os01g0815400	106.476	69.2209	107.05	34.8407	29.8981	26.7987	36.4613	28.2696	36.8044	26.2724	16.1527	21.6785	29.5424	21.6473	14.6027	NA	NA	uncharacterized protein LOC4327481 [Oryza sativa Japonica Group] &gt;KAB8084015.1 hypothetical protein EE612_006453 [Oryza sativa] &gt;EAZ13932.1 hypothetical protein OsJ_03858 [Oryza sativa Japonica Group] &gt;KAF2952970.1 hypothetical protein DAI22_01g376100 [Oryza sativa Japonica Group] &gt;BAD82700.1 unknown protein [Oryza sativa Japonica Group] &gt;BAF06527.1 Os01g0815400 [Oryza sativa Japon…	17
LOC4339096	LOC_Os05g39800	Os05g0475700	14.5336	14.6068	20.8667	8.95863	10.0688	3.96733	6.96639	5.16191	5.68469	4.43611	2.45405	2.90197	3.09989	2.91321	2.78248	NA	NA	protein NUCLEAR FUSION DEFECTIVE 4 [Oryza sativa Japonica Group] &gt;XP_052154872.1 protein NUCLEAR FUSION DEFECTIVE 4-like [Oryza glaberrima] &gt;EEC79398.1 hypothetical protein OsI_20325 [Oryza sativa Indica Group] &gt;KAB8099869.1 hypothetical protein EE612_030159 [Oryza sativa] &gt;EEE64079.1 hypothetical protein OsJ_18910 [Oryza sativa Japonica Group] &gt;BAF17746.1 Os05g0475700 [Oryza sativ…	8
LOC4346695	LOC_Os09g14600	Os09g0315000	14.5054	8.97735	18.0471	7.83249	6.06951	4.86986	3.97979	5.89885	5.23959	3.06728	2.81385	3.45656	4.11199	5.21766	3.39328	K13348	NA	NA	17
LOC4344544	LOC_Os08g02690	Os08g0120500	38.8917	38.2157	26.2151	162.361	103.16	108.45	137.632	87.0902	62.8433	116.254	87.2425	106.381	54.2878	103.811	131.259	K16865	NA	uncharacterized protein LOC4344544 [Oryza sativa Japonica Group] &gt;EAZ05422.1 hypothetical protein OsI_27634 [Oryza sativa Indica Group] &gt;KAB8107212.1 hypothetical protein EE612_041837 [Oryza sativa] &gt;EAZ41340.1 hypothetical protein OsJ_25855 [Oryza sativa Japonica Group] &gt;KAF2917864.1 hypothetical protein DAI22_08g015000 [Oryza sativa Japonica Group] &gt;BAD10818.1 putative MA3 domain…	4
LOC4336260	LOC_Os04g41560	Os04g0493000	247.764	141.027	321.776	92.258	83.4272	59.6039	83.5847	81.7254	95.1864	42.4073	37.4292	35.2739	58.1705	66.5002	41.3408	NA	GO:0005622;GO:0043169;GO:0003677;GO:0043167;GO:0046872;GO:0003676;GO:0046914;GO:0008270	NA	17
LOC4337819	LOC_Os05g05690	Os05g0149500	4.23683	5.46456	7.63077	2.61812	2.08772	2.45683	1.64082	2.21761	2.48217	2.33623	2.31898	1.51335	3.63882	3.1356	3.2398	K13667	NA	protein O-glucosyltransferase 1 isoform X1 [Oryza sativa Japonica Group]	17
LOC4332548	LOC_Os03g18600	Os03g0297600	4.96655	5.62575	4.51629	11.2697	11.6139	24.3126	10.926	21.2234	10.4958	9.7766	11.5973	16.9473	20.3047	16.5967	12.6367	K14496	GO:0006952;GO:0009607;GO:0050896;GO:0006950	abscisic acid receptor PYL4 [Oryza sativa Japonica Group] &gt;ABF95453.1 Streptomyces cyclase/dehydrase family protein, expressed [Oryza sativa Japonica Group] &gt;KAF2938807.1 hypothetical protein DAI22_03g144900 [Oryza sativa Japonica Group] &gt;BAF11752.1 Os03g0297600 [Oryza sativa Japonica Group] &gt;BAS83734.1 Os03g0297600 [Oryza sativa Japonica Group]	9
LOC4336784	LOC_Os04g49520	Os04g0584700	1.02396	1.06354	0.696871	2.81244	2.50209	2.70458	2.99212	2.16703	2.60263	2.31658	2.6212	2.01741	2.48418	2.29314	3.21225	K23541	NA	pentatricopeptide repeat-containing protein At3g26782, mitochondrial [Oryza sativa Japonica Group] &gt;KAF2935545.1 hypothetical protein DAI22_04g238800 [Oryza sativa Japonica Group]	5
LOC4330957	LOC_Os02g54600	Os02g0787300	5.0069	7.8564	5.06728	21.1997	16.0159	24.0891	13.4589	19.5131	17.2603	14.1577	18.4318	18.1635	15.3232	15.9081	18.617	K13413	NA	NA	4
LOC4324827	LOC_Os01g63620	Os01g0855200	39.3386	56.0694	65.9853	16.4464	24.664	15.5463	12.4593	20.6012	26.9279	25.8747	20.5781	15.0113	24.135	15.2002	12.7607	NA	NA	uncharacterized protein LOC4324827 [Oryza sativa Japonica Group] &gt;KAB8084354.1 hypothetical protein EE612_006898 [Oryza sativa] &gt;KAF2953373.1 hypothetical protein DAI22_01g404400 [Oryza sativa Japonica Group] &gt;BAD82471.1 peroxidase-like protein [Oryza sativa Japonica Group] &gt;BAF06754.1 Os01g0855200 [Oryza sativa Japonica Group] &gt;BAS75284.1 Os01g0855200 [Oryza sativa Japonica Group]	17
LOC9272501	LOC_Os11g34870	Os11g0549900	10.8774	10.3828	17.3182	4.72241	3.72042	3.44265	6.32435	3.51216	4.19641	2.72547	2.51662	1.95311	3.46408	4.91531	2.63313	NA	GO:0008150;GO:0005575;GO:0003674	NA	17
LOC4349205	NA	NA	1.13646	1.77973	1.82086	0.507926	0.676525	0.201683	0.465422	0.569938	0.70423	0.374109	0.216395	0.118873	0.636578	0.22907	0.106366	K00799	NA	probable glutathione S-transferase GSTU6 [Oryza sativa Japonica Group] &gt;XP_052169341.1 probable glutathione S-transferase GSTU6 [Oryza glaberrima] &gt;AAM94536.1 putative glutathione S-transferase [Oryza sativa Japonica Group] &gt;AAP54768.1 glutathione S-transferase GSTU6, putative, expressed [Oryza sativa Japonica Group] &gt;EAZ16771.1 hypothetical protein OsJ_32246 [Oryza sativa Japonica Gr…	17
LOC4348200	LOC_Os10g09990	Os10g0178500	7.55812	4.28105	7.78484	3.48711	3.42996	1.38287	2.28866	2.74278	2.32989	2.17178	0.336267	0.818319	1.28523	1.58409	1.2406	NA	GO:0008152;GO:0003824	UDP-glycosyltransferase 73C1 [Oryza sativa Japonica Group] &gt;AAM74300.1 Putative glucosyl transferase [Oryza sativa Japonica Group] &gt;AAP52435.1 Cytokinin-O-glucosyltransferase 3, putative, expressed [Oryza sativa Japonica Group] &gt;KAF2912793.1 hypothetical protein DAI22_10g039600 [Oryza sativa Japonica Group] &gt;BAF26161.1 Os10g0178500 [Oryza sativa Japonica Group] &gt;BAT10108.1 Os10g017…	8
LOC4349615	LOC_Os11g02600	Os11g0118200	52.3121	31.3154	60.9914	33.4058	21.2227	10.6591	17.7813	18.623	18.1129	10.9336	7.2662	7.04236	10.9463	13.5312	5.81557	K19355	GO:0005975;GO:0008152;GO:0044238;GO:0003824	NA	8
LOC107277499	LOC_Os03g20650	Os03g0322700	5.83038	8.0934	8.08594	2.74847	4.24919	1.96029	2.23518	2.7002	3.3321	4.08968	3.52153	2.61236	3.30569	3.56858	3.26545	K14432	GO:0065007;GO:0044260;GO:0010467;GO:0050789;GO:0009889;GO:0031326;GO:0031323;GO:0050794;GO:0010468;GO:0010556;GO:0060255;GO:0019222;GO:0051171;GO:0019219;GO:0080090;GO:0051252;GO:0032774;GO:0016070;GO:0043231;GO:0043229;GO:0043227;GO:0005634;GO:0043226;GO:0003677;GO:0046983;GO:0043565;GO:0003700;GO:0030528	ABSCISIC ACID-INSENSITIVE 5-like protein 2 [Oryza sativa Japonica Group] &gt;XP_052149537.1 ABSCISIC ACID-INSENSITIVE 5-like protein 2 [Oryza glaberrima] &gt;KAF2939013.1 hypothetical protein DAI22_03g160500 [Oryza sativa Japonica Group]	17
LOC4331961	LOC_Os03g10250	Os03g0199300	0.808798	0.849464	1.22445	2.63863	2.08898	3.51753	2.49241	2.51501	2.91323	1.89432	3.35158	3.70903	2.08698	3.31396	3.66611	NA	GO:0008150;GO:0005575;GO:0003674	NA	9
LOC4331709	LOC_Os03g06654	Os03g0162000	0.281756	0.620826	0.238353	1.69606	0.651401	2.07055	0.695808	1.06047	1.33477	2.55375	3.03464	1.64671	1.18457	2.28493	2.73439	K11816	GO:0006118;GO:0030554;GO:0050662;GO:0048037;GO:0050660;GO:0004497;GO:0004499;GO:0050661;GO:0001882;GO:0000166;GO:0016491;GO:0001883;GO:0017076	probable indole-3-pyruvate monooxygenase YUCCA1 isoform X1 [Oryza sativa Japonica Group] &gt;XP_015631024.1 probable indole-3-pyruvate monooxygenase YUCCA1 isoform X1 [Oryza sativa Japonica Group] &gt;XP_015631025.1 probable indole-3-pyruvate monooxygenase YUCCA1 isoform X1 [Oryza sativa Japonica Group] &gt;XP_015631026.1 probable indole-3-pyruvate monooxygenase YUCCA1 isoform X1 [Oryza sativa Ja…	16
LOC4336193	LOC_Os04g40630	Os04g0482300	50.2209	107.476	127.95	22.9025	52.0542	19.5167	44.6057	28.2441	32.5586	22.9768	22.4464	19.687	23.358	12.122	9.03918	NA	GO:0065007;GO:0009058;GO:0044249;GO:0034645;GO:0044260;GO:0010467;GO:0009059;GO:0006807;GO:0006139;GO:0050789;GO:0009889;GO:0031326;GO:0031323;GO:0050794;GO:0010468;GO:0010556;GO:0060255;GO:0019222;GO:0051171;GO:0019219;GO:0080090;GO:0051252;GO:0032774;GO:0016070;GO:0005623;GO:0044464;GO:0005622;GO:0043231;GO:0043229;GO:0044424;GO:0043227;GO:0005634;GO:0043226;GO:0016407;GO:0043169;GO:0004402;GO:…	BTB/POZ and TAZ domain-containing protein 1 isoform X1 [Oryza sativa Japonica Group] &gt;KAB8095813.1 hypothetical protein EE612_024024 [Oryza sativa] &gt;KAF2934562.1 hypothetical protein DAI22_04g173300 [Oryza sativa Japonica Group] &gt;USI00939.1 Bric-a-Brac, Tramtrack, Broad Complex BTB domain protein BTBZ4 [Oryza sativa Japonica Group] &gt;CAD41101.2 OSJNBb0011N17.18 [Oryza sativa Japonica G…	17
LOC4339431	LOC_Os05g45770	Os05g0534100	91.7495	76.6908	104.942	37.5143	51.8591	25.4257	42.7404	25.821	34.664	29.5305	22.7434	28.1682	31.5896	25.2282	21.4661	K09775	GO:0005623;GO:0044464;GO:0016020	uncharacterized protein LOC4339431 [Oryza sativa Japonica Group] &gt;KAF2931812.1 hypothetical protein DAI22_05g239200 [Oryza sativa Japonica Group]	17
LOC107276827	LOC_Os04g39930	Os04g0475200	9.8582	5.31396	10.385	3.91634	4.73628	2.63954	4.63542	1.89136	3.10642	4.59038	3.87922	2.1319	1.54669	3.34258	2.26862	NA	GO:0008150;GO:0044260;GO:0044237;GO:0009987;GO:0044267;GO:0006464;GO:0043170;GO:0043412;GO:0008152;GO:0006796;GO:0006793;GO:0016310;GO:0043687;GO:0044238;GO:0019538;GO:0006468;GO:0005575;GO:0030554;GO:0032559;GO:0005524;GO:0005488;GO:0030246;GO:0003824;GO:0016301;GO:0003674;GO:0001882;GO:0000166;GO:0004672;GO:0004674;GO:0004713;GO:0001883;GO:0017076;GO:0032555;GO:0032553;GO:0016740;GO:0005529	G-type lectin S-receptor-like serine/threonine-protein kinase LECRK1 [Oryza sativa Japonica Group] &gt;EAZ31073.1 hypothetical protein OsJ_15170 [Oryza sativa Japonica Group] &gt;KAB8095744.1 hypothetical protein EE612_023936 [Oryza sativa] &gt;BAS89680.1 Os04g0475200 [Oryza sativa Japonica Group] &gt;CAE05487.2 OSJNBa0022H21.7 [Oryza sativa Japonica Group]	17
LOC4334311	LOC_Os03g56820	Os03g0780800	21.998	46.4296	29.7209	67.0368	51.6452	170.792	62.2163	119.924	80.1802	94.6455	177.448	178.631	155.836	200.553	190.447	K19706	NA	dihydroceramide fatty acyl 2-hydroxylase FAH2 [Oryza sativa Japonica Group] &gt;XP_015631088.1 dihydroceramide fatty acyl 2-hydroxylase FAH2 [Oryza sativa Japonica Group] &gt;KAB8093830.1 hypothetical protein EE612_020798 [Oryza sativa] &gt;AAK09233.1 putative fatty acid hydroxylase [Oryza sativa Japonica Group] &gt;ABF99179.1 Fatty acid hydroxylase family protein, expressed [Oryza sativa Japonic…	9
LOC4344421	LOC_Os08g01140	Os08g0101700	24.6574	9.46304	19.1651	7.34098	7.02393	3.74233	7.76297	6.63218	6.11284	5.38937	2.15056	2.22295	3.95123	2.46752	0.923032	K08360	GO:0006118;GO:0016021;GO:0031224;GO:0016020;GO:0044425	ascorbate-specific transmembrane electron transporter 1 [Oryza sativa Japonica Group] &gt;XP_052164536.1 ascorbate-specific transmembrane electron transporter 1-like [Oryza glaberrima] &gt;EAZ05277.1 hypothetical protein OsI_27480 [Oryza sativa Indica Group] &gt;KAB8107043.1 hypothetical protein EE612_041608 [Oryza sativa] &gt;EAZ41218.1 hypothetical protein OsJ_25723 [Oryza sativa Japonica Group…	8
LOC4329654	LOC_Os02g34960	Os02g0555100	0.486451	0.578703	0.360219	1.03653	1.04021	2.52756	1.07112	0.9591	1.8224	3.08141	3.50699	3.19453	2.16476	2.73998	4.14503	NA	NA	pentatricopeptide repeat-containing protein At2g13600 [Oryza sativa Japonica Group] &gt;XP_052142399.1 pentatricopeptide repeat-containing protein At2g13600-like [Oryza glaberrima] &gt;KAB8087472.1 hypothetical protein EE612_011737 [Oryza sativa] &gt;KAF2945288.1 hypothetical protein DAI22_02g206400 [Oryza sativa Japonica Group] &gt;BAF09035.1 Os02g0555100 [Oryza sativa Japonica Group] &gt;BAS792…	20
LOC9269069	LOC_Os12g01449	Os12g0105300	21.4923	9.87376	19.4123	6.81039	7.83045	3.84398	8.17602	5.53414	5.75532	2.81779	2.53559	2.08617	4.01521	3.21766	3.08462	NA	GO:0065007;GO:0034645;GO:0010467;GO:0009059;GO:0006139;GO:0050789;GO:0009889;GO:0031326;GO:0031323;GO:0050794;GO:0010468;GO:0010556;GO:0060255;GO:0019222;GO:0051171;GO:0019219;GO:0080090;GO:0043231;GO:0043229;GO:0043227;GO:0005634;GO:0043226;GO:0030528	protein CHUP1, chloroplastic isoform X1 [Oryza sativa Japonica Group] &gt;KAB8116278.1 hypothetical protein EE612_057301 [Oryza sativa] &gt;ABG21846.1 expressed protein [Oryza sativa Japonica Group] &gt;EAZ19372.1 hypothetical protein OsJ_34925 [Oryza sativa Japonica Group] &gt;KAF2906232.1 hypothetical protein DAI22_12g003900 [Oryza sativa Japonica Group] &gt;BAT15488.1 Os12g0105300 [Oryza sativ…	8
LOC4325650	NA	NA	7.18588	6.55167	6.38173	28.5186	10.4942	20.2763	17.6983	20.3271	15.6768	16.7918	26.5789	30.8852	20.829	30.1681	31.1673	K09287	NA	NA	9
LOC4332620	LOC_Os03g19560	Os03g0308800	48.2957	43.5555	61.9113	18.4647	16.4929	15.3127	17.8136	19.3593	22.3294	10.0587	8.61751	7.09068	15.1292	17.007	12.1784	NA	GO:0044260;GO:0044237;GO:0009987;GO:0010467;GO:0043170;GO:0006807;GO:0006139;GO:0044238;GO:0016070;GO:0006396;GO:0005623;GO:0044464;GO:0005622	protein high chlorophyll fluorescent 107 [Oryza sativa Japonica Group]	17
LOC4341998	LOC_Os06g49120	Os06g0704700	23.0675	11.7598	23.6436	4.36844	4.31117	3.72322	7.57088	8.10041	6.93494	4.00837	2.73009	1.97536	3.69569	4.02877	2.86354	NA	GO:0065007;GO:0019740;GO:0050789;GO:0006808;GO:0030528;GO:0016564	NA	17
LOC4331090	LOC_Os02g56510	Os02g0809800	24.3138	17.8262	28.8721	12.4943	11.9076	9.14233	11.8157	7.07101	8.2263	7.85227	9.96851	7.69067	9.53362	13.2596	11.2653	K24195	GO:0016021;GO:0031224;GO:0016020;GO:0044425	phosphate transporter PHO1-2 [Oryza sativa Japonica Group] &gt;XP_052142550.1 phosphate transporter PHO1-2 [Oryza glaberrima] &gt;Q6K991.1 RecName: Full=Phosphate transporter PHO1-2; AltName: Full=Protein PHO1-2; Short=OsPHO1;2 [Oryza sativa Japonica Group] &gt;KAB8089438.1 hypothetical protein EE612_014378 [Oryza sativa] &gt;EEE58023.1 hypothetical protein OsJ_08812 [Oryza sativa Japonica Group]…	17
LOC9267334	LOC_Os10g39660	Os10g0542700	4.56002	4.62232	3.11863	9.49662	7.14694	13.2935	8.68948	11.4157	12.8707	8.24918	15.2081	16.6887	20.9774	19.9872	15.9363	NA	NA	uncharacterized protein LOC9267334 [Oryza sativa Japonica Group]	9
LOC4330835	LOC_Os02g52730	Os02g0765900	17.119	22.8402	26.0069	13.8649	9.84629	10.1715	8.29443	6.00457	11.1554	5.95795	8.86957	7.79936	10.6719	9.23727	7.15228	K00366	NA	ferredoxin--nitrite reductase, chloroplastic-like [Oryza sativa Japonica Group] &gt;EEE57859.1 hypothetical protein OsJ_08501 [Oryza sativa Japonica Group] &gt;KAF2947115.1 hypothetical protein DAI22_02g345100 [Oryza sativa Japonica Group]	17
LOC4326463	LOC_Os01g01160	Os01g0101700	17.3585	10.357	15.0567	7.17599	6.591	4.66892	5.4156	5.22088	6.0894	5.86154	6.37709	5.65873	6.25655	5.94862	6.60255	NA	GO:0031072;GO:0005515	NA	17
LOC4344227	LOC_Os07g47250	Os07g0668700	50.1412	43.6516	49.1734	17.1862	32.4501	15.6602	25.2176	13.0898	18.6724	19.8696	16.0663	13.3917	19.1898	15.1912	12.4647	NA	GO:0006629;GO:0008152;GO:0044238;GO:0004091;GO:0003824;GO:0016787;GO:0016298;GO:0004806	lipase isoform X1 [Oryza sativa Japonica Group] &gt;XP_052160838.1 lipase-like isoform X3 [Oryza glaberrima] &gt;KAF2924407.1 hypothetical protein DAI22_07g266700 [Oryza sativa Japonica Group]	17
LOC4331375	LOC_Os03g02190	Os03g0113000	97.3139	109.043	137.413	59.2901	66.0729	21.0773	47.6702	36.2244	50.2498	34.0307	18.941	35.9708	25.1353	10.6441	12.5515	NA	GO:0044260;GO:0044237;GO:0009987;GO:0044267;GO:0006464;GO:0043170;GO:0043412;GO:0008152;GO:0006796;GO:0006793;GO:0016310;GO:0043687;GO:0044238;GO:0019538;GO:0006468;GO:0030554;GO:0032559;GO:0005524;GO:0005488;GO:0003824;GO:0016301;GO:0001882;GO:0000166;GO:0004672;GO:0004674;GO:0004713;GO:0001883;GO:0017076;GO:0032555;GO:0032553;GO:0016740	probable receptor-like protein kinase At1g33260 [Oryza sativa Japonica Group] &gt;EAY88255.1 hypothetical protein OsI_09707 [Oryza sativa Indica Group] &gt;KAB8089861.1 hypothetical protein EE612_014887 [Oryza sativa] &gt;AAO17012.1 Hypothetical protein [Oryza sativa Japonica Group] &gt;ABF93617.1 Protein kinase domain containing protein, expressed [Oryza sativa Japonica Group] &gt;EAZ25334.1 hyp…	8
LOC4326685	LOC_Os01g43590	Os01g0625300	3.17181	2.20197	3.67949	1.10336	1.26268	1.58795	1.26263	1.28355	0.998739	1.15376	0.501791	0.616675	0.627204	0.359774	0.302073	K09419	GO:0065007;GO:0009058;GO:0044249;GO:0034645;GO:0010467;GO:0009059;GO:0006807;GO:0006139;GO:0050789;GO:0009889;GO:0031326;GO:0031323;GO:0050794;GO:0010468;GO:0010556;GO:0060255;GO:0019222;GO:0051171;GO:0019219;GO:0080090;GO:0051252;GO:0032774;GO:0016070;GO:0043231;GO:0043229;GO:0044424;GO:0043227;GO:0005634;GO:0043226;GO:0003677;GO:0003676;GO:0043565;GO:0003700;GO:0030528	NA	8
LOC4334422	LOC_Os03g58230	Os03g0796600	102.209	115.658	119.103	54.773	74.141	33.0168	52.5182	33.0643	45.6497	49.1472	30.1576	36.0227	37.3175	34.5586	29.2904	NA	NA	uncharacterized protein LOC4334422 [Oryza sativa Japonica Group] &gt;XP_052149629.1 uncharacterized protein LOC127768139 [Oryza glaberrima] &gt;KAB8093983.1 hypothetical protein EE612_021003 [Oryza sativa] &gt;ABF99345.1 uncharacterized plant-specific domain TIGR01615 family protein, expressed [Oryza sativa Japonica Group] &gt;KAF2941810.1 hypothetical protein DAI22_03g374500 [Oryza sativa Japoni…	17
LOC4331610	LOC_Os03g05300	Os03g0146300	20.8822	29.9656	19.922	51.8234	68.4276	62.0682	55.8903	61.9106	65.7295	82.4512	91.7957	78.6069	64.052	71.7818	78.614	K02219	NA	cyclin-dependent kinases regulatory subunit 1 [Oryza sativa Japonica Group] &gt;XP_040378331.1 cyclin-dependent kinases regulatory subunit 1 [Oryza brachyantha] &gt;XP_052148637.1 cyclin-dependent kinases regulatory subunit 1 [Oryza glaberrima] &gt;A2XCH8.1 RecName: Full=Cyclin-dependent kinases regulatory subunit 1 [Oryza sativa Indica Group] &gt;Q6PS57.1 RecName: Full=Cyclin-dependent kinases r…	20
LOC4327205	LOC_Os01g53779	Os01g0740300	2.01017	3.47447	2.36332	7.23901	5.11225	12.3877	4.68649	9.49636	6.19193	7.24734	8.54707	12.4195	11.7981	11.5357	9.9371	NA	NA	uncharacterized protein LOC4327205 [Oryza sativa Japonica Group] &gt;KAF2952208.1 hypothetical protein DAI22_01g318900 [Oryza sativa Japonica Group]	9
LOC4335936	LOC_Os04g36062	Os04g0442200	35.3899	28.4976	38.6952	18.0463	15.0928	12.9118	13.8734	12.1159	15.9093	12.0055	11.8916	9.48194	13.5332	14.5546	10.4611	K09919	NA	uncharacterized protein LOC4335936 isoform X2 [Oryza sativa Japonica Group] &gt;KAF2934143.1 hypothetical protein DAI22_04g140800 [Oryza sativa Japonica Group] &gt;KAF2934144.1 hypothetical protein DAI22_04g140800 [Oryza sativa Japonica Group] &gt;BAG93483.1 unnamed protein product [Oryza sativa Japonica Group]	17
LOC4344150	LOC_Os07g46330	Os07g0656700	71.7432	40.9024	63.1521	16.8963	24.0557	11.7124	29.0166	18.8762	21.5897	10.4684	8.56016	9.52123	18.0059	13.6727	8.88437	NA	NA	uncharacterized protein LOC4344150 [Oryza sativa Japonica Group] &gt;EAZ04987.1 hypothetical protein OsI_27168 [Oryza sativa Indica Group] &gt;KAB8106669.1 hypothetical protein EE612_041116 [Oryza sativa] &gt;EAZ40939.1 hypothetical protein OsJ_25421 [Oryza sativa Japonica Group] &gt;KAF2924262.1 hypothetical protein DAI22_07g257100 [Oryza sativa Japonica Group] &gt;BAC16129.1 unknown protein [Or…	17
LOC4327187	LOC_Os01g12810	Os01g0228400	4.99793	5.0682	8.81768	1.95705	2.4214	1.74485	1.98572	3.08057	2.47643	2.82504	1.7721	1.59154	1.7756	1.58855	1.81597	K17710	NA	pentatricopeptide repeat-containing protein At5g25630 [Oryza sativa Japonica Group] &gt;XP_015616673.1 pentatricopeptide repeat-containing protein At5g25630 [Oryza sativa Japonica Group] &gt;XP_015616680.1 pentatricopeptide repeat-containing protein At5g25630 [Oryza sativa Japonica Group] &gt;KAB8080607.1 hypothetical protein EE612_001213 [Oryza sativa] &gt;KAF2949209.1 hypothetical protein DAI22…	17
LOC4347435	LOC_Os09g31380	Os09g0489200	18.7938	21.0484	14.0874	71.5079	63.2649	71.5375	50.0853	43.8789	43.6442	64.3109	66.5586	74.1731	44.2253	48.8392	46.2638	K10277	NA	lysine-specific demethylase JMJ30 [Oryza sativa Japonica Group] &gt;KAB8111093.1 hypothetical protein EE612_048644 [Oryza sativa] &gt;KAF2916799.1 hypothetical protein DAI22_09g146600 [Oryza sativa Japonica Group] &gt;BAT08719.1 Os09g0489200 [Oryza sativa Japonica Group]	4
LOC4331657	LOC_Os03g05880	Os03g0153500	7.74989	6.10397	11.6024	3.02862	3.29192	1.51824	4.44663	2.37052	3.13693	0.878094	1.55107	0.320236	2.98733	4.32213	0.827653	NA	NA	monooxygenase 2 isoform X1 [Oryza sativa Japonica Group]	17
LOC4334258	LOC_Os03g56060	Os03g0770800	4.66727	12.2203	8.26962	25.8163	16.2842	49.7145	10.6054	29.1448	25.0546	27.2334	51.774	44.9211	37.2052	50.1749	48.6634	K20887	NA	NA	9
LOC4325348	LOC_Os01g08460	Os01g0179800	11.1271	9.06505	13.2726	5.02486	5.67956	4.9306	3.95822	4.44764	5.13928	5.29988	4.73979	3.19743	5.35015	4.6402	4.64628	K23544	GO:0005623;GO:0044464;GO:0016020	probable serine incorporator [Oryza sativa Japonica Group] &gt;KAB8080219.1 hypothetical protein EE612_000616 [Oryza sativa] &gt;KAF2948740.1 hypothetical protein DAI22_01g056900 [Oryza sativa Japonica Group] &gt;BAD67838.1 unknown protein [Oryza sativa Japonica Group] &gt;BAD68077.1 unknown protein [Oryza sativa Japonica Group] &gt;BAF04117.1 Os01g0179800 [Oryza sativa Japonica Group]	17
LOC4341935	LOC_Os06g48030	Os06g0695500	21.8987	37.1125	26.5813	103.132	52.6998	142.201	58.9716	97.6654	60.0012	68.0343	110.742	142.521	118.676	163.57	131.299	K00430	GO:0006118;GO:0042221;GO:0006979;GO:0050896;GO:0006950;GO:0016209;GO:0043169;GO:0020037;GO:0043167;GO:0005506;GO:0046872;GO:0016491;GO:0004601;GO:0046906;GO:0046914	peroxidase 16 [Oryza sativa Japonica Group] &gt;XP_052159829.1 peroxidase 16-like [Oryza glaberrima] &gt;EAZ02215.1 hypothetical protein OsI_24309 [Oryza sativa Indica Group] &gt;KAB8103673.1 hypothetical protein EE612_036240 [Oryza sativa] &gt;EAZ38136.1 hypothetical protein OsJ_22485 [Oryza sativa Japonica Group] &gt;KAF2928268.1 hypothetical protein DAI22_06g265900 [Oryza sativa Japonica Group…	9
LOC112936410	NA	NA	90.7196	257.706	127.964	340.458	348.671	776.853	268.155	539.836	393.086	404.415	606.081	680.695	698.82	773.801	614.501	NA	NA	NA	9
LOC4339294	LOC_Os05g43650	Os05g0512200	21.2547	16.464	26.3569	8.21737	6.36967	7.52554	8.10175	9.11696	8.89571	5.20126	6.86658	6.21127	8.15959	10.0676	8.61886	NA	GO:0007166;GO:0007186;GO:0023052;GO:0023033;GO:0016021;GO:0031224;GO:0016020;GO:0044425;GO:0001584	uncharacterized protein LOC4339294 [Oryza sativa Japonica Group] &gt;EEE64332.1 hypothetical protein OsJ_19172 [Oryza sativa Japonica Group] &gt;KAB8100149.1 hypothetical protein EE612_030580 [Oryza sativa] &gt;KAF2931602.1 hypothetical protein DAI22_05g224000 [Oryza sativa Japonica Group] &gt;BAS94850.1 Os05g0512200 [Oryza sativa Japonica Group]	17
LOC112936002	NA	NA	5.69741	3.4903	8.11707	2.17017	1.54475	3.07065	2.75256	1.85007	2.1335	1.42516	2.13323	1.39467	1.45399	0.971311	1.8453	K22733	NA	probable magnesium transporter NIPA2 isoform X4 [Oryza sativa Japonica Group] &gt;XP_015627150.1 probable magnesium transporter NIPA2 isoform X4 [Oryza sativa Japonica Group] &gt;XP_015627151.1 probable magnesium transporter NIPA2 isoform X4 [Oryza sativa Japonica Group] &gt;XP_025879324.1 probable magnesium transporter NIPA2 isoform X4 [Oryza sativa Japonica Group] &gt;XP_052143591.1 probable ma…	17
LOC4350151	NA	NA	20.4028	19.0161	30.7384	11.1405	12.4297	8.60447	12.0403	8.27837	7.42217	10.2908	6.73767	4.40813	6.3268	5.52417	3.4303	K00696	NA	probable sucrose-phosphate synthase 5 isoform X2 [Oryza sativa Japonica Group] &gt;Q53JI9.1 RecName: Full=Probable sucrose-phosphate synthase 5; AltName: Full=Sucrose phosphate synthase 5F; Short=OsSPS5F; AltName: Full=UDP-glucose-fructose-phosphate glucosyltransferase [Oryza sativa Japonica Group] &gt;AAX95196.1 glycosyl transferase, group 1 family protein, putative [Oryza sativa Japonica Group]…	8
LOC4346699	LOC_Os09g14670	Os09g0315700	22.7402	25.6216	27.806	10.0731	17.6591	7.9354	13.1934	7.6247	10.0857	18.1353	7.57557	8.83916	11.9152	11.2983	7.04163	K01595	NA	NA	17
LOC4332724	LOC_Os03g21210	Os03g0329500	15.3752	15.5543	11.6032	50.783	25.1229	57.0281	37.098	41.1933	26.7266	28.3879	47.8104	49.0368	37.2238	59.3261	61.3936	K01179	GO:0008150;GO:0005975;GO:0008152;GO:0044238;GO:0005575;GO:0003824;GO:0016787;GO:0003674	endoglucanase 9 [Oryza sativa Japonica Group] &gt;P0C1U4.1 RecName: Full=Endoglucanase 9; AltName: Full=Endo-1,4-beta glucanase 9; AltName: Full=OsCel9D; AltName: Full=OsGLU1 [Oryza sativa Japonica Group] &gt;EAY89858.1 hypothetical protein OsI_11408 [Oryza sativa Indica Group] &gt;KAB8091642.1 hypothetical protein EE612_017187 [Oryza sativa] &gt;ABF95745.1 membrane-anchored endo-1,4-beta-glucana…	9
LOC4331141	LOC_Os02g57160	Os02g0816600	50.4438	34.9001	61.1726	20.2248	18.1917	16.7171	21.1892	18.4639	21.3087	18.1689	18.4571	13.5145	18.9623	24.3222	18.8004	K08869	GO:0044260;GO:0044237;GO:0044267;GO:0006464;GO:0043170;GO:0043412;GO:0006796;GO:0006793;GO:0016310;GO:0043687;GO:0019538;GO:0006468;GO:0030554;GO:0032559;GO:0005524;GO:0016301;GO:0001882;GO:0000166;GO:0004672;GO:0001883;GO:0017076;GO:0032555;GO:0032553;GO:0016740	NA	17
LOC4327181	LOC_Os01g12740	Os01g0227400	7.4886	4.0698	9.59605	2.71318	3.43046	1.09453	3.18377	3.05035	2.56162	2.65061	1.16668	0.896602	2.0196	1.49501	0.815711	NA	GO:0006118;GO:0043169;GO:0020037;GO:0043167;GO:0005506;GO:0046872;GO:0004497;GO:0016491;GO:0046906;GO:0046914	cytochrome P450 71A1 [Oryza sativa Japonica Group] &gt;EAZ11115.1 hypothetical protein OsJ_00962 [Oryza sativa Japonica Group] &gt;BAB78670.1 putative Cytochrome P450 71A1 [Oryza sativa Japonica Group]	17
LOC4340844	LOC_Os06g20200	Os06g0306600	2.47588	1.90556	2.48911	9.6141	4.46229	6.47007	5.32861	7.84535	3.8732	6.59194	4.52976	7.15749	5.16258	6.42089	7.58987	NA	GO:0016787	probable carboxylesterase 18 [Oryza sativa Japonica Group] &gt;KAB8102229.1 hypothetical protein EE612_033589 [Oryza sativa] &gt;KAB8102230.1 hypothetical protein EE612_033589 [Oryza sativa] &gt;KAF2926446.1 hypothetical protein DAI22_06g128600 [Oryza sativa Japonica Group] &gt;BAD62403.1 putative esterase [Oryza sativa Japonica Group] &gt;BAF19384.1 Os06g0306600 [Oryza sativa Japonica Group]	4
LOC4336129	LOC_Os04g39610	Os04g0472300	11.6102	26.1482	13.8319	50.612	28.4592	108.56	24.2021	58.7789	44.0345	55.2173	95.0424	75.1865	82.7702	97.2312	85.9753	NA	GO:0006066;GO:0019400;GO:0005975;GO:0044262;GO:0006071;GO:0019751;GO:0044281;GO:0008889;GO:0008081;GO:0042578	glycerophosphodiester phosphodiesterase GDPDL3 [Oryza sativa Japonica Group] &gt;KAB8095720.1 hypothetical protein EE612_023892 [Oryza sativa] &gt;EEE61172.1 hypothetical protein OsJ_15144 [Oryza sativa Japonica Group] &gt;KAF2934454.1 hypothetical protein DAI22_04g164200 [Oryza sativa Japonica Group] &gt;CAE02867.2 OSJNBb0022F23.4 [Oryza sativa Japonica Group] &gt;BAF14974.1 Os04g0472300 [Oryza …	9
LOC4334558	LOC_Os03g60120	Os03g0815800	137.73	128.83	163.569	70.9032	105.148	60.0858	84.6116	38.8262	52.9118	91.1318	65.1691	81.3596	69.4552	62.1149	56.1175	K09286	GO:0065007;GO:0010467;GO:0050789;GO:0009889;GO:0031326;GO:0031323;GO:0050794;GO:0010468;GO:0010556;GO:0060255;GO:0019222;GO:0051171;GO:0019219;GO:0080090;GO:0051252;GO:0032774;GO:0016070;GO:0005622;GO:0043231;GO:0043229;GO:0043227;GO:0005634;GO:0043226;GO:0003677;GO:0003700;GO:0030528	ethylene-responsive transcription factor CRF5 [Oryza sativa Japonica Group] &gt;KAB8094167.1 hypothetical protein EE612_021266 [Oryza sativa] &gt;AAO60030.1 putative AP2 domain containing protein [Oryza sativa Japonica Group] &gt;AAR01751.1 putative AP2 domain transcription factor [Oryza sativa Japonica Group] &gt;ABF99541.1 AP2 domain containing protein, expressed [Oryza sativa Japonica Group] &…	17
LOC4332283	LOC_Os03g14910	Os03g0254200	4.49921	4.90418	6.33767	1.34773	1.695	2.48804	2.36731	1.70311	2.64943	1.16545	1.55715	1.60052	1.86423	1.80279	1.30828	K03834	NA	uncharacterized protein LOC4332283 isoform X1 [Oryza sativa Japonica Group] &gt;ABF95016.1 Tryptophan/tyrosine permease family protein, expressed [Oryza sativa Japonica Group] &gt;KAF2938385.1 hypothetical protein DAI22_03g114700 [Oryza sativa Japonica Group] &gt;BAF11499.1 Os03g0254200 [Oryza sativa Japonica Group]	17
LOC4351717	LOC_Os12g09300	Os12g0194900	26.4164	21.8969	28.1065	17.4763	13.5876	9.62857	8.69514	10.8767	12.754	11.4779	7.91149	9.52424	15.294	11.9252	7.56043	K24917	NA	amino acid permease 6 [Oryza sativa Japonica Group] &gt;XP_052139786.1 amino acid permease 6-like [Oryza glaberrima] &gt;EAY82537.1 hypothetical protein OsI_37760 [Oryza sativa Indica Group] &gt;KAB8116886.1 hypothetical protein EE612_058285 [Oryza sativa] &gt;ABA96080.2 amino acid permease I, putative, expressed [Oryza sativa Japonica Group] &gt;KAF2907016.1 hypothetical protein DAI22_12g063900 …	17
LOC4330389	LOC_Os02g46660	Os02g0693500	61.5956	50.2184	57.5286	29.4158	29.4673	22.7808	24.4953	20.93	25.5709	27.3014	20.6581	21.4279	26.5574	26.2652	17.983	NA	NA	NA	17
LOC4341018	LOC_Os06g27760	Os06g0472000	49.0486	31.3706	46.5336	19.7072	19.1271	12.6144	21.6601	14.8761	16.4386	11.8417	9.4382	10.538	11.8465	13.7065	8.66845	K07305	GO:0016491;GO:0008113	peptide methionine sulfoxide reductase B1, chloroplastic [Oryza sativa Japonica Group] &gt;XP_052159810.1 peptide methionine sulfoxide reductase B1, chloroplastic [Oryza glaberrima] &gt;Q0DC89.2 RecName: Full=Peptide methionine sulfoxide reductase B1, chloroplastic; Short=OsMSRB1; AltName: Full=Peptide-methionine (R)-S-oxide reductase; Flags: Precursor [Oryza sativa Japonica Group] &gt;KAF2926764…	17
LOC4349033	LOC_Os10g35710	Os10g0500600	106.779	89.8541	123.673	58.645	71.8046	40.6953	48.9074	38.8701	46.516	49.6835	39.846	39.4827	42.5714	40.4626	38.0592	NA	GO:0005623;GO:0044464;GO:0005622;GO:0003676;GO:0046914;GO:0008270	monothiol glutaredoxin-S11 isoform X1 [Oryza sativa Japonica Group] &gt;ABB47837.2 expressed protein [Oryza sativa Japonica Group] &gt;EEE51221.1 hypothetical protein OsJ_32055 [Oryza sativa Japonica Group]	17
LOC4325983	LOC_Os01g03620	Os01g0126900	1.8607	2.27276	2.10577	1.1865	0.243479	0.847746	0.658492	0.800448	1.17677	1.36974	0.832628	0.350731	0.681572	1.52184	0.898308	NA	GO:0008150;GO:0005575;GO:0005488;GO:0003824;GO:0043169;GO:0005507;GO:0043167;GO:0046872;GO:0003674;GO:0016491;GO:0046914	multicopper oxidase LPR1 homolog 4 isoform X2 [Oryza sativa Japonica Group] &gt;Q7F757.1 RecName: Full=Multicopper oxidase LPR1 homolog 4; Flags: Precursor [Oryza sativa Japonica Group] &gt;BAB21194.1 putative spore coat protein-like protein [Oryza sativa Japonica Group]	17
LOC4324194	LOC_Os01g39860	Os01g0580500	3.637	4.38328	2.93813	12.3632	4.57422	16.6162	6.24311	12.1706	8.16858	12.3047	13.9232	21.2041	8.26595	14.3721	20.8213	K05933	NA	NA	16
LOC4338556	LOC_Os05g30250	Os05g0365600	20.5787	15.0448	26.2832	9.93333	10.1843	5.07772	11.6649	5.35607	9.31772	6.83057	3.33675	4.50055	4.6894	2.66384	2.48233	NA	GO:0005975;GO:0043169;GO:0016787;GO:0043167	beta-glucosidase 19 isoform X1 [Oryza sativa Japonica Group] &gt;Q0DIT2.1 RecName: Full=Beta-glucosidase 19; Short=Os5bglu19; Flags: Precursor [Oryza sativa Japonica Group] &gt;KAF2930430.1 hypothetical protein DAI22_05g134800 [Oryza sativa Japonica Group] &gt;BAF17241.1 Os05g0365600 [Oryza sativa Japonica Group] &gt;BAS93641.1 Os05g0365600 [Oryza sativa Japonica Group]	8
LOC4344813	LOC_Os08g08120	Os08g0178800	9.64761	11.5452	16.812	5.84376	6.14908	3.64905	4.74583	5.67131	6.02592	3.90834	3.36445	3.45185	4.92106	5.23986	4.74683	NA	GO:0005623;GO:0044464;GO:0003677;GO:0003676;GO:0008270	protein no-on-transient A [Oryza sativa Japonica Group] &gt;KAF2918371.1 hypothetical protein DAI22_08g053500 [Oryza sativa Japonica Group] &gt;BAT04094.1 Os08g0178800 [Oryza sativa Japonica Group]	17
LOC4337238	LOC_Os04g55850	Os04g0652700	93.6274	92.7421	128.073	38.6011	77.6557	43.8859	63.2212	32.4258	37.9347	32.3225	31.8387	34.5084	53.1658	48.2248	24.2383	K05986	GO:0009056;GO:0044248;GO:0044265;GO:0006308;GO:0006259;GO:0009057;GO:0006807;GO:0006139;GO:0004519;GO:0016787;GO:0004518;GO:0003676	endonuclease 2 [Oryza sativa Japonica Group] &gt;EEE61815.1 hypothetical protein OsJ_16438 [Oryza sativa Japonica Group] &gt;KAF2936246.1 hypothetical protein DAI22_04g289300 [Oryza sativa Japonica Group] &gt;BAS91382.1 Os04g0652700 [Oryza sativa Japonica Group]	17
LOC4336022	LOC_Os04g38320	Os04g0455700	7.84045	7.66417	8.54635	4.97249	3.09217	1.46359	3.23674	2.96919	4.35019	2.56566	1.26286	1.94667	2.12573	1.58249	0.949017	NA	NA	uncharacterized protein LOC4336022 [Oryza sativa Japonica Group] &gt;EAY94362.1 hypothetical protein OsI_16127 [Oryza sativa Indica Group] &gt;KAB8095576.1 hypothetical protein EE612_023699 [Oryza sativa] &gt;KAF2934288.1 hypothetical protein DAI22_04g152100 [Oryza sativa Japonica Group] &gt;CAE02572.2 OSJNBa0006M15.15 [Oryza sativa Japonica Group] &gt;BAF14877.1 Os04g0455700 [Oryza sativa Japoni…	8
LOC4324881	LOC_Os01g66190	Os01g0885200	22.3693	31.4811	29.9822	60.0614	52.7976	89.7953	54.2889	78.0077	63.3665	69.794	107.376	72.5394	80.0985	102.603	107.042	NA	NA	uncharacterized protein LOC4324881 [Oryza sativa Japonica Group] &gt;XP_052163151.1 uncharacterized protein LOC127780267 [Oryza glaberrima] &gt;ALG04654.1 putative G protein-coupled receptor [Oryza sativa Indica Group] &gt;KAB8084640.1 hypothetical protein EE612_007230 [Oryza sativa] &gt;EAY76742.1 hypothetical protein OsI_04698 [Oryza sativa Indica Group] &gt;EAZ14405.1 hypothetical protein OsJ_…	9
LOC4352846	LOC_Os12g43130	Os12g0626400	81.0273	58.7247	94.4108	16.4143	22.2436	13.6685	37.1065	28.9779	37.0005	12.8212	8.09597	6.4225	19.6071	13.2291	9.37352	K02291	NA	NA	17
LOC4350079	NA	NA	63.4717	33.9894	61.1886	25.5088	21.5893	13.6526	28.1619	25.0388	16.6204	10.4961	6.51938	9.12667	14.3106	10.0104	7.56247	K23051	NA	NA	8
LOC4344530	None	Os08g0118100	3.17658	8.03478	4.39545	13.4575	10.613	21.8171	7.81276	13.4235	14.9718	21.1519	27.842	22.2385	20.985	27.3581	27.355	NA	NA	ACT domain-containing protein ACR8 [Oryza sativa Japonica Group] &gt;KAB8107192.1 hypothetical protein EE612_041814 [Oryza sativa] &gt;KAF2917848.1 hypothetical protein DAI22_08g013500 [Oryza sativa Japonica Group] &gt;BAD09041.1 putative ACT domain-containing protein [Oryza sativa Japonica Group] &gt;BAD33111.1 putative ACT domain-containing protein [Oryza sativa Japonica Group] &gt;BAF22781.1 O…	20
LOC4347137	LOC_Os09g26370	Os09g0433800	155.809	205.551	249.019	95.1805	149.559	81.5638	88.1194	85.0369	95.5567	92.2717	54.8365	81.3237	70.4542	61.2642	37.448	NA	NA	uncharacterized protein LOC4347137 [Oryza sativa Japonica Group] &gt;KAB8110662.1 hypothetical protein EE612_048037 [Oryza sativa] &gt;KAF2916321.1 hypothetical protein DAI22_09g110600 [Oryza sativa Japonica Group] &gt;BAD33559.1 unknown protein [Oryza sativa Japonica Group] &gt;BAF25161.1 Os09g0433800 [Oryza sativa Japonica Group] &gt;BAG93032.1 unnamed protein product [Oryza sativa Japonica Gro…	8
LOC4337812	LOC_Os05g05600	Os05g0148700	170.949	71.9161	138.831	50.2259	46.9383	27.2582	71.535	48.8088	48.4893	27.4775	16.3157	9.95104	26.9802	26.3662	18.1267	NA	NA	NA	8
LOC4343273	LOC_Os07g30950	Os07g0491800	20.9478	18.9451	28.0907	16.8349	11.4402	6.71711	12.4107	9.02293	8.30715	3.62899	3.10738	2.4745	3.76034	3.87709	2.12124	NA	GO:0006118;GO:0043169;GO:0020037;GO:0043167;GO:0005506;GO:0046872;GO:0004497;GO:0016491;GO:0046906;GO:0046914	cytochrome P450 716B1 [Oryza sativa Japonica Group] &gt;KAF2922890.1 hypothetical protein DAI22_07g147000 [Oryza sativa Japonica Group]	8
LOC4327719	LOC_Os01g15270	Os01g0256500	275.764	165.172	186.305	901.826	539.211	585.397	538.25	529.121	386.071	617.035	586.472	704.375	335.917	782.575	804.849	NA	NA	NA	4
LOC4333528	LOC_Os03g43720	Os03g0638200	52.8578	32.1819	47.4107	26.7277	15.1781	14.9351	23.7216	18.3726	16.9441	12.1526	7.1621	6.14175	9.38899	12.4879	7.21886	K06258	GO:0051234;GO:0051179;GO:0006810;GO:0016021;GO:0031224;GO:0016020;GO:0044425;GO:0005215	organic cation/carnitine transporter 7 [Oryza sativa Japonica Group] &gt;XP_015632065.1 organic cation/carnitine transporter 7 [Oryza sativa Japonica Group] &gt;XP_025879901.1 organic cation/carnitine transporter 7 [Oryza sativa Japonica Group] &gt;KAB8092723.1 hypothetical protein EE612_019122 [Oryza sativa] &gt;AAR01732.1 putative sugar transporter (alternative splicing product) [Oryza sativa J…	8
LOC107280253	NA	NA	13.5816	9.21164	9.97634	4.08319	5.27456	3.7376	4.82693	3.55181	6.41504	4.86282	3.76228	3.00532	2.75158	1.47408	1.11872	K09422	NA	myb-related protein P [Oryza sativa Japonica Group] &gt;AAL84631.1 typical A-type R2R3 Myb protein [Oryza sativa Japonica Group] &gt;EAZ26636.1 hypothetical protein OsJ_10540 [Oryza sativa Japonica Group] &gt;KAF2938856.1 hypothetical protein DAI22_03g149000 [Oryza sativa Japonica Group]	8
LOC4346234	LOC_Os08g43390	Os08g0547300	12.5091	12.5621	21.6552	9.31805	6.4989	3.27283	6.92697	6.15966	8.02193	15.4883	6.96794	5.97862	4.72029	8.99886	4.40366	K20619	GO:0006118;GO:0043169;GO:0020037;GO:0043167;GO:0005506;GO:0046872;GO:0004497;GO:0016491;GO:0046906;GO:0046914	cytochrome P450 78A9 [Oryza sativa Japonica Group] &gt;BAD09934.1 putative cytochrome p450 (CYP78A9) [Oryza sativa Japonica Group] &gt;BAF24342.1 Os08g0547300 [Oryza sativa Japonica Group] &gt;BAG92850.1 unnamed protein product [Oryza sativa Japonica Group] &gt;BAT06552.1 Os08g0547300 [Oryza sativa Japonica Group]	17
LOC4324295	LOC_Os01g74320	Os01g0974400	14.6636	16.2735	14.8049	6.48364	8.40863	3.71448	6.87257	5.05621	8.696	4.91037	4.41762	5.03208	6.39318	3.91354	4.50821	K19044	GO:0043169;GO:0043167;GO:0046872;GO:0005515;GO:0046914;GO:0008270	probable E3 ubiquitin-protein ligase XBOS31 [Oryza sativa Japonica Group] &gt;Q94CT7.1 RecName: Full=Probable E3 ubiquitin-protein ligase XBOS31; AltName: Full=Ankyrin repeat domain and RING finger-containing protein XBOS31; AltName: Full=RING-type E3 ubiquitin transferase XBOS31; AltName: Full=XB3 protein homolog 1 [Oryza sativa Japonica Group] &gt;KAF2954561.1 hypothetical protein DAI22_01g4918…	17
LOC4350873	LOC_Os11g39020	Os11g0603200	91.7827	38.5792	76.3639	25.4037	28.8798	17.3531	37.9129	27.2245	28.6217	16.5311	13.6043	10.0165	17.4483	15.1587	10.2964	K01992	GO:0030554;GO:0032559;GO:0016887;GO:0005524;GO:0016787;GO:0017111;GO:0001882;GO:0001883;GO:0017076;GO:0032555;GO:0016462;GO:0032553	NA	8
LOC4327631	LOC_Os01g58550	Os01g0799500	69.1821	84.5965	70.644	222.515	142.659	233.217	92.5733	227.33	196.572	173.498	178.87	220.819	267.28	206.837	164.028	K01246	GO:0006284;GO:0044237;GO:0009987;GO:0051716;GO:0033554;GO:0006259;GO:0006281;GO:0043170;GO:0008152;GO:0006807;GO:0006139;GO:0044238;GO:0006974;GO:0050896;GO:0006950;GO:0003905;GO:0003824;GO:0008725;GO:0019104	uncharacterized protein LOC4327631 [Oryza sativa Japonica Group] &gt;KAB8083898.1 hypothetical protein EE612_006290 [Oryza sativa] &gt;EAZ13838.1 hypothetical protein OsJ_03762 [Oryza sativa Japonica Group] &gt;KAF2952816.1 hypothetical protein DAI22_01g364800 [Oryza sativa Japonica Group] &gt;BAD68277.1 putative DNA-3-methyladenine glycosylase I [Oryza sativa Japonica Group] &gt;BAF06442.1 Os01g…	9
LOC4326326	LOC_Os01g47780	Os01g0668100	158.762	246.076	145.839	451.887	401.992	593.109	354.79	566.92	315.027	287.968	372.227	672.881	720.286	757.013	524.19	NA	NA	NA	9
LOC4340977	LOC_Os06g24070	Os06g0348800	108.201	84.4582	134.681	59.9214	39.8766	30.1026	36.2812	52.4882	64.1313	28.8987	24.9513	23.941	41.2488	29.7394	34.0232	NA	GO:0065007;GO:0009987;GO:0006139;GO:0050789;GO:0009889;GO:0031326;GO:0031323;GO:0050794;GO:0010468;GO:0010556;GO:0060255;GO:0019222;GO:0051171;GO:0019219;GO:0080090;GO:0003677	NA	17
LOC4345148	NA	NA	39.9185	65.8321	53.834	121.844	73.9517	177.891	80.3344	163.112	113.942	100.307	127.031	206.919	241.14	239.435	178.013	NA	NA	early nodulin-like protein 3 [Oryza sativa Japonica Group] &gt;EAZ42138.1 hypothetical protein OsJ_26697 [Oryza sativa Japonica Group] &gt;KAF2918944.1 hypothetical protein DAI22_08g097400 [Oryza sativa Japonica Group] &gt;BAC99461.1 putative phytocyanin-related protein Pn14 [Oryza sativa Japonica Group] &gt;BAC99731.1 putative phytocyanin-related protein Pn14 [Oryza sativa Japonica Group] &gt;BA…	9
LOC4351698	LOC_Os12g08810	Os12g0190000	170.343	111.942	164.053	52.2868	79.8592	41.8349	85.2197	57.4222	61.4128	46.0525	47.8622	34.7932	49.7921	50.4416	42.2853	K14190	NA	GDP-L-galactose phosphorylase 2 [Oryza sativa Japonica Group] &gt;KAB8116858.1 hypothetical protein EE612_058222 [Oryza sativa] &gt;ABA96028.1 VTC2, putative, expressed [Oryza sativa Japonica Group] &gt;KAF2906981.1 hypothetical protein DAI22_12g061300 [Oryza sativa Japonica Group] &gt;BAF29357.1 Os12g0190000 [Oryza sativa Japonica Group] &gt;BAT16198.1 Os12g0190000 [Oryza sativa Japonica Group]	17
LOC4343689	LOC_Os07g38630	Os07g0573900	442.21	646.586	448.426	1210.3	1022.8	1661.77	1061.42	1410.71	927.668	1048.45	1392.74	2194.39	1877.06	2088.26	1412.67	NA	NA	arabinogalactan protein 13 [Oryza sativa Japonica Group] &gt;EEE67454.1 hypothetical protein OsJ_24835 [Oryza sativa Japonica Group]	9
LOC4336797	LOC_Os04g49680	Os04g0586200	18.2868	26.9689	22.877	67.5421	43.4794	69.2035	71.0833	34.0435	42.6658	91.8623	91.8736	87.8187	57.4002	69.0161	87.7064	NA	NA	uncharacterized protein LOC4336797 [Oryza sativa Japonica Group] &gt;EAY95322.1 hypothetical protein OsI_17149 [Oryza sativa Indica Group] &gt;KAB8096669.1 hypothetical protein EE612_025220 [Oryza sativa] &gt;EAZ31786.1 hypothetical protein OsJ_15938 [Oryza sativa Japonica Group] &gt;KAF2935558.1 hypothetical protein DAI22_04g240100 [Oryza sativa Japonica Group] &gt;CAH66868.1 H0307D04.13 [Oryza …	16
LOC9270336	LOC_Os01g72480	Os01g0954400	96.2123	90.6824	103.704	54.3313	57.1613	42.6477	49.1436	35.1769	49.4602	58.9486	58.3503	56.948	52.6725	58.5224	45.5503	NA	GO:0043169;GO:0043167;GO:0046872;GO:0005515;GO:0046914;GO:0008270	NA	17
LOC4334714	LOC_Os03g62170	Os03g0837900	28.625	24.3129	30.4804	16.2152	10.8791	10.3253	12.6555	11.8574	15.7823	12.9158	10.8823	6.52266	10.4839	11.7336	11.0431	NA	NA	uncharacterized protein LOC4334714 [Oryza sativa Japonica Group] &gt;ABF99781.1 Streptomyces cyclase/dehydrase family protein, expressed [Oryza sativa Japonica Group] &gt;KAF2942230.1 hypothetical protein DAI22_03g406700 [Oryza sativa Japonica Group] &gt;BAF13748.1 Os03g0837900 [Oryza sativa Japonica Group] &gt;BAS87272.1 Os03g0837900 [Oryza sativa Japonica Group]	17
LOC4352812	LOC_Os12g42420	Os12g0618800	30.4341	30.0052	33.1214	18.8915	20.5233	12.0787	17.2581	11.3662	14.4182	16.5302	12.119	10.2489	7.81688	6.5919	11.7889	NA	NA	uncharacterized protein LOC4352812 [Oryza sativa Japonica Group] &gt;XP_052139492.1 glycosyltransferase BC10-like [Oryza glaberrima] &gt;AYV99862.1 beta-1,6-N-acetylglucosaminyl transferase protein [Oryza sativa Indica Group] &gt;KAB8118248.1 hypothetical protein EE612_060988 [Oryza sativa] &gt;ABA99884.1 expressed protein [Oryza sativa Japonica Group] &gt;EAY83924.1 hypothetical protein OsI_3914…	8
LOC4341990	LOC_Os06g49040	Os06g0703900	95.7047	72.9109	82.9167	38.0096	45.3574	35.7589	50.0347	29.1423	36.6375	37.0033	36.8557	33.7926	42.5128	35.3551	38.1868	NA	GO:0065007;GO:0044237;GO:0009987;GO:0010467;GO:0043170;GO:0008152;GO:0044238;GO:0050789;GO:0009889;GO:0031326;GO:0031323;GO:0050794;GO:0010468;GO:0010556;GO:0060255;GO:0019222;GO:0051171;GO:0019219;GO:0080090;GO:0003677;GO:0003676	protein PHOSPHATE STARVATION RESPONSE 3-like [Oryza sativa Japonica Group] &gt;KAB8103762.1 hypothetical protein EE612_036357 [Oryza sativa] &gt;EEE66318.1 hypothetical protein OsJ_22555 [Oryza sativa Japonica Group] &gt;KAF2928359.1 hypothetical protein DAI22_06g273100 [Oryza sativa Japonica Group] &gt;BAD54045.1 putative transfactor [Oryza sativa Japonica Group] &gt;BAF20417.1 Os06g0703900 [Ory…	17
LOC4334189	LOC_Os03g55290	Os03g0760800	40.7449	75.7964	56.7446	168.297	105.191	298.121	99.6814	163.188	117.805	143.384	211.332	328.476	217.156	293.633	297.814	NA	NA	peamaclein [Oryza sativa Japonica Group] &gt;XP_052146607.1 peamaclein-like [Oryza glaberrima] &gt;EAY91938.1 hypothetical protein OsI_13625 [Oryza sativa Indica Group] &gt;KAB8093684.1 hypothetical protein EE612_020592 [Oryza sativa] &gt;AAK63933.1 putative protein of gibberellin-stimulated transcript [Oryza sativa Japonica Group] &gt;ABF99002.1 Gibberellin-regulated protein 2 precursor, putativ…	9
LOC4344326	LOC_Os07g48570	Os07g0685000	45.9029	31.7242	43.3485	20.2726	20.4266	16.2868	19.2471	18.0875	19.3194	15.3543	10.4115	10.3698	18.2026	12.9934	9.84257	NA	GO:0065007;GO:0050789;GO:0009889;GO:0031326;GO:0031323;GO:0050794;GO:0010468;GO:0010556;GO:0060255;GO:0019222;GO:0051171;GO:0019219;GO:0080090;GO:0003677;GO:0008270	NA	8
LOC4340651	LOC_Os06g13950	Os06g0249500	0.700286	0.831444	0.532005	1.43941	1.78136	2.93522	1.2949	1.34799	2.07095	2.50489	3.97937	2.17734	1.69754	2.31706	2.37998	NA	NA	pentatricopeptide repeat-containing protein At3g61520, mitochondrial [Oryza sativa Japonica Group] &gt;XP_015641211.1 pentatricopeptide repeat-containing protein At3g61520, mitochondrial [Oryza sativa Japonica Group] &gt;XP_015641212.1 pentatricopeptide repeat-containing protein At3g61520, mitochondrial [Oryza sativa Japonica Group] &gt;XP_015641213.1 pentatricopeptide repeat-containing protein A…	16
LOC4332867	LOC_Os03g23980	Os03g0355900	54.2743	29.5683	55.9637	27.6274	17.4576	20.4475	19.263	19.7614	27.2454	21.6572	23.0273	23.1243	24.1881	25.8552	26.4033	NA	GO:0065007;GO:0019740;GO:0050789;GO:0006808;GO:0030528;GO:0016564	sanguinarine reductase [Oryza sativa Japonica Group] &gt;ABF96013.1 NAD dependent epimerase/dehydratase family protein, expressed [Oryza sativa Japonica Group] &gt;EEC75275.1 hypothetical protein OsI_11606 [Oryza sativa Indica Group] &gt;KAF2939284.1 hypothetical protein DAI22_03g181600 [Oryza sativa Japonica Group] &gt;BAF12052.1 Os03g0355900 [Oryza sativa Japonica Group]	17
LOC4324320	LOC_Os01g68480	Os01g0913000	262.91	182.613	319.72	87.9642	125.258	76.0871	146.707	97.6364	111.147	61.0923	57.0726	61.0456	81.867	76.4861	57.5017	K03671	GO:0065007;GO:0019725;GO:0045454;GO:0042592;GO:0050789;GO:0065008;GO:0050794	thioredoxin F, chloroplastic [Oryza sativa Japonica Group] &gt;XP_052150678.1 thioredoxin F, chloroplastic [Oryza glaberrima] &gt;Q8S091.1 RecName: Full=Thioredoxin F, chloroplastic; Short=OsTrxf; AltName: Full=OsTrx03; Flags: Precursor [Oryza sativa Japonica Group] &gt;EAY76930.1 hypothetical protein OsI_04888 [Oryza sativa Indica Group] &gt;KAB8084861.1 hypothetical protein EE612_007515 [Oryza …	8
LOC4344713	LOC_Os08g06280	Os08g0159500	159.858	145.265	182.932	54.7601	82.0725	71.6041	63.3349	77.6414	92.9322	54.7011	60.0571	64.9685	81.0047	80.3071	74.3272	NA	NA	protein LSD1 isoform X2 [Oryza sativa Japonica Group]	17
LOC4350433	NA	NA	6.71864	5.21846	5.57989	36.4353	14.1974	20.0881	11.4251	16.751	10.36	14.7298	14.518	26.2798	17.5542	25.3165	15.9159	NA	NA	uncharacterized protein LOC4350433 [Oryza sativa Japonica Group] &gt;KAB8115158.1 hypothetical protein EE612_055296 [Oryza sativa] &gt;AAX96259.1 PB1 domain, putative [Oryza sativa Japonica Group] &gt;ABA93295.1 PB1 domain containing protein, expressed [Oryza sativa Japonica Group] &gt;EAZ29667.1 hypothetical protein OsJ_13729 [Oryza sativa Japonica Group] &gt;KAF2910722.1 hypothetical protein DA…	4
LOC4324752	LOC_Os01g63810	Os01g0856900	11.0725	6.21152	10.8347	4.35434	4.18208	3.50512	5.03793	4.13952	4.01166	3.3188	3.25113	2.29814	3.12206	4.08971	2.6367	NA	GO:0005975;GO:0030246	uncharacterized protein LOC4324752 [Oryza sativa Japonica Group] &gt;KAB8084367.1 hypothetical protein EE612_006914 [Oryza sativa] &gt;KAF2953388.1 hypothetical protein DAI22_01g405200 [Oryza sativa Japonica Group] &gt;BAB63700.1 unknown protein [Oryza sativa Japonica Group] &gt;BAD82315.1 unknown protein [Oryza sativa Japonica Group] &gt;BAF06763.1 Os01g0856900 [Oryza sativa Japonica Group]	17
LOC4340244	LOC_Os06g07030	Os06g0166400	8.07086	6.57064	6.81847	38.1992	25.2376	20.0711	15.3666	18.4881	13.0749	20.3543	16.1725	33.7087	14.6591	26.9192	27.4997	K09286	GO:0065007;GO:0009058;GO:0044249;GO:0034645;GO:0044260;GO:0010467;GO:0009059;GO:0043170;GO:0006807;GO:0006139;GO:0050789;GO:0009889;GO:0031326;GO:0031323;GO:0050794;GO:0010468;GO:0010556;GO:0060255;GO:0019222;GO:0051171;GO:0019219;GO:0080090;GO:0051252;GO:0032774;GO:0016070;GO:0005623;GO:0044464;GO:0005622;GO:0043231;GO:0043229;GO:0044424;GO:0043227;GO:0005634;GO:0043226;GO:0003677;GO:0003676;GO:…	ethylene-responsive transcription factor RAP2-9 [Oryza sativa Japonica Group] &gt;KAF2925381.1 hypothetical protein DAI22_06g047700 [Oryza sativa Japonica Group] &gt;BAD67600.1 putative AP2 domain containing protein RAP2.1 [Oryza sativa Japonica Group] &gt;BAD67863.1 putative AP2 domain containing protein RAP2.1 [Oryza sativa Japonica Group] &gt;BAF18828.1 Os06g0166400 [Oryza sativa Japonica Grou…	4
LOC4352728	NA	NA	7.4234	16.0039	16.0161	3.95078	5.9424	4.40896	5.62606	5.57976	7.21018	6.76686	3.47042	4.4114	6.09315	6.50415	4.78428	NA	NA	LOW QUALITY PROTEIN: CBL-interacting protein kinase 4-like [Oryza sativa Japonica Group] &gt;Q2QMI0.2 RecName: Full=CBL-interacting protein kinase 4; AltName: Full=OsCIPK04 [Oryza sativa Japonica Group] &gt;ABA99814.2 Protein kinase domain containing protein, expressed [Oryza sativa Japonica Group]	17
LOC4341438	LOC_Os06g39690	Os06g0597900	30.4059	18.1027	28.7037	13.8014	11.1552	9.31665	13.9682	9.24533	13.2469	10.1963	9.15772	8.65089	8.41714	10.8641	10.1536	NA	GO:0051213;GO:0016491	uncharacterized protein LOC4341438 [Oryza sativa Japonica Group] &gt;EAZ37543.1 hypothetical protein OsJ_21872 [Oryza sativa Japonica Group] &gt;BAD32927.1 SOUL heme-binding protein-like [Oryza sativa Japonica Group] &gt;BAD33050.1 SOUL heme-binding protein-like [Oryza sativa Japonica Group] &gt;BAF19906.1 Os06g0597900 [Oryza sativa Japonica Group] &gt;BAS98477.1 Os06g0597900 [Oryza sativa Japoni…	17
LOC4352930	LOC_Os12g44370	Os12g0641300	6.32632	4.80496	6.17996	2.16246	3.40944	1.99643	3.08542	2.54452	2.52501	2.15783	1.86079	0.902265	1.98064	2.30513	1.85339	NA	NA	NA	17
LOC4337929	LOC_Os05g07710	Os05g0169200	4.92032	3.80909	4.79559	1.99632	2.97044	1.86574	2.59048	1.96364	1.79875	2.09544	1.54091	1.66656	2.49284	1.58592	1.07992	K22991	NA	autophagy-related protein 18d [Oryza sativa Japonica Group] &gt;EEC78596.1 hypothetical protein OsI_18616 [Oryza sativa Indica Group] &gt;KAB8098282.1 hypothetical protein EE612_027370 [Oryza sativa] &gt;EEE62477.1 hypothetical protein OsJ_17274 [Oryza sativa Japonica Group] &gt;KAF2929353.1 hypothetical protein DAI22_05g051200 [Oryza sativa Japonica Group] &gt;BAF16674.1 Os05g0169200 [Oryza sati…	17
LOC4327339	LOC_Os01g10180	Os01g0198500	2.75964	4.69942	3.45512	9.04506	6.62224	10.0447	4.95908	10.5904	8.21428	7.52726	10.0078	14.2615	12.4945	12.4574	10.9704	NA	NA	uncharacterized protein LOC4327339 [Oryza sativa Japonica Group] &gt;XP_052139832.1 uncharacterized protein LOC127758243 [Oryza glaberrima] &gt;EAY72900.1 hypothetical protein OsI_00775 [Oryza sativa Indica Group] &gt;KAB8080373.1 hypothetical protein EE612_000848 [Oryza sativa] &gt;KAF2948940.1 hypothetical protein DAI22_01g070200 [Oryza sativa Japonica Group] &gt;BAB56103.1 unknown protein [Ory…	9
LOC4324856	LOC_Os01g62950	Os01g0848700	3.47381	6.05805	3.78939	9.9119	9.03254	18.8118	6.59506	11.1688	10.8661	11.2204	22.2496	23.5063	17.5445	25.5842	24.064	K07904	GO:0065007;GO:0051641;GO:0070727;GO:0044237;GO:0009987;GO:0034613;GO:0051234;GO:0051649;GO:0045184;GO:0006886;GO:0046907;GO:0051179;GO:0033036;GO:0043170;GO:0051169;GO:0006913;GO:0044238;GO:0008104;GO:0015031;GO:0050789;GO:0009889;GO:0031326;GO:0031323;GO:0050794;GO:0010468;GO:0010556;GO:0060255;GO:0019222;GO:0051171;GO:0019219;GO:0080090;GO:0051252;GO:0032774;GO:0016070;GO:0023052;GO:0007165;GO:…	ras-related protein Rab2BV [Oryza sativa Japonica Group] &gt;EAY76496.1 hypothetical protein OsI_04436 [Oryza sativa Indica Group] &gt;KAB8084302.1 hypothetical protein EE612_006826 [Oryza sativa] &gt;EAZ14149.1 hypothetical protein OsJ_04079 [Oryza sativa Japonica Group] &gt;KAF2953319.1 hypothetical protein DAI22_01g399600 [Oryza sativa Japonica Group] &gt;BAB64284.1 putative Ras-related GTP-bi…	9
LOC4325349	LOC_Os01g08470	Os01g0180000	5.44024	11.9843	7.25434	27.6932	13.8765	43.9833	11.564	20.5658	20.8117	25.6402	35.338	28.0384	26.9654	42.3693	38.0183	NA	NA	NA	9
LOC4346358	LOC_Os08g45190	Os08g0566600	54.8673	28.8491	49.642	9.66573	17.0942	10.2355	24.3309	20.3985	19.6742	7.84011	6.05645	5.7618	12.0286	6.60316	5.47706	NA	NA	protein PROTON GRADIENT REGULATION 5, chloroplastic [Oryza sativa Japonica Group] &gt;XP_052164838.1 protein PROTON GRADIENT REGULATION 5, chloroplastic [Oryza glaberrima] &gt;EAZ08061.1 hypothetical protein OsI_30326 [Oryza sativa Indica Group] &gt;KAB8109666.1 hypothetical protein EE612_046001 [Oryza sativa] &gt;EAZ43697.1 hypothetical protein OsJ_28325 [Oryza sativa Japonica Group] &gt;KAF2921…	8
LOC4346981	LOC_Os09g23350	Os09g0397300	28.1123	31.6168	26.9454	127.371	71.7976	65.9698	76.7317	59.404	45.0479	82.7818	67.355	77.2497	38.8166	84.3689	90.26	K16055	GO:0009058;GO:0016051;GO:0005975;GO:0044249;GO:0034637;GO:0044262;GO:0046351;GO:0005984;GO:0016138;GO:0016137;GO:0009312;GO:0009311;GO:0005992;GO:0005991	alpha,alpha-trehalose-phosphate synthase [UDP-forming] 6 [Oryza sativa Japonica Group] &gt;AEB53185.1 trehalose-6-phosphate synthase 10 [Oryza sativa Indica Group] &gt;KAF2916064.1 hypothetical protein DAI22_09g090400 [Oryza sativa Japonica Group]	4
LOC9272149	LOC_Os05g30190	Os05g0365000	19.0935	14.4997	20.1928	10.5636	9.31103	6.74304	7.65714	8.48338	10.1791	7.04456	5.84026	5.48881	6.47128	6.11106	5.21564	NA	NA	phytochrome A-associated F-box protein [Oryza sativa Japonica Group] &gt;AAS79732.1 unknown protein [Oryza sativa Japonica Group] &gt;AAU10848.1 unknown protein [Oryza sativa Japonica Group] &gt;AAV32237.1 unknown protein [Oryza sativa Japonica Group] &gt;KAF2930425.1 hypothetical protein DAI22_05g134400 [Oryza sativa Japonica Group] &gt;BAH93115.1 Os05g0365000 [Oryza sativa Japonica Group]	8
LOC4334497	LOC_Os03g59090	Os03g0805600	62.0864	45.8276	63.8829	35.0823	23.6848	19.8259	28.4624	26.0434	29.3736	18.1769	11.5859	10.8438	21.192	25.3397	17.5046	NA	NA	protochlorophyllide-dependent translocon component 52, chloroplastic [Oryza sativa Japonica Group] &gt;AAS07229.1 putative iron-sulfur cluster-binding protein [Oryza sativa Japonica Group] &gt;KAF2941912.1 hypothetical protein DAI22_03g381700 [Oryza sativa Japonica Group]	8
LOC4343675	LOC_Os07g38470	Os07g0572400	31.7638	31.579	33.2448	11.2245	19.6935	7.71443	18.077	11.6671	16.9719	12.9931	8.98917	12.3354	10.4474	7.53019	6.52309	NA	NA	uncharacterized protein LOC4343675 [Oryza sativa Japonica Group] &gt;BAC83139.1 unknown protein [Oryza sativa Japonica Group] &gt;BAD31868.1 unknown protein [Oryza sativa Japonica Group] &gt;BAF21972.1 Os07g0572400 [Oryza sativa Japonica Group] &gt;BAT02248.1 Os07g0572400 [Oryza sativa Japonica Group]	17
LOC4325600	LOC_Os01g56330	Os01g0769700	30.1616	45.5708	33.7697	79.5642	59.0906	118.218	67.5063	83.7053	78.538	81.6723	108.939	94.4667	96.6525	124.147	112.296	NA	GO:0006464;GO:0043412;GO:0006796;GO:0006793;GO:0016310;GO:0043687;GO:0006468;GO:0030554;GO:0032559;GO:0005524;GO:0016301;GO:0001882;GO:0000166;GO:0004672;GO:0004674;GO:0004713;GO:0001883;GO:0017076;GO:0032555;GO:0032553	receptor-like protein kinase FERONIA [Oryza sativa Japonica Group] &gt;EEE55446.1 hypothetical protein OsJ_03602 [Oryza sativa Japonica Group] &gt;KAF2952482.1 hypothetical protein DAI22_01g340000 [Oryza sativa Japonica Group] &gt;BAB56062.1 putative protein kinase [Oryza sativa Japonica Group] &gt;BAD53342.1 putative protein kinase [Oryza sativa Japonica Group] &gt;BAF06286.1 Os01g0769700 [Oryza…	9
LOC107275984	LOC_Os06g01620	Os06g0105100	6.0394	6.6946	8.76076	3.46796	3.67261	1.90147	4.10168	3.92391	2.31318	2.04507	1.16614	1.46539	2.5506	2.22934	2.2559	NA	NA	scarecrow-like protein 6 [Oryza sativa Japonica Group] &gt;KAF2924750.1 hypothetical protein DAI22_06g002800 [Oryza sativa Japonica Group] &gt;KAF2924751.1 hypothetical protein DAI22_06g002800 [Oryza sativa Japonica Group] &gt;BAS95739.1 Os06g0105350 [Oryza sativa Japonica Group]	8
LOC4345187	LOC_Os08g19420	Os08g0290700	13.0965	11.7142	7.1576	25.3112	23.7038	39.865	27.2541	20.9368	18.0709	21.0266	26.6512	38.476	33.9881	28.7541	33.5128	NA	GO:0008168;GO:0008171;GO:0005515;GO:0046983;GO:0016740	flavonoid O-methyltransferase-like protein Os11g0303600 [Oryza sativa Japonica Group] &gt;KAF2919026.1 hypothetical protein DAI22_08g104100 [Oryza sativa Japonica Group] &gt;BAD01311.1 putative catechol O-methyltransferase [Oryza sativa Japonica Group] &gt;BAF23378.1 Os08g0290700 [Oryza sativa Japonica Group] &gt;BAT04758.1 Os08g0290700 [Oryza sativa Japonica Group]	9
LOC4342482	NA	NA	56.2331	46.1205	51.6483	27.3965	35.1449	23.7632	29.1055	19.4012	27.0735	33.2718	26.7259	20.2564	25.1833	27.8932	26.2278	K24810	NA	uncharacterized protein LOC4342482 [Oryza sativa Japonica Group] &gt;EAZ02887.1 hypothetical protein OsI_25020 [Oryza sativa Indica Group] &gt;EAZ38803.1 hypothetical protein OsJ_23206 [Oryza sativa Japonica Group] &gt;KAF2921569.1 hypothetical protein DAI22_07g044000 [Oryza sativa Japonica Group] &gt;BAC07425.1 putative UVB-resistance protein UVR8 [Oryza sativa Japonica Group]	17
LOC4327520	LOC_Os01g61150	Os01g0827200	15.2405	9.73106	14.0389	8.50228	7.38559	6.26026	6.28472	6.57702	6.57277	7.35213	7.45485	5.95716	5.90341	6.85672	7.56299	NA	GO:0007154;GO:0023052;GO:0008289;GO:0035091;GO:0005543	uncharacterized protein LOC4327520 [Oryza sativa Japonica Group]	17
LOC4347005	LOC_Os09g23740	Os09g0402300	17.771	17.2127	21.8801	11.2109	10.1108	8.81476	6.35719	10.8167	11.365	12.0869	9.78197	7.6756	7.96698	8.79279	11.0376	K00921	GO:0044255;GO:0046486;GO:0006650;GO:0006629;GO:0019637;GO:0046488;GO:0006644;GO:0004428;GO:0016301;GO:0001727;GO:0016307;GO:0005515	putative 1-phosphatidylinositol-3-phosphate 5-kinase FAB1C [Oryza sativa Japonica Group] &gt;KAF2916098.1 hypothetical protein DAI22_09g093300 [Oryza sativa Japonica Group]	17
LOC4348932	LOC_Os10g34230	Os10g0483500	7.7924	7.67781	7.51384	1.41798	3.80035	3.44863	2.87301	4.30992	4.18274	4.16614	5.19166	2.00897	4.19947	5.07458	2.22901	K00279	GO:0009308;GO:0065007;GO:0006725;GO:0034754;GO:0009690;GO:0046483;GO:0042445;GO:0006807;GO:0065008;GO:0010817;GO:0030554;GO:0050662;GO:0048037;GO:0019139;GO:0050660;GO:0001882;GO:0000166;GO:0016491;GO:0001883;GO:0017076	cytokinin dehydrogenase 3 [Oryza sativa Japonica Group] &gt;XP_015613043.1 cytokinin dehydrogenase 3 [Oryza sativa Japonica Group] &gt;XP_025876801.1 cytokinin dehydrogenase 3 [Oryza sativa Japonica Group] &gt;Q8LNV6.1 RecName: Full=Cytokinin dehydrogenase 3; AltName: Full=Cytokinin oxidase 3; Short=OsCKX3; Flags: Precursor [Oryza sativa Japonica Group] &gt;KAB8113060.1 hypothetical protein EE612…	17
LOC4331997	LOC_Os03g10860	Os03g0206400	99.7046	108.599	116.96	44.4483	78.7892	41.253	68.5617	45.5965	44.4969	32.7034	20.3271	41.9807	30.7644	17.0226	19.7789	NA	NA	uncharacterized protein LOC4331997 [Oryza sativa Japonica Group] &gt;XP_052146924.1 uncharacterized protein LOC127765978 [Oryza glaberrima] &gt;EAY88967.1 hypothetical protein OsI_10453 [Oryza sativa Indica Group] &gt;KAB8090716.1 hypothetical protein EE612_016004 [Oryza sativa] &gt;AAN77294.1 Unknown protein [Oryza sativa Japonica Group] &gt;ABF94552.1 expressed protein [Oryza sativa Japonica Gr…	8
LOC4331536	LOC_Os03g04270	Os03g0135400	9.51745	13.489	16.5051	33.0378	22.6976	39.6952	21.6492	30.5059	29.9592	33.8712	42.4589	23.9647	34.0472	34.6034	32.0711	NA	GO:0008150;GO:0005575;GO:0003674	NA	9
LOC4352055	LOC_Os12g21940	Os12g0408000	6.19766	6.16087	8.4002	3.02325	4.75027	3.71701	4.22713	2.25596	3.81352	3.82354	3.36081	2.38511	2.27726	1.85646	2.25197	NA	NA	uncharacterized protein LOC4352055 isoform X1 [Oryza sativa Japonica Group] &gt;ABA97566.2 expressed protein [Oryza sativa Japonica Group] &gt;KAF2907536.1 hypothetical protein DAI22_12g105000 [Oryza sativa Japonica Group]	8
LOC4327343	LOC_Os01g10250	Os01g0199400	54.9794	48.5902	77.8371	29.2034	45.3639	24.9507	37.0541	23.365	29.0484	22.5191	15.717	16.7427	21.2927	16.4894	13.3724	K01054	GO:0016787	uncharacterized protein LOC4327343 [Oryza sativa Japonica Group] &gt;EEE54058.1 hypothetical protein OsJ_00752 [Oryza sativa Japonica Group] &gt;KAF2948943.1 hypothetical protein DAI22_01g070500 [Oryza sativa Japonica Group] &gt;BAD98617.1 monoglyceride lipase isoform 2 -like [Oryza sativa Japonica Group] &gt;BAF04224.1 Os01g0199400 [Oryza sativa Japonica Group] &gt;BAG90935.1 unnamed protein pro…	8
LOC4343051	LOC_Os07g24230	Os07g0425000	3.60987	5.01418	4.80618	1.71029	1.64845	1.81896	1.69973	2.27455	2.70801	3.01164	2.7537	1.56779	2.31237	2.28804	2.00065	NA	GO:0016020	probable folate-biopterin transporter 9, chloroplastic isoform X1 [Oryza sativa Japonica Group] &gt;EEC84283.1 hypothetical protein OsI_30755 [Oryza sativa Indica Group] &gt;EEE67060.1 hypothetical protein OsJ_24015 [Oryza sativa Japonica Group] &gt;KAF2922499.1 hypothetical protein DAI22_07g118900 [Oryza sativa Japonica Group]	17
LOC4341835	LOC_Os06g46350	Os06g0677000	5.97247	9.69247	8.36555	19.4328	22.0201	25.0444	12.2914	16.7933	20.3037	21.3621	30.6436	33.0173	25.8159	26.6802	40.9973	NA	GO:0006629;GO:0008152	patatin-like protein 3 [Oryza sativa Japonica Group] &gt;BAD45518.1 patatin-like phospholipase domain containing protein-like [Oryza sativa Japonica Group] &gt;BAD45915.1 patatin-like phospholipase domain containing protein-like [Oryza sativa Japonica Group] &gt;BAF20268.2 Os06g0677000 [Oryza sativa Japonica Group]	9
LOC4338114	LOC_Os05g12474	Os05g0215600	28.7899	23.8156	38.9137	15.3304	20.0111	12.6008	14.7536	16.3935	14.9678	13.4727	12.9466	13.9192	14.0186	12.6337	12.6106	NA	NA	uncharacterized protein LOC4338114 [Oryza sativa Japonica Group] &gt;XP_052155956.1 uncharacterized protein LOC127773814 [Oryza glaberrima] &gt;KAF2929692.1 hypothetical protein DAI22_05g075200 [Oryza sativa Japonica Group] &gt;BAF16847.1 Os05g0215600 [Oryza sativa Japonica Group] &gt;BAG90064.1 unnamed protein product [Oryza sativa Japonica Group] &gt;BAS92832.1 Os05g0215600 [Oryza sativa Japoni…	17
LOC4335644	LOC_Os04g31410	Os04g0382900	48.1244	54.118	55.3632	23.6196	33.3474	17.8885	19.4903	25.3949	35.1579	16.8646	8.0751	20.3422	30.1523	19.178	11.2799	NA	NA	uncharacterized protein LOC4335644 [Oryza sativa Japonica Group] &gt;XP_052154006.1 uncharacterized protein LOC127772065 [Oryza glaberrima] &gt;KAF2933672.1 hypothetical protein DAI22_04g103333 [Oryza sativa Japonica Group] &gt;CAD40732.2 OSJNBa0072D21.16 [Oryza sativa Japonica Group] &gt;CAE05284.1 OSJNBa0084N21.2 [Oryza sativa Japonica Group] &gt;BAF14525.1 Os04g0382900 [Oryza sativa Japonica G…	8
LOC4349433	LOC_Os10g41780	Os10g0567400	348.012	216.054	329.397	91.4374	107.954	52.9257	161.337	129.35	160.848	58.9798	46.0712	39.6421	91.5397	77.792	48.7489	K13600	GO:0006118;GO:0016491	NA	8
LOC4341432	LOC_Os06g39590	Os06g0597000	22.0853	28.4384	24.7222	16.1578	16.5625	8.86112	10.1338	9.51172	18.5839	14.0627	5.09688	7.50291	8.05599	6.96251	6.55462	K14484	GO:0065007;GO:0034645;GO:0009987;GO:0010467;GO:0009059;GO:0006807;GO:0006139;GO:0050789;GO:0009889;GO:0031326;GO:0031323;GO:0050794;GO:0010468;GO:0010556;GO:0060255;GO:0019222;GO:0051171;GO:0019219;GO:0080090;GO:0043231;GO:0043229;GO:0043227;GO:0005634;GO:0043226;GO:0005515;GO:0046983	auxin-responsive protein IAA23 [Oryza sativa Japonica Group] &gt;Q69VE0.1 RecName: Full=Auxin-responsive protein IAA23; AltName: Full=Indoleacetic acid-induced protein 23 [Oryza sativa Japonica Group] &gt;EAZ37536.1 hypothetical protein OsJ_21866 [Oryza sativa Japonica Group] &gt;BAD33041.1 putative iaa4.1 deduced protein [Oryza sativa Japonica Group] &gt;BAF19900.1 Os06g0597000 [Oryza sativa Jap…	8
LOC4333004	LOC_Os03g27019	Os03g0387900	143.587	125.925	183.02	70.2526	65.4863	55.8457	70.6184	73.3207	85.3481	48.6799	51.1557	34.6186	78.6851	78.7669	87.4244	NA	NA	protein LNK1 isoform X1 [Oryza sativa Japonica Group] &gt;XP_015631350.1 protein LNK1 isoform X1 [Oryza sativa Japonica Group] &gt;ABF96324.1 expressed protein [Oryza sativa Japonica Group] &gt;ABF96327.1 expressed protein [Oryza sativa Japonica Group] &gt;KAF2939513.1 hypothetical protein DAI22_03g201200 [Oryza sativa Japonica Group] &gt;BAF12176.1 Os03g0387900 [Oryza sativa Japonica Group] &gt;…	17

## Sheet: Sheet2
Supplementary Table 5. KEGG pathway and GO function enrichment analyses of DEGs in biotype 1/Y BPH infested rice at the earlier (6 h) and later (48 h) stages.
DEGs specifically in R0 vs RY6
gene_id	MSU	RAP	R0_1_TPM	R0_2_TPM	R0_3_TPM	RT48_1_TPM	RT48_2_TPM	RT48_3_TPM	RT6_1_TPM	RT6_2_TPM	RT6_3_TPM	RY48_1_TPM	RY48_2_TPM	RY48_3_TPM	RY6_1_TPM	RY6_2_TPM	RY6_3_TPM	KO	GO_anno	desription	protein_cluster
LOC107276204	LOC_Os06g31280	Os06g0509900	0	0	0	1.13671	0	1.41097	0	0	0	0	0	0.150952	0	2.57224	39.9269	NA	GO:0008150;GO:0006952;GO:0050896;GO:0006950;GO:0005575;GO:0003674	leaf-specific thionin [Oryza sativa Japonica Group] &gt;BAD62228.1 putative thionin Osthi1 [Oryza sativa Japonica Group] &gt;BAS97973.1 Os06g0509900 [Oryza sativa Japonica Group]	3
LOC4341152	LOC_Os06g31890	Os06g0513050	0	0	0	0	0	56.749	0.281294	0	0	0.193435	0	0.058516	0	70.7821	41.366	NA	GO:0006952;GO:0050896;GO:0006950	NA	3
LOC9268035	LOC_Os06g32020	Os06g0513943	0	0	0	0	0	21.0595	0	0	0	0	0.163326	0	0	37.2531	8.38735	NA	GO:0006952;GO:0050896;GO:0006950	leaf-specific thionin [Oryza sativa Japonica Group] &gt;XP_015640975.1 leaf-specific thionin [Oryza sativa Japonica Group] &gt;XP_015641649.1 leaf-specific thionin [Oryza sativa Japonica Group] &gt;XP_052160156.1 leaf-specific thionin-like [Oryza glaberrima] &gt;XP_052160481.1 leaf-specific thionin-like [Oryza glaberrima] &gt;ALC78405.1 thionin [Oryza sativa Japonica Group] &gt;BAD62329.1 thionin…	3
LOC9270626	LOC_Os06g31930	Os06g0513781	0	0	0	0.196038	0	12.0502	0	0	0	0	0.111034	0	0	25.1214	7.6719	NA	GO:0006952;GO:0050896;GO:0006950	NA	3
LOC9269162	LOC_Os06g32240	Os06g0514800	0	0	0	0	0	6.55422	0	0	0	0	0	0	0	16.7727	4.36949	NA	GO:0006952;GO:0050896;GO:0006950	leaf-specific thionin [Oryza sativa Japonica Group] &gt;XP_015641954.1 leaf-specific thionin [Oryza sativa Japonica Group] &gt;BAB93111.1 thionin Osthi1 [Oryza sativa Japonica Group] &gt;BAD62131.1 thionin Osthi1 [Oryza sativa Japonica Group] &gt;BAD62323.1 thionin Osthi1 [Oryza sativa Japonica Group] &gt;BAF19648.1 Os06g0514800 [Oryza sativa Japonica Group]	3
LOC4346054	LOC_Os08g40720	Os08g0519100	0	0	0	0	0	3.29937	0	0	0	0	0	0	0	7.57535	1.27839	K00103	GO:0003824;GO:0050662;GO:0048037;GO:0050660;GO:0000166;GO:0016491	L-gulonolactone oxidase 5 [Oryza sativa Japonica Group] &gt;KAB8109208.1 hypothetical protein EE612_045402 [Oryza sativa] &gt;EAZ43352.1 hypothetical protein OsJ_27950 [Oryza sativa Japonica Group] &gt;KAF2920510.1 hypothetical protein DAI22_08g214600 [Oryza sativa Japonica Group] &gt;BAD09690.1 oxidase-like [Oryza sativa Japonica Group] &gt;BAD09984.1 oxidase-like [Oryza sativa Japonica Group]	3
LOC9272249	LOC_Os06g31960	Os06g0513862	0	0	0	0	0	7.61774	0	0	0	0.093808	0.459259	0	0	14.7726	3.19601	NA	GO:0006952;GO:0050896;GO:0006950	NA	3
LOC9272234	LOC_Os11g36410	Os11g0572301	0.831858	0	1.1057	0	0	0	0.684294	0.612932	0	0	0.626539	0	0	0	0	K13459	GO:0006915;GO:0008219;GO:0016265;GO:0006952;GO:0012501;GO:0050896;GO:0006950;GO:0030554;GO:0032559;GO:0005524;GO:0001882;GO:0005515;GO:0001883;GO:0017076;GO:0032555;GO:0032553	disease resistance protein RPS2 [Oryza sativa Japonica Group] &gt;BAH95344.1 Os11g0572301 [Oryza sativa Japonica Group]	10
LOC4341150	LOC_Os06g32160	Os06g0514100	0	0	0	0	0	22.377	0	0	0	0	0	0	0	9.65467	1.94836	NA	GO:0006952;GO:0050896;GO:0006950	leaf-specific thionin [Oryza sativa Japonica Group] &gt;QDX19555.1 thionin [Oryza sativa Japonica Group] &gt;BAD62258.1 putative thionin Osthi1 [Oryza sativa Japonica Group] &gt;BAF19647.1 Os06g0514100 [Oryza sativa Japonica Group] &gt;BAG88458.1 unnamed protein product [Oryza sativa Japonica Group]	15
LOC9272323	NA	NA	0	0	0	0	0.027923	0.280394	0	0	0.042433	1.08623	1.10434	0	0	3.16148	1.24244	NA	NA	protochlorophyllide-dependent translocon component 52, chloroplastic-like isoform X1 [Oryza sativa Japonica Group]	2
LOC107281328	NA	NA	0	0	0	0	0	6.99342	0	0	0	0	0	0	0	11.0855	4.4298	NA	NA	NA	3
LOC107278340	NA	NA	0.876479	0	0.924275	0.48746	0.514788	0.110733	0.940832	0.106522	0	0.076088	0.108308	0.458252	0	0	0	NA	NA	NA	10
LOC4340018	LOC_Os06g04200	Os06g0133000	0.16469	0.261072	0.095963	0.186177	0.078229	0.096735	0.18216	0.148051	0.081961	0.15906	0.025381	0.035249	0	0	0	K00703	GO:0009058;GO:0016051;GO:0005975;GO:0044249;GO:0034637;GO:0044262;GO:0006073;GO:0034645;GO:0033692;GO:0044264;GO:0009250;GO:0044042;GO:0009059;GO:0000271;GO:0005976;GO:0046527;GO:0009011;GO:0016740	granule-bound starch synthase 1, chloroplastic/amyloplastic isoform X1 [Oryza sativa Japonica Group] &gt;XP_015644487.1 granule-bound starch synthase 1, chloroplastic/amyloplastic isoform X1 [Oryza sativa Japonica Group] &gt;XP_015644488.1 granule-bound starch synthase 1, chloroplastic/amyloplastic isoform X1 [Oryza sativa Japonica Group] &gt;XP_015644489.1 granule-bound starch synthase 1, chloro…	10
LOC4325744	LOC_Os01g72300	Os01g0952100	0.919953	0.059936	0.243744	0.299353	0.058279	0	0.379628	0.16954	0.226956	0	0	0.13814	0	0	0	NA	GO:0048046;GO:0005576;GO:0043169;GO:0043167;GO:0030145;GO:0046872;GO:0045735;GO:0046914	NA	10
LOC4343726	LOC_Os07g39320	Os07g0581700	0	0	0	0.161995	0	0.910208	0	0	0	1.60748	1.52415	0	0.170495	1.51135	0.398508	K09338	GO:0065007;GO:0034645;GO:0010467;GO:0009059;GO:0006139;GO:0050789;GO:0009889;GO:0031326;GO:0031323;GO:0050794;GO:0010468;GO:0010556;GO:0060255;GO:0019222;GO:0051171;GO:0019219;GO:0080090;GO:0051252;GO:0032774;GO:0016070;GO:0043231;GO:0043229;GO:0043227;GO:0005634;GO:0043226;GO:0003677;GO:0043565;GO:0003700;GO:0030528	homeobox-leucine zipper protein HOX14 [Oryza sativa Japonica Group] &gt;Q7XI85.1 RecName: Full=Homeobox-leucine zipper protein HOX14; AltName: Full=HD-ZIP protein HOX14; AltName: Full=Homeodomain transcription factor HOX14; AltName: Full=OsHox14 [Oryza sativa Japonica Group] &gt;EEC82332.1 hypothetical protein OsI_26626 [Oryza sativa Indica Group] &gt;KAB8106101.1 hypothetical protein EE612_04030…	16
LOC9268587	LOC_Os05g47940	Os05g0552600	0	0	0	0	0	0	0	0.044592	0	0	0	0	0.083642	1.25318	0.04018	NA	GO:0071555;GO:0071554;GO:0009664;GO:0071669;GO:0005199;GO:0005198	uncharacterized protein LOC9268587 [Oryza sativa Japonica Group] &gt;BAS95231.1 Os05g0552600 [Oryza sativa Japonica Group]	3
LOC9269580	NA	NA	0.305707	0.205457	0.255016	0.347727	0.554666	0.072458	0.072876	0.216371	0.150906	0.206339	0.103657	0.047827	0	0	0	K15397	NA	3-ketoacyl-CoA synthase 19-like [Oryza sativa Japonica Group] &gt;AAR96223.1 putative fatty acid elongase [Oryza sativa Japonica Group] &gt;KAF2939488.1 hypothetical protein DAI22_03g199100 [Oryza sativa Japonica Group] &gt;BAH92176.1 Os03g0383200 [Oryza sativa Japonica Group]	12
LOC9271610	LOC_Os04g08290	Os04g0165200	0.243787	0.352639	0.417313	0.112821	0.124892	0.130013	0.235071	0.293539	0.058566	0.124449	0	0.155766	0	0	0	NA	GO:0005622;GO:0005509;GO:0043169;GO:0043167;GO:0046872;GO:0003676;GO:0046914;GO:0008270	protein SENSITIVE TO PROTON RHIZOTOXICITY 2 [Oryza sativa Japonica Group]	10
LOC9267323	LOC_Os06g50706	Os06g0722450	0.045647	0.634003	0	0	0	0.925372	0	0	0	0	0.125823	0.428109	0	0	0	NA	NA	NA	12
LOC4345095	LOC_Os08g15420	Os08g0253800	0	0	0	0	0	0.668592	0	0	0	0	0	0	0	0.451961	0.147678	K20887	NA	probable xyloglucan glycosyltransferase 3 isoform X1 [Oryza sativa Japonica Group] &gt;XP_015648422.1 probable xyloglucan glycosyltransferase 3 isoform X1 [Oryza sativa Japonica Group] &gt;Q7PC69.1 RecName: Full=Probable xyloglucan glycosyltransferase 3; AltName: Full=Cellulose synthase-like protein C3; AltName: Full=OsCslC3 [Oryza sativa Japonica Group] &gt;KAF2918845.1 hypothetical protein DAI2…	15
LOC4328169	LOC_Os02g03550	Os02g0127800	0.259494	0.115124	0.329851	0.37122	0.43067	0.146971	0.098218	0	0	0.093631	0	0.354056	0	0	0	K08235	GO:0005975;GO:0044262;GO:0006073;GO:0044237;GO:0044264;GO:0009987;GO:0044042;GO:0043170;GO:0008152;GO:0005976;GO:0044238;GO:0048046;GO:0005623;GO:0044464;GO:0005618;GO:0030312;GO:0005576;GO:0003824;GO:0016762	probable xyloglucan endotransglucosylase/hydrolase protein 30 [Oryza sativa Japonica Group] &gt;EAY84314.1 hypothetical protein OsI_05690 [Oryza sativa Indica Group] &gt;KAB8085685.1 hypothetical protein EE612_008618 [Oryza sativa] &gt;KAF2942830.1 hypothetical protein DAI22_02g022900 [Oryza sativa Japonica Group] &gt;BAD07973.1 putative xyloglucan endo-1,4-beta-D-glucanase [Oryza sativa Japonica…	12
LOC4348777	NA	NA	0	0	0	0	0	5.34607	0	0	0	0.087625	0	0	0	1.81321	0.261237	NA	NA	NA	15
LOC9271108	LOC_Os02g03800	Os02g0130700	0.210978	1.02592	0.165283	0.298151	0.510125	0.104926	0.314837	0.127096	0.46526	0	0.10825	0.069892	0	0	0	NA	NA	NA	10
LOC4344153	LOC_Os07g46360	Os07g0657100	0.352325	0.192913	0.536849	0	0.084032	0.07717	0.131606	0	0	0.083733	0	0.125174	0	0	0	NA	NA	uncharacterized protein LOC4344153 isoform X1 [Oryza sativa Japonica Group] &gt;KAF2924267.1 hypothetical protein DAI22_07g257500 [Oryza sativa Japonica Group]	17
LOC107279169	NA	NA	0.214728	0	0.988918	0	0	0	0	0	0.129264	0.092792	0	0	0	0	0	NA	NA	NA	17
LOC9266741	LOC_Os04g41759	Os04g0494950	0	0	0	0	0	0.351636	0	0	0.102976	0.070265	0	0	0	0.622664	0.10295	NA	NA	uncharacterized protein LOC9266741 [Oryza sativa Japonica Group] &gt;KAF2934706.1 hypothetical protein DAI22_04g182200 [Oryza sativa Japonica Group] &gt;BAS89877.1 Os04g0494950 [Oryza sativa Japonica Group] &gt;CAE01677.2 OSJNBb0091E11.19 [Oryza sativa Japonica Group]	3
LOC107275799	LOC_Os09g31980	Os09g0492800	0	0	0	0	0	0	0	0.146322	0.146906	0.078041	0.087332	0.059021	0.594433	0.43721	0.447715	NA	GO:0005488;GO:0005515;GO:0008270	histone-lysine N-methyltransferase 2B [Oryza sativa Japonica Group] &gt;KAB8111129.1 hypothetical protein EE612_048687 [Oryza sativa] &gt;KAF2916833.1 hypothetical protein DAI22_09g149300 [Oryza sativa Japonica Group] &gt;BAT08759.1 Os09g0492800 [Oryza sativa Japonica Group]	3
LOC4346439	LOC_Os09g04100	Os09g0127700	0	0	0	0	0	0.380543	0	0	0	0	0	0.043206	0	1.15811	0.981645	NA	NA	uncharacterized protein LOC4346439 [Oryza sativa Japonica Group] &gt;EAZ08187.1 hypothetical protein OsI_30446 [Oryza sativa Indica Group] &gt;KAB8109716.1 hypothetical protein EE612_046125 [Oryza sativa] &gt;EAZ43815.1 hypothetical protein OsJ_28434 [Oryza sativa Japonica Group] &gt;KAF2915168.1 hypothetical protein DAI22_09g011100 [Oryza sativa Japonica Group] &gt;BAD22375.1 unknown protein [Or…	3
LOC4340598	None	Os06g0235500	0.18662	0.018558	0.050026	0.047641	0	0	0	0.061267	0	0.024033	0	0	0	0	0	NA	NA	uncharacterized protein LOC4340598 [Oryza sativa Japonica Group]	17
LOC107277793	NA	NA	0.49492	0	0.969502	0.189301	0.188836	0.254059	0	0.241108	0.130902	0	0	0.30276	0	0	0	NA	NA	NA	8
LOC112936067	NA	NA	0	0	0	0	0	0.209502	0	0.172017	0	0	0	0.069465	0	1.11753	0.696693	NA	NA	early nodulin-93-like [Oryza sativa Japonica Group] &gt;EAY99600.1 hypothetical protein OsI_21578 [Oryza sativa Indica Group] &gt;KAF2925112.1 hypothetical protein DAI22_06g028500 [Oryza sativa Japonica Group] &gt;BAA83559.1 putative early nodulin [Oryza sativa Japonica Group]	3
LOC112936863	NA	NA	1.58441	0.244653	0.454299	0.361776	0.160507	0	0.3094	0.15275	0.250872	0.386007	0	0	0	0	0	NA	NA	NA	8
LOC4343717	NA	NA	0.272823	0.070929	0.018673	0.115593	0.143323	0	0.035668	0.065762	0	0.070745	0	0	0	0	0	NA	NA	NA	12
LOC107281333	NA	NA	0	0	0	0	0	0.50646	0	0.051141	0	0.085358	0	0.09511	0	1.35671	0.119654	NA	NA	nucleolin 1 [Oryza sativa Japonica Group]	3
LOC107275272	NA	NA	0	0	0	0	0	0	0	0	0	0	0	0	0.429513	0.055093	0.027529	K00430	NA	peroxidase 70 [Oryza sativa Japonica Group]	3
LOC4349779	LOC_Os11g05170	Os11g0149200	0	0	0	0.349391	0	0.199925	0.198248	0	0	0.198113	0.112164	0.148049	0.173891	1.03195	0.429644	NA	NA	uncharacterized protein LOC4349779 [Oryza sativa Japonica Group] &gt;XP_052136911.1 uncharacterized protein LOC127755299 [Oryza glaberrima] &gt;EAY79947.1 hypothetical protein OsI_35111 [Oryza sativa Indica Group] &gt;KAB8114234.1 hypothetical protein EE612_053497 [Oryza sativa] &gt;AAX92746.1 AT3g10020/T22K18_16 [Oryza sativa Japonica Group] &gt;ABA91490.1 expressed protein [Oryza sativa Japonic…	3
LOC107280821	LOC_Os01g13810	Os01g0239800	0	0.290063	0.34646	0	0.139274	0.300705	0.146755	0.222711	0.284828	0.096517	0.121358	0.135789	0	0	0	NA	NA	uncharacterized protein LOC107280821 [Oryza sativa Japonica Group]	14
LOC4330135	LOC_Os02g43030	Os02g0644200	0.204442	0.183438	0.170447	0	0.061719	0	0	0.508126	0.115769	0.0615	0	0.092402	0	0	0	K22736	NA	vacuolar iron transporter homolog 1 [Oryza sativa Japonica Group] &gt;Q6H658.1 RecName: Full=Vacuolar iron transporter homolog 1; AltName: Full=Protein NODULIN-LIKE 1 [Oryza sativa Japonica Group] &gt;EAY86871.1 hypothetical protein OsI_08255 [Oryza sativa Indica Group] &gt;BAD25791.1 nodulin-21-like [Oryza sativa Japonica Group]	14
LOC107276831	LOC_Os02g54390	Os02g0785200	0.434148	0.155126	0.144622	0.232746	0.075671	0.081909	0.082382	0.146756	0.147342	0.032353	0.087884	0	0	0	0	NA	NA	uncharacterized protein LOC107276831 [Oryza sativa Japonica Group]	10
LOC9266216	LOC_Os06g08041	Os06g0178650	0.148336	0.271948	0.087556	0.0488	0.053984	0	0.057576	0	0.086345	0	0.061421	0	0	0	0	NA	NA	protein SRG1 [Oryza sativa Japonica Group]	17
LOC9267959	LOC_Os03g62830	Os03g0845300	0	0.068499	0.266366	0.034442	0.360184	0.14998	0.113514	0.033815	0.067901	0	0.0405	0.081839	0	0	0	NA	NA	NA	19
LOC4338164	NA	NA	0.095387	0.214161	0.081844	0.043045	0.086438	0.045445	0.045555	0.038888	0.040874	0	0	0.0335	0	0	0	K00430	NA	peroxidase 29-like [Oryza sativa Japonica Group] &gt;KAF2929759.1 hypothetical protein DAI22_05g081400 [Oryza sativa Japonica Group]	8
LOC4335830	LOC_Os04g34330	Os04g0420600	0.114551	0.025657	0.088198	0.025054	0	0.136955	0.083055	0.035998	0.048659	0	0.029666	0	0	0	0	NA	GO:0044260;GO:0044267;GO:0006464;GO:0007154;GO:0008037;GO:0043412;GO:0051704;GO:0032501;GO:0006796;GO:0006793;GO:0016310;GO:0009875;GO:0009856;GO:0043687;GO:0019538;GO:0006468;GO:0048544;GO:0000003;GO:0022414;GO:0023052;GO:0030554;GO:0032559;GO:0005524;GO:0030246;GO:0016301;GO:0001882;GO:0000166;GO:0004672;GO:0004674;GO:0004713;GO:0001883;GO:0017076;GO:0032555;GO:0032553;GO:0016740;GO:0005529	G-type lectin S-receptor-like serine/threonine-protein kinase At2g19130 [Oryza sativa Japonica Group] &gt;EEE60993.1 hypothetical protein OsJ_14791 [Oryza sativa Japonica Group] &gt;KAF2933961.1 hypothetical protein DAI22_04g126300 [Oryza sativa Japonica Group]	10
LOC107279115	NA	NA	0.082238	0.085411	0.08089	0.043393	0.113206	0.17806	0.098607	0.026415	0.097255	0.029186	0	0.083619	0	0	0	NA	NA	short-chain dehydrogenase TIC 32, chloroplastic-like isoform X2 [Oryza sativa Japonica Group]	19
LOC4335383	NA	NA	0.128685	0.025775	0.071364	0	0.065697	0	0.124022	0	0.049046	0	0	0.058487	0	0	0	NA	NA	NA	10
LOC9268104	LOC_Os07g32774	Os07g0512000	0.196268	0.089445	0.103749	0.044436	0.020363	0	0.06912	0	0	0	0	0.034018	0	0	0	K05359	GO:0009309;GO:0009308;GO:0009073;GO:0009072;GO:0019438;GO:0009058;GO:0046394;GO:0019752;GO:0044106;GO:0008652;GO:0006520;GO:0006725;GO:0044249;GO:0042180;GO:0044271;GO:0034641;GO:0046417;GO:0043648;GO:0009094;GO:0006558;GO:0006807;GO:0016053;GO:0006082;GO:0043436;GO:0044283;GO:0044281;GO:0006519;GO:0016835;GO:0003824;GO:0016836;GO:0016829;GO:0004664	arogenate dehydratase/prephenate dehydratase 2, chloroplastic isoform X2 [Oryza sativa Japonica Group]	17
LOC4344714	LOC_Os08g06320	Os08g0159700	0	0	0	0	0	0.120282	0	0	0	0.152528	0.050957	0	0	0.506979	0.154931	K06934	NA	AT-hook motif nuclear-localized protein 23 [Oryza sativa Japonica Group] &gt;XP_015648815.1 AT-hook motif nuclear-localized protein 23 [Oryza sativa Japonica Group] &gt;KAB8107464.1 hypothetical protein EE612_042234 [Oryza sativa] &gt;KAF2918194.1 hypothetical protein DAI22_08g039500 [Oryza sativa Japonica Group] &gt;KAF2918195.1 hypothetical protein DAI22_08g039500 [Oryza sativa Japonica Group] …	3
LOC4347387	NA	NA	0.250346	0	0.317994	0	0	0.078719	0.07891	0.140572	0	0	0	0.170673	0	0	0	NA	NA	uncharacterized protein LOC4347387 [Oryza sativa Japonica Group] &gt;BAD33389.1 unknown protein [Oryza sativa Japonica Group] &gt;BAD46336.1 unknown protein [Oryza sativa Japonica Group]	17
LOC4336570	LOC_Os04g46200	Os04g0546500	0	0	0	0	0.181493	0	0.187805	0	0.085108	0.452122	0.203055	0	0.283865	0.675822	0.206355	NA	GO:0005737;GO:0044444;GO:0016021;GO:0043231;GO:0043229;GO:0044424;GO:0031224;GO:0005811;GO:0016020;GO:0043227;GO:0044425;GO:0012511;GO:0043226	oleosin 16 kDa-like [Oryza sativa Japonica Group] &gt;XP_052153310.1 oleosin 16 kDa [Oryza glaberrima] &gt;Q42980.3 RecName: Full=Oleosin 16 kDa; AltName: Full=OSE701 [Oryza sativa Japonica Group] &gt;AAC02239.1 16 kDa oleosin [Oryza sativa] &gt;EAY95056.1 hypothetical protein OsI_16871 [Oryza sativa Indica Group] &gt;AGH17547.1 16KDa oleosin [Oryza sativa Japonica Group] &gt;EAZ31530.1 hypotheti…	9
LOC4328609	LOC_Os02g10200	Os02g0195600	110.902	1.46557	130.903	127.457	153.328	170.673	1.32938	144.061	147.594	0.747578	141.902	0.337072	0.519331	1.60853	1.68521	K24687	GO:0043169;GO:0003677;GO:0043167;GO:0046872;GO:0003676;GO:0046914;GO:0008270	NA	19
LOC4330207	LOC_Os02g44080	Os02g0658100	0	0	0	0	0	0.769793	0	0	0	0	0	0	0	0.432186	0.485405	K09873	GO:0051234;GO:0051179;GO:0006810;GO:0016021;GO:0031224;GO:0016020;GO:0044425;GO:0005215	probable aquaporin TIP2-1 [Oryza sativa Japonica Group] &gt;XP_052141993.1 probable aquaporin TIP2-1 [Oryza glaberrima] &gt;Q7XA61.1 RecName: Full=Probable aquaporin TIP2-1; AltName: Full=Tonoplast intrinsic protein 2-1; Short=OsTIP2;1 [Oryza sativa Japonica Group] &gt;EAY86956.1 hypothetical protein OsI_08345 [Oryza sativa Indica Group] &gt;CAC39073.1 putative aquaporin [Oryza sativa] &gt;EAZ240…	3
LOC107276236	LOC_Os02g58040	Os02g0826700	0.235493	0.058208	0.133052	0.116058	0.111045	0	0.378924	0.079588	0.052532	0.146363	0.131468	0.154968	0	0	0	NA	NA	uncharacterized protein LOC107276236 [Oryza sativa Japonica Group] &gt;EEE58092.1 hypothetical protein OsJ_08961 [Oryza sativa Japonica Group] &gt;USI00867.1 F-box domain-containing protein [Oryza sativa Japonica Group] &gt;BAD23051.1 hypothetical protein [Oryza sativa Japonica Group]	14
LOC107278330	LOC_Os10g23230	Os10g0378450	0	0	0	0.097244	0.097798	0.404811	0.002079	0.138888	0.087384	0.138934	0.118658	0.322438	0.274881	0.65821	0.274726	NA	NA	NA	9
LOC4324910	LOC_Os01g66650	Os01g0890300	0	0	0	0	0	0	0	0	0	0.343124	0.201607	0	0.230534	0.374791	0.094079	NA	NA	uncharacterized protein LOC4324910 [Oryza sativa Japonica Group] &gt;XP_052148603.1 uncharacterized protein LOC127767340 [Oryza glaberrima] &gt;KAB8084686.1 hypothetical protein EE612_007300 [Oryza sativa] &gt;KAF2953740.1 hypothetical protein DAI22_01g429700 [Oryza sativa Japonica Group] &gt;BAD82382.1 unknown protein [Oryza sativa Japonica Group] &gt;BAF06963.1 Os01g0890300 [Oryza sativa Japoni…	2
LOC107277645	None	Os01g0909150	0	0	0	0	0	0.231541	0	0.15357	0.231844	0	0.184046	0.083668	0	0.206539	0.494238	NA	NA	histone deacetylase HDT2 [Oryza sativa Japonica Group] &gt;KAF2953904.1 hypothetical protein DAI22_01g441700 [Oryza sativa Japonica Group]	3
LOC107276171	LOC_Os05g44180	Os05g0518000	0.020423	0.194968	0.136921	0.143026	0.024269	0	0	0	0	0.098706	0	0.019064	0	0	0	NA	NA	protein HEADING DATE 3A-like [Oryza sativa Japonica Group] &gt;KAB8100202.1 hypothetical protein EE612_030648 [Oryza sativa] &gt;KAF2931660.1 hypothetical protein DAI22_05g228300 [Oryza sativa Japonica Group] &gt;BAS94905.1 Os05g0518000 [Oryza sativa Japonica Group]	17
LOC107281407	NA	NA	0	0	0	0	0.115358	0.687244	0	0.619344	0.155453	0.18521	0.32561	0.20857	1.14087	0.225909	0.544167	NA	NA	NA	3
LOC4346788	LOC_Os09g17190	Os09g0342000	0.141728	0.084119	0.065966	0	0.128216	0.091508	0.044823	0	0.020042	0.038328	0.095633	0	0	0	0	NA	NA	uncharacterized protein LOC4346788 [Oryza sativa Japonica Group] &gt;USI00639.1 F-box domain-containing protein [Oryza sativa Japonica Group] &gt;BAD28995.1 unknown protein [Oryza sativa Japonica Group] &gt;BAD29160.1 unknown protein [Oryza sativa Japonica Group] &gt;BAF24839.1 Os09g0342000 [Oryza sativa Japonica Group] &gt;BAG99257.1 unnamed protein product [Oryza sativa Japonica Group]	12
LOC9270381	LOC_Os05g06940	Os05g0161800	0	0	0	0	0.034351	0.037055	0.16361	0	0	0.059253	0.035119	0	0.058987	0.115564	0.2405	NA	GO:0044237;GO:0009987;GO:0008617;GO:0015969;GO:0008152;GO:0006807;GO:0006139;GO:0055086;GO:0033865;GO:0009116;GO:0006753;GO:0009117;GO:0044238;GO:0042278;GO:0046128;GO:0009119;GO:0044281;GO:0005488;GO:0005509;GO:0043169;GO:0043167;GO:0046872	NA	3
LOC4347621	LOC_Os09g35540	Os09g0522800	0.047524	0.042594	0.184826	0	0.193468	0.044831	0.130459	0	0.120965	0.085538	0	0	0	0	0	NA	NA	uncharacterized protein LOC4347621 [Oryza sativa Japonica Group] &gt;KAB8111386.1 hypothetical protein EE612_049024 [Oryza sativa] &gt;EAZ45401.1 hypothetical protein OsJ_30050 [Oryza sativa Japonica Group] &gt;KAF2917132.1 hypothetical protein DAI22_09g170100 [Oryza sativa Japonica Group] &gt;BAD46477.1 unknown protein [Oryza sativa Japonica Group] &gt;BAF25627.1 Os09g0522800 [Oryza sativa Japon…	11
LOC4352236	LOC_Os12g30180	Os12g0486900	0.104661	0.070418	0.032805	0.030548	0	0.011167	0.029818	0.053029	0.073379	0	0	0.048154	0	0	0	NA	GO:0044260;GO:0044267;GO:0006464;GO:0043412;GO:0006796;GO:0006793;GO:0016310;GO:0043687;GO:0019538;GO:0006468;GO:0030554;GO:0032559;GO:0005524;GO:0016301;GO:0001882;GO:0000166;GO:0004672;GO:0004674;GO:0004713;GO:0001883;GO:0017076;GO:0032555;GO:0032553;GO:0016740	putative cysteine-rich receptor-like protein kinase 39 [Oryza sativa Japonica Group] &gt;XP_015619031.1 putative cysteine-rich receptor-like protein kinase 39 [Oryza sativa Japonica Group] &gt;XP_015619032.1 putative cysteine-rich receptor-like protein kinase 39 [Oryza sativa Japonica Group] &gt;XP_015619033.1 putative cysteine-rich receptor-like protein kinase 39 [Oryza sativa Japonica Group] &g…	10
LOC4351197	LOC_Os11g47600	Os11g0702100	0	0	0	0.062066	0.125682	0.262108	0.098419	0.171216	0	0	0.315443	0.165749	0.279483	0.190125	0.216508	NA	GO:0005975;GO:0008152	NA	9
LOC107281468	NA	NA	0	0	0	0	0.079534	0.081551	0.041706	0	0.025263	0.119141	0.044491	0	0.034143	0.161638	0.262101	NA	NA	NA	3
LOC4327374	LOC_Os01g62110	Os01g0838200	0	0	0	0.595698	0	0.375675	0	0.225367	0.3394	0.121402	0.134959	0.544217	0.308291	0.330896	0.711135	NA	NA	uncharacterized protein LOC4327374 [Oryza sativa Japonica Group] &gt;KAB8084213.1 hypothetical protein EE612_006709 [Oryza sativa] &gt;EAZ14087.1 hypothetical protein OsJ_04011 [Oryza sativa Japonica Group] &gt;KAF2953207.1 hypothetical protein DAI22_01g392966 [Oryza sativa Japonica Group] &gt;BAB67875.1 unknown protein [Oryza sativa Japonica Group] &gt;BAF06658.1 Os01g0838200 [Oryza sativa Japon…	9
LOC107275756	LOC_Os02g49790	Os02g0730600	0.055288	0.059151	0.103286	0	0	0	0.024166	0.051214	0.03894	0.018488	0	0.051268	0	0	0	K25841	GO:0008150;GO:0043170;GO:0008152;GO:0044238;GO:0006508;GO:0005575;GO:0005488;GO:0004182;GO:0003674;GO:0046914;GO:0008270	aluminum-activated malate transporter 9 [Oryza sativa Japonica Group] &gt;EAY87399.1 hypothetical protein OsI_08806 [Oryza sativa Indica Group] &gt;KAB8088753.1 hypothetical protein EE612_013460 [Oryza sativa] &gt;BAD15928.1 putative aluminum-activated malate transporter [Oryza sativa Japonica Group] &gt;BAD16367.1 putative aluminum-activated malate transporter [Oryza sativa Japonica Group] &gt;B…	17
LOC4350888	LOC_Os11g39310	Os11g0606400	0	0	0	0.039723	0.060262	0	0.083518	0	0.028039	0	0	0.090524	0.04305	0.093353	0.090518	NA	GO:0006915;GO:0008219;GO:0016265;GO:0006952;GO:0012501;GO:0050896;GO:0006950;GO:0030554;GO:0032559;GO:0005524;GO:0001882;GO:0000166;GO:0005515;GO:0001883;GO:0017076;GO:0032555;GO:0032553	NA	3
LOC107277953	LOC_Os01g08840	Os01g0183900	0.086403	0.232319	0.19404	0.231602	0.613075	0	0	0	0	0.311551	0.174903	0.106225	0	0	0	NA	NA	uncharacterized protein LOC107277953 [Oryza sativa Japonica Group] &gt;EAY72810.1 hypothetical protein OsI_00677 [Oryza sativa Indica Group] &gt;EAZ10818.1 hypothetical protein OsJ_00654 [Oryza sativa Japonica Group] &gt;KAF2948796.1 hypothetical protein DAI22_01g060600 [Oryza sativa Japonica Group] &gt;BAD67792.1 hypothetical protein [Oryza sativa Japonica Group] &gt;BAS70758.1 Os01g0183900 [Ory…	12
OrsajM_p32	NA	NA	0	0	0	0.148278	0	0.072794	0	0	0.069932	0.110702	0.315217	0	0.320959	0.139759	0.349647	NA	NA	NA	9
LOC107279313	NA	NA	0.133138	0.094941	0.142919	0.058968	0.049809	0.153361	0.06601	0.086679	0	0.058009	0.130859	0.114848	0	0	0	NA	NA	uncharacterized protein LOC107279313 isoform X1 [Oryza sativa Japonica Group]	12
LOC107279509	NA	NA	0.186416	0.263502	0.522476	0	0	0	0	0	0	0.691806	0.227283	0	0	0	0	NA	NA	NA	17
LOC9271160	LOC_Os05g12450	Os05g0215300	0.204115	0.044668	0.021248	0.045594	0	0	0	0	0	0.046	0.032022	0	0	0	0	NA	GO:0003824;GO:0016740	hydroquinone glucosyltransferase [Oryza sativa Japonica Group] &gt;AAT47017.1 hypothetical protein [Oryza sativa Japonica Group] &gt;BAH93007.1 Os05g0215300 [Oryza sativa Japonica Group] &gt;BAS92830.1 Os05g0215300 [Oryza sativa Japonica Group]	17
LOC107275320	NA	NA	0.63675	0.070862	0.13257	0.284468	0.27359	0	0.290648	0.268605	0	0	0	0.217052	0	0	0	NA	NA	uncharacterized protein LOC107275320 [Oryza sativa Japonica Group]	10
LOC4331596	None	Os03g0144100	0	0	0	0	0	0	0	0	0.037296	0	0	0.149841	0.170716	0.111059	0.095508	K20888	NA	xyloglucan galactosyltransferase KATAMARI1 homolog [Oryza sativa Japonica Group] &gt;KAF2937242.1 hypothetical protein DAI22_03g036200 [Oryza sativa Japonica Group]	3
LOC107276561	LOC_Os01g21580	Os01g0318000	0	0	0	0.19688	0.207285	0	0	0	0	0.103275	0	0.135902	0.266958	0.577612	0.114563	NA	NA	NA	3
LOC107276263	LOC_Os05g41280	Os05g0492000	0	0	0	0	0	0	0	0.119867	0	0.010259	0	0.064276	0.082739	0.029661	0.186934	K14431	GO:0065007;GO:0050789;GO:0009889;GO:0031326;GO:0031323;GO:0050794;GO:0010468;GO:0010556;GO:0060255;GO:0019222;GO:0051171;GO:0019219;GO:0080090;GO:0051252;GO:0032774;GO:0016070;GO:0043231;GO:0043227;GO:0005634;GO:0003677;GO:0046983;GO:0043565;GO:0003700;GO:0030528	transcription factor TGAL1-like isoform X2 [Oryza sativa Japonica Group]	3
LOC107281746	NA	NA	0	0	0	0.162158	0	0	0	0	0.119722	0.355765	0.109535	0.121447	0.222746	0.298747	0.388263	NA	NA	NA	2
LOC4338094	LOC_Os05g11970	Os05g0210400	0	0	0	0.055384	0	0	0	0	0.218702	0.193603	0	0.110557	0.075101	0.417804	0.046746	NA	GO:0006629;GO:0016787	GDSL esterase/lipase At5g45910 [Oryza sativa Japonica Group] &gt;AAT44175.1 hypothetical protein [Oryza sativa Japonica Group] &gt;BAF16828.2 Os05g0210400 [Oryza sativa Japonica Group]	20
LOC9266681	LOC_Os07g02820	Os07g0119600	0.09248	0.195157	0.154548	0.165814	0.083943	0	0.176072	0.152124	0.236182	0.083645	0	0	0	0	0	NA	NA	uncharacterized protein LOC9266681 [Oryza sativa Japonica Group] &gt;KAF2921231.1 hypothetical protein DAI22_07g014900 [Oryza sativa Japonica Group] &gt;BAH93753.1 Os07g0119600 [Oryza sativa Japonica Group]	14
LOC4335987	LOC_Os04g37650	Os04g0449200	0	0	0	0.033006	0.02283	0.100619	0.023943	0.042653	0.062522	0.022749	0	0	0.039203	0.095426	0.065728	K13681	GO:0070882;GO:0044085;GO:0042546;GO:0071554;GO:0016020;GO:0031127;GO:0008417;GO:0008107	probable fucosyltransferase 7 [Oryza sativa Japonica Group] &gt;KAB8095517.1 hypothetical protein EE612_023628 [Oryza sativa] &gt;KAF2934237.1 hypothetical protein DAI22_04g147900 [Oryza sativa Japonica Group] &gt;CAD40864.2 OSJNBa0064H22.19 [Oryza sativa Japonica Group] &gt;CAH67093.1 H0818E04.10 [Oryza sativa] &gt;CAH67207.1 OSIGBa0152K17.19 [Oryza sativa]	3
LOC4340171	LOC_Os06g06100	Os06g0154600	0.103015	0.256011	0.103361	0	0	0.097177	0.280805	0.173531	0.087403	0.29353	0.193866	0.14046	0	0	0	K01633	GO:0008150;GO:0019752;GO:0006725;GO:0042180;GO:0044237;GO:0009987;GO:0006732;GO:0051186;GO:0006760;GO:0046483;GO:0008152;GO:0032787;GO:0006082;GO:0043436;GO:0044281;GO:0005575;GO:0016832;GO:0016830;GO:0003824;GO:0004150;GO:0016829;GO:0003674	dihydroneopterin aldolase 2 [Oryza sativa Japonica Group] &gt;XP_052160620.1 dihydroneopterin aldolase 2-like [Oryza glaberrima] &gt;KAB8101275.1 hypothetical protein EE612_032010 [Oryza sativa] &gt;KAF2925266.1 hypothetical protein DAI22_06g039000 [Oryza sativa Japonica Group] &gt;BAD69292.1 putative dihydroneopterin aldolase [Oryza sativa Japonica Group] &gt;BAF18761.1 Os06g0154600 [Oryza sativ…	13
LOC112937338	NA	NA	0	0	0	0	0.066018	0	0	0	0.190004	0.063749	0.103812	0.280041	0.14414	0.165572	0.280151	NA	NA	NA	20
LOC4329345	None	Os02g0471100	0	0	0	0.111143	0	0.082004	0	0.094922	0.11096	0	0.111777	0.06456	0.112359	0.080764	0.127108	NA	NA	uncharacterized protein LOC4329345 isoform X1 [Oryza sativa Japonica Group]	9
LOC9267437	LOC_Os12g01810	Os12g0109000	0	0	0	0	0	0	0	0	0.077099	0.132694	0	0.090875	0.086504	0.497913	0.111488	NA	NA	mannose-1-phosphate guanyltransferase alpha [Oryza sativa Japonica Group] &gt;XP_052138479.1 uncharacterized protein LOC127757097 [Oryza glaberrima] &gt;KAB8116317.1 hypothetical protein EE612_057362 [Oryza sativa] &gt;BAT15532.1 Os12g0109000 [Oryza sativa Japonica Group]	3
LOC107281330	NA	NA	0	0	0	0	0.046844	0.195384	0	0	0.128432	0.093355	0.370357	0	0.080439	0.111927	0.195268	NA	NA	NA	16
LOC112939317	None	Os06g0224775	0	0	0	0	0	0.362198	0	0	0.065878	0	0.077869	0	0.292719	0.079744	0.312016	NA	NA	uncharacterized protein LOC112939317 [Oryza sativa Japonica Group]	3
LOC4329640	NA	NA	0.041963	0.037485	0.101937	0.05568	0.018918	0.038927	0.153169	0.173423	0	0.075404	0.042331	0	0	0	0	NA	NA	NA	14
LOC4324013	LOC_Os01g73700	Os01g0968100	0	0	0	0	0	0	0	0	0	0.062127	0.069755	0.046985	0.210414	0.171028	0.125834	NA	NA	uncharacterized protein LOC4324013 [Oryza sativa Japonica Group] &gt;EAZ14968.1 hypothetical protein OsJ_04902 [Oryza sativa Japonica Group] &gt;KAF2954492.1 hypothetical protein DAI22_01g487200 [Oryza sativa Japonica Group] &gt;BAB85317.1 putative root cap protein 1 [Oryza sativa Japonica Group] &gt;BAF07429.1 Os01g0968100 [Oryza sativa Japonica Group]	3
LOC4350635	LOC_Os11g32620	Os11g0529900	0.881253	0	0.652872	0.153852	0.572668	0.077257	0.52594	0.532952	0.424674	0.379356	0.256898	0.069793	0	0	0.037882	K17212	GO:0009058;GO:0008152;GO:0003824	bisdemethoxycurcumin synthase-like [Oryza sativa Japonica Group] &gt;ABA94120.1 Chalcone and stilbene synthases, N-terminal domain containing protein [Oryza sativa Japonica Group] &gt;KAF2911099.1 hypothetical protein DAI22_11g151900 [Oryza sativa Japonica Group] &gt;BAF28371.1 Os11g0529900 [Oryza sativa Japonica Group]	14
LOC107279936	NA	NA	0	0	0	0	0	0	0.104972	0	0	0.066454	0	0	0.071311	0.109242	0.088806	NA	NA	NA	3
LOC107280278	NA	NA	0.053482	0.143643	0.027877	0	0.046126	0	0	0.102638	0.054642	0	0	0	0	0	0	K25006	NA	uncharacterized protein LOC107280278 isoform X1 [Oryza sativa Japonica Group]	10
LOC9268767	NA	NA	0	0	0	0	0	0	0	0.091677	0	0.107019	0.394183	0	0.161142	0.282915	0.322205	NA	NA	NA	2
LOC107281389	NA	NA	0	0	0	0	0	0	0	0	0	0	0	0.029142	0.059079	0.031369	0.076958	NA	NA	uncharacterized protein LOC107281389 isoform X2 [Oryza sativa Japonica Group]	3
LOC4339437	LOC_Os05g45860	Os05g0535100	0	0	0	0.037352	0	0	0	0.035328	0.106169	0.075117	0	0	0.09741	0.035206	0.155877	K19893	GO:0005975;GO:0044238;GO:0043169;GO:0016787;GO:0043167	NA	3
LOC4347841	LOC_Os09g38650	Os09g0559200	0	0	0	0	0	0	0	0	0	0.079817	0.060012	0.072356	0.134478	0.115847	0.15457	NA	NA	uncharacterized protein LOC4347841 [Oryza sativa Japonica Group] &gt;KAB8111695.1 hypothetical protein EE612_049454 [Oryza sativa] &gt;KAF2917506.1 hypothetical protein DAI22_09g197100 [Oryza sativa Japonica Group] &gt;BAD45950.1 unknown protein [Oryza sativa Japonica Group] &gt;BAF25831.1 Os09g0559200 [Oryza sativa Japonica Group] &gt;BAT09386.1 Os09g0559200 [Oryza sativa Japonica Group]	2
LOC107275326	LOC_Os01g06350	Os01g0156400	0	0	0	0	0	0.616584	0	0.081873	0.0822	0	0.196115	0.454856	0.150501	0.233077	0.280276	NA	NA	uncharacterized protein LOC107275326 [Oryza sativa Japonica Group] &gt;BAD61428.1 hypothetical protein [Oryza sativa Japonica Group] &gt;BAS70484.1 Os01g0156400 [Oryza sativa Japonica Group]	7
LOC4343026	LOC_Os07g23410	Os07g0416900	0	0	0	0	0	0	0	0	0	0	0	0	0.087279	0.070974	0.197897	K10256	GO:0006629;GO:0016020;GO:0016491	fatty acid desaturase DES2 [Oryza sativa Japonica Group] &gt;BAC45170.1 putative delta 12 oleic acid desaturase [Oryza sativa Japonica Group] &gt;BAF21380.1 Os07g0416900 [Oryza sativa Japonica Group] &gt;BAG92030.1 unnamed protein product [Oryza sativa Japonica Group] &gt;BAT01152.1 Os07g0416900 [Oryza sativa Japonica Group]	3
LOC4326371	LOC_Os01g13870	Os01g0240700	0	0	0	0	0	0.127683	0	0	0.183746	0.096635	0	0	0.042053	0.273425	0.037979	NA	NA	uncharacterized protein LOC4326371 [Oryza sativa Japonica Group] &gt;EEE54209.1 hypothetical protein OsJ_01058 [Oryza sativa Japonica Group] &gt;KAF2949344.1 hypothetical protein DAI22_01g099200 [Oryza sativa Japonica Group] &gt;BAS71268.1 Os01g0240700 [Oryza sativa Japonica Group]	3
LOC112937960	NA	NA	0	0	0	0	0.090821	0	0	0	0	0	0	0	0.391348	0.089614	0.210444	NA	NA	NA	3
LOC112939835	NA	NA	0	0	0	0.020608	0	0.08319	0	0	0	0	0	0	0.108874	0.039947	0.019349	NA	NA	NA	3
LOC9267094	NA	NA	0	0	0	0	0	0.122751	0	0	0	0.082046	0.036432	0	0.038397	0.123025	0.070245	NA	NA	NA	9
LOC107279538	NA	NA	0	0	0	0.021378	0	0	0.023895	0	0.052994	0	0	0.07137	0.038929	0.05246	0.065781	K13420	NA	probable LRR receptor-like serine/threonine-protein kinase At3g47570 [Oryza sativa Japonica Group]	3
LOC107276770	NA	NA	0.826344	0.496135	1.39698	0.354078	0.97332	0.125025	0.915738	0	0	0.298687	0	0.271069	0	0.081291	0	NA	NA	NA	8
LOC4350323	NA	NA	0	0	0	0.044967	0.362412	0.047475	0.380243	0.081234	0	0	0.050938	0	0.078181	0.124326	0.074613	NA	NA	phospholipase A1 EG1, chloroplastic/mitochondrial-like [Oryza sativa Japonica Group] &gt;KAB8115006.1 hypothetical protein EE612_054925 [Oryza sativa] &gt;AAX96442.1 Lipase, putative [Oryza sativa Japonica Group] &gt;ABA92846.1 lipase class 3 family protein, putative, expressed [Oryza sativa Japonica Group] &gt;EAZ18152.1 hypothetical protein OsJ_33702 [Oryza sativa Japonica Group] &gt;KAF2910548…	5
LOC107278457	LOC_Os01g70880	Os01g0935100	0	0	0	0	0	0	0.045909	0	0.041054	0.032859	0	0	0.056188	0.039052	0.036831	K08065	GO:0065007;GO:0010467;GO:0050789;GO:0009889;GO:0031326;GO:0031323;GO:0050794;GO:0010468;GO:0010556;GO:0060255;GO:0019222;GO:0051171;GO:0019219;GO:0080090;GO:0051252;GO:0032774;GO:0016070;GO:0043231;GO:0043229;GO:0043227;GO:0005634;GO:0043226;GO:0003677;GO:0043565	nuclear transcription factor Y subunit B-4 [Oryza sativa Japonica Group] &gt;KAF2954185.1 hypothetical protein DAI22_01g462000 [Oryza sativa Japonica Group]	3
TRNAE-CUC_18	NA	NA	1.74941	0.575387	5.31965	1.31572	1.09622	0.276305	0.810861	0	0.871509	0.774033	0.296461	0	0	0.209505	0	NA	NA	NA	8
LOC4323962	LOC_Os01g34050	Os01g0524400	0.27537	0	0.192598	0	0	0.037718	0	0.033565	0	0	0	0.027168	0.015477	0	0	NA	NA	uncharacterized protein LOC4323962 [Oryza sativa Japonica Group] &gt;KAF2950492.1 hypothetical protein DAI22_01g191400 [Oryza sativa Japonica Group] &gt;BAD73835.1 unknown protein [Oryza sativa Japonica Group] &gt;BAF05134.1 Os01g0524400 [Oryza sativa Japonica Group] &gt;BAG99265.1 unnamed protein product [Oryza sativa Japonica Group] &gt;BAS72472.1 Os01g0524400 [Oryza sativa Japonica Group]	17
[truncated: 5,981 more rows]

## Sheet: Sheet3
Supplementary Table 5. KEGG pathway and GO function enrichment analyses of DEGs in biotype 1/Y BPH infested rice at the earlier (6 h) and later (48 h) stages.
DEGs specifically in R0 vs RT6
[truncated: 269 more rows]

## Sheet: Sheet4
Supplementary Table 5. KEGG pathway and GO function enrichment analyses of DEGs in biotype 1/Y BPH infested rice at the earlier (6 h) and later (48 h) stages.
[truncated: 829 more rows]

[truncated: 8 more sheets: Sheet5, Sheet6, Sheet7, Sheet8, Sheet9, Sheet10, Sheet11, Sheet12]
