# Supplementary material for: Combined miRNA and mRNA sequencing reveals the defensive strategies of resistant YHY15 rice against differentially virulent brown planthoppers
Source: Front Plant Sci. 2024 Mar 18;15:1366515. doi: 10.3389/fpls.2024.1366515 (PMC10982320; doi:10.3389/fpls.2024.1366515)
Supplement: Supplementary file 7 [file Table_6.xlsx]

## Sheet: Sheet1
Supplementary Table 6. Gene expression lists of the 20 clusters
Supplementary Table 6-1. Gene expression lists of cluster 1
Gene ID	MSU	RAP	R0_1_TPM	R0_2_TPM	R0_3_TPM	RT48_1_TPM	RT48_2_TPM	RT48_3_TPM	RT6_1_TPM	RT6_2_TPM	RT6_3_TPM	RY48_1_TPM	RY48_2_TPM	RY48_3_TPM	RY6_1_TPM	RY6_2_TPM	RY6_3_TPM	KO	GO_anno	desription	protein_cluster
LOC4326456	LOC_Os01g01050	Os01g0100600	20.0696	12.9578	17.8491	16.1707	15.3281	12.8278	17.5413	12.2184	14.9172	13.1138	11.9866	10.2391	9.96947	12.6663	9.30535	NA	GO:0008150;GO:0005575;GO:0005488;GO:0003674;GO:0003676	uncharacterized protein LOC4326456 isoform X1 [Oryza sativa Japonica Group] &gt;KAB8079765.1 hypothetical protein EE612_000010 [Oryza sativa] &gt;KAF2947859.1 hypothetical protein DAI22_01g000400 [Oryza sativa Japonica Group] &gt;BAD45495.1 unknown protein [Oryza sativa Japonica Group] &gt;BAE79750.1 unknown protein [Oryza sativa Japonica Group] &gt;BAF03651.1 Os01g0100600 [Oryza sativa Japonica …	10
LOC4326292	LOC_Os01g01420	Os01g0104100	79.2571	61.5336	70.9309	61.6055	61.8024	46.8408	66.1602	52.4435	55.9526	53.9958	46.3467	43.0993	45.4971	43.1641	38.344	NA	GO:0005488;GO:0005515;GO:0046914;GO:0008270	protein NCA1 isoform X2 [Oryza sativa Japonica Group] &gt;EEE53706.1 hypothetical protein OsJ_00033 [Oryza sativa Japonica Group] &gt;KAF2947901.1 hypothetical protein DAI22_01g003200 [Oryza sativa Japonica Group] &gt;BAD44834.1 unknown protein [Oryza sativa Japonica Group] &gt;BAF03676.2 Os01g0104100 [Oryza sativa Japonica Group] &gt;BAG96566.1 unnamed protein product [Oryza sativa Japonica Grou…	10
LOC4326148	LOC_Os01g01650	Os01g0106300	451.968	437.249	322.624	187.439	438.35	198.891	459.601	284.338	307.661	188.613	112.41	144.264	172.681	58.2981	69.5767	K23050	GO:0065007;GO:0019740;GO:0050789;GO:0006808;GO:0005576;GO:0030528;GO:0016564	isoflavone reductase homolog IRL [Oryza sativa Japonica Group] &gt;KAB8082492.1 hypothetical protein EE612_004384 [Oryza sativa] &gt;EAZ10222.1 hypothetical protein OsJ_00052 [Oryza sativa Japonica Group] &gt;KAF2947930.1 hypothetical protein DAI22_01g004800 [Oryza sativa Japonica Group] &gt;BAB16909.1 putative isoflavone reductase [Oryza sativa Japonica Group] &gt;BAF03689.1 Os01g0106300 [Oryza …	10
LOC4326153	LOC_Os01g01710	Os01g0106900	178.791	113.292	149.491	93.8887	106.56	66.2722	144.642	102.8	107.771	68.0382	59.9756	51.7953	64.0543	76.404	56.9612	K00099	GO:0009058;GO:0044249;GO:0044255;GO:0008299;GO:0006720;GO:0008610;GO:0006629	NA	10
LOC9268894	LOC_Os01g01720	Os01g0107000	30.3898	21.08	22.6597	23.9117	25.0735	19.372	29.5024	20.3372	20.9792	20.3765	18.9902	15.3934	16.0441	17.6313	16.2485	K13343	GO:0005623;GO:0044464;GO:0005737;GO:0044444;GO:0005622;GO:0043231;GO:0043229;GO:0044424;GO:0016020;GO:0043227;GO:0042579;GO:0043226;GO:0005777	peroxisomal membrane protein PEX14 isoform X1 [Oryza sativa Japonica Group] &gt;KAB8082484.1 hypothetical protein EE612_004375 [Oryza sativa] &gt;EAZ10229.1 hypothetical protein OsJ_00059 [Oryza sativa Japonica Group] &gt;KAF2947942.1 hypothetical protein DAI22_01g005500 [Oryza sativa Japonica Group] &gt;BAD44846.1 PEX14 -like [Oryza sativa Japonica Group] &gt;BAD44885.1 PEX14 -like [Oryza sativa…	10
LOC4326159	LOC_Os01g01790	Os01g0107900	81.7969	62.3033	72.1971	73.9364	64.7437	52.9601	71.94	67.0941	61.8604	59.6842	51.1809	48.5221	49.7605	47.1987	48.786	NA	NA	NA	10
LOC4326140	LOC_Os01g02080	Os01g0111100	31.0806	25.2542	34.921	18.4263	22.846	15.3257	27.9479	25.1004	25.5418	12.4486	7.72328	13.3727	16.3861	9.45271	10.5602	NA	GO:0044267;GO:0006457;GO:0019538;GO:0016859;GO:0016853;GO:0003755	peptidyl-prolyl cis-trans isomerase CYP26-2, chloroplastic [Oryza sativa Japonica Group] &gt;KAF2947997.1 hypothetical protein DAI22_01g114000 [Oryza sativa Japonica Group]	10
LOC4326119	LOC_Os01g02190	Os01g0112400	1.20445	1.44386	0.863661	1.44851	1.01784	0.504109	1.57649	0.968822	0.626855	1.08912	0.286164	1.02394	1.16829	0.880093	0.844626	K09874	GO:0051234;GO:0051179;GO:0006810;GO:0005623;GO:0044464;GO:0016020;GO:0005215	NA	10
LOC9271945	LOC_Os01g02150	Os01g0111900	247.15	337.207	337.447	282.326	351.223	174.749	311.328	236.899	274.097	221.046	157.017	185.797	211.057	170.153	141.789	NA	GO:0045735	extensin [Oryza sativa Japonica Group] &gt;XP_052140963.1 extensin-like [Oryza glaberrima] &gt;ACA64840.1 SKIP interacting protein 34 [Oryza sativa Indica Group] &gt;KAB8082442.1 hypothetical protein EE612_004322 [Oryza sativa] &gt;EAY72251.1 hypothetical protein OsI_00105 [Oryza sativa Indica Group] &gt;KAF2948012.1 hypothetical protein DAI22_01g113200 [Oryza sativa Japonica Group] &gt;BAD44944.…	10
LOC4325987	LOC_Os01g03660	Os01g0127400	11.5918	7.96193	11.7391	12.3366	9.87799	8.0023	10.153	12.27	8.00364	11.3954	9.54153	9.96539	8.5602	10.7916	9.51949	NA	NA	uncharacterized protein LOC4325987 [Oryza sativa Japonica Group]	10
LOC4325694	LOC_Os01g04340	Os01g0135800	0.493294	0.39968	0.070651	0.090177	0.270272	0.297002	0.282931	0.436652	0.195152	0.210803	0.043488	0.130632	0.23262	0.145972	0.246279	K13993	NA	NA	10
LOC4325471	LOC_Os01g04630	Os01g0138900	175.609	189.829	209.563	159.803	179.41	133.583	189.482	176.686	152.429	155.836	157.484	128.039	114.917	146.154	108.097	K19802	NA	L-Ala-D/L-amino acid epimerase [Oryza sativa Japonica Group]	10
LOC4325481	LOC_Os01g04860	Os01g0141600	18.1272	12.7572	17.7754	14.1478	13.4268	12.0706	14.9661	14.8085	13.7945	12.3796	11.008	9.72425	9.18662	8.82847	9.01757	NA	NA	NA	10
LOC4324526	LOC_Os01g05820	Os01g0151500	47.2939	55.9123	57.2639	42.257	58.8658	31.4465	48.0681	35.6589	48.1536	35.1686	24.7001	26.7548	33.5754	21.1998	16.6158	K00681	GO:0003840;GO:0016740	glutathione hydrolase 3 [Oryza sativa Japonica Group]	10
LOC4324414	LOC_Os01g07090	Os01g0164600	69.2508	34.8266	51.7789	42.5146	39.9135	27.1805	46.3556	35.6548	32.0743	21.2619	18.1592	18.6497	19.1254	19.3806	11.5032	K17508	GO:0003824	probable protein phosphatase 2C 1 isoform X1 [Oryza sativa Japonica Group] &gt;Q942P9.1 RecName: Full=Probable protein phosphatase 2C 1; Short=OsPP2C01 [Oryza sativa Japonica Group] &gt;EAZ10666.1 hypothetical protein OsJ_00496 [Oryza sativa Japonica Group] &gt;KAF2948564.1 hypothetical protein DAI22_01g045100 [Oryza sativa Japonica Group] &gt;BAB64790.1 putative senescence-associated protein [Or…	10
LOC4327145	LOC_Os01g07250	Os01g0166700	59.1805	42.998	43.9214	40.5474	40.9988	36.605	46.2383	33.8747	36.1148	28.7394	23.9624	28.3229	35.993	29.5662	20.7094	K12382	GO:0044255;GO:0006629;GO:0006643;GO:0006665;GO:0005737;GO:0044444;GO:0005622;GO:0043231;GO:0043229;GO:0044424;GO:0005764;GO:0000323;GO:0043227;GO:0043226;GO:0005773	proactivator polypeptide-like 1 [Oryza sativa Japonica Group] &gt;XP_025878792.1 proactivator polypeptide-like 1 [Oryza sativa Japonica Group] &gt;EAZ10680.1 hypothetical protein OsJ_00511 [Oryza sativa Japonica Group] &gt;KAF2948592.1 hypothetical protein DAI22_01g046700 [Oryza sativa Japonica Group] &gt;BAD68299.1 unknown protein [Oryza sativa Japonica Group] &gt;BAF04031.2 Os01g0166700 [Oryza …	10
LOC4325195	LOC_Os01g07420	Os01g0168800	48.858	51.5657	44.7461	36.1838	51.6667	29.8256	60.3333	36.8285	37.3974	28.1083	29.6534	36.9189	39.1581	32.3465	24.6845	NA	GO:0016787	uncharacterized protein LOC4325195 [Oryza sativa Japonica Group] &gt;KAF2948627.1 hypothetical protein DAI22_01g048500 [Oryza sativa Japonica Group] &gt;BAB39918.1 P0028E10.22 [Oryza sativa Japonica Group] &gt;BAB92508.1 hydrolase -like protein [Oryza sativa Japonica Group] &gt;BAF04046.1 Os01g0168800 [Oryza sativa Japonica Group] &gt;BAS70596.1 Os01g0168800 [Oryza sativa Japonica Group]	10
LOC4327648	LOC_Os01g07770	Os01g0172600	8.68163	6.08549	11.2669	7.36404	6.42536	2.71568	10.8179	4.72246	4.2173	1.85189	2.47497	1.78426	1.61859	3.12511	2.03341	K00430	GO:0006118;GO:0042221;GO:0006979;GO:0050896;GO:0006950;GO:0016209;GO:0043169;GO:0020037;GO:0043167;GO:0005506;GO:0046872;GO:0016491;GO:0004601;GO:0046906;GO:0046914	peroxidase 25 [Oryza sativa Japonica Group] &gt;KAF2948670.1 hypothetical protein DAI22_01g051600 [Oryza sativa Japonica Group]	10
LOC4323875	LOC_Os01g08380	Os01g0179000	6.67814	4.65551	3.67716	3.01521	6.5124	3.68476	4.55386	5.01964	4.64888	2.50752	3.03684	3.68343	4.33205	2.33192	2.23744	NA	NA	acyl transferase 7-like [Oryza sativa Japonica Group] &gt;KAB8080212.1 hypothetical protein EE612_000602 [Oryza sativa] &gt;KAF2948733.1 hypothetical protein DAI22_01g056200 [Oryza sativa Japonica Group] &gt;BAB07968.1 3&apos;-N-debenzoyltaxol N-benzoyltransferase -like [Oryza sativa Japonica Group] &gt;BAB63477.1 3&apos;-N-debenzoyltaxol N-benzoyltransferase -like [Oryza sativa Japonica Group] &…	10
LOC4327322	LOC_Os01g09880	Os01g0195400	128.926	227.921	188.107	130.66	205.17	103.637	180.652	140.939	183.993	101.732	98.0349	111.274	122.614	98.9412	83.7916	NA	NA	NA	10
LOC4327340	LOC_Os01g10210	Os01g0198900	85.7576	53.9681	65.6632	20.6744	50.2562	23.0735	52.0776	45.0529	36.349	10.3528	8.95443	14.9333	20.5225	9.12841	7.26403	NA	NA	lachrymatory-factor synthase [Oryza sativa Japonica Group] &gt;KAB8080375.1 hypothetical protein EE612_000854 [Oryza sativa] &gt;KAF2948941.1 hypothetical protein DAI22_01g070300 [Oryza sativa Japonica Group] &gt;BAB89418.1 unknown protein [Oryza sativa Japonica Group] &gt;BAF04222.1 Os01g0198900 [Oryza sativa Japonica Group] &gt;BAG87489.1 unnamed protein product [Oryza sativa Japonica Group]	10
LOC4327348	LOC_Os01g10320	Os01g0200300	10.2079	13.328	13.4112	6.97914	14.7703	8.94807	15.0369	8.93	11.1113	6.15539	4.54432	4.98091	3.65353	4.67534	4.5659	K09338	NA	NA	10
LOC4325528	LOC_Os01g10990	Os01g0208000	6.56176	3.52015	5.59343	3.19427	5.82999	3.35896	6.77599	4.06809	2.94979	2.80026	1.63012	3.73674	2.37629	2.73137	2.1841	NA	GO:0016020	WAT1-related protein At5g64700 [Oryza sativa Japonica Group] &gt;KAF2949012.1 hypothetical protein DAI22_01g076300 [Oryza sativa Japonica Group]	10
LOC4325531	LOC_Os01g11054	Os01g0208700	31.0434	14.0135	24.4459	18.5796	22.2357	10.1676	22.9091	17.6422	13.2357	11.8004	5.6522	6.54942	7.77826	5.67989	4.3668	K01595	GO:0046356;GO:0006084;GO:0009060;GO:0009056;GO:0044248;GO:0045333;GO:0009109;GO:0006732;GO:0051187;GO:0051186;GO:0015980;GO:0006091;GO:0006099;GO:0016830;GO:0016831;GO:0016829;GO:0004611;GO:0008964	NA	10
LOC4325538	LOC_Os01g11160	Os01g0209800	8.52793	3.68507	6.53336	3.04858	5.37994	3.16212	7.38946	3.98704	2.26958	1.49895	2.42629	2.96051	3.24837	3.44148	2.8227	NA	GO:0015837;GO:0006865;GO:0046942;GO:0051234;GO:0051179;GO:0015849;GO:0006810;GO:0016020;GO:0022804;GO:0005275;GO:0015171;GO:0046943;GO:0005342;GO:0022891;GO:0022892;GO:0022857;GO:0005215	cationic amino acid transporter 5 [Oryza sativa Japonica Group] &gt;XP_052159484.1 cationic amino acid transporter 5 [Oryza glaberrima] &gt;EAY72982.1 hypothetical protein OsI_00855 [Oryza sativa Indica Group] &gt;KAB8080453.1 hypothetical protein EE612_000991 [Oryza sativa] &gt;EAZ10995.1 hypothetical protein OsJ_00840 [Oryza sativa Japonica Group] &gt;KAB8080454.1 hypothetical protein EE612_000…	10
LOC4325559	LOC_Os01g11240	Os01g0210600	148.653	139.473	151.441	109.508	146.304	114.107	134.731	129.802	134.808	105.451	88.1829	95.6	100.599	88.5828	83.2257	NA	NA	uncharacterized protein LOC4325559 [Oryza sativa Japonica Group] &gt;KAF2949033.1 hypothetical protein DAI22_01g078000 [Oryza sativa Japonica Group] &gt;BAA96147.1 unknown protein [Oryza sativa Japonica Group] &gt;BAA96189.1 unknown protein [Oryza sativa Japonica Group] &gt;BAF04283.1 Os01g0210600 [Oryza sativa Japonica Group] &gt;BAG99781.1 unnamed protein product [Oryza sativa Japonica Group]	10
LOC4324648	LOC_Os01g12130	Os01g0220700	1.38108	1.40752	1.72273	0.273835	0.376441	0.294464	0.667397	0.512034	1.28452	0.053085	0.154968	0.145943	0.190142	0.378281	0	K15382	NA	bidirectional sugar transporter SWEET3b isoform X2 [Oryza sativa Japonica Group] &gt;XP_052140147.1 bidirectional sugar transporter SWEET3b [Oryza glaberrima] &gt;Q5NAZ9.2 RecName: Full=Bidirectional sugar transporter SWEET3b; Short=OsSWEET3b [Oryza sativa Japonica Group] &gt;KAF2949112.1 hypothetical protein DAI22_01g084700 [Oryza sativa Japonica Group]	10
LOC4326704	LOC_Os01g12320	Os01g0223200	66.8515	47.994	46.5723	34.4196	44.9268	33.9498	60.743	37.9338	44.6405	38.1135	29.5239	26.9384	32.2149	36.1759	24.2697	NA	GO:0006629;GO:0016787	GDSL esterase/lipase At5g45910 [Oryza sativa Japonica Group] &gt;KAB8080561.1 hypothetical protein EE612_001140 [Oryza sativa] &gt;EEE54141.1 hypothetical protein OsJ_00931 [Oryza sativa Japonica Group] &gt;KAF2949139.1 hypothetical protein DAI22_01g086400 [Oryza sativa Japonica Group] &gt;BAD81305.1 putative esterase [Oryza sativa Japonica Group] &gt;BAD81450.1 putative esterase [Oryza sativa Ja…	10
LOC4325880	LOC_Os01g12920	Os01g0229600	7.8231	5.75838	7.71893	8.22653	5.47154	4.47761	8.23351	4.33982	5.26487	5.10259	3.92781	5.61263	3.81172	5.60373	4.73863	K17362	NA	acyl-coenzyme A thioesterase 13 isoform X1 [Oryza sativa Japonica Group] &gt;KAF2949225.1 hypothetical protein DAI22_01g091400 [Oryza sativa Japonica Group]	10
LOC9272073	NA	NA	3.93764	3.23141	3.85462	2.80055	2.40016	1.46835	3.01142	1.35598	3.17621	1.63379	1.05683	0.432291	0.424689	0.374517	0.736084	NA	NA	NA	10
LOC9266535	LOC_Os01g13360	Os01g0234850	0.04515	0	0	0	0	0	0	0.018428	0.020767	0	0	0	0	0	0	NA	GO:0044260;GO:0044237;GO:0009987;GO:0044267;GO:0006464;GO:0043412;GO:0008152;GO:0044238;GO:0003824	phosphatidylinositol 4-kinase gamma 2 isoform X1 [Oryza sativa Japonica Group] &gt;XP_015631753.1 phosphatidylinositol 4-kinase gamma 2 isoform X1 [Oryza sativa Japonica Group] &gt;EAZ11168.1 hypothetical protein OsJ_01018 [Oryza sativa Japonica Group] &gt;KAF2949284.1 hypothetical protein DAI22_01g095000 [Oryza sativa Japonica Group] &gt;BAD81385.1 ubiquitin -like [Oryza sativa Japonica Group]	10
LOC4327776	LOC_Os01g13390	Os01g0235100	83.1627	71.1425	81.5059	58.8816	48.2002	40.7964	69.29	67.8544	61.6212	33.5862	28.9493	38.2506	48.972	40.9416	39.9069	NA	NA	NA	10
LOC4327790	LOC_Os01g13570	Os01g0237100	129.583	77.1236	101.113	85.1497	91.7341	45.6082	116.121	70.5218	70.0583	44.4675	33.7102	45.9969	40.2942	32.7628	25.4832	K15637	NA	probable 2-carboxy-D-arabinitol-1-phosphatase [Oryza sativa Japonica Group] &gt;KAB8080699.1 hypothetical protein EE612_001329 [Oryza sativa] &gt;EEE54198.1 hypothetical protein OsJ_01035 [Oryza sativa Japonica Group] &gt;KAF2949315.1 hypothetical protein DAI22_01g096800 [Oryza sativa Japonica Group] &gt;KAF2949316.1 hypothetical protein DAI22_01g096800 [Oryza sativa Japonica Group] &gt;BAD81276.…	10
LOC4327218	LOC_Os01g14660	Os01g0249100	0.264261	0.260545	0.647866	0	0.272605	0	0.33323	0.315556	0.149309	0	0	0	0.27383	0.037113	0	K20628	GO:0071555;GO:0071554;GO:0009664;GO:0071669;GO:0005576	NA	10
LOC4327219	LOC_Os01g14670	Os01g0249200	294.586	285.027	346.562	239.885	346.291	194.239	335.61	237.562	271.345	213.894	166.523	181.871	155.337	90.6731	82.9307	NA	GO:0048046;GO:0005576;GO:0030145;GO:0045735	NA	10
LOC4326209	LOC_Os01g16040	Os01g0265200	99.4745	85.2789	74.658	71.3213	94.0674	63.5532	97.1033	73.4806	82.9194	59.1507	58.4465	60.5112	56.6184	40.5648	49.6359	K14684	GO:0051234;GO:0051179;GO:0006810;GO:0005623;GO:0044464;GO:0005737;GO:0044444;GO:0031975;GO:0005622;GO:0043231;GO:0043229;GO:0044446;GO:0044424;GO:0016020;GO:0043227;GO:0005740;GO:0005743;GO:0031966;GO:0044429;GO:0005739;GO:0043226;GO:0031967;GO:0019866;GO:0031090;GO:0044422;GO:0005488	thylakoid ADP,ATP carrier protein, chloroplastic [Oryza sativa Japonica Group] &gt;KAF2949535.1 hypothetical protein DAI22_01g118000 [Oryza sativa Japonica Group] &gt;BAA90348.1 putative peroxisomal Ca-dependent solute carrier [Oryza sativa Japonica Group] &gt;BAA92520.1 putative peroxisomal Ca-dependent solute carrier [Oryza sativa Japonica Group] &gt;BAF04583.1 Os01g0265200 [Oryza sativa Japoni…	10
LOC4324386	LOC_Os01g16260	Os01g0268100	15.7625	14.5284	16.6272	8.95826	12.7618	10.2288	14.0789	8.51566	9.24888	9.11882	5.88878	4.91086	6.26724	4.05192	4.19545	NA	GO:0051234;GO:0051179;GO:0006810;GO:0005623;GO:0044464;GO:0016021;GO:0031224;GO:0016020;GO:0044425;GO:0005215	probable peptide/nitrate transporter At3g43790 isoform X1 [Oryza sativa Japonica Group] &gt;EEC70375.1 hypothetical protein OsI_01319 [Oryza sativa Indica Group] &gt;KAB8080910.1 hypothetical protein EE612_001666 [Oryza sativa] &gt;KAF2949564.1 hypothetical protein DAI22_01g120100 [Oryza sativa Japonica Group] &gt;BAD81140.1 putative major facilitator superfamily antiporter [Oryza sativa Japonica…	10
LOC9271754	LOC_Os01g16980	Os01g0276900	9.2781	6.36978	12.3634	5.69241	7.22929	2.2073	7.40026	6.4109	6.87313	4.04379	2.8356	4.44336	1.90212	4.75313	2.70901	NA	NA	uncharacterized protein LOC9271754 isoform X2 [Oryza sativa Japonica Group] &gt;KAF2949630.1 hypothetical protein DAI22_01g125200 [Oryza sativa Japonica Group]	10
LOC4326901	LOC_Os01g17170	Os01g0279100	1377.89	867.417	1176.72	515.406	548.001	358.099	952.045	745.506	779.469	370.373	329.897	317.521	529.093	469.661	397.08	K04035	GO:0009058;GO:0044249;GO:0044237;GO:0044271;GO:0034641;GO:0009987;GO:0015995;GO:0015994;GO:0051188;GO:0051186;GO:0006118;GO:0018130;GO:0046483;GO:0008152;GO:0006807;GO:0015979;GO:0046148;GO:0042440;GO:0006779;GO:0006778;GO:0033014;GO:0033013;GO:0005488;GO:0003824;GO:0016491;GO:0046914	magnesium-protoporphyrin IX monomethyl ester [oxidative] cyclase, chloroplastic [Oryza sativa Japonica Group] &gt;XP_052142351.1 magnesium-protoporphyrin IX monomethyl ester [oxidative] cyclase, chloroplastic [Oryza glaberrima] &gt;KAB8080996.1 hypothetical protein EE612_001810 [Oryza sativa] &gt;ADB84597.1 ZIP1 protein [Oryza sativa Japonica Group] &gt;BAA87823.1 putative ZIP [Oryza sativa Japon…	10
LOC4326905	LOC_Os01g17240	Os01g0279700	92.5979	57.0665	92.4441	68.7221	61.1015	39.7634	65.7609	45.7091	54.5284	38.2247	33.9872	32.8417	33.1754	33.5529	22.3485	K08193	GO:0051234;GO:0051179;GO:0006810;GO:0016021;GO:0031224;GO:0016020;GO:0044425;GO:0005215	NA	10
LOC4327909	LOC_Os01g18120	Os01g0283700	1.88352	2.88889	1.44989	0.413423	1.50166	0.26256	2.78663	0.875506	2.10652	0.800539	0.413837	0.757106	0.66395	0.293241	0.429994	K09753	GO:0050662;GO:0048037	cinnamoyl-CoA reductase 1-like [Oryza sativa Japonica Group] &gt;KAB8081033.1 hypothetical protein EE612_001862 [Oryza sativa] &gt;KAF2949682.1 hypothetical protein DAI22_01g129500 [Oryza sativa Japonica Group] &gt;BAB39961.1 putative cinnamoyl-CoA reductase [Oryza sativa Japonica Group] &gt;BAB39976.1 putative cinnamoyl-CoA reductase [Oryza sativa Japonica Group] &gt;BAB64221.1 putative cinnamoy…	10
LOC4325147	NA	NA	1.88857	2.82424	4.09046	2.10062	2.5605	0.905212	2.89693	2.06209	1.74388	0.825071	1.24735	1.46043	1.58865	1.7552	1.07176	NA	NA	hydrophobic protein LTI6B-like [Oryza sativa Japonica Group] &gt;EAY73580.1 hypothetical protein OsI_01464 [Oryza sativa Indica Group] &gt;EEE54356.1 hypothetical protein OsJ_01354 [Oryza sativa Japonica Group] &gt;KAF2949706.1 hypothetical protein DAI22_01g131200 [Oryza sativa Japonica Group]	10
LOC4327919	LOC_Os01g18360	Os01g0286900	8.90284	9.69495	9.4615	4.41233	8.79691	3.61631	7.08015	3.74815	7.98404	3.95533	3.21543	4.3274	4.04646	2.40872	2.79754	K14484	GO:0065007;GO:0050789;GO:0009889;GO:0031326;GO:0031323;GO:0050794;GO:0010468;GO:0010556;GO:0060255;GO:0019222;GO:0051171;GO:0019219;GO:0080090;GO:0043231;GO:0043227;GO:0005634;GO:0046983	NA	10
LOC107280332	NA	NA	0	0.242264	0.124976	0.080775	0	0.114559	0.085772	0.152795	0.061934	0.081765	0	0	0.070218	0.146961	0.045425	NA	NA	NA	10
LOC4326716	LOC_Os01g19020	Os01g0294700	266.848	211.226	287.69	148.408	286.07	167.934	246.111	172.492	190.367	105.389	84.4362	80.8313	130.749	99.3186	52.4384	K00430	GO:0006118;GO:0042221;GO:0006979;GO:0050896;GO:0006950;GO:0016209;GO:0005488;GO:0003824;GO:0043169;GO:0020037;GO:0043167;GO:0005506;GO:0046872;GO:0016491;GO:0004601;GO:0046906;GO:0046914	peroxidase 2 [Oryza sativa Japonica Group] &gt;XP_052147428.1 peroxidase 2-like [Oryza glaberrima] &gt;KAF2949750.1 hypothetical protein DAI22_01g134500 [Oryza sativa Japonica Group] &gt;BAB12033.1 putative peroxidase [Oryza sativa Japonica Group] &gt;BAF04714.1 Os01g0294700 [Oryza sativa Japonica Group] &gt;BAG91068.1 unnamed protein product [Oryza sativa Japonica Group] &gt;BAG96638.1 unnamed p…	10
LOC4323911	LOC_Os01g19970	Os01g0305900	27.3278	20.3219	24.5925	12.4498	26.1445	12.7132	19.5498	14.8457	17.6255	15.4544	10.5565	9.04814	11.325	10.4838	9.98083	K09422	GO:0065007;GO:0034645;GO:0010467;GO:0009059;GO:0006139;GO:0050789;GO:0009889;GO:0031326;GO:0031323;GO:0050794;GO:0010468;GO:0010556;GO:0060255;GO:0019222;GO:0051171;GO:0019219;GO:0080090;GO:0003677	myb-related protein P [Oryza sativa Japonica Group] &gt;EEE54417.1 hypothetical protein OsJ_01463 [Oryza sativa Japonica Group] &gt;BAB20661.1 putative R2R3 Myb transcription factor MYB-IF35 [Oryza sativa Japonica Group] &gt;BAB64029.1 putative R2R3 Myb transcription factor MYB-IF35 [Oryza sativa Japonica Group] &gt;BAS71749.1 Os01g0305900 [Oryza sativa Japonica Group]	10
LOC4327756	LOC_Os01g20120	Os01g0306900	28.7277	42.4197	42.8395	30.3805	39.0869	23.0341	37.0203	32.9894	38.4282	26.5936	26.7982	24.8266	23.3925	20.1329	19.3587	NA	NA	uncharacterized protein LOC4327756 isoform X1 [Oryza sativa Japonica Group] &gt;KAB8081134.1 hypothetical protein EE612_002045 [Oryza sativa] &gt;KAF2949818.1 hypothetical protein DAI22_01g140600 [Oryza sativa Japonica Group] &gt;BAD45324.1 unknown protein [Oryza sativa Japonica Group] &gt;BAF04761.1 Os01g0306900 [Oryza sativa Japonica Group] &gt;BAS71757.1 Os01g0306900 [Oryza sativa Japonica Gro…	10
LOC4327279	LOC_Os01g21820	Os01g0321300	99.0216	83.7124	102.215	101.11	90.1252	71.8525	102.676	84.371	89.3784	69.8972	66.1059	56.3438	56.6292	63.8707	66.3566	K03070	GO:0051641;GO:0070727;GO:0034613;GO:0051234;GO:0051649;GO:0045184;GO:0006886;GO:0046907;GO:0051179;GO:0033036;GO:0017038;GO:0008104;GO:0006605;GO:0015031;GO:0006810;GO:0016020;GO:0030554;GO:0032559;GO:0005524;GO:0001882;GO:0000166;GO:0005515;GO:0001883;GO:0032555;GO:0032553	NA	10
LOC4326980	LOC_Os01g22520	Os01g0328700	194.602	132.857	143.329	118.774	146.957	129.037	170.669	141.749	130.915	132.374	125.54	105.913	119.331	111.129	110.932	K00382	GO:0065007;GO:0019725;GO:0045454;GO:0006118;GO:0042592;GO:0050789;GO:0065008;GO:0050794;GO:0005737;GO:0005622;GO:0044424;GO:0030554;GO:0050662;GO:0048037;GO:0004148;GO:0050660;GO:0001882;GO:0000166;GO:0016491;GO:0001883;GO:0017076	dihydrolipoyl dehydrogenase 1, mitochondrial [Oryza sativa Japonica Group] &gt;KAB8081237.1 hypothetical protein EE612_002259 [Oryza sativa] &gt;EAZ11701.1 hypothetical protein OsJ_01561 [Oryza sativa Japonica Group] &gt;KAF2949934.1 hypothetical protein DAI22_01g153600 [Oryza sativa Japonica Group] &gt;BAB39219.1 putative dihydrolipoamide dehydrogenase precursor [Oryza sativa Japonica Group] &gt…	10
LOC4326840	LOC_Os01g22980	Os01g0332800	25.7488	3.85854	15.9435	6.1825	9.12924	4.74345	11.7378	7.95803	6.24728	2.9858	1.23047	0.896611	2.64678	4.85833	1.09679	K16297	GO:0043170;GO:0008152;GO:0044238;GO:0006508;GO:0004180;GO:0003824;GO:0008238;GO:0016787;GO:0008233;GO:0004185;GO:0070008;GO:0008236;GO:0017171	serine carboxypeptidase-like 26 isoform X1 [Oryza sativa Japonica Group] &gt;KAB8081262.1 hypothetical protein EE612_002305 [Oryza sativa] &gt;EEE54479.1 hypothetical protein OsJ_01586 [Oryza sativa Japonica Group] &gt;KAF2949953.1 hypothetical protein DAI22_01g155400 [Oryza sativa Japonica Group] &gt;BAD53501.1 putative serine carboxylase II-2 [Oryza sativa Japonica Group] &gt;BAF04847.1 Os01g03…	10
LOC4326490	LOC_Os01g24090	Os01g0343500	13.3496	6.19612	9.37861	5.01375	7.92755	5.5163	13.7905	6.86242	6.15626	4.82149	2.52817	3.84642	4.01141	2.74746	2.39915	NA	GO:0008150;GO:0005575;GO:0005488;GO:0003674	uncharacterized protein LOC4326490 isoform X2 [Oryza sativa Japonica Group] &gt;KAF2950008.1 hypothetical protein DAI22_01g160100 [Oryza sativa Japonica Group]	10
LOC4326482	LOC_Os01g25010	Os01g0352100	1.91933	1.08444	0.772982	0.284355	0.661885	0.496174	1.00084	0.839491	0.615507	0.167599	0.176557	0.296982	0.312379	0.500698	0.390501	NA	NA	protein SRG1 isoform X1 [Oryza sativa Japonica Group] &gt;KAB8081344.1 hypothetical protein EE612_002478 [Oryza sativa] &gt;EAZ11821.1 hypothetical protein OsJ_01699 [Oryza sativa Japonica Group] &gt;KAF2950064.1 hypothetical protein DAI22_01g163900 [Oryza sativa Japonica Group] &gt;BAD53300.1 putative ethylene-forming enzyme [Oryza sativa Japonica Group] &gt;BAF04901.1 Os01g0352100 [Oryza sativa…	10
LOC4326282	LOC_Os01g25360	Os01g0355800	0.043074	0	0.17912	0	0	0	0.114863	0	0	0	0	0	0	0	0	NA	NA	methylesterase 3 [Oryza sativa Japonica Group] &gt;KAF2950087.1 hypothetical protein DAI22_01g165700 [Oryza sativa Japonica Group]	10
LOC4326284	LOC_Os01g25386	Os01g0356400	71.1313	68.2246	73.9166	39.3026	73.1061	44.2712	61.2599	44.8395	51.5803	37.9024	29.7458	17.1105	26.6351	20.3044	18.4585	NA	GO:0051234;GO:0051179;GO:0006810;GO:0016021;GO:0031224;GO:0016020;GO:0044425;GO:0022804;GO:0030554;GO:0032559;GO:0016887;GO:0005524;GO:0016787;GO:0017111;GO:0001882;GO:0000166;GO:0015405;GO:0015399;GO:0001883;GO:0017076;GO:0032555;GO:0016462;GO:0032553;GO:0022857;GO:0005215	ABC transporter C family member 4 [Oryza sativa Japonica Group] &gt;KAF2950090.1 hypothetical protein DAI22_01g165900 [Oryza sativa Japonica Group] &gt;CAD59596.1 MRP-like ABC transporter [Oryza sativa Japonica Group] &gt;BAD52758.1 putative AtMRP4 [Oryza sativa Japonica Group] &gt;BAH01190.1 unnamed protein product [Oryza sativa Japonica Group] &gt;BAS72067.1 Os01g0356400 [Oryza sativa Japonica …	10
LOC4326014	LOC_Os01g25484	Os01g0357100	244.199	272.081	239.736	178.558	180.401	110.139	225.464	158.578	177.217	60.6483	94.8984	76.6765	112.216	123.513	85.8176	K00366	GO:0006118;GO:0005488;GO:0003824;GO:0020037;GO:0051536;GO:0005506;GO:0051540;GO:0016491;GO:0046906;GO:0046914	NA	10
LOC4326015	LOC_Os01g25500	Os01g0357200	33.6695	58.0947	48.8919	20.497	53.2645	16.9502	56.5616	31.3939	36.1841	13.6198	12.2762	15.8413	15.0985	2.0682	4.90784	NA	GO:0005498	LOW QUALITY PROTEIN: non-specific lipid-transfer protein [Oryza sativa Japonica Group]	10
LOC4326020	LOC_Os01g25560	Os01g0358100	69.8793	121.611	82.3142	54.3389	104.508	84.6452	91.506	83.8229	86.7392	47.278	55.7208	76.8028	86.2997	67.5852	46.2671	NA	NA	NA	10
LOC4326030	LOC_Os01g25990	Os01g0361500	22.724	12.094	11.8124	16.1693	15.082	9.88596	19.8432	11.4932	10.6768	12.2282	8.21765	6.14817	5.03385	11.4548	7.59843	NA	NA	acyltransferase-like protein At1g54570, chloroplastic isoform X2 [Oryza sativa Japonica Group]	10
LOC4325816	LOC_Os01g26120	Os01g0363300	26.109	33.5626	32.8217	28.9485	29.2684	20.4038	28.0594	20.9025	28.4552	21.5521	16.4188	21.1832	23.1104	16.7162	12.3494	NA	NA	NA	10
LOC4325712	LOC_Os01g27390	Os01g0371500	0.517642	0.325291	0.362134	0.208589	0.118551	0.173535	0.435604	0.122581	0.315597	0	0	0	0	0.152304	0.066434	K00799	NA	probable glutathione S-transferase GSTF1 [Oryza sativa Japonica Group] &gt;EAY74082.1 hypothetical protein OsI_01970 [Oryza sativa Indica Group] &gt;KAB8081465.1 hypothetical protein EE612_002681 [Oryza sativa] &gt;EAZ11929.1 hypothetical protein OsJ_01801 [Oryza sativa Japonica Group] &gt;KAF2950191.1 hypothetical protein DAI22_01g170300 [Oryza sativa Japonica Group] &gt;BAB39941.1 putative glut…	10
LOC4325417	NA	NA	72.4578	69.7372	45.6665	53.4288	63.0027	42.9552	58.9361	57.235	48.1001	42.3435	27.3315	46.1178	54.2162	30.5631	34.6036	NA	NA	NA	10
LOC4325236	LOC_Os01g29740	Os01g0392100	14.7613	11.2266	16.2411	9.76911	14.2641	9.07638	14.1869	10.7189	9.29961	11.0631	10.19	10.6433	7.20928	8.97957	7.05046	NA	NA	uncharacterized protein LOC4325236 [Oryza sativa Japonica Group] &gt;KAF2950304.1 hypothetical protein DAI22_01g187100 [Oryza sativa Japonica Group] &gt;BAD68966.1 unknown protein [Oryza sativa Japonica Group] &gt;BAF05029.1 Os01g0392100 [Oryza sativa Japonica Group] &gt;BAG98138.1 unnamed protein product [Oryza sativa Japonica Group] &gt;BAS72286.1 Os01g0392100 [Oryza sativa Japonica Group]	10
LOC4324479	LOC_Os01g31690	Os01g0501800	3409.06	2586.3	3271.09	2333.55	2354.87	1443.46	3021.35	2530.85	2291.61	1658.02	1223.6	1615.88	1654.76	1497.72	1277.65	K02716	GO:0065007;GO:0006091;GO:0015979;GO:0042549;GO:0050789;GO:0031323;GO:0050794;GO:0043467;GO:0019222;GO:0010109;GO:0019898;GO:0005622;GO:0043229;GO:0044446;GO:0044424;GO:0032991;GO:0016020;GO:0044425;GO:0043226;GO:0044422;GO:0009654;GO:0034357;GO:0009521;GO:0009523;GO:0043234;GO:0009579;GO:0044436;GO:0005509;GO:0043169;GO:0043167;GO:0046872	NA	10
LOC4324018	LOC_Os01g32460	Os01g0508500	41.486	38.6654	44.7609	25.8101	59.6885	13.3207	44.7788	23.8146	33.3239	11.4833	14.2095	7.52986	10.1091	4.91334	4.62992	NA	NA	NRR repressor homolog 2 [Oryza sativa Japonica Group] &gt;Q5QM06.1 RecName: Full=NRR repressor homolog 2 [Oryza sativa Japonica Group] &gt;EEC70733.1 hypothetical protein OsI_02137 [Oryza sativa Indica Group] &gt;EEE54666.1 hypothetical protein OsJ_01957 [Oryza sativa Japonica Group] &gt;KAF2950393.1 hypothetical protein DAI22_01g183200 [Oryza sativa Japonica Group] &gt;BAD73539.1 unknown protein…	10
LOC4323942	LOC_Os01g34450	Os01g0528300	0	0.133379	0.061759	0.066706	0	0	0	0.063091	0.063132	0	0	0	0	0.058263	0	NA	GO:0009309;GO:0009308;GO:0009073;GO:0009072;GO:0019438;GO:0009058;GO:0046394;GO:0019752;GO:0044106;GO:0008652;GO:0006520;GO:0006725;GO:0044249;GO:0042180;GO:0044271;GO:0034641;GO:0046417;GO:0043648;GO:0009094;GO:0006558;GO:0006807;GO:0016053;GO:0006082;GO:0043436;GO:0044283;GO:0044281;GO:0006519;GO:0016835;GO:0016836;GO:0016829;GO:0004664	uncharacterized protein LOC4323942 [Oryza sativa Japonica Group] &gt;EEE54722.1 hypothetical protein OsJ_02060 [Oryza sativa Japonica Group] &gt;KAF2950515.1 hypothetical protein DAI22_01g193300 [Oryza sativa Japonica Group] &gt;BAD73510.1 prephenate dehydratase-like protein [Oryza sativa Japonica Group] &gt;BAD73740.1 prephenate dehydratase-like protein [Oryza sativa Japonica Group] &gt;BAF05147…	10
LOC9268765	LOC_Os01g35030	Os01g0534700	21.2228	20.009	22.6913	15.6923	17.0724	8.25973	19.8695	11.1727	14.2815	12.1773	9.66013	6.14294	6.52499	5.93184	6.55793	K01992	GO:0008150;GO:0051234;GO:0051179;GO:0006810;GO:0005623;GO:0005575;GO:0044464;GO:0016021;GO:0031224;GO:0016020;GO:0044425;GO:0022804;GO:0032559;GO:0016887;GO:0005524;GO:0005488;GO:0003824;GO:0016787;GO:0003674;GO:0017111;GO:0015405;GO:0015399;GO:0016462;GO:0022857;GO:0005215	ABC transporter B family member 11 isoform X3 [Oryza sativa Japonica Group]	10
LOC4324560	LOC_Os01g37460	Os01g0555100	6.1013	0.146498	0.9823	0.252797	0.95538	0.743436	1.36827	1.81905	2.52936	0	0	0.252963	0.193284	0.505952	0.181152	NA	GO:0008270	zinc finger Ran-binding domain-containing protein 2 [Oryza sativa Japonica Group] &gt;KAB8081851.1 hypothetical protein EE612_003428 [Oryza sativa] &gt;KAF2950705.1 hypothetical protein DAI22_01g207200 [Oryza sativa Japonica Group] &gt;BAB90622.1 putative zinc finger transcription factor ZFP30 [Oryza sativa Japonica Group] &gt;BAF05232.1 Os01g0555100 [Oryza sativa Japonica Group] &gt;BAG99189.1 u…	10
LOC4327934	LOC_Os01g38610	Os01g0566800	19.9984	8.88659	14.5202	9.29812	12.9987	6.7273	14.3672	8.5307	8.02044	5.61991	2.12831	3.60765	2.48857	1.00073	1.2094	NA	GO:0065007;GO:0009058;GO:0044249;GO:0034645;GO:0044260;GO:0010467;GO:0009059;GO:0006807;GO:0006139;GO:0050789;GO:0009889;GO:0031326;GO:0031323;GO:0050794;GO:0010468;GO:0010556;GO:0060255;GO:0019222;GO:0051171;GO:0019219;GO:0080090;GO:0005622;GO:0043231;GO:0043229;GO:0044424;GO:0043227;GO:0005634;GO:0043226;GO:0030528	transcription factor LATE FLOWERING-like [Oryza sativa Japonica Group] &gt;XP_015629741.1 transcription factor LATE FLOWERING-like [Oryza sativa Japonica Group] &gt;KAF2950805.1 hypothetical protein DAI22_01g212500 [Oryza sativa Japonica Group] &gt;KAF2950806.1 hypothetical protein DAI22_01g212500 [Oryza sativa Japonica Group] &gt;BAS72758.1 Os01g0566800 [Oryza sativa Japonica Group]	10
LOC4327654	LOC_Os01g40310	Os01g0585300	175.257	168.346	212.965	68.699	98.7676	66.4556	130.062	117.565	109.202	54.9169	35.4039	47.8462	70.4126	59.6768	45.3294	NA	NA	NA	10
LOC4326375	LOC_Os01g40860	Os01g0591000	41.2075	34.5468	38.3141	32.7807	36.0776	32.9825	33.8374	37.3616	38.6779	31.4008	29.6145	21.7735	24.9484	30.4984	20.2774	K00128	GO:0016491	aldehyde dehydrogenase family 2 member C4 [Oryza sativa Japonica Group] &gt;KAB8082072.1 hypothetical protein EE612_003817 [Oryza sativa] &gt;KAF2950971.1 hypothetical protein DAI22_01g227200 [Oryza sativa Japonica Group] &gt;BAA96794.1 cytosolic aldehyde dehydrogenase [Oryza sativa Japonica Group] &gt;BAB55806.1 putative aldehyde dehydrogenase (NAD+) [Oryza sativa Japonica Group] &gt;BAF05367.1 …	10
LOC4324601	LOC_Os01g41730	Os01g0601200	30.5111	38.3276	39.9838	27.7612	31.4593	14.875	30.3131	23.7247	25.8522	16.6756	13.092	15.7105	21.8437	16.6725	13.3002	NA	GO:0044267;GO:0006464;GO:0043412;GO:0006796;GO:0006793;GO:0016310;GO:0043687;GO:0006468;GO:0030554;GO:0032559;GO:0005524;GO:0016301;GO:0001882;GO:0000166;GO:0004672;GO:0004674;GO:0004713;GO:0001883;GO:0017076;GO:0032555;GO:0032553;GO:0016740	probable receptor-like protein kinase At2g42960 isoform X1 [Oryza sativa Japonica Group]	10
LOC4324606	LOC_Os01g41870	Os01g0602800	86.1834	100.778	85.5558	78.8386	91.6525	87.2137	70.5453	82.218	105.879	84.7741	80.5077	70.0598	93.7501	79.6327	71.8437	NA	GO:0044237;GO:0009987;GO:0006464;GO:0043170;GO:0043412;GO:0008152;GO:0006796;GO:0006793;GO:0016310;GO:0043687;GO:0044238;GO:0006468;GO:0003824;GO:0016301;GO:0004672;GO:0004674;GO:0004713	inactive protein kinase SELMODRAFT_444075 [Oryza sativa Japonica Group] &gt;XP_015648752.1 inactive protein kinase SELMODRAFT_444075 [Oryza sativa Japonica Group] &gt;XP_025882740.1 inactive protein kinase SELMODRAFT_444075 [Oryza sativa Japonica Group] &gt;KAB8082138.1 hypothetical protein EE612_003920 [Oryza sativa] &gt;KAF2951053.1 hypothetical protein DAI22_01g233800 [Oryza sativa Japonica Gr…	10
LOC4324213	LOC_Os01g42090	Os01g0605700	9.91653	10.2392	9.14913	5.61234	8.15606	3.42995	12.2695	4.79599	6.71868	5.45693	3.19366	2.88353	3.73945	2.91512	1.86019	K15382	NA	bidirectional sugar transporter SWEET6b isoform X2 [Oryza sativa Japonica Group] &gt;Q8W0K2.1 RecName: Full=Bidirectional sugar transporter SWEET6b; Short=OsSWEET6b [Oryza sativa Japonica Group] &gt;KAB8082162.1 hypothetical protein EE612_003950 [Oryza sativa] &gt;EAZ12625.1 hypothetical protein OsJ_02536 [Oryza sativa Japonica Group] &gt;KAF2951079.1 hypothetical protein DAI22_01g236200 [Oryza s…	10
LOC4324599	LOC_Os01g41710	Os01g0600900	14120.9	12486.3	14888.7	8374.97	9986.34	6390.95	12615.9	11034	11456.7	6727.37	5429.92	7301.85	8162.17	7710.63	6195.77	K08912	GO:0006091;GO:0015979;GO:0016020	NA	10
LOC4325322	LOC_Os01g42730	Os01g0612900	27.4696	14.5991	20.5668	12.6509	16.7468	9.69888	19.0997	13.1552	14.1958	9.20773	8.33627	7.41065	9.75222	10.0621	7.92239	NA	GO:0006629;GO:0008152;GO:0044238;GO:0003824;GO:0016787	GDSL esterase/lipase At1g28570 isoform X1 [Oryza sativa Japonica Group] &gt;KAB8082220.1 hypothetical protein EE612_004036 [Oryza sativa] &gt;EAZ12674.1 hypothetical protein OsJ_02589 [Oryza sativa Japonica Group] &gt;KAF2951159.1 hypothetical protein DAI22_01g241200 [Oryza sativa Japonica Group] &gt;BAH01546.1 unnamed protein product [Oryza sativa Japonica Group] &gt;BAS73136.1 Os01g0612900 [Ory…	10
LOC4326617	LOC_Os01g43150	Os01g0618800	99.1745	67.8656	91.9817	87.9	72.3761	54.0681	88.7531	71.7171	69.2895	64.996	61.3234	46.358	50.0011	58.2029	52.4032	K08955	GO:0009056;GO:0009057;GO:0030163;GO:0019538;GO:0006508;GO:0016020;GO:0030554;GO:0032559;GO:0005524;GO:0004175;GO:0016787;GO:0004222;GO:0008237;GO:0017111;GO:0001882;GO:0000166;GO:0008233;GO:0001883;GO:0017076;GO:0032555;GO:0016462;GO:0032553	NA	10
LOC9272564	LOC_Os01g43760	Os01g0627933	1.23311	0.941603	0.685151	0.661199	1.20275	0.433171	0.734813	0.765594	1.1473	0.903759	0.233707	0.24928	0.180133	0.663554	0.456861	NA	GO:0006118;GO:0005488;GO:0043169;GO:0020037;GO:0043167;GO:0005506;GO:0046872;GO:0004497;GO:0016491;GO:0046906;GO:0046914	cytochrome P450 CYP72A219 isoform X1 [Oryza sativa Japonica Group]	10
LOC4326663	LOC_Os01g43844	Os01g0628700	7.64965	3.02602	7.2022	3.45346	5.984	4.51223	7.05135	3.53479	4.04617	2.76559	3.17667	3.98873	2.63992	5.15705	3.4598	NA	GO:0006118;GO:0043169;GO:0020037;GO:0043167;GO:0005506;GO:0046872;GO:0004497;GO:0016491;GO:0046906;GO:0046914	cytochrome P450 72A11 [Oryza sativa Japonica Group] &gt;XP_052140604.1 cytochrome P450 CYP72A616-like [Oryza glaberrima] &gt;KAB8082568.1 hypothetical protein EE612_004492 [Oryza sativa] &gt;KAF2951277.1 hypothetical protein DAI22_01g250400 [Oryza sativa Japonica Group] &gt;BAH01411.1 unnamed protein product [Oryza sativa Japonica Group] &gt;BAS73272.1 Os01g0628700 [Oryza sativa Japonica Group]	10
LOC4326671	LOC_Os01g44050	Os01g0631200	32.6431	32.5057	33.3522	26.1835	22.6964	22.2189	34.6716	19.0006	26.4719	18.6347	21.2013	19.3724	19.5692	18.7674	18.1924	K02303	GO:0009058;GO:0044249;GO:0044237;GO:0044271;GO:0034641;GO:0009987;GO:0051188;GO:0051186;GO:0018130;GO:0046483;GO:0008152;GO:0006807;GO:0006779;GO:0006778;GO:0033014;GO:0033013;GO:0003824;GO:0008168;GO:0016740	uncharacterized protein LOC4326671 [Oryza sativa Japonica Group] &gt;KAF2951300.1 hypothetical protein DAI22_01g251800 [Oryza sativa Japonica Group]	10
LOC4326588	LOC_Os01g44130	Os01g0631900	8.56638	7.14094	10.5394	7.28606	5.87252	4.28248	11.0125	4.56276	3.9276	4.58896	2.19629	3.1742	4.96696	2.38584	2.01017	K08245	GO:0006629;GO:0006508;GO:0004190;GO:0070001;GO:0004175;GO:0004194;GO:0008233	aspartic proteinase oryzasin-1-like isoform X1 [Oryza sativa Japonica Group] &gt;XP_025883075.1 aspartic proteinase oryzasin-1-like isoform X1 [Oryza sativa Japonica Group] &gt;KAB8082592.1 hypothetical protein EE612_004522 [Oryza sativa] &gt;KAF2951306.1 hypothetical protein DAI22_01g252400 [Oryza sativa Japonica Group] &gt;BAS73303.1 Os01g0631900 [Oryza sativa Japonica Group]	10
LOC9268901	LOC_Os01g44430	Os01g0635550	8.68713	3.68789	5.67136	2.06395	3.5925	1.33387	4.35206	4.68177	3.07763	0.904327	0.412307	0.514711	1.3674	1.52058	0.451771	NA	NA	zinc-finger homeodomain protein 5 [Oryza sativa Japonica Group] &gt;XP_015622497.1 zinc-finger homeodomain protein 5 [Oryza sativa Japonica Group] &gt;Q5VM82.1 RecName: Full=Zinc-finger homeodomain protein 5; Short=OsZHD5 [Oryza sativa Japonica Group] &gt;KAB8082612.1 hypothetical protein EE612_004556 [Oryza sativa] &gt;KAF2951337.1 hypothetical protein DAI22_01g254700 [Oryza sativa Japonica Grou…	10
LOC107281014	LOC_Os01g44430	Os01g0635600	0.000143	0	0	0	0	0	0	0	0.000121	0	0	0	0	0	0	NA	NA	NA	10
LOC4326587	LOC_Os01g45360	Os01g0640700	31.0517	18.341	24.36	15.5715	24.2238	15.1146	18.4113	16.1917	18.2448	14.9982	9.63827	9.91227	11.1463	6.97518	4.97547	NA	NA	CASP-like protein 4U1 [Oryza sativa Japonica Group] &gt;KAB8082637.1 hypothetical protein EE612_004598 [Oryza sativa] &gt;KAF2951372.1 hypothetical protein DAI22_01g257000 [Oryza sativa Japonica Group] &gt;BAS73365.1 Os01g0640700 [Oryza sativa Japonica Group]	10
LOC9272417	None	Os01g0651400	7.43082	8.05813	10.0039	5.46759	7.16567	2.64197	7.28427	6.90357	8.65816	3.56888	2.30943	1.6755	4.5021	2.71792	1.77604	NA	NA	GDSL esterase/lipase At1g28600 [Oryza sativa Japonica Group] &gt;KAF2951446.1 hypothetical protein DAI22_01g262800 [Oryza sativa Japonica Group]	10
LOC107278186	NA	NA	7.71429	0.901219	5.88544	0.50136	1.17938	0.211728	2.81911	1.3094	4.5628	0.298772	0.68114	1.0446	0.34838	0.189023	0.083748	NA	NA	NA	10
LOC4327859	LOC_Os01g47350	Os01g0662700	101.035	76.9968	80.2376	97.9582	74.5368	61.1778	101.616	80.9229	66.7673	66.6209	50.6251	79.5851	69.0713	62.7931	54.9102	K01661	GO:0009058;GO:0044249;GO:0042180;GO:0044237;GO:0009108;GO:0006732;GO:0051188;GO:0051186;GO:0042362;GO:0006775;GO:0009234;GO:0009233;GO:0045426;GO:0042375;GO:0044283;GO:0044281;GO:0009110;GO:0042371;GO:0042373;GO:0006766;GO:0008935;GO:0016830;GO:0016829;GO:0016833	1,4-dihydroxy-2-naphthoyl-CoA synthase, peroxisomal [Oryza sativa Japonica Group] &gt;EAZ12987.1 hypothetical protein OsJ_02907 [Oryza sativa Japonica Group] &gt;KAF2951532.1 hypothetical protein DAI22_01g269600 [Oryza sativa Japonica Group] &gt;BAB91741.1 putative naphthoate synthase menB [Oryza sativa Japonica Group] &gt;BAF05698.1 Os01g0662700 [Oryza sativa Japonica Group] &gt;BAS73548.1 Os01g…	10
LOC4327866	LOC_Os01g47450	Os01g0664000	32.921	27.4564	28.1791	26.9373	25.3895	22.9376	31.0336	29.0045	25.4862	23.1266	25.0325	19.9631	21.5627	18.4713	21.2496	K03797	GO:0019538;GO:0006508;GO:0008233;GO:0005515;GO:0008236;GO:0017171	carboxyl-terminal-processing peptidase 1, chloroplastic [Oryza sativa Japonica Group] &gt;KAF2951542.1 hypothetical protein DAI22_01g270500 [Oryza sativa Japonica Group] &gt;BAS73558.1 Os01g0664000 [Oryza sativa Japonica Group]	10
LOC4326850	LOC_Os01g47470	Os01g0664200	23.1484	20.7931	16.7825	17.2334	20.218	17.4055	20.0749	17.9982	15.8852	13.9516	11.9226	14.9287	17.6487	14.7204	14.6757	NA	GO:0044267;GO:0006464;GO:0043412;GO:0006796;GO:0006793;GO:0016310;GO:0043687;GO:0006468;GO:0030554;GO:0032559;GO:0005524;GO:0016301;GO:0001882;GO:0000166;GO:0004672;GO:0004674;GO:0004713;GO:0001883;GO:0017076;GO:0032555;GO:0032553;GO:0016740	probable receptor-like protein kinase At2g42960 [Oryza sativa Japonica Group] &gt;EAY75276.1 hypothetical protein OsI_03163 [Oryza sativa Indica Group] &gt;KAB8082812.1 hypothetical protein EE612_004828 [Oryza sativa] &gt;EAZ12997.1 hypothetical protein OsJ_02917 [Oryza sativa Japonica Group] &gt;KAB8082813.1 hypothetical protein EE612_004828 [Oryza sativa] &gt;KAF2951544.1 hypothetical protein D…	10
LOC4326332	LOC_Os01g47900	Os01g0669100	0.2498	0.051463	0.296715	0.09529	0.129504	0.121685	0.192184	0.086877	0.160189	0.043015	0.072445	0.023639	0.110943	0.06691	0.035194	NA	GO:0044267;GO:0006464;GO:0007154;GO:0008037;GO:0043412;GO:0051704;GO:0032501;GO:0006796;GO:0006793;GO:0016310;GO:0009875;GO:0009856;GO:0043687;GO:0006468;GO:0048544;GO:0000003;GO:0022414;GO:0023052;GO:0030554;GO:0032559;GO:0005524;GO:0030246;GO:0016301;GO:0001882;GO:0004672;GO:0004674;GO:0004713;GO:0001883;GO:0032555;GO:0032553;GO:0016740;GO:0005529	putative receptor protein kinase ZmPK1 [Oryza sativa Japonica Group] &gt;KAB8082856.1 hypothetical protein EE612_004893 [Oryza sativa] &gt;EAZ13035.1 hypothetical protein OsJ_02955 [Oryza sativa Japonica Group] &gt;KAF2951590.1 hypothetical protein DAI22_01g273900 [Oryza sativa Japonica Group] &gt;BAB84503.1 S-receptor kinase PK3 precursor-like [Oryza sativa Japonica Group] &gt;BAB86265.1 S-recep…	10
LOC4325904	LOC_Os01g48270	Os01g0673500	49.3457	43.3755	44.189	35.6113	43.893	39.5959	49.1522	42.339	39.5594	32.1808	35.677	34.1892	35.6442	35.2329	33.6433	K07767	GO:0030554;GO:0032559;GO:0005524;GO:0016787;GO:0017111;GO:0001882;GO:0000166;GO:0001883;GO:0017076;GO:0032555;GO:0016462;GO:0032553	katanin p60 ATPase-containing subunit A-like 2 [Oryza sativa Japonica Group] &gt;EEC71253.1 hypothetical protein OsI_03229 [Oryza sativa Indica Group] &gt;KAB8082876.1 hypothetical protein EE612_004928 [Oryza sativa] &gt;EEE55161.1 hypothetical protein OsJ_02974 [Oryza sativa Japonica Group] &gt;KAF2951613.1 hypothetical protein DAI22_01g275700 [Oryza sativa Japonica Group] &gt;BAD73312.1 vacuola…	10
LOC4325275	LOC_Os01g48710	Os01g0678800	5.85232	8.68239	8.1156	3.47227	7.14524	4.43464	6.50601	2.91479	7.41839	3.56515	2.35276	2.15869	4.01331	1.80316	1.45577	NA	GO:0006812;GO:0051234;GO:0006811;GO:0051179;GO:0030001;GO:0006810;GO:0043169;GO:0043167;GO:0046872	heavy metal-associated isoprenylated plant protein 4 [Oryza sativa Japonica Group] &gt;KAB8082921.1 hypothetical protein EE612_004982 [Oryza sativa] &gt;EAZ13086.1 hypothetical protein OsJ_03007 [Oryza sativa Japonica Group] &gt;BAB90031.1 unknown protein [Oryza sativa Japonica Group] &gt;BAF05775.1 Os01g0678800 [Oryza sativa Japonica Group] &gt;BAG88464.1 unnamed protein product [Oryza sativa Ja…	10
LOC4324393	LOC_Os01g48910	Os01g0681200	66.5669	111.782	93.673	56.1131	88.3112	70.2256	85.6689	70.7966	91.5069	60.2519	73.6515	68.0657	71.289	54.5073	55.2183	K01897	NA	long chain acyl-CoA synthetase 4 isoform X1 [Oryza sativa Japonica Group] &gt;KAB8082950.1 hypothetical protein EE612_005015 [Oryza sativa] &gt;EEE55183.1 hypothetical protein OsJ_03021 [Oryza sativa Japonica Group] &gt;KAF2951673.1 hypothetical protein DAI22_01g280300 [Oryza sativa Japonica Group] &gt;KAF2951675.1 hypothetical protein DAI22_01g280300 [Oryza sativa Japonica Group] &gt;KAF2951677.…	10
LOC4324401	LOC_Os01g48990	Os01g0682500	121.777	50.9778	97.876	60.2716	66.7993	34.363	95.4307	64.1491	53.386	37.6057	21.6168	19.3388	26.5687	18.8113	13.5175	K15918	NA	D-glycerate 3-kinase, chloroplastic [Oryza sativa Japonica Group] &gt;EEC71280.1 hypothetical protein OsI_03288 [Oryza sativa Indica Group] &gt;KAB8082960.1 hypothetical protein EE612_005027 [Oryza sativa] &gt;EEE55187.1 hypothetical protein OsJ_03028 [Oryza sativa Japonica Group] &gt;KAF2951686.1 hypothetical protein DAI22_01g280900 [Oryza sativa Japonica Group] &gt;BAD73764.1 phosphoribulokinas…	10
LOC4324144	LOC_Os01g49120	Os01g0684900	14.458	6.33308	8.48607	5.51157	7.53345	4.70125	11.9565	7.20982	4.66878	3.04321	3.3984	2.84299	2.92196	1.97515	2.28175	K03327	GO:0006855;GO:0015893;GO:0051234;GO:0051179;GO:0042221;GO:0042493;GO:0050896;GO:0055085;GO:0006810;GO:0016020;GO:0022804;GO:0015297;GO:0015238;GO:0015291;GO:0022857;GO:0005215	NA	10
LOC107281842	NA	NA	4.17148	2.32193	4.41394	2.36939	3.64089	1.93332	2.9162	1.36391	2.78815	1.20017	1.12665	0.561279	1.03969	1.20774	0.741819	NA	NA	LEAF RUST 10 DISEASE-RESISTANCE LOCUS RECEPTOR-LIKE PROTEIN KINASE-like 2.1 isoform X1 [Oryza sativa Japonica Group] &gt;KAF2951754.1 hypothetical protein DAI22_01g286100 [Oryza sativa Japonica Group]	10
LOC4325645	LOC_Os01g49740	Os01g0692300	24.5909	13.4306	22.6881	20.2311	18.4592	9.09519	21.2588	15.2414	12.4108	11.7415	6.25472	5.78501	5.9144	6.42291	4.84937	NA	NA	protein PLASTID MOVEMENT IMPAIRED 2 [Oryza sativa Japonica Group] &gt;EAZ13171.1 hypothetical protein OsJ_03090 [Oryza sativa Japonica Group] &gt;KAF2951766.1 hypothetical protein DAI22_01g287500 [Oryza sativa Japonica Group]	10
LOC4323881	LOC_Os01g49900	Os01g0693900	31.0834	21.5007	24.1722	18.9298	22.2057	21.5155	25.4171	23.3205	24.7017	19.4815	21.1422	17.5265	18.5871	15.0235	18.7161	K01056	GO:0009058;GO:0044249;GO:0034645;GO:0044260;GO:0044267;GO:0010467;GO:0009059;GO:0019538;GO:0006412;GO:0004045;GO:0004091;GO:0016787	peptidyl-tRNA hydrolase, mitochondrial [Oryza sativa Japonica Group] &gt;Q5N9Q7.1 RecName: Full=Peptidyl-tRNA hydrolase, mitochondrial; AltName: Full=M-PTH; Flags: Precursor [Oryza sativa Japonica Group] &gt;EEE55225.1 hypothetical protein OsJ_03102 [Oryza sativa Japonica Group] &gt;KAF2951775.1 hypothetical protein DAI22_01g288500 [Oryza sativa Japonica Group] &gt;BAD81799.1 Peptidyl-tRNA hydrol…	10
LOC4324250	LOC_Os01g50830	Os01g0704200	7.52345	5.87278	9.59624	7.72423	6.6379	5.72354	8.58946	5.13353	6.6124	5.3531	6.02083	4.95618	4.61048	3.95251	4.75556	NA	NA	uncharacterized protein LOC4324250 [Oryza sativa Japonica Group] &gt;EEE55263.1 hypothetical protein OsJ_03171 [Oryza sativa Japonica Group] &gt;KAF2951875.1 hypothetical protein DAI22_01g294700 [Oryza sativa Japonica Group] &gt;KAF2951876.1 hypothetical protein DAI22_01g294700 [Oryza sativa Japonica Group] &gt;KAF2951877.1 hypothetical protein DAI22_01g294700 [Oryza sativa Japonica Group] &gt;BA…	10
LOC9267225	LOC_Os01g51530	Os01g0712600	56.266	35.9556	46.1536	33.3559	36.9406	31.291	48.1344	39.012	31.1994	24.6011	21.4441	22.189	23.4905	19.1673	18.5846	NA	GO:0008168	uncharacterized protein LOC9267225 [Oryza sativa Japonica Group] &gt;KAF2951953.1 hypothetical protein DAI22_01g300500 [Oryza sativa Japonica Group] &gt;BAB89117.1 methyltransferase-like [Oryza sativa Japonica Group]	10
LOC4325947	LOC_Os01g51710	Os01g0715000	16.0455	12.8655	15.3256	13.1669	14.098	8.88008	16.2515	12.7192	12.5999	15.2806	9.89636	10.1509	9.03013	10.1054	7.66363	NA	GO:0044267;GO:0006457;GO:0031072;GO:0046872;GO:0003676;GO:0005515;GO:0046914;GO:0051082;GO:0008270	uncharacterized protein LOC4325947 isoform X2 [Oryza sativa Japonica Group]	10
LOC4325583	LOC_Os01g51860	Os01g0716400	13.5754	7.98613	10.557	7.73288	7.02829	4.44337	10.0017	7.8232	7.14057	5.75564	3.98393	4.57887	4.98068	5.57136	6.07186	NA	NA	NA	10
LOC4325587	LOC_Os01g51980	Os01g0717400	291.423	224.401	268.474	151.35	309.894	106.596	279.962	115.492	171.43	121.465	65.8226	82.6106	84.3512	21.9919	17.8889	K16903	GO:0016846;GO:0048037;GO:0016829;GO:0030170;GO:0070279;GO:0019842	alliin lyase [Oryza sativa Japonica Group] &gt;XP_052150982.1 alliin lyase-like [Oryza glaberrima] &gt;KAB8083229.1 hypothetical protein EE612_005356 [Oryza sativa] &gt;KAF2952008.1 hypothetical protein DAI22_01g303700 [Oryza sativa Japonica Group] &gt;BAB68042.1 cysteine-sulphoxide lyase-like [Oryza sativa Japonica Group] &gt;BAB89832.1 cysteine-sulphoxide lyase-like [Oryza sativa Japonica Group…	10
LOC4324700	LOC_Os01g52170	Os01g0719700	113.182	83.5224	119.142	84.4064	59.6329	57.1298	100.966	86.7379	92.1446	59.4113	52.6856	50.5743	52.0735	44.3942	40.7608	K03593	NA	fe-S cluster assembly factor HCF101, chloroplastic isoform X1 [Oryza sativa Japonica Group] &gt;KAF2952024.1 hypothetical protein DAI22_01g305200 [Oryza sativa Japonica Group]	10
LOC4324705	LOC_Os01g52240	Os01g0720500	5046.75	3661.03	4354.47	1660.06	2669.81	1804.36	4026.47	3936.26	3291.87	2409.88	1551.83	2090.78	2244.53	1845.02	1713.21	K08912	GO:0006091;GO:0015979;GO:0016020	chlorophyll a-b binding protein of LHCII type 1 [Oryza sativa Japonica Group] &gt;XP_052145401.1 chlorophyll a-b binding protein of LHCII type 1-like [Oryza glaberrima] &gt;EAY75641.1 hypothetical protein OsI_03546 [Oryza sativa Indica Group] &gt;EAZ13361.1 hypothetical protein OsJ_03282 [Oryza sativa Japonica Group] &gt;KAF2952032.1 hypothetical protein DAI22_01g305800 [Oryza sativa Japonica Gro…	10
LOC4324425	LOC_Os01g53020	Os01g0730500	38.0627	16.1169	22.1751	15.0218	15.468	7.25387	19.7032	13.0803	15.7991	6.03284	5.09217	3.66585	7.17134	9.53408	4.1446	K05337	GO:0044267;GO:0006118;GO:0006457;GO:0009055;GO:0031072;GO:0051536;GO:0005506;GO:0051540;GO:0005515;GO:0046914;GO:0051082	chaperone protein dnaJ C76, chloroplastic [Oryza sativa Japonica Group] &gt;XP_052142210.1 chaperone protein dnaJ C76, chloroplastic [Oryza glaberrima] &gt;EEC71426.1 hypothetical protein OsI_03618 [Oryza sativa Indica Group] &gt;KAB8083353.1 hypothetical protein EE612_005506 [Oryza sativa] &gt;EEE55336.1 hypothetical protein OsJ_03346 [Oryza sativa Japonica Group] &gt;KAF2952132.1 hypothetical p…	10
LOC4324427	LOC_Os01g53060	Os01g0730800	54.4684	43.1438	50.634	39.9334	41.6433	39.5348	49.7065	43.345	41.0879	32.7456	37.7745	34.9802	36.7717	29.5778	36.4428	K13348	GO:0005623;GO:0044464;GO:0016021;GO:0031224;GO:0016020;GO:0044425	NA	10
LOC4324625	LOC_Os01g54620	Os01g0750300	121.053	144.261	123.244	121.675	137.212	86.2845	146.102	105.895	100.706	90.7602	98.0646	77.5552	91.1806	92.9017	67.9008	K10999	GO:0016051;GO:0005975;GO:0044249;GO:0034637;GO:0044262;GO:0006073;GO:0034645;GO:0033692;GO:0044264;GO:0030244;GO:0030243;GO:0009250;GO:0044042;GO:0009059;GO:0000271;GO:0005976;GO:0016020;GO:0016760;GO:0016759;GO:0046527;GO:0016740;GO:0035251;GO:0008194	NA	10
LOC4327025	LOC_Os01g55670	Os01g0762300	47.1364	14.225	26.1559	18.8919	19.0112	11.9254	28.1375	24.5896	14.5776	13.0962	6.01269	9.96963	12.4989	6.32865	4.15386	NA	GO:0008150;GO:0005575;GO:0003674	uncharacterized protein LOC4327025 [Oryza sativa Japonica Group] &gt;EEE55419.1 hypothetical protein OsJ_03543 [Oryza sativa Japonica Group] &gt;KAF2952409.1 hypothetical protein DAI22_01g334500 [Oryza sativa Japonica Group] &gt;BAD87351.1 hypothetical protein [Oryza sativa Japonica Group] &gt;BAF06240.1 Os01g0762300 [Oryza sativa Japonica Group]	10
LOC4326889	LOC_Os01g55870	Os01g0764400	116.509	82.5288	101.987	59.3545	92.0086	49.7261	93.8942	59.0155	68.8229	50.9233	44.0093	48.306	63.6157	42.0278	33.0854	K01850	GO:0009309;GO:0009308;GO:0009073;GO:0009072;GO:0019438;GO:0009058;GO:0046394;GO:0019752;GO:0044106;GO:0008652;GO:0006520;GO:0006725;GO:0044249;GO:0042180;GO:0044237;GO:0044271;GO:0034641;GO:0009987;GO:0046417;GO:0043648;GO:0006807;GO:0016053;GO:0006082;GO:0043436;GO:0044238;GO:0044283;GO:0044281;GO:0006519;GO:0004106;GO:0016866;GO:0016853	chorismate mutase 3, chloroplastic [Oryza sativa Japonica Group] &gt;EAZ13644.1 hypothetical protein OsJ_03561 [Oryza sativa Japonica Group] &gt;KAF2952431.1 hypothetical protein DAI22_01g336400 [Oryza sativa Japonica Group] &gt;BAD87142.1 putative chorismate mutase precursor [Oryza sativa Japonica Group] &gt;BAF06255.1 Os01g0764400 [Oryza sativa Japonica Group] &gt;BAG91196.1 unnamed protein pro…	10
LOC4326893	LOC_Os01g55940	Os01g0764800	0.62758	0.273969	0.888589	0.359523	0.326689	0.405426	0.281536	0.740751	0.413363	0.103635	0.19277	0	0.089296	0.094883	0.112484	K14487	NA	NA	10
LOC4326894	LOC_Os01g55950	Os01g0764900	23.6271	9.71319	18.2326	16.0235	16.0782	8.26554	18.4227	10.1964	11.5434	10.6507	8.00507	8.91701	5.76551	5.84419	5.36427	K01455	GO:0016787	NA	10
LOC4324612	LOC_Os01g56450	Os01g0771000	2.53056	1.91714	2.05721	0.814821	1.22986	1.34007	1.66613	2.65669	1.63639	0.721578	1.23656	0.876579	1.23308	1.61072	2.18041	NA	NA	protein LURP-one-related 5 [Oryza sativa Japonica Group] &gt;EAY75979.1 hypothetical protein OsI_03902 [Oryza sativa Indica Group] &gt;KAB8083702.1 hypothetical protein EE612_005996 [Oryza sativa] &gt;KAF2952496.1 hypothetical protein DAI22_01g340900 [Oryza sativa Japonica Group] &gt;BAB56075.1 unknown protein [Oryza sativa Japonica Group] &gt;BAF06295.1 Os01g0771000 [Oryza sativa Japonica Group]	10
LOC4327153	LOC_Os01g56764	Os01g0774500	0.088766	0.138501	0.057202	0.096353	0.080729	0.066633	0.117058	0.090832	0.058433	0.076323	0	0.046069	0.080145	0.054828	0.156644	NA	NA	uncharacterized protein LOC4327153 [Oryza sativa Japonica Group] &gt;EAZ13721.1 hypothetical protein OsJ_03644 [Oryza sativa Japonica Group] &gt;KAF2952557.1 hypothetical protein DAI22_01g344100 [Oryza sativa Japonica Group] &gt;BAD52951.1 putative histone H1flk [Oryza sativa Japonica Group] &gt;BAF06319.1 Os01g0774500 [Oryza sativa Japonica Group] &gt;BAG91333.1 unnamed protein product [Oryza sa…	10
LOC4327150	LOC_Os01g56680	Os01g0773700	3228.87	2479.91	3290	1993.75	2032.98	1351.23	2861.9	2400.19	2172.15	1488.99	1084.42	1459.84	1669.98	1390.96	1177.79	K02721	GO:0009507;GO:0005737;GO:0044444;GO:0043231;GO:0032991;GO:0016020;GO:0043227;GO:0044425;GO:0034357;GO:0009521;GO:0009523;GO:0009536;GO:0043234;GO:0009579	NA	10
LOC9270584	LOC_Os01g57050	Os01g0778500	4.88135	9.20875	7.81902	4.92694	6.58901	2.67	6.88513	4.3329	5.77653	3.52605	3.12062	3.83581	6.11317	2.58869	2.67565	NA	NA	uncharacterized protein LOC9270584 [Oryza sativa Japonica Group] &gt;XP_052151031.1 uncharacterized protein LOC127769483 [Oryza glaberrima] &gt;KAB8083765.1 hypothetical protein EE612_006079 [Oryza sativa] &gt;KAF2952597.1 hypothetical protein DAI22_01g347000 [Oryza sativa Japonica Group] &gt;BAS74624.1 Os01g0778500 [Oryza sativa Japonica Group]	10
LOC4327848	LOC_Os01g57360	Os01g0782500	52.7177	52.5942	54.3606	48.8358	51.1756	44.0559	53.4587	49.9389	52.4759	43.8727	44.9345	44.4263	46.2978	44.6831	40.601	K13513	GO:0016740	probable 1-acyl-sn-glycerol-3-phosphate acyltransferase 5 [Oryza sativa Japonica Group] &gt;KAB8083789.1 hypothetical protein EE612_006109 [Oryza sativa] &gt;EEE55498.1 hypothetical protein OsJ_03688 [Oryza sativa Japonica Group] &gt;KAF2952633.1 hypothetical protein DAI22_01g349200 [Oryza sativa Japonica Group] &gt;BAF06362.1 Os01g0782500 [Oryza sativa Japonica Group] &gt;BAG96124.1 unnamed prot…	10
LOC4327040	LOC_Os01g57580	Os01g0784900	2.2201	3.10989	2.88554	2.4222	2.19842	1.53236	2.13671	1.77707	2.58533	1.74401	2.03962	1.99095	1.60886	1.15311	1.29475	NA	GO:0065007;GO:0009058;GO:0044249;GO:0034645;GO:0010467;GO:0009059;GO:0006807;GO:0006139;GO:0050789;GO:0009889;GO:0031326;GO:0031323;GO:0050794;GO:0010468;GO:0010556;GO:0060255;GO:0019222;GO:0051171;GO:0019219;GO:0080090;GO:0043231;GO:0043229;GO:0044424;GO:0043227;GO:0005634;GO:0043226;GO:0030528	transcription factor bHLH123 [Oryza sativa Japonica Group] &gt;KAF2952664.1 hypothetical protein DAI22_01g351600 [Oryza sativa Japonica Group] &gt;BAD53363.1 bHLH transcription factor-like protein [Oryza sativa Japonica Group] &gt;BAF06379.2 Os01g0784900 [Oryza sativa Japonica Group]	10
LOC4327050	LOC_Os01g57710	Os01g0786800	7.24415	3.23707	5.29928	4.84522	3.58768	2.49672	5.36091	3.94262	3.35798	2.58321	1.04414	1.68693	3.11428	2.05184	1.7053	K07090	NA	sulfite exporter TauE/SafE family protein 5 isoform X1 [Oryza sativa Japonica Group] &gt;BAD53257.1 membrane protein-like [Oryza sativa Japonica Group]	10
LOC4324134	LOC_Os01g58150	Os01g0794100	27.3449	31.2331	26.4172	18.1029	31.7228	16.7544	36.9192	19.6996	23.271	15.2374	13.0867	13.0308	13.5827	7.36753	5.80534	NA	NA	NA	10
LOC4325633	LOC_Os01g58390	Os01g0796500	34.2211	28.089	36.7588	23.9599	27.9349	18.4224	29.9899	26.9634	25.0828	20.3088	22.4408	24.8591	25.247	18.8733	18.6938	K01094	NA	NA	10
LOC4327549	LOC_Os01g59140	Os01g0805800	29.0425	26.4612	27.4571	26.3691	24.3626	30.4286	28.544	27.3605	24.7979	23.1488	23.1696	27.1682	30.2382	26.9415	21.7428	K03013	GO:0043231;GO:0043227;GO:0005634;GO:0003899;GO:0003677;GO:0003676;GO:0016779;GO:0034062	DNA-directed RNA polymerases II and IV subunit 5A [Oryza sativa Japonica Group] &gt;XP_052141134.1 DNA-directed RNA polymerases II and IV subunit 5A-like [Oryza glaberrima] &gt;EEC71665.1 hypothetical protein OsI_04128 [Oryza sativa Indica Group] &gt;KAB8083945.1 hypothetical protein EE612_006354 [Oryza sativa] &gt;KAB8083946.1 hypothetical protein EE612_006354 [Oryza sativa] &gt;KAF2952871.1 hyp…	10
LOC4327351	LOC_Os01g59530	Os01g0810300	185.501	87.0649	177.12	107.621	129.035	66.9181	130.477	103.577	85.4394	48.4966	39.3577	48.2486	48.7127	44.6507	21.8656	K13448	GO:0005509	NA	10
LOC9267759	LOC_Os01g59819	Os01g0813700	96.606	94.6853	90.1977	80.9432	97.2816	53.265	106.599	55.2697	81.561	58.8511	29.4696	37.4411	39.8873	18.59	15.1775	K01188	GO:0005975	beta-glucosidase 2 [Oryza sativa Japonica Group]	10
LOC4327489	LOC_Os01g60110	Os01g0817000	13.7462	9.33943	8.99482	10.2002	10.3463	5.19588	9.97301	5.98017	9.78462	6.3158	6.56722	4.48612	7.16602	4.63371	5.09739	K20858	NA	calcium uniporter protein 6, mitochondrial [Oryza sativa Japonica Group] &gt;XP_052143200.1 calcium uniporter protein 6, mitochondrial-like [Oryza glaberrima] &gt;EAY76273.1 hypothetical protein OsI_04208 [Oryza sativa Indica Group] &gt;KAB8084028.1 hypothetical protein EE612_006473 [Oryza sativa] &gt;KAF2952986.1 hypothetical protein DAI22_01g377300 [Oryza sativa Japonica Group] &gt;BAD73335.1 u…	10
LOC4327490	LOC_Os01g60120	Os01g0817100	48.1101	55.3677	57.9493	31.108	37.2085	16.5316	48.385	23.9224	46.8216	17.0306	16.6717	19.841	22.1124	9.71191	7.68819	NA	GO:0005623;GO:0044464;GO:0016021;GO:0031224;GO:0016020;GO:0044425	transmembrane protein 56-B isoform X1 [Oryza sativa Japonica Group] &gt;XP_015624095.1 transmembrane protein 56-B isoform X1 [Oryza sativa Japonica Group] &gt;XP_015624100.1 transmembrane protein 56-B isoform X1 [Oryza sativa Japonica Group] &gt;XP_015624110.1 transmembrane protein 56-B isoform X1 [Oryza sativa Japonica Group] &gt;EAZ13943.1 hypothetical protein OsJ_03869 [Oryza sativa Japonica G…	10
LOC107275876	None	Os01g0818100	5.54123	6.40706	6.9868	5.85407	5.74651	3.08624	8.22128	5.5581	4.47997	4.84872	4.51394	5.94534	5.05254	5.83577	3.78196	NA	NA	uncharacterized protein LOC107275876 [Oryza sativa Japonica Group] &gt;KAB8084040.1 hypothetical protein EE612_006486 [Oryza sativa] &gt;EAZ13951.1 hypothetical protein OsJ_03877 [Oryza sativa Japonica Group] &gt;KAF2953000.1 hypothetical protein DAI22_01g378000 [Oryza sativa Japonica Group] &gt;BAD73346.1 proline-rich family protein-like [Oryza sativa Japonica Group] &gt;BAS74942.1 Os01g0818100 …	10
LOC4327569	LOC_Os01g60780	Os01g0823200	33.3588	41.9836	33.9308	25.1528	39.331	17.9262	41.1058	23.875	31.6545	18.3518	19.5617	13.2114	16.3768	13.5957	10.59	K15285	NA	UDP-xylose transporter 3 isoform X1 [Oryza sativa Japonica Group] &gt;KAF2953056.1 hypothetical protein DAI22_01g382500 [Oryza sativa Japonica Group]	10
LOC4327429	LOC_Os01g61440	Os01g0830500	12.1148	10.5327	13.8434	9.89303	13.0099	10.1806	15.6598	8.11931	10.9289	7.99566	11.7455	6.48891	10.3525	12.1387	8.26079	NA	NA	NA	10
LOC4327432	LOC_Os01g61500	Os01g0831200	152.791	165.02	145.951	108.193	144.569	105.639	155.428	106.31	123.496	84.6704	84.2576	97.5571	98.2264	75.3746	67.1575	NA	GO:0006915;GO:0044267;GO:0006464;GO:0008219;GO:0016265;GO:0043412;GO:0012501;GO:0005515	NA	10
LOC4327377	LOC_Os01g62130	Os01g0838600	1.75767	0.741477	0.99621	0.281088	1.07381	0.236078	1.08224	0.600288	0.677941	0.262941	0.147984	0.983486	0.267444	0.185314	0.359695	NA	GO:0005622;GO:0043169;GO:0043167;GO:0046872;GO:0003676;GO:0046914;GO:0008270	zinc finger protein ZAT12 [Oryza sativa Japonica Group] &gt;KAB8084217.1 hypothetical protein EE612_006713 [Oryza sativa] &gt;KAF2953210.1 hypothetical protein DAI22_01g393200 [Oryza sativa Japonica Group] &gt;BAD81695.1 zinc finger transcription factor ZFP19 [Oryza sativa Japonica Group] &gt;BAF06661.2 Os01g0838600 [Oryza sativa Japonica Group] &gt;BAS75135.1 Os01g0838600 [Oryza sativa Japonica …	10
LOC4327386	LOC_Os01g62244	Os01g0839700	133.521	156.397	157.546	87.7935	120.439	88.8223	126.888	107.126	112.328	70.7366	73.3316	80.1757	103.32	80.5542	68.1917	K10575	GO:0065007;GO:0044237;GO:0009987;GO:0044267;GO:0006464;GO:0043170;GO:0043412;GO:0008152;GO:0043687;GO:0044238;GO:0050789;GO:0060255;GO:0019222;GO:0080090;GO:0051246;GO:0016881;GO:0003824;GO:0016874;GO:0019787	NA	10
LOC4327498	LOC_Os01g62440	Os01g0841800	42.5957	33.5612	36.137	35.8992	34.496	29.4454	41.6741	34.479	33.7012	30.0184	27.1271	27.1353	26.5733	24.5323	24.8208	K01147	GO:0016787;GO:0004518;GO:0003676;GO:0004540;GO:0003723	ribonuclease II, chloroplastic/mitochondrial [Oryza sativa Japonica Group] &gt;KAF2953252.1 hypothetical protein DAI22_01g395500 [Oryza sativa Japonica Group]	10
LOC4327500	LOC_Os01g62480	Os01g0842400	31.7508	25.6039	32.5528	16.0255	27.5905	14.1368	31.2689	16.0975	20.7404	10.7988	9.58319	8.68775	13.8003	7.4785	5.43556	K05909	GO:0043169;GO:0005507;GO:0043167;GO:0046872;GO:0016491;GO:0046914	NA	10
LOC9271397	LOC_Os01g62880	Os01g0847800	14.2023	9.83088	12.3706	11.3198	10.3693	9.23722	12.8134	10.9602	9.56526	7.95616	7.43903	7.08899	7.55362	6.13378	7.68133	NA	GO:0016491	aldo-keto reductase family 4 member C10 [Oryza sativa Japonica Group] &gt;XP_052138051.1 aldo-keto reductase family 4 member C10-like [Oryza glaberrima] &gt;ACS94043.1 aldo-keto reductase [Oryza sativa Indica Group] &gt;KAB8084292.1 hypothetical protein EE612_006812 [Oryza sativa] &gt;KAF2953305.1 hypothetical protein DAI22_01g399100 [Oryza sativa Japonica Group]	10
LOC4324757	LOC_Os01g63854	Os01g0857400	13.4503	15.9645	13.3265	7.30196	15.09	5.09673	13.5842	7.11873	10.7344	4.43495	3.94261	2.93266	4.5098	3.39127	2.5155	NA	NA	GABA transporter 1 [Oryza sativa Japonica Group] &gt;XP_052163842.1 GABA transporter 1 [Oryza glaberrima] &gt;KAB8084373.1 hypothetical protein EE612_006919 [Oryza sativa] &gt;KAF2953394.1 hypothetical protein DAI22_01g405600 [Oryza sativa Japonica Group] &gt;BAB63704.1 putative betaine/proline transporter [Oryza sativa Japonica Group] &gt;BAD82319.1 putative betaine/proline transporter [Oryza sa…	10
LOC4324794	LOC_Os01g64540	Os01g0865400	4.73368	2.37405	4.39834	2.20683	3.19617	1.2953	3.1027	3.19361	2.71739	1.32512	0.928601	2.37019	1.18993	0.657405	0.551908	NA	GO:0008150;GO:0008152;GO:0005575;GO:0003824;GO:0003674;GO:0016740	putative UDP-rhamnose:rhamnosyltransferase 1 [Oryza sativa Japonica Group] &gt;KAB8084434.1 hypothetical protein EE612_007001 [Oryza sativa] &gt;KAF2953471.1 hypothetical protein DAI22_01g410800 [Oryza sativa Japonica Group] &gt;BAC01201.1 putative UDP-glucosyltransferase [Oryza sativa Japonica Group] &gt;BAF06812.1 Os01g0865400 [Oryza sativa Japonica Group] &gt;BAS75375.1 Os01g0865400 [Oryza sat…	10
LOC4325071	LOC_Os01g64660	Os01g0866400	128.25	35.2352	91.2035	40.2079	60.9224	31.7004	78.3893	46.9182	31.924	33.0284	10.2779	12.7769	18.6041	10.0222	4.0874	K03841	GO:0005975;GO:0016787;GO:0042578	NA	10
LOC4324925	LOC_Os01g64850	Os01g0868800	23.7905	41.1436	34.3098	30.404	31.2072	16.334	30.1377	27.7711	31.3819	16.204	15.0942	19.1136	23.0208	20.398	16.293	K15333	GO:0065007;GO:0051234;GO:0051179;GO:0043086;GO:0044092;GO:0019538;GO:0006508;GO:0050790;GO:0065009;GO:0006810;GO:0005623;GO:0044464;GO:0016020;GO:0042802;GO:0005515;GO:0004289;GO:0005215	uncharacterized protein LOC4324925 [Oryza sativa Japonica Group]	10
LOC9270493	LOC_Os01g65210	Os01g0872600	125.905	83.1243	115.857	85.4709	104.682	39.9134	104.813	47.6116	69.5107	57.0272	29.4334	32.8959	28.028	15.013	12.9158	K14638	GO:0051234;GO:0051179;GO:0006857;GO:0015833;GO:0006810;GO:0005623;GO:0044464;GO:0016020;GO:0005215	protein NRT1/ PTR FAMILY 5.10-like [Oryza sativa Japonica Group] &gt;KAF2953570.1 hypothetical protein DAI22_01g416900 [Oryza sativa Japonica Group] &gt;BAD82719.1 putative oligopeptide transporter [Oryza sativa Japonica Group]	10
LOC9267520	LOC_Os01g65500	Os01g0876100	0.865617	1.09895	0.826444	0.698183	0.895787	0.424663	0.683476	0.696753	1.15146	0.568922	0.330143	1.03191	0.93535	0.82876	0.441507	K05016	GO:0006820;GO:0006821;GO:0051234;GO:0015698;GO:0006811;GO:0051179;GO:0006810;GO:0016020;GO:0005253;GO:0008509;GO:0015267;GO:0005254;GO:0022836;GO:0005216;GO:0015075;GO:0022803;GO:0022838;GO:0022891;GO:0022892;GO:0022857;GO:0005215;GO:0008308;GO:0022832;GO:0005247;GO:0005244	chloride channel protein CLC-c [Oryza sativa Japonica Group] &gt;KAF2953596.1 hypothetical protein DAI22_01g419000 [Oryza sativa Japonica Group] &gt;BAD82092.1 putative chloride channel [Oryza sativa Japonica Group]	10
LOC4324879	NA	NA	88.1611	67.617	89.938	65.7673	68.8314	49.6103	86.0579	69.9594	62.9755	58.2314	58.3929	66.7522	57.9253	54.4409	58.4828	NA	NA	uncharacterized protein LOC4324879 [Oryza sativa Japonica Group] &gt;EAZ14403.1 hypothetical protein OsJ_04323 [Oryza sativa Japonica Group] &gt;KAF2953692.1 hypothetical protein DAI22_01g425700 [Oryza sativa Japonica Group]	10
LOC9266653	LOC_Os01g66360	Os01g0887100	44.3466	34.0339	37.2533	28.3111	32.2755	23.6004	38.8945	33.4288	32.3733	24.5611	21.881	25.3177	26.479	23.3929	20.9244	K00991	GO:0009058;GO:0044249;GO:0044255;GO:0008299;GO:0006720;GO:0008610;GO:0006629	2-C-methyl-D-erythritol 4-phosphate cytidylyltransferase, chloroplastic isoform X1 [Oryza sativa Japonica Group] &gt;XP_015626188.1 2-C-methyl-D-erythritol 4-phosphate cytidylyltransferase, chloroplastic isoform X1 [Oryza sativa Japonica Group] &gt;Q5N8G1.1 RecName: Full=2-C-methyl-D-erythritol 4-phosphate cytidylyltransferase, chloroplastic; AltName: Full=4-diphosphocytidyl-2C-methyl-D-erythrito…	10
LOC4324967	LOC_Os01g67000	Os01g0895100	185.721	127.902	146.548	125.562	137.481	95.8121	170.949	136.928	123.534	103.689	89.8971	99.6044	100.959	88.3481	80.2443	K03969	NA	NA	10
LOC4325097	LOC_Os01g67120	Os01g0896500	157.118	86.8685	142.722	80.0318	72.4452	53.7162	101.208	89.1219	78.9465	53.5107	40.5818	36.1618	49.6711	48.1901	39.8045	NA	GO:0008150;GO:0005575;GO:0003674	NA	10
LOC4325029	LOC_Os01g67340	Os01g0899000	39.8079	50.5541	44.6963	35.0764	40.4208	36.6177	45.582	32.0657	38.8848	24.7673	34.5687	35.709	34.2888	30.481	23.9755	K13436	GO:0044260;GO:0044267;GO:0006464;GO:0043412;GO:0006796;GO:0006793;GO:0016310;GO:0043687;GO:0019538;GO:0006468;GO:0030554;GO:0032559;GO:0005524;GO:0016301;GO:0001882;GO:0000166;GO:0004672;GO:0004674;GO:0004713;GO:0001883;GO:0017076;GO:0032555;GO:0032553;GO:0016740	PTI1-like tyrosine-protein kinase 1 [Oryza sativa Japonica Group] &gt;XP_015621477.1 PTI1-like tyrosine-protein kinase 1 [Oryza sativa Japonica Group] &gt;XP_015621478.1 PTI1-like tyrosine-protein kinase 1 [Oryza sativa Japonica Group] &gt;KAB8084754.1 hypothetical protein EE612_007381 [Oryza sativa] &gt;EEE55819.1 hypothetical protein OsJ_04421 [Oryza sativa Japonica Group] &gt;KAF2953823.1 hypo…	10
LOC4325033	LOC_Os01g67370	Os01g0899500	73.0741	58.9952	62.0836	36.4248	61.4178	33.3144	59.3782	35.9378	44.8295	40.9595	27.8389	24.5344	27.3294	19.9064	23.8699	NA	NA	uncharacterized protein At3g49140 [Oryza sativa Japonica Group] &gt;XP_015622400.1 uncharacterized protein At3g49140 [Oryza sativa Japonica Group] &gt;XP_015622401.1 uncharacterized protein At3g49140 [Oryza sativa Japonica Group] &gt;KAB8084761.1 hypothetical protein EE612_007390 [Oryza sativa] &gt;KAF2953831.1 hypothetical protein DAI22_01g435900 [Oryza sativa Japonica Group] &gt;BAD82359.1 unkn…	10
LOC9270232	LOC_Os01g67540	Os01g0901600	15.2082	6.71498	15.0735	7.46228	12.359	7.29919	14.7644	9.0013	9.95189	5.83424	7.23245	5.27736	6.71714	11.853	6.64586	K01904	NA	4-coumarate--CoA ligase-like 6 [Oryza sativa Japonica Group] &gt;Q8RU95.2 RecName: Full=4-coumarate--CoA ligase-like 6 [Oryza sativa Japonica Group] &gt;KAB8084779.1 hypothetical protein EE612_007417 [Oryza sativa] &gt;KAF2953848.1 hypothetical protein DAI22_01g437300 [Oryza sativa Japonica Group] &gt;BAS75754.1 Os01g0901600 [Oryza sativa Japonica Group]	10
LOC4324989	LOC_Os01g68050	Os01g0908600	77.7244	100.134	98.247	51.9768	74.617	29.0099	70.4049	36.2242	59.8534	33.345	22.0566	25.2697	16.8315	2.97089	6.20768	NA	NA	proline transporter 1 [Oryza sativa Japonica Group] &gt;XP_052165848.1 proline transporter 1-like [Oryza glaberrima] &gt;KAF2953897.1 hypothetical protein DAI22_01g441100 [Oryza sativa Japonica Group]	10
LOC4324318	LOC_Os01g68450	Os01g0912700	71.8787	31.6506	45.8951	36.8661	37.4932	21.0947	46.0207	33.3903	25.6814	21.6152	15.4152	16.7091	17.9746	12.8657	11.3872	NA	NA	uncharacterized protein LOC4324318 [Oryza sativa Japonica Group] &gt;XP_052146417.1 uncharacterized protein LOC127765539 [Oryza glaberrima] &gt;EEC72014.1 hypothetical protein OsI_04885 [Oryza sativa Indica Group] &gt;KAB8084859.1 hypothetical protein EE612_007511 [Oryza sativa] &gt;EEE55870.1 hypothetical protein OsJ_04510 [Oryza sativa Japonica Group] &gt;KAF2953938.1 hypothetical protein DAI22…	10
LOC4324354	LOC_Os01g68860	Os01g0917400	78.6547	47.1002	65.8198	46.7936	52.3158	40.4396	62.3911	47.4538	42.0132	36.8022	32.1027	24.9992	27.2956	29.4131	24.9501	NA	GO:0005488;GO:0003676;GO:0046914;GO:0008270	NA	10
LOC4324367	LOC_Os01g69060	Os01g0919700	37.0963	19.6003	30.814	26.0477	25.5335	17.3051	30.6422	20.8457	21.4673	21.3373	15.152	12.8854	15.3681	9.61899	10.3344	NA	GO:0016787	haloalkane dehalogenase isoform X1 [Oryza sativa Japonica Group] &gt;KAB8084926.1 hypothetical protein EE612_007595 [Oryza sativa] &gt;KAF2954006.1 hypothetical protein DAI22_01g449500 [Oryza sativa Japonica Group] &gt;BAD87632.1 hydrolase-like [Oryza sativa Japonica Group] &gt;BAF07127.1 Os01g0919700 [Oryza sativa Japonica Group] &gt;BAG86873.1 unnamed protein product [Oryza sativa Japonica Grou…	10
LOC4327738	LOC_Os01g69080	Os01g0919900	178.057	122.685	136.788	108.832	97.8756	86.3468	150.913	131.335	119.778	85.1519	80.1111	93.3832	97.922	87.3666	90.5155	K03921	GO:0019752;GO:0042180;GO:0044255;GO:0006631;GO:0006629;GO:0032787;GO:0006082;GO:0043436;GO:0044281;GO:0045300;GO:0016491	NA	10
LOC4327236	LOC_Os01g70130	Os01g0925700	47.739	35.8888	48.2104	23.7587	37.3305	19.2101	33.7238	21.1067	28.7224	17.8778	13.0954	13.4912	16.1355	8.58621	5.48866	K08819	GO:0044260;GO:0044267;GO:0006464;GO:0043412;GO:0006796;GO:0006793;GO:0016310;GO:0043687;GO:0019538;GO:0006468;GO:0030554;GO:0032559;GO:0005524;GO:0016301;GO:0001882;GO:0000166;GO:0004672;GO:0004674;GO:0004713;GO:0001883;GO:0017076;GO:0032555;GO:0032553;GO:0016740	probable serine/threonine-protein kinase At1g54610 [Oryza sativa Japonica Group] &gt;KAF2954078.1 hypothetical protein DAI22_01g454700 [Oryza sativa Japonica Group]	10
LOC4327243	NA	NA	188.353	175.481	153.933	134.729	180.58	119	189.577	120.975	136.288	98.7242	95.2623	98.7595	117.969	98.8608	70.9613	K20870	NA	NA	10
LOC4326948	LOC_Os01g70520	Os01g0930800	93.1306	80.7174	89.2353	84.3863	72.4657	53.3678	73.5369	79.3588	70.2411	60.2141	51.5531	57.5627	64.6283	61.1185	43.2986	K01188	GO:0005975;GO:0015926	NA	10
LOC4326785	NA	NA	15.6904	14.6488	13.4947	8.77809	14.2262	6.2939	13.481	6.16929	9.36751	4.653	4.10255	6.92169	4.32762	1.28557	1.20885	NA	NA	NA	10
LOC4326527	LOC_Os01g71050	Os01g0936800	139.567	148.9	142.815	102.613	134.979	83.9117	131.686	89.9011	125.224	92.124	75.297	73.6521	80.6696	78.9708	65.7627	NA	GO:0005198	vesicle-associated protein 1-2 [Oryza sativa Japonica Group] &gt;KAB8085108.1 hypothetical protein EE612_007846 [Oryza sativa] &gt;EEE55966.1 hypothetical protein OsJ_04690 [Oryza sativa Japonica Group] &gt;KAF2954208.1 hypothetical protein DAI22_01g463400 [Oryza sativa Japonica Group] &gt;BAD87304.1 putative VAP27 [Oryza sativa Japonica Group] &gt;BAF07243.1 Os01g0936800 [Oryza sativa Japonica G…	10
LOC9266490	LOC_Os01g71160	Os01g0937800	1.12262	1.17839	1.57762	0.81862	1.48071	0.620911	0.676017	1.35878	0.766336	0.787668	0.88383	0.372077	0.289141	0.630392	0.409328	NA	GO:0019538;GO:0006508;GO:0004190;GO:0070001;GO:0004175;GO:0016787;GO:0008233	basic 7S globulin 2 [Oryza sativa Japonica Group] &gt;EAY77153.1 hypothetical protein OsI_05119 [Oryza sativa Indica Group] &gt;KAB8085126.1 hypothetical protein EE612_007866 [Oryza sativa] &gt;EAZ14775.1 hypothetical protein OsJ_04703 [Oryza sativa Japonica Group] &gt;KAF2954222.1 hypothetical protein DAI22_01g464800 [Oryza sativa Japonica Group] &gt;BAB89714.1 putative xylanase inhibitor [Oryza…	10
LOC4326537	LOC_Os01g71190	Os01g0938100	148.705	102.984	148.885	73.0913	86.8102	71.8499	136.256	126.146	101.785	56.058	47.6844	57.2935	81.0243	56.79	47.6553	K08903	GO:0015979;GO:0005623;GO:0044464;GO:0005622;GO:0043229;GO:0044446;GO:0044424;GO:0032991;GO:0016020;GO:0044425;GO:0043226;GO:0044422;GO:0009654;GO:0034357;GO:0009521;GO:0009523;GO:0043234;GO:0009579;GO:0044436	NA	10
LOC4326517	LOC_Os01g71330	Os01g0940600	38.3116	26.66	33.7092	29.736	29.8626	25.8476	32.5291	36.7557	27.3157	25.4121	18.6811	29.8723	23.9821	17.4252	16.9232	NA	GO:0008150;GO:0005575;GO:0003674	uncharacterized protein LOC4326517 [Oryza sativa Japonica Group] &gt;EAY77170.1 hypothetical protein OsI_05140 [Oryza sativa Indica Group] &gt;KAB8085148.1 hypothetical protein EE612_007899 [Oryza sativa] &gt;KAF2954245.1 hypothetical protein DAI22_01g466900 [Oryza sativa Japonica Group] &gt;BAD87986.1 unknown protein [Oryza sativa Japonica Group] &gt;BAF07269.1 Os01g0940600 [Oryza sativa Japonic…	10
LOC4326054	LOC_Os01g71474	Os01g0942300	49.1886	77.2859	67.8819	28.9968	52.4137	18.1538	57.3272	32.7147	44.0424	18.1829	17.0932	22.7551	20.0956	14.1029	11.8656	K25108	GO:0005975;GO:0008152;GO:0044238;GO:0005488;GO:0003824;GO:0043169;GO:0016787;GO:0043167	lichenase-2 [Oryza sativa Japonica Group] &gt;KAF2954256.1 hypothetical protein DAI22_01g468000 [Oryza sativa Japonica Group]	10
LOC4325770	LOC_Os01g72200	Os01g0950800	33.3761	20.5085	26.5525	26.4141	25.3448	22.0181	28.5671	26.3954	23.5797	19.984	16.3523	19.3556	15.6561	15.5566	15.5648	K06997	NA	pyridoxal phosphate homeostasis protein isoform X1 [Oryza sativa Japonica Group]	10
LOC9266794	LOC_Os01g72260	Os01g0951500	10.1405	15.2413	13.5539	6.9157	12.5851	5.82212	10.0023	7.42046	9.80548	5.84102	4.25171	4.63932	5.05594	2.79768	2.50292	NA	GO:0006118;GO:0043169;GO:0020037;GO:0043167;GO:0005506;GO:0046872;GO:0004497;GO:0016491;GO:0046906;GO:0046914	cytochrome P450 94B3 [Oryza sativa Japonica Group] &gt;BAD87889.1 putative cytochrome P450-dependent fatty acid hydroxylase [Oryza sativa Japonica Group] &gt;BAH91475.1 Os01g0951500 [Oryza sativa Japonica Group] &gt;BAS76246.1 Os01g0951500 [Oryza sativa Japonica Group]	10
LOC4325744	LOC_Os01g72300	Os01g0952100	0.919953	0.059936	0.243744	0.299353	0.058279	0	0.379628	0.16954	0.226956	0	0	0.13814	0	0	0	NA	GO:0048046;GO:0005576;GO:0043169;GO:0043167;GO:0030145;GO:0046872;GO:0045735;GO:0046914	NA	10
LOC4325747	LOC_Os01g72330	Os01g0952500	54.9534	34.9516	45.9373	18.0889	29.3028	33.2223	39.8454	39.2676	31.7956	28.2998	27.4415	32.6912	28.0496	27.1965	17.6394	K14492	GO:0065007;GO:0010467;GO:0050789;GO:0009889;GO:0031326;GO:0031323;GO:0050794;GO:0010468;GO:0010556;GO:0060255;GO:0019222;GO:0051171;GO:0019219;GO:0080090;GO:0051252;GO:0032774;GO:0016070;GO:0023052;GO:0023060;GO:0000160;GO:0023046;GO:0060089;GO:0004871;GO:0030528;GO:0000156	NA	10
LOC4325749	LOC_Os01g72350	Os01g0952700	19.618	11.8157	16.2027	12.9836	16.7101	9.78719	16.7403	11.5975	9.80051	10.6716	7.76138	9.0228	8.30879	7.8172	7.7099	NA	NA	uncharacterized protein LOC4325749 isoform X1 [Oryza sativa Japonica Group] &gt;EEC72177.1 hypothetical protein OsI_05228 [Oryza sativa Indica Group] &gt;KAB8085248.1 hypothetical protein EE612_008020 [Oryza sativa] &gt;EEE56016.1 hypothetical protein OsJ_04785 [Oryza sativa Japonica Group] &gt;KAF2954346.1 hypothetical protein DAI22_01g474800 [Oryza sativa Japonica Group] &gt;BAD87856.1 putative…	10
LOC4325399	LOC_Os01g72420	Os01g0953500	20.3971	20.8448	25.6466	14.7636	24.8952	12.7743	21.9363	16.6312	15.136	12.0105	8.93527	10.5731	9.74231	9.02583	5.69005	NA	NA	uncharacterized protein LOC4325399 [Oryza sativa Japonica Group] &gt;KAB8085256.1 hypothetical protein EE612_008029 [Oryza sativa] &gt;KAF2954351.1 hypothetical protein DAI22_01g475400 [Oryza sativa Japonica Group] &gt;BAF07342.1 Os01g0953500 [Oryza sativa Japonica Group] &gt;BAG86706.1 unnamed protein product [Oryza sativa Japonica Group] &gt;BAS76266.1 Os01g0953500 [Oryza sativa Japonica Group]	10
LOC4324557	NA	NA	0.721958	0.241941	1.32396	0.46263	0.545127	0.247069	0.300158	0.885348	0.499995	0.432819	0.197051	0.044491	0.337362	0.420513	0.187821	K00430	NA	cationic peroxidase SPC4 isoform X1 [Oryza sativa Japonica Group]	10
LOC4324001	LOC_Os01g73580	Os01g0966700	25.0896	11.0211	20.5205	18.3905	15.7674	8.91793	18.739	12.9627	11.0182	10.0171	6.65576	7.53193	7.1429	7.65909	6.24785	K01193	GO:0005975;GO:0016787	NA	10
LOC4326394	LOC_Os01g74110	Os01g0972200	2.16482	1.58026	1.67	1.13756	1.40176	1.2595	1.14264	1.86625	1.05047	0.685851	0.257549	0.362305	0.638307	0.504799	0.4714	K14709	GO:0006812;GO:0051234;GO:0006811;GO:0051179;GO:0030001;GO:0006810;GO:0016020;GO:0008324;GO:0015075;GO:0046873;GO:0022891;GO:0022892;GO:0022857;GO:0005215	NA	10
LOC4327819	LOC_Os01g74650	Os01g0978100	492.491	435.781	484.863	337.149	363.154	259.558	574.973	388.166	367.038	267.037	218.758	212.977	252.692	226.536	235.007	K01738	GO:0009309;GO:0009308;GO:0008150;GO:0009058;GO:0046394;GO:0019752;GO:0044106;GO:0008652;GO:0006520;GO:0044249;GO:0042180;GO:0044237;GO:0044271;GO:0034641;GO:0009987;GO:0019344;GO:0006535;GO:0006534;GO:0006563;GO:0008152;GO:0006807;GO:0016053;GO:0006082;GO:0043436;GO:0044238;GO:0009070;GO:0009069;GO:0044283;GO:0044281;GO:0000097;GO:0000096;GO:0044272;GO:0006790;GO:0006519;GO:0005575;GO:0005488;GO:…	cysteine synthase [Oryza sativa Japonica Group] &gt;EEE56113.1 hypothetical protein OsJ_04976 [Oryza sativa Japonica Group] &gt;KAF2954598.1 hypothetical protein DAI22_01g494600 [Oryza sativa Japonica Group] &gt;BAD87047.1 putative plastidic cysteine synthase 1 [Oryza sativa Japonica Group] &gt;BAF07491.1 Os01g0978100 [Oryza sativa Japonica Group] &gt;BAG89319.1 unnamed protein product [Oryza sat…	10
LOC4327981	LOC_Os02g01150	Os02g0101500	400.734	120.836	194.115	170.559	224.727	132.038	311.278	198.192	148.02	127.278	62.7217	72.2183	79.6269	45.1833	28.6618	K15893	GO:0050662;GO:0048037;GO:0051287;GO:0016491	glycerate dehydrogenase [Oryza sativa Japonica Group] &gt;XP_052143621.1 glycerate dehydrogenase [Oryza glaberrima] &gt;KAB8085425.1 hypothetical protein EE612_008263 [Oryza sativa] &gt;EEE56124.1 hypothetical protein OsJ_04992 [Oryza sativa Japonica Group] &gt;KAB8085426.1 hypothetical protein EE612_008263 [Oryza sativa] &gt;KAF2942518.1 hypothetical protein DAI22_02g001400 [Oryza sativa Japonic…	10
LOC4327992	LOC_Os02g01270	Os02g0102800	0.217588	0.943457	0.847064	0.285041	0.748326	0.351046	0.394299	0.4748	0.596658	0.134221	0.208904	0.182174	0.241723	0.422288	0.089619	NA	NA	NA	10
LOC4328000	LOC_Os02g01340	Os02g0103800	421.309	202.557	317.901	238.307	267.161	156.863	333.555	230.23	189.309	135.497	77.8086	100.883	110.609	81.9363	50.6885	K02641	GO:0006118;GO:0005622;GO:0043229;GO:0044446;GO:0044424;GO:0016020;GO:0043227;GO:0043226;GO:0031090;GO:0044422;GO:0034357;GO:0009579;GO:0042651;GO:0044436;GO:0030554;GO:0050662;GO:0048037;GO:0008937;GO:0004324;GO:0050660;GO:0050661;GO:0001882;GO:0000166;GO:0016491;GO:0001883;GO:0017076	ferredoxin--NADP reductase, leaf isozyme 2, chloroplastic-like [Oryza sativa Japonica Group] &gt;XP_052143142.1 ferredoxin--NADP reductase, leaf isozyme 2, chloroplastic [Oryza glaberrima] &gt;Q6ZFJ3.1 RecName: Full=Ferredoxin--NADP reductase, leaf isozyme 2, chloroplastic; AltName: Full=Leaf FNR 2; Short=FNR-2; Short=Os-LFNR2; Flags: Precursor [Oryza sativa Japonica Group] &gt;KAB8085455.1 hypot…	10
LOC4328022	LOC_Os02g01720	Os02g0106800	189.749	194.749	187.297	142.293	188.552	119.979	198.206	125.506	153.949	115.065	106.108	109.168	116.462	89.3441	85.435	NA	GO:0016021;GO:0031224;GO:0016020;GO:0044425	transmembrane protein 120 homolog isoform X4 [Oryza sativa Japonica Group] &gt;KAB8085484.1 hypothetical protein EE612_008331 [Oryza sativa] &gt;EEE56148.1 hypothetical protein OsJ_05033 [Oryza sativa Japonica Group] &gt;KAF2942575.1 hypothetical protein DAI22_02g006000 [Oryza sativa Japonica Group] &gt;BAD28092.1 unknown protein [Oryza sativa Japonica Group] &gt;BAF07544.1 Os02g0106800 [Oryza sa…	10
LOC4328033	LOC_Os02g01890	Os02g0108800	6.11505	4.62367	6.81067	4.73314	4.28729	2.40533	4.80375	2.70936	3.11913	1.85033	1.43594	1.12781	1.16605	0.796872	0.865949	K24184	GO:0006118;GO:0043169;GO:0020037;GO:0043167;GO:0005506;GO:0046872;GO:0004497;GO:0016491;GO:0046906;GO:0046914	cytochrome P450 89A2 [Oryza sativa Japonica Group] &gt;EAY84144.1 hypothetical protein OsI_05525 [Oryza sativa Indica Group] &gt;KAB8085500.1 hypothetical protein EE612_008353 [Oryza sativa] &gt;EAZ21446.1 hypothetical protein OsJ_05049 [Oryza sativa Japonica Group] &gt;KAF2942594.1 hypothetical protein DAI22_02g007600 [Oryza sativa Japonica Group] &gt;BAD27939.1 putative cytochrome P450 [Oryza s…	10
LOC4328040	LOC_Os02g02000	Os02g0110200	20.0184	5.40445	11.1966	9.6107	13.6819	4.40882	14.2206	8.6204	6.83501	5.85729	2.08817	1.66247	3.2082	0.815697	0.357819	K10528	GO:0006118;GO:0043169;GO:0020037;GO:0043167;GO:0005506;GO:0046872;GO:0004497;GO:0016491;GO:0046906;GO:0046914	probable inactive linolenate hydroperoxide lyase [Oryza sativa Japonica Group] &gt;KAB8085510.1 hypothetical protein EE612_008363 [Oryza sativa] &gt;AFU07591.1 hydroperoxide lyase [Oryza sativa Japonica Group] &gt;EAZ21458.1 hypothetical protein OsJ_05060 [Oryza sativa Japonica Group] &gt;KAF2942607.1 hypothetical protein DAI22_02g008500 [Oryza sativa Japonica Group] &gt;BAD07834.1 hydroperoxide …	10
LOC4328090	LOC_Os02g02550	Os02g0117600	62.1307	49.8442	59.7237	35.5615	48.8142	30.8252	61.0241	40.4925	34.5455	28.3825	24.3144	28.596	29.0225	26.6323	19.6434	K01802	GO:0044267;GO:0006457	peptidyl-prolyl cis-trans isomerase FKBP18, chloroplastic [Oryza sativa Japonica Group] &gt;XP_052141775.1 peptidyl-prolyl cis-trans isomerase FKBP18, chloroplastic [Oryza glaberrima] &gt;KAB8085574.1 hypothetical protein EE612_008471 [Oryza sativa] &gt;KAF2942669.1 hypothetical protein DAI22_02g013500 [Oryza sativa Japonica Group] &gt;BAD07728.1 putative immunophilin / FKBP-type peptidyl-prolyl …	10
LOC4328114	LOC_Os02g02830	Os02g0120600	75.4367	50.7766	77.478	56.6832	78.7924	37.3884	93.9222	54.516	42.2543	36.5788	24.0962	33.6542	30.7757	25.5246	27.6585	K06689	GO:0065007;GO:0044260;GO:0044267;GO:0006464;GO:0043412;GO:0043687;GO:0050789;GO:0060255;GO:0019222;GO:0080090;GO:0051246;GO:0016881;GO:0016874;GO:0019787	NA	10
LOC4328122	LOC_Os02g02910	Os02g0121500	34.3304	25.7351	38.6162	27.883	31.5865	19.2384	42.7343	23.5361	27.4712	19.6836	16.2457	15.4709	15.3802	16.8044	14.3837	NA	NA	uncharacterized protein LOC4328122 isoform X1 [Oryza sativa Japonica Group] &gt;XP_015622828.1 uncharacterized protein LOC4328122 isoform X1 [Oryza sativa Japonica Group] &gt;KAF2942722.1 hypothetical protein DAI22_02g017200 [Oryza sativa Japonica Group] &gt;KAF2942725.1 hypothetical protein DAI22_02g017200 [Oryza sativa Japonica Group]	10
LOC4328151	LOC_Os02g03330	Os02g0125700	246.351	207.615	249.888	112.73	136.701	116.84	253.271	211.916	179.723	96.2807	94.0263	105.594	133.126	110.036	122.085	NA	NA	light-harvesting complex-like protein 3 isotype 2, chloroplastic [Oryza sativa Japonica Group] &gt;KAB8085665.1 hypothetical protein EE612_008591 [Oryza sativa] &gt;KAF2942803.1 hypothetical protein DAI22_02g021100 [Oryza sativa Japonica Group] &gt;BAG92255.1 unnamed protein product [Oryza sativa Japonica Group] &gt;BAS76763.1 Os02g0125700 [Oryza sativa Japonica Group]	10
LOC4328182	LOC_Os02g03670	Os02g0129300	104.241	61.9997	93.4869	82.2421	79.7152	46.404	85.4834	61.589	62.7407	48.1438	30.8686	36.8743	36.4482	30.0883	19.9906	NA	NA	protein LOW PSII ACCUMULATION 3, chloroplastic [Oryza sativa Japonica Group] &gt;XP_052145656.1 protein LPA3 [Oryza glaberrima] &gt;KAF2942850.1 hypothetical protein DAI22_02g024300 [Oryza sativa Japonica Group]	10
LOC4328186	LOC_Os02g03720	Os02g0129900	22.7394	12.0043	18.3344	12.1971	17.2309	12.0893	19.7464	17.1611	11.8825	11.5055	8.67564	8.17538	6.46541	6.45395	6.01635	NA	GO:0044255;GO:0051641;GO:0070727;GO:0034613;GO:0051234;GO:0051649;GO:0045184;GO:0046486;GO:0006650;GO:0006505;GO:0006886;GO:0046907;GO:0006629;GO:0051179;GO:0033036;GO:0019637;GO:0006644;GO:0008104;GO:0015031;GO:0006810;GO:0005737;GO:0044444;GO:0012505;GO:0005783;GO:0005789;GO:0044432;GO:0005622;GO:0043231;GO:0043229;GO:0044446;GO:0044424;GO:0031227;GO:0031224;GO:0031300;GO:0016020;GO:0043227;GO:…	uncharacterized protein LOC4328186 [Oryza sativa Japonica Group] &gt;EEC72413.1 hypothetical protein OsI_05713 [Oryza sativa Indica Group] &gt;KAB8085702.1 hypothetical protein EE612_008640 [Oryza sativa] &gt;EEE56237.1 hypothetical protein OsJ_05240 [Oryza sativa Japonica Group] &gt;KAF2942858.1 hypothetical protein DAI22_02g024900 [Oryza sativa Japonica Group] &gt;BAS76801.1 Os02g0129900 [Oryza…	10
LOC9271108	LOC_Os02g03800	Os02g0130700	0.210978	1.02592	0.165283	0.298151	0.510125	0.104926	0.314837	0.127096	0.46526	0	0.10825	0.069892	0	0	0	NA	NA	NA	10
LOC9271371	LOC_Os02g04120	Os02g0134000	41.316	52.5563	49.7982	26.8994	49.5409	25.6451	53.1433	27.0453	42.9051	23.0843	26.092	22.4612	27.4219	15.995	17.944	K02201	GO:0008152;GO:0030554;GO:0032559;GO:0005524;GO:0001882;GO:0000166;GO:0016779;GO:0001883;GO:0017076;GO:0032555;GO:0032553;GO:0016740	phosphopantetheine adenylyltransferase 2 [Oryza sativa Japonica Group] &gt;KAF2942911.1 hypothetical protein DAI22_02g028250 [Oryza sativa Japonica Group]	10
LOC112938001	NA	NA	0.906542	0.101874	0.346492	0.208977	0.288218	0.170986	0.489141	0.120984	0.507484	0.068711	0.213417	0.26561	0.2269	0.058115	0.330091	NA	NA	NA	10
LOC4328296	LOC_Os02g05470	Os02g0148000	102.238	95.9981	116.599	87.6395	93.1888	50.4114	85.4551	73.1306	76.8642	69.2815	47.9831	54.3622	46.0509	42.0549	39.5274	NA	NA	protein CHLOROPLAST IMPORT APPARATUS 2 isoform X2 [Oryza sativa Japonica Group] &gt;KAB8085854.1 hypothetical protein EE612_008852 [Oryza sativa] &gt;KAF2943058.1 hypothetical protein DAI22_02g038500 [Oryza sativa Japonica Group] &gt;KAF2943059.1 hypothetical protein DAI22_02g038500 [Oryza sativa Japonica Group] &gt;BAD13056.1 unknown protein [Oryza sativa Japonica Group] &gt;BAF07802.1 Os02g0148…	10
LOC4328297	LOC_Os02g05480	Os02g0148100	133.135	112.841	105.085	91.551	117.299	83.0462	129.701	82.5283	82.6691	86.6025	76.8861	78.2466	84.5489	87.8035	70.5711	K13105	GO:0044237;GO:0009987;GO:0006464;GO:0043170;GO:0043412;GO:0008152;GO:0006796;GO:0006793;GO:0016310;GO:0043687;GO:0044238;GO:0006468;GO:0016301;GO:0004707;GO:0060089;GO:0004672;GO:0004674;GO:0004713;GO:0005057;GO:0004702;GO:0004871	NA	10
LOC4328314	LOC_Os02g05710	Os02g0150900	48.8626	33.4002	42.2053	36.5773	40.0525	25.5838	45.4384	26.2631	27.2947	24.221	20.7348	24.6756	20.8144	23.9533	19.4019	NA	GO:0008150;GO:0005623;GO:0005575;GO:0044464;GO:0005488;GO:0003674;GO:0046914;GO:0008270	uncharacterized protein LOC4328314 [Oryza sativa Japonica Group] &gt;KAF2943096.1 hypothetical protein DAI22_02g041000 [Oryza sativa Japonica Group] &gt;KAF2943097.1 hypothetical protein DAI22_02g041000 [Oryza sativa Japonica Group] &gt;BAF07819.1 Os02g0150900 [Oryza sativa Japonica Group] &gt;BAG90315.1 unnamed protein product [Oryza sativa Japonica Group] &gt;BAH00482.1 unnamed protein product …	10
LOC4328342	LOC_Os02g05980	Os02g0154200	0.489629	0.479883	0.494996	0.508235	0.270626	0.105131	0.452489	0.162181	0.303452	0.208723	0.125358	0.091462	0.104145	0.129639	0.041191	NA	GO:0044260;GO:0044237;GO:0009987;GO:0044267;GO:0006464;GO:0043170;GO:0043412;GO:0006796;GO:0006793;GO:0016310;GO:0043687;GO:0044238;GO:0019538;GO:0006468;GO:0030554;GO:0032559;GO:0005524;GO:0016301;GO:0001882;GO:0000166;GO:0005515;GO:0004672;GO:0004674;GO:0004713;GO:0001883;GO:0017076;GO:0032555;GO:0032553;GO:0016740	tyrosine-sulfated glycopeptide receptor 1 [Oryza sativa Japonica Group] &gt;KAF2943132.1 hypothetical protein DAI22_02g043500 [Oryza sativa Japonica Group] &gt;BAD38401.1 putative Phytosulfokine receptor precursor [Oryza sativa Japonica Group] &gt;BAD38612.1 putative Phytosulfokine receptor precursor [Oryza sativa Japonica Group] &gt;BAF07847.1 Os02g0154200 [Oryza sativa Japonica Group] &gt;BAS77…	10
LOC4328360	LOC_Os02g06290	Os02g0157600	32.6711	21.9853	27.2388	17.19	23.4673	9.74811	27.2574	17.738	21.6007	13.3645	9.03157	9.52909	8.35698	3.56723	2.62988	K22547	NA	thiosulfate sulfurtransferase 16, chloroplastic isoform X1 [Oryza sativa Japonica Group]	10
LOC9269689	NA	NA	69.4133	47.6133	62.49	58.1041	56.1568	38.3248	64.2831	55.1976	50.5847	37.1526	31.7799	33.5729	27.2982	27.7607	26.3376	K03596	NA	translation factor GUF1 homolog, chloroplastic [Oryza sativa Japonica Group] &gt;KAF2943158.1 hypothetical protein DAI22_02g046200 [Oryza sativa Japonica Group]	10
LOC4328364	LOC_Os02g06360	Os02g0158300	113.46	111.373	100.778	51.8917	111.228	58.7127	102.085	59.5543	92.3493	61.311	56.8319	66.8394	62.0655	54.745	51.3819	K06041	GO:0005975;GO:0030246;GO:0016853;GO:0005529	probable arabinose 5-phosphate isomerase [Oryza sativa Japonica Group] &gt;XP_052143997.1 probable arabinose 5-phosphate isomerase [Oryza glaberrima] &gt;EAY84552.1 hypothetical protein OsI_05923 [Oryza sativa Indica Group] &gt;KAB8085945.1 hypothetical protein EE612_008981 [Oryza sativa] &gt;KAF2943164.1 hypothetical protein DAI22_02g046600 [Oryza sativa Japonica Group] &gt;BAD28031.1 putative p…	10
LOC4328393	None	Os02g0162600	0.663958	0.609785	2.60596	0.669733	1.07611	0.29994	1.24716	0.946255	0.577003	0.172083	0.134041	0.295871	0.438102	0.709128	0.353247	NA	NA	uncharacterized protein LOC4328393 [Oryza sativa Japonica Group] &gt;KAB8085991.1 hypothetical protein EE612_009030 [Oryza sativa] &gt;EAZ21841.1 hypothetical protein OsJ_05487 [Oryza sativa Japonica Group] &gt;KAF2943222.1 hypothetical protein DAI22_02g050100 [Oryza sativa Japonica Group] &gt;BAD25220.1 hypothetical protein [Oryza sativa Japonica Group] &gt;BAF07897.1 Os02g0162600 [Oryza sativa …	10
LOC4328424	LOC_Os02g07150	Os02g0168000	6.10708	5.11541	6.2714	5.52936	5.87963	3.59735	5.30406	5.74027	3.62944	4.33078	1.55899	3.64868	3.97441	3.83443	3.93136	K03188	GO:0006807;GO:0043169;GO:0043167;GO:0046872;GO:0016151;GO:0046914	urease accessory protein F isoform X1 [Oryza sativa Japonica Group] &gt;KAB8086025.1 hypothetical protein EE612_009085 [Oryza sativa] &gt;KAF2943279.1 hypothetical protein DAI22_02g054000 [Oryza sativa Japonica Group] &gt;BAF07923.1 Os02g0168000 [Oryza sativa Japonica Group] &gt;BAG97786.1 unnamed protein product [Oryza sativa Japonica Group] &gt;BAS77169.1 Os02g0168000 [Oryza sativa Japonica Gro…	10
LOC4328431	LOC_Os02g07220	Os02g0168700	14.7585	12.5238	16.4673	10.0341	10.1743	11.193	12.4747	10.6337	11.8245	7.48475	7.09708	5.83715	7.9028	6.25227	3.89793	NA	GO:0044260;GO:0044237;GO:0009987;GO:0044267;GO:0043170;GO:0008152;GO:0044238;GO:0006457;GO:0019538	NA	10
LOC4328454	NA	NA	0	0	0.458382	0.170221	0.230363	0	0.194463	0.233793	0	0	0.075317	0	0	0.344167	0	NA	NA	uncharacterized protein LOC4328454 isoform X1 [Oryza sativa Japonica Group]	10
LOC107275944	LOC_Os02g08160	Os02g0178200	0.532918	0.53407	0.657262	0.777585	0.348347	0.203184	0.653636	0.436337	0.558502	0.435257	0.357192	0.539547	0.464796	0.515435	0.511728	NA	NA	F-box/LRR-repeat protein At1g06630 [Oryza sativa Japonica Group] &gt;KAB8086124.1 hypothetical protein EE612_009238 [Oryza sativa] &gt;KAF2943412.1 hypothetical protein DAI22_02g061500 [Oryza sativa Japonica Group] &gt;BAS77277.1 Os02g0178200 [Oryza sativa Japonica Group]	10
LOC4328489	LOC_Os02g08140	Os02g0178000	6.60415	4.02508	7.93639	3.10097	3.56904	1.39406	6.58307	2.97219	3.49675	1.66277	1.44828	1.93093	1.38089	1.66773	1.47803	NA	GO:0065007;GO:0044260;GO:0044267;GO:0006464;GO:0043412;GO:0006796;GO:0006793;GO:0016310;GO:0043687;GO:0019538;GO:0006468;GO:0050789;GO:0050794;GO:0023052;GO:0007165;GO:0023060;GO:0023046;GO:0030554;GO:0032559;GO:0005524;GO:0016301;GO:0001882;GO:0000166;GO:0004672;GO:0004674;GO:0004713;GO:0001883;GO:0017076;GO:0032555;GO:0032553;GO:0016740	CBL-interacting serine/threonine-protein kinase 21 [Oryza sativa Japonica Group] &gt;XP_052143445.1 CBL-interacting serine/threonine-protein kinase 21 [Oryza glaberrima] &gt;KAB8086122.1 hypothetical protein EE612_009236 [Oryza sativa] &gt;KAF2943408.1 hypothetical protein DAI22_02g061300 [Oryza sativa Japonica Group] &gt;BAD27991.1 putative CBL-interacting protein kinase [Oryza sativa Japonica G…	10
LOC4328496	LOC_Os02g08230	Os02g0178800	139.463	181.378	137.377	112.783	165.361	79.3548	167.345	106.691	163.909	93.6076	53.7321	61.8906	81.4958	38.3961	37.9048	K15404	NA	protein ECERIFERUM 3 [Oryza sativa Japonica Group] &gt;Q6ETL8.1 RecName: Full=Very-long-chain aldehyde decarbonylase GL1-2; AltName: Full=Protein GLOSSY 1-2 [Oryza sativa Japonica Group] &gt;KAB8086130.1 hypothetical protein EE612_009251 [Oryza sativa] &gt;KAF2943420.1 hypothetical protein DAI22_02g062100 [Oryza sativa Japonica Group] &gt;BAD28002.1 putative glossy1 protein [Oryza sativa Japonica…	10
LOC4328531	LOC_Os02g09220	Os02g0184900	0	0.210771	0.174506	0.070406	0.093282	0.049665	0.146526	0.065998	0.086661	0.0704	0	0	0.040758	0.109075	0	NA	GO:0006118;GO:0043169;GO:0020037;GO:0043167;GO:0005506;GO:0046872;GO:0004497;GO:0016491;GO:0046906;GO:0046914	premnaspirodiene oxygenase [Oryza sativa Japonica Group] &gt;KAF2943477.1 hypothetical protein DAI22_02g066500 [Oryza sativa Japonica Group] &gt;BAD15434.1 putative cytochrome P450 [Oryza sativa Japonica Group] &gt;BAF08026.1 Os02g0184900 [Oryza sativa Japonica Group] &gt;BAS77342.1 Os02g0184900 [Oryza sativa Japonica Group]	10
LOC4328539	LOC_Os02g09340	Os02g0186400	18.1804	11.936	17.1981	11.0699	12.3691	8.22861	14.6066	10.2573	11.7982	8.82958	8.10283	5.43033	7.15251	7.94361	7.44081	NA	NA	DNA repair protein RAD50 [Oryza sativa Japonica Group] &gt;KAF2943486.1 hypothetical protein DAI22_02g067301 [Oryza sativa Japonica Group] &gt;BAD15414.1 putative ZipA [Oryza sativa Japonica Group] &gt;BAD15444.1 putative ZipA [Oryza sativa Japonica Group] &gt;BAF08034.1 Os02g0186400 [Oryza sativa Japonica Group] &gt;BAS77354.1 Os02g0186400 [Oryza sativa Japonica Group]	10
LOC4328540	LOC_Os02g09359	Os02g0186500	149.271	153.698	157.763	113.9	170.905	91.6545	178.222	102.397	132.344	78.2392	64.9768	84.715	96.0631	82.0034	66.6463	NA	GO:0044260;GO:0044237;GO:0044267;GO:0006464;GO:0043170;GO:0043412;GO:0006796;GO:0006793;GO:0016310;GO:0043687;GO:0019538;GO:0006468;GO:0030554;GO:0032559;GO:0005524;GO:0016301;GO:0001882;GO:0000166;GO:0004672;GO:0004674;GO:0004713;GO:0001883;GO:0017076;GO:0032555;GO:0032553;GO:0016740	PTI1-like tyrosine-protein kinase At3g15890 [Oryza sativa Japonica Group] &gt;XP_052143557.1 PTI1-like tyrosine-protein kinase At3g15890 [Oryza glaberrima] &gt;EEC72639.1 hypothetical protein OsI_06147 [Oryza sativa Indica Group] &gt;KAF2943489.1 hypothetical protein DAI22_02g067500 [Oryza sativa Japonica Group] &gt;BAD15416.1 receptor protein kinase PERK1-like protein [Oryza sativa Japonica Grou…	10
LOC4328618	LOC_Os02g10310	Os02g0196800	270.888	227.951	211.152	204.752	225.147	174.297	264.233	178.863	201.775	217.142	163.739	204.132	198.558	174.827	146.682	K01555	GO:0009308;GO:0009072;GO:0019752;GO:0044106;GO:0006520;GO:0006725;GO:0042180;GO:0044237;GO:0034641;GO:0009987;GO:0008152;GO:0006807;GO:0006082;GO:0043436;GO:0044238;GO:0044281;GO:0006519;GO:0003824;GO:0004334;GO:0016787	fumarylacetoacetase-like [Oryza sativa Japonica Group] &gt;Q6H7M1.1 RecName: Full=Fumarylacetoacetase; AltName: Full=Fumarylacetoacetate hydrolase [Oryza sativa Japonica Group] &gt;KAB8086297.1 hypothetical protein EE612_009510 [Oryza sativa] &gt;EAZ22093.1 hypothetical protein OsJ_05754 [Oryza sativa Japonica Group] &gt;KAF2943599.1 hypothetical protein DAI22_02g075900 [Oryza sativa Japonica Gro…	10
LOC4328623	LOC_Os02g10390	Os02g0197600	4178.57	2990.77	4077.24	2265.51	2506.4	1395.77	3379.98	2573.69	2541.47	1437.72	1006.32	1237.75	1566.33	1418.66	1048.06	K08909	GO:0044237;GO:0006091;GO:0015979;GO:0005623;GO:0044464;GO:0016020	chlorophyll a-b binding protein 8, chloroplastic [Oryza sativa Japonica Group] &gt;XP_052143230.1 chlorophyll a-b binding protein 8, chloroplastic [Oryza glaberrima] &gt;EAY84878.1 hypothetical protein OsI_06243 [Oryza sativa Indica Group] &gt;KAB8086306.1 hypothetical protein EE612_009521 [Oryza sativa] &gt;ATS17270.1 chlorophyll a/b-binding protein [Oryza sativa Japonica Group] &gt;EAZ22099.1 h…	10
LOC4328679	LOC_Os02g11640	Os02g0206700	1.58837	1.42017	1.68979	0.817671	1.32446	1.14668	1.70152	1.58059	1.19974	0.988167	0.506554	0.632181	0.664028	1.03838	0.636426	NA	GO:0016740	UDP-glycosyltransferase 73E1 [Oryza sativa Japonica Group] &gt;KAB8086392.1 hypothetical protein EE612_009649 [Oryza sativa] &gt;KAF2943683.1 hypothetical protein DAI22_02g082900 [Oryza sativa Japonica Group] &gt;BAD38450.1 putative flavonoid glucosyl-transferase [Oryza sativa Japonica Group] &gt;BAF08167.1 Os02g0206700 [Oryza sativa Japonica Group] &gt;BAH01289.1 unnamed protein product [Oryza s…	10
LOC107275654	LOC_Os02g11700	Os02g0207400	53.4361	77.9549	62.4955	22.5933	65.0938	24.6372	66.9323	38.4334	64.1916	26.9436	19.7037	22.7171	28.8057	11.5458	9.06558	NA	GO:0016740	UDP-glycosyltransferase 73C6 [Oryza sativa Japonica Group] &gt;KAF2943687.1 hypothetical protein DAI22_02g083200 [Oryza sativa Japonica Group] &gt;BAD24993.1 putative flavonoid glucosyl-transferase [Oryza sativa Japonica Group]	10
LOC9270405	NA	NA	382.654	166.153	260.282	213.187	284.893	141.272	350.076	185.01	179.003	111.925	54.5383	99.4016	106.721	81.2721	33.6392	NA	NA	NA	10
LOC4328720	LOC_Os02g12380	Os02g0215200	0.322719	0.153289	0.152849	0.07715	0.078941	0.123199	0	0.290422	0.179864	0.255649	0.041805	0	0.033889	0.085981	0.1463	K06067	GO:0016043;GO:0044260;GO:0044267;GO:0006464;GO:0016568;GO:0006325;GO:0051276;GO:0016569;GO:0016575;GO:0016570;GO:0043412;GO:0006996;GO:0043687;GO:0006476;GO:0019538;GO:0005622;GO:0043231;GO:0043229;GO:0044424;GO:0043227;GO:0005634;GO:0043226;GO:0019213;GO:0004407;GO:0016787;GO:0033558	NA	10
LOC9269769	LOC_Os02g12820	Os02g0221100	0.086516	0.077202	0.23881	0	0.105886	0.082717	0.02377	0.024563	0.186313	0	0	0.017289	0.022728	0	0	NA	GO:0065007;GO:0009058;GO:0044249;GO:0034645;GO:0010467;GO:0009059;GO:0006807;GO:0006139;GO:0050789;GO:0009889;GO:0031326;GO:0031323;GO:0050794;GO:0010468;GO:0010556;GO:0060255;GO:0019222;GO:0051171;GO:0019219;GO:0080090;GO:0005623;GO:0044464;GO:0043231;GO:0043229;GO:0044424;GO:0043227;GO:0005634;GO:0043226;GO:0030528	putative transcription factor bHLH041 [Oryza sativa Japonica Group]	10
LOC4328759	LOC_Os02g12870	Os02g0221600	35.4841	32.5533	33.0675	28.3629	37.2681	27.0275	38.8635	26.1111	30.3838	22.6802	22.7138	26.0126	28.2807	22.3645	19.3638	NA	NA	uncharacterized protein LOC4328759 isoform X1 [Oryza sativa Japonica Group]	10
LOC107280160	NA	NA	5.18341	3.71448	4.17179	3.09962	4.35033	3.20726	4.35515	4.61914	3.38519	2.27805	2.0261	1.77805	1.83927	1.76093	2.00023	NA	NA	NA	10
LOC4328792	LOC_Os02g13430	Os02g0227700	0.079305	0.023772	0.171111	0.047397	0.047669	0.03753	0.075494	0.089433	0.08889	0	0.06292	0.036164	0	0.055545	0	K00924	GO:0044260;GO:0006464;GO:0043412;GO:0006796;GO:0006793;GO:0016310;GO:0043687;GO:0006468;GO:0005488;GO:0016301;GO:0000166;GO:0005515;GO:0004672;GO:0004674;GO:0004713	receptor-like protein kinase HSL1 isoform X1 [Oryza sativa Japonica Group] &gt;EAZ22308.1 hypothetical protein OsJ_05962 [Oryza sativa Japonica Group] &gt;BAD25862.1 putative LRR receptor-like kinase [Oryza sativa Japonica Group] &gt;BAH01630.1 unnamed protein product [Oryza sativa Japonica Group] &gt;BAS77751.1 Os02g0227700 [Oryza sativa Japonica Group]	10
LOC4328798	LOC_Os02g13560	Os02g0229400	135.548	167.193	149.103	126.306	149.531	133.844	136.77	115.545	162.518	138.284	130.109	93.1553	117.625	134.075	111.508	NA	GO:0008643;GO:0051234;GO:0051179;GO:0006810;GO:0016021;GO:0031224;GO:0016020;GO:0044425;GO:0022804;GO:0015144;GO:0005402;GO:0008324;GO:0015075;GO:0015291;GO:0015294;GO:0015295;GO:0022891;GO:0022892;GO:0005351;GO:0051119;GO:0015293;GO:0022857;GO:0005215	NA	10
LOC4328820	LOC_Os02g13970	Os02g0234500	76.1781	44.5776	58.7383	58.1492	49.0786	31.074	55.5865	41.7911	47.8001	35.7602	30.3109	27.7848	26.15	27.6138	24.5764	K18159	GO:0050662;GO:0048037	NA	10
LOC4328917	LOC_Os02g15660	Os02g0255700	143.746	84.7641	130.116	90.5535	90.8581	53.0197	124.679	96.5035	92.4654	57.8969	35.9357	27.1031	37.9841	33.9914	32.1208	K03255	NA	protein TSS [Oryza sativa Japonica Group]	10
LOC4328925	LOC_Os02g15750	Os02g0257300	444.499	288.17	366.382	242.75	275.874	199.941	408.982	295.041	280.255	174.876	142.81	172.697	185.604	167.14	150.039	K17525	NA	NA	10
LOC4328939	LOC_Os02g16030	Os02g0261000	47.1336	62.1619	63.0108	33.9679	60.5836	41.208	54.6436	44.422	48.717	37.1198	37.064	39.4943	42.9413	36.8241	30.5329	NA	NA	NA	10
LOC112937994	NA	NA	0.334593	0.372405	0.367342	0	0.455134	0	0.423443	0	0.307271	0.142199	0.13513	0.087203	0	0.174495	0.079129	NA	NA	NA	10
LOC9268112	NA	NA	0.777692	0.694442	1.46974	0.660498	0.970461	0.926948	1.29608	0.711015	0.76242	1.0089	0.828012	0.730701	0.655888	0.856808	0.66086	K13466	NA	NA	10
LOC4329023	LOC_Os02g17970	Os02g0281000	47.4772	37.1374	43.4958	37.8826	33.8815	22.5359	32.3973	30.4831	29.342	25.6269	19.3964	12.8052	19.0472	20.1835	17.0564	NA	GO:0044237;GO:0009987;GO:0044267;GO:0006464;GO:0016311;GO:0043170;GO:0043412;GO:0008152;GO:0006796;GO:0006793;GO:0016310;GO:0043687;GO:0044238;GO:0006470;GO:0019538;GO:0006468;GO:0005952;GO:0005623;GO:0044464;GO:0005622;GO:0044424;GO:0032991;GO:0043234;GO:0008287;GO:0030554;GO:0032559;GO:0005524;GO:0005488;GO:0008603;GO:0003824;GO:0004866;GO:0004857;GO:0030234;GO:0016787;GO:0016301;GO:0019207;GO:…	protein phosphatase 2C and cyclic nucleotide-binding/kinase domain-containing protein isoform X1 [Oryza sativa Japonica Group]	10
LOC4329037	LOC_Os02g18450	Os02g0285800	132.763	90.2558	139.686	67.3754	80.7022	62.2855	110.341	93.768	82.5572	54.0777	49.813	38.7657	49.4918	40.0284	36.3111	K06207	GO:0005623;GO:0044464;GO:0005488;GO:0003824;GO:0003924;GO:0005525;GO:0019001;GO:0032561;GO:0017111;GO:0016462	putative elongation factor TypA-like SVR3, chloroplastic isoform X1 [Oryza sativa Japonica Group] &gt;XP_025879176.1 putative elongation factor TypA-like SVR3, chloroplastic isoform X1 [Oryza sativa Japonica Group] &gt;XP_052143781.1 putative elongation factor TypA-like SVR3, chloroplastic [Oryza glaberrima]	10
LOC107280155	NA	NA	3.88352	0.648803	2.69096	1.33666	1.9364	0.462695	2.63726	0.759513	1.22659	0.847878	0.550467	0.359775	0.676573	0.543558	0.368669	NA	NA	L-type lectin-domain containing receptor kinase IV.1 [Oryza sativa Japonica Group] &gt;KAF2944316.1 hypothetical protein DAI22_02g133100 [Oryza sativa Japonica Group] &gt;BAD21690.1 putative receptor-type protein kinase LRK1 [Oryza sativa Japonica Group]	10
LOC4329098	LOC_Os02g19924	Os02g0302200	12.4762	11.6149	13.0788	12.4181	10.2873	7.96793	10.3926	14.7967	10.9845	9.06	6.59421	10.3631	11.0528	8.32253	8.30164	K00815	GO:0009058;GO:0044281;GO:0006519;GO:0016847;GO:0016846;GO:0048037;GO:0016829;GO:0030170;GO:0008483;GO:0016740;GO:0070279;GO:0019842	tyrosine aminotransferase isoform X1 [Oryza sativa Japonica Group] &gt;BAD23256.1 putative nicotianamine aminotransferase A [Oryza sativa Japonica Group] &gt;BAD23350.1 putative nicotianamine aminotransferase A [Oryza sativa Japonica Group] &gt;BAF08540.1 Os02g0302400 [Oryza sativa Japonica Group] &gt;FAA00725.1 TPA: nicotianamine aminotransferase homolog [Oryza sativa Japonica Group]	10
LOC9271858	LOC_Os02g20560	Os02g0308800	323.994	469.337	499.53	229.071	427.743	129.34	401.97	242.134	372.143	105.514	94.2222	115.855	117.068	43.1394	47.5044	NA	NA	fasciclin-like arabinogalactan protein 13 [Oryza sativa Japonica Group] &gt;BAD16216.1 putative fasciclin-like arabinogalactan-protein [Oryza sativa Japonica Group] &gt;BAG87608.1 unnamed protein product [Oryza sativa Japonica Group] &gt;BAG96412.1 unnamed protein product [Oryza sativa Japonica Group] &gt;BAG96762.1 unnamed protein product [Oryza sativa Japonica Group] &gt;BAS78309.1 Os02g0308800…	10
LOC4329137	LOC_Os02g20970	Os02g0313700	6.44654	5.08283	6.83986	4.18657	4.51954	2.90393	6.31239	3.40837	3.59938	3.43724	2.49498	1.72316	2.34331	2.86558	2.13388	NA	GO:0008150;GO:0005575;GO:0003674	C2 domain-containing protein At1g53590 isoform X1 [Oryza sativa Japonica Group] &gt;KAB8087008.1 hypothetical protein EE612_010767 [Oryza sativa] &gt;BAD15979.1 C2 domain-containing protein-like [Oryza sativa Japonica Group] &gt;BAF08572.1 Os02g0313700 [Oryza sativa Japonica Group] &gt;BAS78333.1 Os02g0313700 [Oryza sativa Japonica Group]	10
LOC4329158	LOC_Os02g21340	Os02g0318500	22.5719	8.56711	13.6936	7.80378	15.0017	3.21336	17.5372	12.8549	10.1969	3.87514	3.88231	1.371	4.47698	3.58736	1.28675	K01992	NA	ABC transporter G family member 40 isoform X1 [Oryza sativa Japonica Group] &gt;KAF2944449.1 hypothetical protein DAI22_02g143900 [Oryza sativa Japonica Group]	10
LOC4329203	LOC_Os02g22380	Os02g0329800	120.018	130.362	111.37	94.0045	125.9	88.009	112.846	97.7849	100.435	77.7456	69.6991	68.7295	83.4128	69.308	56.835	NA	NA	uncharacterized protein LOC4329203 [Oryza sativa Japonica Group] &gt;Q6Z7I3.1 RecName: Full=Beta-1,2-xylosyltransferease XAX1; AltName: Full=Protein XYLOSYL ARABINOSYL SUBSTITUTION OF XYLAN 1 [Oryza sativa Japonica Group] &gt;EAY85648.1 hypothetical protein OsI_07021 [Oryza sativa Indica Group] &gt;KAB8087091.1 hypothetical protein EE612_010913 [Oryza sativa] &gt;EAZ22841.1 hypothetical protein O…	10
LOC4329294	LOC_Os02g26210	Os02g0460200	8.38401	1.80226	6.1397	2.94806	2.46559	1.94958	4.19591	2.8481	3.75164	0.846575	0.797788	1.37665	1.96456	1.13122	1.3413	NA	NA	NA	10
LOC4329319	LOC_Os02g26660	Os02g0465500	8.39313	7.30629	7.88642	6.51303	7.3659	6.16009	7.09106	6.51785	6.80029	7.37746	5.75195	5.64042	3.48338	4.85615	4.59995	K13288	GO:0004527;GO:0004518	oligoribonuclease [Oryza sativa Japonica Group] &gt;XP_025879350.1 oligoribonuclease [Oryza sativa Japonica Group] &gt;KAB8087216.1 hypothetical protein EE612_011207 [Oryza sativa] &gt;KAF2944716.1 hypothetical protein DAI22_02g163600 [Oryza sativa Japonica Group] &gt;KAF2944717.1 hypothetical protein DAI22_02g163600 [Oryza sativa Japonica Group] &gt;BAD19557.1 putative oligoribonuclease [Oryza s…	10
LOC4329341	LOC_Os02g27070	Os02g0470000	11.5142	9.72476	12.0356	11.4492	9.88909	7.39661	11.6782	9.09672	8.24925	7.77317	7.48754	6.51177	6.09964	5.47292	7.12782	NA	NA	NA	10
LOC4329399	LOC_Os02g29190	Os02g0494000	0.204301	0.09163	0.165599	0.037159	0.038271	0	0.15754	0.160819	0.086742	0	0	0	0	0	0	NA	NA	tankyrase [Oryza sativa Japonica Group] &gt;KAF2944882.1 hypothetical protein DAI22_02g175800 [Oryza sativa Japonica Group] &gt;BAD23131.1 putative ankyrin-like protein [Oryza sativa Japonica Group]	10
LOC9271519	LOC_Os02g29550	Os02g0499000	59.6452	53.197	58.6813	46.1667	52.6191	25.7738	50.0363	35.6272	39.6326	40.152	18.9881	22.8837	24.7111	31.3701	20.9598	NA	GO:0065007;GO:0009058;GO:0044249;GO:0034645;GO:0044260;GO:0010467;GO:0009059;GO:0006807;GO:0006139;GO:0050789;GO:0009889;GO:0031326;GO:0031323;GO:0050794;GO:0010468;GO:0010556;GO:0060255;GO:0019222;GO:0051171;GO:0019219;GO:0080090;GO:0051252;GO:0032774;GO:0016070;GO:0005622;GO:0043231;GO:0043229;GO:0044424;GO:0043227;GO:0005634;GO:0043226;GO:0003677;GO:0003676;GO:0003700;GO:0030528	ethylene-responsive transcription factor-like protein At4g13040 [Oryza sativa Japonica Group] &gt;XP_015626906.1 ethylene-responsive transcription factor-like protein At4g13040 [Oryza sativa Japonica Group] &gt;XP_052142547.1 ethylene-responsive transcription factor-like protein At4g13040 [Oryza glaberrima] &gt;XP_052142548.1 ethylene-responsive transcription factor-like protein At4g13040 [Oryza …	10
LOC107275548	LOC_Os02g30700	Os02g0511200	0.080442	0.093825	0	0	0	0	0.15131	0	0	0	0	0.060795	0	0	0	NA	GO:0003677	transcription factor SRM1 [Oryza sativa Japonica Group] &gt;EAZ23189.1 hypothetical protein OsJ_06874 [Oryza sativa Japonica Group] &gt;BAD23083.1 myb-like protein [Oryza sativa Japonica Group] &gt;BAS78861.1 Os02g0511200 [Oryza sativa Japonica Group]	10
LOC107277029	LOC_Os02g31845	Os02g0517750	3.74542	3.07751	3.66273	3.90332	3.41751	1.35947	4.29038	1.66866	2.64636	2.67116	1.25329	2.85956	3.422	0.813802	1.2425	NA	NA	uncharacterized protein LOC107277029 [Oryza sativa Japonica Group] &gt;KAF2945030.1 hypothetical protein DAI22_02g187100 [Oryza sativa Japonica Group]	10
LOC4329484	LOC_Os02g31874	Os02g0518100	96.6057	96.3554	100.953	71.9483	96.6464	71.4122	92.5201	69.942	77.1324	61.6151	61.6082	56.7672	74.2389	60.2516	46.7741	K22733	NA	probable magnesium transporter NIPA8 isoform X1 [Oryza sativa Japonica Group] &gt;XP_052144398.1 probable magnesium transporter NIPA8 isoform X1 [Oryza glaberrima] &gt;EEC73279.1 hypothetical protein OsI_07422 [Oryza sativa Indica Group]	10
LOC4329537	LOC_Os02g32730	Os02g0529400	40.6934	33.8707	36.325	35.1037	32.4718	25.6682	37.4122	33.1759	29.9548	27.4978	26.5478	25.3626	23.4022	25.5114	23.6606	NA	GO:0008150;GO:0005575;GO:0003824;GO:0003674	neutral/alkaline invertase 3, chloroplastic [Oryza sativa Japonica Group] &gt;Q6H6N5.1 RecName: Full=Neutral/alkaline invertase 3, chloroplastic; Short=OsNIN3; Flags: Precursor [Oryza sativa Japonica Group] &gt;EAZ23290.1 hypothetical protein OsJ_06987 [Oryza sativa Japonica Group] &gt;BAD25431.1 putative alkaline/neutral invertase [Oryza sativa Japonica Group] &gt;BAD25614.1 putative alkaline/ne…	10
LOC9272622	LOC_Os02g32814	Os02g0530100	198.06	194.271	231.016	170.078	222.963	136.52	233.704	155.625	145.613	121.143	130.662	194.246	148.136	158.778	119.924	K07213	GO:0006812;GO:0051234;GO:0006811;GO:0051179;GO:0030001;GO:0006810;GO:0043169;GO:0043167;GO:0046872	copper transport protein ATX1 [Oryza sativa Japonica Group] &gt;AAF15285.1 copper chaperone homolog CCH [Oryza sativa] &gt;EAY86120.1 hypothetical protein OsI_07492 [Oryza sativa Indica Group] &gt;EAZ23296.1 hypothetical protein OsJ_06993 [Oryza sativa Japonica Group] &gt;KAF2945119.1 hypothetical protein DAI22_02g193950 [Oryza sativa Japonica Group] &gt;BAD25440.1 copper chaperone homolog CCH [O…	10
LOC4329548	LOC_Os02g32930	Os02g0531200	25.2534	21.0671	25.0794	24.4034	21.3184	17.127	22.7848	22.0498	19.415	17.2326	17.8218	11.5288	13.7748	16.1386	17.6692	K14347	GO:0006812;GO:0051234;GO:0006811;GO:0051179;GO:0030001;GO:0015672;GO:0006814;GO:0006810;GO:0005623;GO:0044464;GO:0016020;GO:0022804;GO:0008508;GO:0015125;GO:0046943;GO:0008324;GO:0015075;GO:0008028;GO:0005343;GO:0005342;GO:0015291;GO:0015294;GO:0015370;GO:0022891;GO:0022892;GO:0015293;GO:0022857;GO:0005215	probable sodium/metabolite cotransporter BASS4, chloroplastic [Oryza sativa Japonica Group] &gt;B8AJ09.1 RecName: Full=Probable sodium/metabolite cotransporter BASS4, chloroplastic; AltName: Full=Bile acid-sodium symporter family protein 4; Flags: Precursor [Oryza sativa Indica Group] &gt;Q6ESG1.1 RecName: Full=Probable sodium/metabolite cotransporter BASS4, chloroplastic; AltName: Full=Bile acid…	10
LOC4329554	LOC_Os02g33010	Os02g0533000	45.1851	34.703	47.0488	35.2912	33.2346	27.6823	37.1893	31.0526	32.4825	27.4438	29.2377	19.8525	23.4038	21.2914	22.6405	NA	NA	uncharacterized protein At5g03900, chloroplastic [Oryza sativa Japonica Group] &gt;KAF2945131.1 hypothetical protein DAI22_02g195000 [Oryza sativa Japonica Group] &gt;KAF2945132.1 hypothetical protein DAI22_02g195000 [Oryza sativa Japonica Group] &gt;BAS79046.1 Os02g0533000 [Oryza sativa Japonica Group]	10
LOC4329561	LOC_Os02g33110	Os02g0534400	78.3007	46.8303	78.2936	49.7581	50.1454	72.1426	61.8748	63.7552	46.4628	35.5138	30.3333	26.6886	38.3737	61.6558	38.5647	K01193	GO:0005975;GO:0008152;GO:0003824	beta-fructofuranosidase, insoluble isoenzyme 1 [Oryza sativa Japonica Group] &gt;Q0E0P0.1 RecName: Full=Beta-fructofuranosidase, insoluble isoenzyme 1; AltName: Full=Cell wall beta-fructosidase 1; AltName: Full=Invertase 1; AltName: Full=OsCIN1; AltName: Full=Sucrose hydrolase 1; Flags: Precursor [Oryza sativa Japonica Group] &gt;AAQ24869.1 cell wall invertase 1 [Oryza sativa Indica Group] &gt;AA…	10
LOC4329565	LOC_Os02g33149	Os02g0535000	128.528	91.5267	115.606	87.4648	97.1016	65.5443	129.005	84.348	80.8056	67.9172	56.911	74.0671	70.2525	61.6022	57.6786	NA	GO:0044237;GO:0009987;GO:0044267;GO:0043170;GO:0008152;GO:0044238;GO:0006457;GO:0005488;GO:0031072;GO:0005515;GO:0051082	protein ORANGE-LIKE, chloroplastic [Oryza sativa Japonica Group] &gt;EEC73337.1 hypothetical protein OsI_07539 [Oryza sativa Indica Group] &gt;EEE57127.1 hypothetical protein OsJ_07018 [Oryza sativa Japonica Group] &gt;KAF2945146.1 hypothetical protein DAI22_02g196100 [Oryza sativa Japonica Group] &gt;BAD27799.1 chaperone protein dnaJ-related-like [Oryza sativa Japonica Group] &gt;BAD29300.1 chap…	10
LOC107279953	NA	NA	0.53608	0.216818	0.322155	0.453007	0.335434	0	0.162147	0.212557	0.606318	0.181571	0.041499	0.053571	0.031847	0.073061	0.373864	NA	NA	NA	10
LOC4329582	LOC_Os02g33550	Os02g0538700	356.551	512.659	470.502	316.722	469.541	281.533	450.868	373.13	447.926	273.931	224.757	300.82	320.205	254.252	192.732	NA	NA	NA	10
LOC4329601	LOC_Os02g33820	Os02g0543000	97.7225	94.4012	112.924	77.6037	108.471	63.9385	95.1867	96.2423	74.4465	68.4582	40.4729	44.1782	55.1828	35.5851	27.9234	NA	GO:0050896;GO:0006950	abscisic stress-ripening protein 1 [Oryza sativa Japonica Group] &gt;XP_052145647.1 abscisic stress-ripening protein 1-like [Oryza glaberrima] &gt;EAY86207.1 hypothetical protein OsI_07582 [Oryza sativa Indica Group] &gt;KAF2945197.1 hypothetical protein DAI22_02g200300 [Oryza sativa Japonica Group] &gt;BAD28236.1 putative ASR2 [Oryza sativa Japonica Group] &gt;BAG88478.1 unnamed protein product …	10
LOC4329635	LOC_Os02g34680	Os02g0551900	57.5956	53.0623	56.5797	37.4077	54.2932	26.1218	56.9414	47.8446	50.7387	45.9368	27.925	47.0579	23.6864	48.6853	45.8943	NA	GO:0043169;GO:0043167;GO:0046872;GO:0046914;GO:0008270	zinc finger transcription factor YY1 isoform X1 [Oryza sativa Japonica Group] &gt;EEE57171.1 hypothetical protein OsJ_07105 [Oryza sativa Japonica Group] &gt;KAF2945260.1 hypothetical protein DAI22_02g204500 [Oryza sativa Japonica Group] &gt;BAF09017.1 Os02g0551900 [Oryza sativa Japonica Group] &gt;BAG96247.1 unnamed protein product [Oryza sativa Japonica Group] &gt;BAS79175.1 Os02g0551900 [Oryza…	10
LOC4329638	LOC_Os02g34710	Os02g0552200	4.49083	6.78032	5.28986	3.04099	5.55669	3.1933	3.7449	3.6683	4.09822	3.01912	2.71508	2.04915	2.04045	2.10607	1.78958	NA	NA	uncharacterized protein LOC4329638 [Oryza sativa Japonica Group] &gt;KAF2945262.1 hypothetical protein DAI22_02g204800 [Oryza sativa Japonica Group] &gt;BAF09020.1 Os02g0552200 [Oryza sativa Japonica Group]	10
LOC4329643	LOC_Os02g34810	Os02g0553200	383.939	172.62	291.185	200.532	237.954	126.317	372.423	230.938	189.675	132.043	82.659	87.3721	83.8022	66.2227	56.1256	K00434	GO:0006118;GO:0042221;GO:0006979;GO:0050896;GO:0006950;GO:0016209;GO:0020037;GO:0005506;GO:0016491;GO:0004601;GO:0046906;GO:0046914	NA	10
LOC4329648	LOC_Os02g34860	Os02g0554100	141.249	123.533	116.265	59.7018	118.432	58.4318	144.311	82.2328	92.2375	63.0182	40.3078	44.5219	51.1932	27.1784	32.6545	NA	GO:0051234;GO:0051179;GO:0006810;GO:0005215	ultraviolet-B receptor UVR8 [Oryza sativa Japonica Group] &gt;KAB8087464.1 hypothetical protein EE612_011726 [Oryza sativa] &gt;KAF2945282.1 hypothetical protein DAI22_02g205700 [Oryza sativa Japonica Group] &gt;BAD33304.1 putative UVB-resistance protein (UVR8) [Oryza sativa Japonica Group] &gt;BAF09029.1 Os02g0554100 [Oryza sativa Japonica Group] &gt;BAG91677.1 unnamed protein product [Oryza sat…	10
LOC4329660	LOC_Os02g35020	Os02g0556000	0.6283	1.17625	1.24587	0.752983	0.765691	0.550607	0.911875	0.565468	0.888107	0.523332	0.270096	0.517702	0.441741	0.857645	0.379605	K20890	GO:0009058;GO:0016051;GO:0005975;GO:0016740	UDP-glucuronate:xylan alpha-glucuronosyltransferase 1 [Oryza sativa Japonica Group] &gt;KAF2945299.1 hypothetical protein DAI22_02g207000 [Oryza sativa Japonica Group]	10
LOC107278724	LOC_Os02g35320	Os02g0559500	0.917266	0.787748	0.586091	0.587444	0.62473	0.237172	0.327597	0.797828	0.263626	0	0.059941	0.128554	0.289123	0	0.304419	NA	GO:0006118;GO:0016491	monooxygenase 1 [Oryza sativa Japonica Group] &gt;KAF2945339.1 hypothetical protein DAI22_02g209700 [Oryza sativa Japonica Group]	10
LOC4329690	LOC_Os02g35500	Os02g0562700	132.218	99.1118	104.401	86.7131	97.4639	91.1415	116.935	100.921	98.546	103.351	100.505	86.3108	97.6948	91.073	92.3943	K00020	GO:0046164;GO:0006066;GO:0009820;GO:0009308;GO:0009081;GO:0016052;GO:0005975;GO:0019752;GO:0009056;GO:0043603;GO:0044106;GO:0006520;GO:0044275;GO:0044262;GO:0044248;GO:0042180;GO:0044265;GO:0044260;GO:0034641;GO:0006732;GO:0051186;GO:0006007;GO:0006006;GO:0019320;GO:0019318;GO:0009057;GO:0046365;GO:0005996;GO:0006740;GO:0006739;GO:0006769;GO:0046496;GO:0006807;GO:0006139;GO:0055086;GO:0006753;GO:…	glyoxylate/succinic semialdehyde reductase 1 [Oryza sativa Japonica Group] &gt;EEC73418.1 hypothetical protein OsI_07685 [Oryza sativa Indica Group] &gt;KAB8087524.1 hypothetical protein EE612_011824 [Oryza sativa] &gt;AAO72678.1 gamma hydroxybutyrate dehydrogenase-like protein [Oryza sativa Japonica Group] &gt;EEE57204.1 hypothetical protein OsJ_07161 [Oryza sativa Japonica Group] &gt;KAB8087525…	10
LOC4329695	LOC_Os02g35620	Os02g0564300	29.5208	19.5113	22.8224	20.2745	16.3018	15.656	24.2128	21.3922	18.7123	16.2301	14.5558	13.006	12.6492	13.7696	13.146	NA	NA	uncharacterized protein LOC4329695 [Oryza sativa Japonica Group] &gt;EAY86322.1 hypothetical protein OsI_07696 [Oryza sativa Indica Group] &gt;KAB8087532.1 hypothetical protein EE612_011835 [Oryza sativa] &gt;KAF2945364.1 hypothetical protein DAI22_02g212000 [Oryza sativa Japonica Group] &gt;BAD15589.1 unknown protein [Oryza sativa Japonica Group] &gt;BAD15816.1 unknown protein [Oryza sativa Japo…	10
LOC4329715	LOC_Os02g35900	Os02g0567100	67.8932	59.3789	66.3784	41.7271	51.3524	41.0586	65.613	67.7402	52.7352	37.462	36.058	36.8212	42.0159	34.3808	33.2355	NA	GO:0008150;GO:0065007;GO:0019725;GO:0009987;GO:0045454;GO:0042592;GO:0050789;GO:0065008;GO:0050794;GO:0005575;GO:0003674	NA	10
LOC4329820	None	Os02g0589100	64.948	19.3995	34.8345	18.3022	32.5923	17.1998	48.4681	25.0268	17.3521	14.7207	7.94769	7.57479	10.0011	6.59036	2.50772	NA	NA	lecithin-cholesterol acyltransferase-like 1 [Oryza sativa Japonica Group] &gt;EEC73501.1 hypothetical protein OsI_07862 [Oryza sativa Indica Group] &gt;KAB8087713.1 hypothetical protein EE612_012106 [Oryza sativa] &gt;KAF2945571.1 hypothetical protein DAI22_02g226600 [Oryza sativa Japonica Group] &gt;BAD17458.1 putative acyltransferase (46.9 kD) (1H765) [Oryza sativa Japonica Group] &gt;BAF09192.…	10
LOC4329828	LOC_Os02g37830	Os02g0590800	230.589	207.475	220.938	147.012	236.344	86.5162	259.256	124.455	177.708	95.1275	65.6655	69.1895	74.9398	31.8378	37.7107	K08857	GO:0044260;GO:0044267;GO:0006464;GO:0043412;GO:0006796;GO:0006793;GO:0016310;GO:0043687;GO:0019538;GO:0006468;GO:0030554;GO:0032559;GO:0005524;GO:0016301;GO:0001882;GO:0004672;GO:0004674;GO:0004713;GO:0001883;GO:0016740	serine/threonine-protein kinase Nek6 [Oryza sativa Japonica Group] &gt;Q6YY75.2 RecName: Full=Serine/threonine-protein kinase Nek6; AltName: Full=NimA-related protein kinase 6; AltName: Full=OsNek6 [Oryza sativa Japonica Group] &gt;EEE57277.1 hypothetical protein OsJ_07328 [Oryza sativa Japonica Group] &gt;KAF2945582.1 hypothetical protein DAI22_02g227700 [Oryza sativa Japonica Group]	10
LOC4329911	LOC_Os02g39160	Os02g0603800	207.767	133.38	178.129	122.908	135.457	91.9822	184.735	116.82	117.265	89.6549	84.8144	70.9214	84.3587	90.5075	73.9601	K03526	GO:0009058;GO:0044249;GO:0044255;GO:0008299;GO:0006720;GO:0008610;GO:0006629;GO:0019748;GO:0016114;GO:0006721	NA	10
LOC4329952	LOC_Os02g39730	Os02g0610700	44.2383	24.0326	35.6892	29.4531	22.7706	18.3959	29.6277	30.6762	23.4802	17.0283	16.0483	17.668	20.6938	17.7783	13.7593	NA	NA	uncharacterized protein LOC4329952 isoform X2 [Oryza sativa Japonica Group] &gt;XP_052144184.1 uncharacterized protein LOC127763498 isoform X2 [Oryza glaberrima] &gt;EEC73574.1 hypothetical protein OsI_08027 [Oryza sativa Indica Group] &gt;KAB8087899.1 hypothetical protein EE612_012340 [Oryza sativa] &gt;EEE57353.1 hypothetical protein OsJ_07487 [Oryza sativa Japonica Group] &gt;KAF2945795.1 hypo…	10
LOC4329978	LOC_Os02g40100	Os02g0614600	49.6074	60.9309	72.1069	53.2463	66.5461	22.9579	68.2605	32.0351	55.2233	26.9728	20.56	22.9454	22.1033	10.9004	10.009	NA	NA	filament-like plant protein 7 [Oryza sativa Japonica Group] &gt;XP_015623450.1 filament-like plant protein 7 [Oryza sativa Japonica Group] &gt;BAD19454.1 transport protein-like [Oryza sativa Japonica Group] &gt;BAD19729.1 transport protein-like [Oryza sativa Japonica Group] &gt;BAF09341.1 Os02g0614600 [Oryza sativa Japonica Group] &gt;BAS79756.1 Os02g0614600 [Oryza sativa Japonica Group]	10
LOC4329999	LOC_Os02g40500	Os02g0618100	11.0226	5.24855	7.37669	4.50592	7.95649	5.32034	9.13349	3.78904	6.25006	4.7028	3.40156	6.18412	3.55733	5.24941	3.06445	K03676	GO:0065007;GO:0019725;GO:0045454;GO:0006118;GO:0042592;GO:0050789;GO:0065008;GO:0050794;GO:0003824;GO:0015036;GO:0009055;GO:0016491;GO:0015035	glutaredoxin-C4, chloroplastic [Oryza sativa Japonica Group] &gt;XP_052144354.1 glutaredoxin-C4, chloroplastic [Oryza glaberrima] &gt;Q6K953.1 RecName: Full=Glutaredoxin-C4, chloroplastic; AltName: Full=Glutaredoxin-C2 homolog 2; Flags: Precursor [Oryza sativa Japonica Group] &gt;KAF2945879.1 hypothetical protein DAI22_02g249200 [Oryza sativa Japonica Group] &gt;BAD21454.1 putative glutaredoxin […	10
LOC4330026	LOC_Os02g41480	Os02g0623600	0.168336	0.108025	0.168226	0.120226	0.030458	0.031759	0.159713	0.056903	0.161298	0.121397	0	0.022953	0.130751	0.028354	0.125621	NA	GO:0044260;GO:0044267;GO:0006464;GO:0043170;GO:0043412;GO:0006796;GO:0006793;GO:0016310;GO:0043687;GO:0019538;GO:0006468;GO:0030554;GO:0032559;GO:0005524;GO:0016301;GO:0001882;GO:0000166;GO:0004672;GO:0004674;GO:0004713;GO:0001883;GO:0017076;GO:0032555;GO:0032553;GO:0016740	wall-associated receptor kinase 5 [Oryza sativa Japonica Group] &gt;KAF2945929.1 hypothetical protein DAI22_02g253300 [Oryza sativa Japonica Group]	10
LOC4330071	LOC_Os02g42290	Os02g0634500	162.695	167.855	181.878	162.321	184.552	15.37	177.315	191.258	15.9552	14.6036	127.875	15.7137	14.4457	131.578	129.354	K01358	GO:0019538;GO:0006508;GO:0008462	uncharacterized protein LOC4330071 [Oryza sativa Japonica Group] &gt;XP_015626876.1 uncharacterized protein LOC4330071 [Oryza sativa Japonica Group] &gt;XP_052144460.1 uncharacterized protein LOC127763717 [Oryza glaberrima] &gt;XP_052144461.1 uncharacterized protein LOC127763717 [Oryza glaberrima] &gt;KAB8088087.1 hypothetical protein EE612_012572 [Oryza sativa] &gt;KAF2945998.1 hypothetical prot…	10
LOC4330074	LOC_Os02g42314	Os02g0634800	112.555	110.406	102.798	97.1485	113.846	86.759	115.204	91.131	102.835	94.8867	98.135	96.3975	99.0873	88.7371	84.9733	K10689	GO:0065007;GO:0044267;GO:0006464;GO:0043412;GO:0043687;GO:0019538;GO:0050789;GO:0060255;GO:0019222;GO:0080090;GO:0051246;GO:0016881;GO:0016874;GO:0019787	NA	10
LOC4330096	LOC_Os02g42570	Os02g0638300	73.9116	42.3691	63.4144	47.1265	53.8983	28.5208	58.7168	51.7091	36.9685	32.828	20.7343	24.9331	26.5259	21.528	16.4458	NA	GO:0009058;GO:0046394;GO:0019752;GO:0044249;GO:0042180;GO:0009108;GO:0006732;GO:0051188;GO:0051186;GO:0006118;GO:0018130;GO:0046483;GO:0009107;GO:0009106;GO:0016053;GO:0006082;GO:0043436;GO:0015979;GO:0044283;GO:0044281;GO:0044272;GO:0006790;GO:0005737;GO:0044444;GO:0043231;GO:0043229;GO:0044424;GO:0043227;GO:0043226;GO:0009536;GO:0008937;GO:0016874;GO:0016979;GO:0016992;GO:0016491;GO:0070283;GO:…	NA	10
LOC4330107	LOC_Os02g42700	Os02g0639900	84.7677	68.9747	67.2246	80.336	69.6042	64.5115	84.1606	71.7409	61.6174	71.6374	56.6161	68.0659	64.1782	72.6162	67.6161	K03671	GO:0008150;GO:0065007;GO:0019725;GO:0045454;GO:0018904;GO:0006662;GO:0042592;GO:0008152;GO:0050789;GO:0065008;GO:0050794;GO:0044281;GO:0005575;GO:0003824;GO:0015036;GO:0009055;GO:0003674;GO:0016491;GO:0015035	thioredoxin M1, chloroplastic [Oryza sativa Japonica Group]	10
LOC4330131	LOC_Os02g42960	Os02g0643500	104.372	64.015	93.3749	63.7959	71.6754	46.8579	99.5432	70.7185	73.4788	47.1713	43.4523	46.6646	48.4542	38.6523	37.3207	NA	NA	thylakoid lumenal protein TL20.3, chloroplastic isoform X1 [Oryza sativa Japonica Group] &gt;KAB8088157.1 hypothetical protein EE612_012665 [Oryza sativa] &gt;EAZ23972.1 hypothetical protein OsJ_07699 [Oryza sativa Japonica Group] &gt;KAF2946082.1 hypothetical protein DAI22_02g265600 [Oryza sativa Japonica Group] &gt;BAD25782.1 thylakoid lumenal protein-like [Oryza sativa Japonica Group] &gt;BAF0…	10
LOC4330140	LOC_Os02g43110	Os02g0644900	2.42841	1.38474	1.42766	1.32036	0.950347	0.380213	1.1621	0.573753	1.23266	0.344625	0.11756	0.235961	0.065234	0.112397	0.115802	K03452	GO:0016021;GO:0031224;GO:0016020;GO:0044425	magnesium/proton exchanger 2 [Oryza sativa Japonica Group]	10
LOC4330146	LOC_Os02g43194	Os02g0646500	99.0265	115.841	106.171	55.8063	100.402	47.3848	80.9848	58.3986	70.4574	73.3652	26.6241	36.2102	20.8512	4.22801	6.4555	NA	GO:0006081;GO:0032259;GO:0006730;GO:0044281;GO:0004030;GO:0008168;GO:0003676;GO:0016491;GO:0016740	aldehyde dehydrogenase family 3 member F1 [Oryza sativa Japonica Group] &gt;KAB8088177.1 hypothetical protein EE612_012690 [Oryza sativa] &gt;KAF2946107.1 hypothetical protein DAI22_02g267400 [Oryza sativa Japonica Group] &gt;BAD25521.1 putative aldehyde dehydrogenase [Oryza sativa Japonica Group] &gt;BAD25822.1 putative aldehyde dehydrogenase [Oryza sativa Japonica Group] &gt;BAF09489.1 Os02g064…	10
LOC4330180	LOC_Os02g43670	Os02g0653400	41.3355	79.2411	73.4706	36.6532	76.8089	38.0951	68.5846	43.2612	64.9682	29.4117	34.8858	27.454	23.9989	26.0669	24.4763	NA	NA	uncharacterized protein LOC4330180 [Oryza sativa Japonica Group] &gt;KAF2946145.1 hypothetical protein DAI22_02g270300 [Oryza sativa Japonica Group] &gt;BAD24984.1 transferase-like [Oryza sativa Japonica Group] &gt;BAF09519.2 Os02g0653400 [Oryza sativa Japonica Group] &gt;BAS80075.1 Os02g0653400 [Oryza sativa Japonica Group]	10
LOC4330260	LOC_Os02g44780	Os02g0668100	30.6539	35.7094	37.9936	25.0291	28.7096	30.0118	37.755	31.3574	27.8255	22.3539	23.2311	23.479	23.2418	20.8183	21.2182	NA	GO:0044255;GO:0008299;GO:0006720;GO:0008610;GO:0006629	NA	10
LOC4330276	LOC_Os02g45000	Os02g0671200	18.7761	11.1225	15.1206	9.54274	10.7286	4.35226	8.82848	14.203	7.74091	5.7039	2.62969	2.93756	6.39809	5.10227	3.66471	NA	NA	NA	10
LOC4330320	LOC_Os02g45660	Os02g0680600	83.758	67.954	94.6307	51.4781	69.6384	48.9718	84.2916	66.0724	60.6725	46.192	41.2857	45.0864	44.9007	45.4993	41.6614	K01770	GO:0008150;GO:0044255;GO:0008299;GO:0006720;GO:0008610;GO:0006629;GO:0019748;GO:0016114;GO:0006721;GO:0005575;GO:0008685;GO:0003824;GO:0016829;GO:0003674;GO:0016849	2-C-methyl-D-erythritol 2,4-cyclodiphosphate synthase, chloroplastic [Oryza sativa Japonica Group] &gt;KAB8088420.1 hypothetical protein EE612_013017 [Oryza sativa] &gt;KAF2946358.1 hypothetical protein DAI22_02g287500 [Oryza sativa Japonica Group] &gt;BAF09655.1 Os02g0680600 [Oryza sativa Japonica Group] &gt;BAG87377.1 unnamed protein product [Oryza sativa Japonica Group] &gt;BAS80297.1 Os02g068…	10
LOC4330323	LOC_Os02g45700	Os02g0681100	0.734454	0.39118	0.842626	0.77208	0.541565	0.468086	0.825595	0.379595	0.670584	0.465273	0.338029	0.48237	0.541238	0.74392	0.50701	NA	GO:0003824;GO:0016787	uncharacterized protein LOC4330323 [Oryza sativa Japonica Group] &gt;KAB8088423.1 hypothetical protein EE612_013022 [Oryza sativa] &gt;KAF2946362.1 hypothetical protein DAI22_02g287800 [Oryza sativa Japonica Group] &gt;BAD29388.1 fringe-related protein-like [Oryza sativa Japonica Group] &gt;BAF09658.1 Os02g0681100 [Oryza sativa Japonica Group] &gt;BAG94666.1 unnamed protein product [Oryza sativa …	10
LOC4330368	LOC_Os02g46380	Os02g0689200	14.7395	13.0864	15.0042	10.8457	13.4316	9.14307	14.4575	11.8459	9.47161	8.9138	10.9754	8.54442	9.55684	8.95332	8.10688	NA	NA	probable purine permease 11 isoform X2 [Oryza sativa Japonica Group] &gt;KAF2946423.1 hypothetical protein DAI22_02g292400 [Oryza sativa Japonica Group] &gt;BAD07671.1 putative purine permease [Oryza sativa Japonica Group] &gt;BAS80365.1 Os02g0689200 [Oryza sativa Japonica Group]	10
LOC4330422	LOC_Os02g47110	Os02g0699300	24.1827	13.1767	22.1886	18.8874	16.8142	9.90188	29.3094	13.0828	12.9208	11.8822	8.79279	11.0522	11.7274	10.1482	7.40357	NA	GO:0065007;GO:0051641;GO:0070727;GO:0034613;GO:0051234;GO:0051649;GO:0045184;GO:0006886;GO:0046907;GO:0051179;GO:0033036;GO:0008104;GO:0015031;GO:0050789;GO:0050794;GO:0023052;GO:0007165;GO:0023060;GO:0007264;GO:0006810;GO:0007242;GO:0023046;GO:0005525;GO:0019001;GO:0032561	ADP-ribosylation factor [Oryza sativa Japonica Group] &gt;XP_015625969.1 ADP-ribosylation factor [Oryza sativa Japonica Group] &gt;XP_015625970.1 ADP-ribosylation factor [Oryza sativa Japonica Group] &gt;XP_052142485.1 uncharacterized protein LOC127762143 [Oryza glaberrima] &gt;XP_052142486.1 uncharacterized protein LOC127762143 [Oryza glaberrima] &gt;XP_052142488.1 uncharacterized protein LOC127…	10
LOC4330431	LOC_Os02g47190	Os02g0700300	10.4866	9.28119	9.63974	7.43595	10.1065	6.20778	10.7894	6.90461	7.59322	7.27198	6.57549	6.07231	9.3369	7.06159	4.52506	NA	GO:0065007;GO:0009058;GO:0044249;GO:0034645;GO:0044260;GO:0010467;GO:0009059;GO:0006807;GO:0006139;GO:0050789;GO:0009889;GO:0031326;GO:0031323;GO:0050794;GO:0010468;GO:0010556;GO:0060255;GO:0019222;GO:0051171;GO:0019219;GO:0080090;GO:0003677;GO:0003676	myb family transcription factor PHL11 [Oryza sativa Japonica Group] &gt;XP_052142145.1 myb family transcription factor PHL11-like [Oryza glaberrima] &gt;KAB8088488.1 hypothetical protein EE612_013117 [Oryza sativa] &gt;KAF2946507.1 hypothetical protein DAI22_02g298900 [Oryza sativa Japonica Group] &gt;BAF09752.1 Os02g0700300 [Oryza sativa Japonica Group] &gt;BAG86997.1 unnamed protein product [Or…	10
LOC4330432	LOC_Os02g47200	Os02g0700400	3.24992	1.99501	2.81909	0.866524	1.34036	1.12354	2.00446	1.1472	1.9087	0.940071	0.443315	0.545698	0.667737	1.04834	0.232641	K17893	GO:0032501;GO:0007585;GO:0005623;GO:0044464;GO:0005737;GO:0044444;GO:0031975;GO:0005622;GO:0043231;GO:0043229;GO:0044446;GO:0044424;GO:0043227;GO:0005740;GO:0044429;GO:0005739;GO:0043226;GO:0031967;GO:0044422	ubiquinol oxidase 1c, mitochondrial-like [Oryza sativa Japonica Group] &gt;Q8W855.1 RecName: Full=Ubiquinol oxidase 1c, mitochondrial; AltName: Full=Alternative oxidase 1c; Short=OsAOX1C; Flags: Precursor [Oryza sativa Japonica Group] &gt;EAY87187.1 hypothetical protein OsI_08589 [Oryza sativa Indica Group] &gt;KAB8088489.1 hypothetical protein EE612_013118 [Oryza sativa] &gt;KAF2946508.1 hypothe…	10
LOC4330413	LOC_Os02g47020	Os02g0698000	920.698	417.721	677.586	377.483	422.396	213.842	647.027	400.577	383.565	231.841	130.761	139.742	187.723	136.879	103.554	K00855	GO:0005975;GO:0030554;GO:0032559;GO:0005524;GO:0016301;GO:0001882;GO:0008974;GO:0001883;GO:0017076;GO:0032555;GO:0032553;GO:0016740	NA	10
LOC4330469	LOC_Os02g47800	Os02g0707100	106.677	53.3833	68.3986	65.1856	70.517	46.7599	86.6599	61.172	52.8064	39.8646	28.7518	39.4039	37.0902	37.6989	26.1391	K08232	GO:0006118;GO:0030554;GO:0005488;GO:0050662;GO:0048037;GO:0050660;GO:0001882;GO:0016491;GO:0001883;GO:0017076	monodehydroascorbate reductase 2, peroxisomal [Oryza sativa Japonica Group] &gt;Q8S3R2.1 RecName: Full=Monodehydroascorbate reductase 2, peroxisomal; Short=OsMDAR2; Short=OsMDHAR2 [Oryza sativa Japonica Group] &gt;EAY87229.1 hypothetical protein OsI_08631 [Oryza sativa Indica Group] &gt;KAB8088550.1 hypothetical protein EE612_013192 [Oryza sativa] &gt;AAL87166.1 putative cytosolic monodehydroasco…	10
LOC4330497	LOC_Os02g48150	Os02g0711400	103.121	124.779	118.783	45.9657	101.202	40.632	90.7424	61.26	82.0108	48.6146	31.8658	45.0176	38.3513	9.91307	18.1583	NA	NA	uncharacterized protein LOC4330497 [Oryza sativa Japonica Group] &gt;EAY87262.1 hypothetical protein OsI_08663 [Oryza sativa Indica Group] &gt;KAB8088590.1 hypothetical protein EE612_013239 [Oryza sativa] &gt;KAF2946594.1 hypothetical protein DAI22_02g307000 [Oryza sativa Japonica Group] &gt;BAD07500.1 unknown protein [Oryza sativa Japonica Group] &gt;BAF09817.1 Os02g0711400 [Oryza sativa Japonic…	10
LOC4330592	LOC_Os02g49470	Os02g0726600	28.0046	20.0608	28.6519	19.4021	24.5442	17.7756	24.0897	25.0591	23.5521	16.2369	15.0386	14.0281	14.3142	12.7329	12.2729	NA	NA	NA	10
LOC4330594	LOC_Os02g49510	Os02g0727100	2.21625	1.88621	2.86603	2.01826	1.84175	1.27593	2.53943	1.60546	2.30424	1.64537	1.54069	1.35008	0.742039	1.3028	1.25193	NA	NA	amino acid transporter AVT6A [Oryza sativa Japonica Group] &gt;XP_025878661.1 amino acid transporter AVT6A [Oryza sativa Japonica Group] &gt;EAY87373.1 hypothetical protein OsI_08776 [Oryza sativa Indica Group] &gt;KAB8088714.1 hypothetical protein EE612_013413 [Oryza sativa] &gt;KAF2946743.1 hypothetical protein DAI22_02g317700 [Oryza sativa Japonica Group] &gt;BAD16088.1 putative amino acid tra…	10
LOC4330625	NA	NA	794.964	522.279	775.693	235.124	394.847	188.148	595.047	405.143	447.528	162.479	116.826	148.521	267.731	180.221	174.007	NA	NA	protein CURVATURE THYLAKOID 1A, chloroplastic [Oryza sativa Japonica Group] &gt;BAD15936.1 unknown protein [Oryza sativa Japonica Group] &gt;BAD16129.1 unknown protein [Oryza sativa Japonica Group]	10
LOC4330652	LOC_Os02g50280	Os02g0735800	22.6282	17.7221	19.106	18.5898	18.1207	12.2746	19.5373	19.2451	15.6505	12.1192	10.274	14.4712	12.3628	11.7723	11.9352	NA	NA	pentatricopeptide repeat-containing protein At2g13600 [Oryza sativa Japonica Group] &gt;EAZ24537.1 hypothetical protein OsJ_08298 [Oryza sativa Japonica Group] &gt;KAF2946843.1 hypothetical protein DAI22_02g324700 [Oryza sativa Japonica Group] &gt;BAD15896.1 PPR-repeat protein-like [Oryza sativa Japonica Group]	10
LOC107275680	LOC_Os02g50480	Os02g0738400	33.4096	29.8761	33.7957	25.4864	29.7018	23.6019	34.4287	25.475	28.0822	20.8116	19.9003	15.0205	17.7139	18.2431	17.3209	K14489	GO:0008150;GO:0065007;GO:0009058;GO:0044249;GO:0034645;GO:0044237;GO:0009987;GO:0044267;GO:0006464;GO:0010467;GO:0009059;GO:0043170;GO:0043412;GO:0008152;GO:0006807;GO:0006139;GO:0018193;GO:0018202;GO:0018106;GO:0006796;GO:0006793;GO:0016310;GO:0043687;GO:0006468;GO:0050789;GO:0009889;GO:0031326;GO:0031323;GO:0050794;GO:0010468;GO:0010556;GO:0060255;GO:0019222;GO:0051171;GO:0019219;GO:0080090;GO:…	probable histidine kinase 6 [Oryza sativa Japonica Group] &gt;A1A699.1 RecName: Full=Probable histidine kinase 6; Short=OsHK6; AltName: Full=OsCRL1a [Oryza sativa Japonica Group] &gt;KAF2946869.1 hypothetical protein DAI22_02g326900 [Oryza sativa Japonica Group] &gt;BAS80826.1 Os02g0738400 [Oryza sativa Japonica Group] &gt;FAA00251.1 TPA: histidine kinase [Oryza sativa Japonica Group]	10
LOC4330673	LOC_Os02g50620	Os02g0739600	313.66	299.591	307.473	204.288	274.176	241.372	323.68	265.404	267.199	202.828	217.466	200.077	238.447	202.476	201.144	K00161	GO:0016491	pyruvate dehydrogenase E1 component subunit alpha-1, mitochondrial [Oryza sativa Japonica Group] &gt;Q6Z5N4.1 RecName: Full=Pyruvate dehydrogenase E1 component subunit alpha-1, mitochondrial; Short=PDHE1-A; Flags: Precursor [Oryza sativa Japonica Group] &gt;KAB8088835.1 hypothetical protein EE612_013571 [Oryza sativa] &gt;EAZ24558.1 hypothetical protein OsJ_08320 [Oryza sativa Japonica Group] &gt…	10
LOC4330688	LOC_Os02g50810	Os02g0741700	42.4675	53.5574	51.2223	38.138	45.1251	27.5484	35.6929	38.0242	40.3969	21.332	12.8645	24.9819	28.2772	20.6766	19.6809	NA	NA	uncharacterized protein LOC4330688 [Oryza sativa Japonica Group] &gt;EEE57785.1 hypothetical protein OsJ_08334 [Oryza sativa Japonica Group] &gt;KAF2946902.1 hypothetical protein DAI22_02g329100 [Oryza sativa Japonica Group]	10
LOC4330711	LOC_Os02g51080	Os02g0744900	643.478	576.127	746.425	350.681	364.906	242.785	442.639	444.702	439.451	241.974	199.631	200.368	288.662	266.355	210.467	K10960	GO:0009058;GO:0044249;GO:0044237;GO:0044271;GO:0034641;GO:0015995;GO:0015994;GO:0051188;GO:0051186;GO:0018130;GO:0046483;GO:0006807;GO:0015979;GO:0046148;GO:0042440;GO:0006779;GO:0006778;GO:0033014;GO:0033013;GO:0045550;GO:0016491	NA	10
LOC4330718	LOC_Os02g51150	Os02g0745700	55.0002	46.6326	53.9779	48.2251	44.8607	39.0264	47.4236	43.0942	37.4126	30.2479	28.6619	32.3829	35.1076	33.4617	30.5828	K04713	NA	sphinganine C4-monooxygenase 1 [Oryza sativa Japonica Group] &gt;KAB8088904.1 hypothetical protein EE612_013667 [Oryza sativa] &gt;EAZ24607.1 hypothetical protein OsJ_08369 [Oryza sativa Japonica Group] &gt;KAF2946943.1 hypothetical protein DAI22_02g332000 [Oryza sativa Japonica Group] &gt;BAD15550.1 sterol desaturase-like [Oryza sativa Japonica Group] &gt;BAD16318.1 sterol desaturase-like [Oryza…	10
LOC4330732	LOC_Os02g51410	Os02g0749300	136.505	122.669	130.812	105.047	139.904	77.0032	155.098	109.021	107.132	91.3811	79.7834	62.4542	75.0789	76.9494	69.6666	K00891	GO:0030554;GO:0032559;GO:0005524;GO:0016301;GO:0001882;GO:0000166;GO:0001883;GO:0017076;GO:0032555;GO:0032553;GO:0004765;GO:0016740	NA	10
LOC4330797	LOC_Os02g52260	Os02g0759900	171.883	136.1	167.48	112.781	145.812	84.3274	184.233	103.971	123.086	97.2388	71.5825	92.5641	86.316	68.3596	65.4092	NA	NA	NA	10
LOC4330814	LOC_Os02g52460	Os02g0762200	52.9745	59.4937	58.9858	38.2496	49.0026	29.847	49.6383	37.2044	51.737	33.4952	20.5591	24.3391	25.8312	12.7119	17.4436	K02553	GO:0065007;GO:0009058;GO:0044249;GO:0034645;GO:0051716;GO:0033554;GO:0007049;GO:0006261;GO:0006259;GO:0006260;GO:0009059;GO:0045005;GO:0048519;GO:0009890;GO:0031327;GO:0031324;GO:0048523;GO:0051053;GO:0008156;GO:0010558;GO:0010605;GO:0009892;GO:0051172;GO:0045934;GO:0006807;GO:0006139;GO:0050789;GO:0009889;GO:0031326;GO:0031323;GO:0050794;GO:0051052;GO:0006275;GO:0010556;GO:0060255;GO:0019222;GO:…	TIMELESS-interacting protein isoform X1 [Oryza sativa Japonica Group] &gt;KAB8089027.1 hypothetical protein EE612_013835 [Oryza sativa] &gt;KAF2947090.1 hypothetical protein DAI22_02g342900 [Oryza sativa Japonica Group] &gt;BAD17211.1 CCHC-type zinc finger protein-like [Oryza sativa Japonica Group] &gt;BAF10116.1 Os02g0762200 [Oryza sativa Japonica Group] &gt;BAG96304.1 unnamed protein product [O…	10
LOC4330814	LOC_Os02g52460	Os02g0762200	52.9745	59.4937	58.9858	38.2496	49.0026	29.847	49.6383	37.2044	51.737	33.4952	20.5591	24.3391	25.8312	12.7119	17.4436	K10998	GO:0065007;GO:0009058;GO:0044249;GO:0034645;GO:0051716;GO:0033554;GO:0007049;GO:0006261;GO:0006259;GO:0006260;GO:0009059;GO:0045005;GO:0048519;GO:0009890;GO:0031327;GO:0031324;GO:0048523;GO:0051053;GO:0008156;GO:0010558;GO:0010605;GO:0009892;GO:0051172;GO:0045934;GO:0006807;GO:0006139;GO:0050789;GO:0009889;GO:0031326;GO:0031323;GO:0050794;GO:0051052;GO:0006275;GO:0010556;GO:0060255;GO:0019222;GO:…	TIMELESS-interacting protein isoform X1 [Oryza sativa Japonica Group] &gt;KAB8089027.1 hypothetical protein EE612_013835 [Oryza sativa] &gt;KAF2947090.1 hypothetical protein DAI22_02g342900 [Oryza sativa Japonica Group] &gt;BAD17211.1 CCHC-type zinc finger protein-like [Oryza sativa Japonica Group] &gt;BAF10116.1 Os02g0762200 [Oryza sativa Japonica Group] &gt;BAG96304.1 unnamed protein product [O…	10
LOC4330834	LOC_Os02g52720	Os02g0765800	2.44634	4.25948	8.18615	1.884	2.95419	1.7254	2.29974	1.87633	5.06988	1.49091	0.25243	1.33547	1.67162	1.09205	0.309224	NA	NA	non-specific lipid-transfer protein-like 1 [Oryza sativa Japonica Group]	10
LOC4330828	LOC_Os02g52650	Os02g0764500	80.5068	42.3767	66.4649	25.634	39.9657	24.9808	57.4689	47.8911	37.776	17.4868	13.0255	16.7738	21.4548	12.6521	11.914	K08911	NA	photosystem I chlorophyll a/b-binding protein 5, chloroplastic [Oryza sativa Japonica Group] &gt;KAB8089040.1 hypothetical protein EE612_013855 [Oryza sativa] &gt;EEE57857.1 hypothetical protein OsJ_08493 [Oryza sativa Japonica Group] &gt;KAF2947109.1 hypothetical protein DAI22_02g344600 [Oryza sativa Japonica Group] &gt;BAD17114.1 putative light-harvesting chlorophyll-a/b protein of photosystem …	10
LOC4330843	LOC_Os02g52840	Os02g0767300	5.00158	9.65935	6.98008	4.63078	8.80456	3.96563	6.94986	7.0217	4.96759	2.3271	2.50302	3.20651	3.93953	2.24148	2.61363	K05278	NA	flavonol synthase/flavanone 3-hydroxylase [Oryza sativa Japonica Group] &gt;EAY87661.1 hypothetical protein OsI_09072 [Oryza sativa Indica Group] &gt;KAB8089059.1 hypothetical protein EE612_013875 [Oryza sativa] &gt;KAF2947127.1 hypothetical protein DAI22_02g346000 [Oryza sativa Japonica Group] &gt;KAF2947128.1 hypothetical protein DAI22_02g346000 [Oryza sativa Japonica Group] &gt;BAD17324.1 puta…	10
LOC107276831	LOC_Os02g54390	Os02g0785200	0.434148	0.155126	0.144622	0.232746	0.075671	0.081909	0.082382	0.146756	0.147342	0.032353	0.087884	0	0	0	0	NA	NA	uncharacterized protein LOC107276831 [Oryza sativa Japonica Group]	10
LOC4330982	LOC_Os02g54980	Os02g0792800	30.3706	24.2089	28.5266	26.0598	21.9882	18.7829	21.9818	24.5531	21.6489	17.3258	14.6713	16.0476	17.3047	13.2822	12.2365	NA	GO:0006118;GO:0016491	NA	10
LOC4330991	LOC_Os02g55080	Os02g0793900	80.1772	68.3653	79.9161	64.6426	83.8304	59.4338	90.0297	61.4453	59.303	49.517	44.3537	48.541	54.9601	50.262	37.163	NA	NA	protein HEADING DATE REPRESSOR 1 [Oryza sativa Japonica Group] &gt;XP_052143111.1 protein HEADING DATE REPRESSOR 1 [Oryza glaberrima] &gt;B8AE37.1 RecName: Full=Protein HEADING DATE REPRESSOR 1 [Oryza sativa Indica Group] &gt;Q6K678.1 RecName: Full=Protein HEADING DATE REPRESSOR 1 [Oryza sativa Japonica Group] &gt;KAB8089293.1 hypothetical protein EE612_014197 [Oryza sativa] &gt;EEC74161.1 hypoth…	10
LOC4331009	LOC_Os02g55330	Os02g0796600	22.6213	30.57	26.5551	15.3181	28.6257	15.0907	29.4503	17.0427	24.3699	13.1815	11.4582	12.4257	11.5038	7.56029	9.99006	K01076	NA	alpha/beta hydrolase domain-containing protein 17B [Oryza sativa Japonica Group] &gt;XP_052145378.1 uncharacterized protein LOC127764530 [Oryza glaberrima] &gt;EAY87862.1 hypothetical protein OsI_09284 [Oryza sativa Indica Group] &gt;KAF2947409.1 hypothetical protein DAI22_02g367300 [Oryza sativa Japonica Group] &gt;KAF2947410.1 hypothetical protein DAI22_02g367300 [Oryza sativa Japonica Group]	10
LOC107280138	NA	NA	0.235987	0	0	0.061115	0.063352	0	0.111949	0	0.080307	0.064857	0	0.0327	0	0	0.035794	NA	NA	NA	10
LOC4331065	LOC_Os02g56170	Os02g0805500	39.2706	24.621	31.4962	28.2497	31.519	21.4615	36.9952	25.5829	22.8821	20.0152	14.1237	19.8444	18.6508	19.0424	14.7161	K01082	GO:0006790;GO:0008441;GO:0016787;GO:0004437;GO:0008252;GO:0016791;GO:0042578	PAP-specific phosphatase HAL2-like [Oryza sativa Japonica Group] &gt;AAK98703.1 Putative PAP-specific phosphatase [Oryza sativa Japonica Group] &gt;KAF2947519.1 hypothetical protein DAI22_02g374200 [Oryza sativa Japonica Group]	10
LOC4331128	LOC_Os02g57020	Os02g0815300	159.177	126.212	157.191	83.8029	96.6876	58.0108	138.3	108.787	104.414	62.6267	38.1753	59.9374	73.0626	55.9799	42.7441	NA	GO:0008150;GO:0005575;GO:0003674	NA	10
LOC4331129	LOC_Os02g57030	Os02g0815400	119.603	64.1457	83.2707	61.9308	65.0501	41.254	112.65	71.5101	63.6995	49.4163	41.3661	47.052	43.9037	44.8032	35.5037	NA	NA	uncharacterized protein LOC4331129 [Oryza sativa Japonica Group] &gt;EEE58037.1 hypothetical protein OsJ_08859 [Oryza sativa Japonica Group] &gt;KAF2947613.1 hypothetical protein DAI22_02g381900 [Oryza sativa Japonica Group] &gt;BAD21675.1 unknown protein [Oryza sativa Japonica Group] &gt;BAD21998.1 unknown protein [Oryza sativa Japonica Group] &gt;BAF10416.1 Os02g0815400 [Oryza sativa Japonica G…	10
LOC4331187	LOC_Os02g57650	Os02g0822400	89.5284	77.7409	80.7332	76.6605	86.3101	69.9009	94.624	72.1616	76.9934	71.3203	66.3456	60.0325	64.6182	65.6579	64.1532	NA	GO:0065007;GO:0034645;GO:0044260;GO:0010467;GO:0009059;GO:0006139;GO:0050789;GO:0009889;GO:0031326;GO:0031323;GO:0050794;GO:0010468;GO:0010556;GO:0060255;GO:0019222;GO:0051171;GO:0019219;GO:0080090;GO:0003677	NAC domain-containing protein 78 isoform X1 [Oryza sativa Japonica Group] &gt;KAB8089572.1 hypothetical protein EE612_014539 [Oryza sativa] &gt;EAZ25123.1 hypothetical protein OsJ_08923 [Oryza sativa Japonica Group] &gt;KAF2947700.1 hypothetical protein DAI22_02g388300 [Oryza sativa Japonica Group] &gt;BAD22894.1 putative NAC2 [Oryza sativa Japonica Group] &gt;BAD23126.1 putative NAC2 [Oryza sati…	10
LOC4331231	NA	NA	11.0645	13.1065	15.0824	6.50635	11.3838	7.45316	11.3809	12.0558	10.1933	7.35468	6.75664	5.65897	6.37749	7.64203	5.54538	NA	NA	uncharacterized protein LOC4331231 [Oryza sativa Japonica Group] &gt;KAB8089646.1 hypothetical protein EE612_014615 [Oryza sativa] &gt;KAF2947785.1 hypothetical protein DAI22_02g393600 [Oryza sativa Japonica Group] &gt;BAD23066.1 unknown protein [Oryza sativa Japonica Group] &gt;BAF10515.1 Os02g0828500 [Oryza sativa Japonica Group] &gt;BAS81716.1 Os02g0828500 [Oryza sativa Japonica Group]	10
LOC107278715	LOC_Os02g58530	Os02g0832100	0.613974	1.2246	0.972089	0.913355	0.54432	0.336083	0.498594	0.545039	1.0033	0.988301	0.268084	0.266541	0.460285	0.389527	0.264915	NA	GO:0008643;GO:0051234;GO:0051179;GO:0006810;GO:0016021;GO:0031224;GO:0016020;GO:0044425;GO:0022804;GO:0015144;GO:0005402;GO:0008324;GO:0015075;GO:0015291;GO:0015294;GO:0015295;GO:0022891;GO:0022892;GO:0005351;GO:0051119;GO:0015293;GO:0022857;GO:0005215	monosaccharide-sensing protein 2 [Oryza sativa Japonica Group] &gt;EAZ25202.1 hypothetical protein OsJ_09002 [Oryza sativa Japonica Group] &gt;KAF2947823.1 hypothetical protein DAI22_02g397000 [Oryza sativa Japonica Group] &gt;BAD23011.1 putative hexose transporter [Oryza sativa Japonica Group]	10
LOC4331271	LOC_Os02g58720	Os02g0833900	85.0594	122.805	118.664	83.3238	111.543	68.2545	98.1132	105.817	102.569	54.4121	58.0109	81.7638	87.8048	70.4155	60.241	K00430	GO:0006118;GO:0042221;GO:0006979;GO:0050896;GO:0006950;GO:0016209;GO:0043169;GO:0020037;GO:0043167;GO:0005506;GO:0046872;GO:0016491;GO:0004601;GO:0046906;GO:0046914	peroxidase 64 isoform X3 [Oryza sativa Japonica Group] &gt;KAF2947845.1 hypothetical protein DAI22_02g398600 [Oryza sativa Japonica Group] &gt;KAF2947847.1 hypothetical protein DAI22_02g398600 [Oryza sativa Japonica Group] &gt;BAG87311.1 unnamed protein product [Oryza sativa Japonica Group] &gt;BAG94209.1 unnamed protein product [Oryza sativa Japonica Group] &gt;BAG97562.1 unnamed protein product…	10
LOC107276220	LOC_Os03g01018	Os03g0100040	4.22208	3.35097	4.10379	3.21781	3.52103	2.06912	2.98903	3.06342	2.82142	2.03121	1.8198	1.55183	1.81719	1.91059	1.13675	K00948	GO:0008150;GO:0009058;GO:0044249;GO:0008152;GO:0006807;GO:0006139;GO:0055086;GO:0009116;GO:0006753;GO:0009165;GO:0009117;GO:0044281;GO:0005575;GO:0005488;GO:0016778;GO:0000287;GO:0003674;GO:0004749	ribose-phosphate pyrophosphokinase 1 [Oryza sativa Japonica Group] &gt;EAZ25240.1 hypothetical protein OsJ_09044 [Oryza sativa Japonica Group] &gt;KAB8089726.1 hypothetical protein EE612_014714 [Oryza sativa] &gt;KAF2936755.1 hypothetical protein DAI22_03g000400 [Oryza sativa Japonica Group] &gt;BAS81803.1 Os03g0100040 [Oryza sativa Japonica Group]	10
LOC4331284	LOC_Os03g01150	Os03g0101100	148.107	97.3899	118.241	94.2805	97.9842	62.6167	119.104	68.9718	72.3589	67.9514	42.7854	55.1379	59.4925	41.1725	33.6885	K01074	GO:0044260;GO:0044267;GO:0006464;GO:0043412;GO:0019538;GO:0016787;GO:0008474;GO:0016790	palmitoyl-protein thioesterase 1 isoform X1 [Oryza sativa Japonica Group] &gt;ABF93476.1 Palmitoyl protein thioesterase containing protein, expressed [Oryza sativa Japonica Group] &gt;KAF2936765.1 hypothetical protein DAI22_03g001500 [Oryza sativa Japonica Group]	10
LOC4331288	LOC_Os03g01180	Os03g0101500	15.1807	12.2702	13.3348	9.63938	10.9292	11.9072	16.9275	9.15078	11.4651	7.03662	9.25056	9.46025	8.64432	9.49673	9.48606	NA	NA	uncharacterized protein LOC4331288 [Oryza sativa Japonica Group]	10
LOC9271131	LOC_Os03g01290	Os03g0103000	3.21755	2.73041	2.92117	2.40306	3.18328	1.79693	2.31321	3.41904	2.23462	2.4866	0.835005	1.33726	1.33778	0.595919	0.704271	K14638	GO:0051234;GO:0051179;GO:0006857;GO:0015833;GO:0006810;GO:0016020;GO:0005215	NA	10
LOC4331302	LOC_Os03g01300	Os03g0103200	435.187	539.504	752.794	256.888	450.3	368.055	767.18	337.697	252.745	152.62	79.2238	56.054	157.461	110.59	70.3082	NA	GO:0051234;GO:0010876;GO:0006869;GO:0051179;GO:0033036;GO:0006810	cortical cell-delineating protein [Oryza sativa Japonica Group] &gt;XP_052149017.1 cortical cell-delineating protein-like [Oryza glaberrima] &gt;KAB8089765.1 hypothetical protein EE612_014761 [Oryza sativa] &gt;ABF93503.1 Protease inhibitor/seed storage/LTP family protein, expressed [Oryza sativa Japonica Group] &gt;KAF2936791.1 hypothetical protein DAI22_03g003300 [Oryza sativa Japonica Group] &…	10
LOC4331417	LOC_Os03g02690	Os03g0118600	112.944	73.9569	96.1251	90.9197	85.7162	69.1556	99.9127	94.8274	78.4768	53.5582	54.0493	56.7164	61.3645	47.388	41.4546	K16908	GO:0009309;GO:0009308;GO:0009067;GO:0009066;GO:0046394;GO:0019752;GO:0044106;GO:0008652;GO:0006520;GO:0042180;GO:0044271;GO:0034641;GO:0046451;GO:0043648;GO:0009085;GO:0009089;GO:0006553;GO:0006807;GO:0016053;GO:0006082;GO:0043436;GO:0044283;GO:0044281;GO:0006519;GO:0005737;GO:0008839;GO:0016491	dihydrodipicolinate reductase-like protein CRR1, chloroplastic isoform X1 [Oryza sativa Japonica Group] &gt;ABF93670.1 Dihydrodipicolinate reductase, C-terminus family protein, expressed [Oryza sativa Japonica Group] &gt;KAF2936968.1 hypothetical protein DAI22_03g015900 [Oryza sativa Japonica Group] &gt;BAG88232.1 unnamed protein product [Oryza sativa Japonica Group] &gt;BAS82000.1 Os03g0118600 […	10
LOC112938345	NA	NA	0	0.526542	0	0	0.329557	0	0.277583	0.222039	0	0.162034	0.102438	0.102357	0	0	0	NA	NA	NA	10
LOC4331452	LOC_Os03g03260	Os03g0124000	26.0639	29.3513	34.4231	19.7918	23.294	13.3775	21.097	13.891	19.1102	12.045	7.70196	6.2545	6.66853	3.93636	3.73706	NA	GO:0065007;GO:0009058;GO:0044249;GO:0034645;GO:0010467;GO:0009059;GO:0006807;GO:0006139;GO:0050789;GO:0009889;GO:0031326;GO:0031323;GO:0050794;GO:0010468;GO:0010556;GO:0060255;GO:0019222;GO:0051171;GO:0019219;GO:0080090;GO:0051252;GO:0032774;GO:0016070;GO:0005622;GO:0043231;GO:0043229;GO:0044424;GO:0043227;GO:0005634;GO:0043226;GO:0003677;GO:0003676;GO:0043565;GO:0003700;GO:0030528	homeobox protein BEL1 homolog [Oryza sativa Japonica Group] &gt;KAB8089968.1 hypothetical protein EE612_015016 [Oryza sativa] &gt;ABF93732.1 Associated with HOX family protein, expressed [Oryza sativa Japonica Group] &gt;KAF2937025.1 hypothetical protein DAI22_03g020500 [Oryza sativa Japonica Group] &gt;KAF2937026.1 hypothetical protein DAI22_03g020500 [Oryza sativa Japonica Group] &gt;BAF10722.1…	10
LOC4331483	None	Os03g0127950	86.4849	92.284	112.437	63.1417	83.7375	48.2517	89.82	60.2344	77.103	43.2049	48.8028	40.5709	49.8294	39.7379	35.4255	K03455	NA	K(+) efflux antiporter 5 isoform X1 [Oryza sativa Japonica Group] &gt;EEE58259.1 hypothetical protein OsJ_09259 [Oryza sativa Japonica Group] &gt;KAF2937072.1 hypothetical protein DAI22_03g023500 [Oryza sativa Japonica Group]	10
LOC9266772	LOC_Os03g03680	Os03g0128932	0.952664	0.495214	0.979258	0.572846	1.01212	0.171726	0.962442	0.500919	0.417782	0.4907	0.026157	0.122026	0.106828	0.119428	0.191479	NA	NA	monosaccharide-sensing protein 2 isoform X2 [Oryza sativa Japonica Group] &gt;KAF2937084.1 hypothetical protein DAI22_03g024700 [Oryza sativa Japonica Group]	10
LOC4331495	LOC_Os03g03720	Os03g0129300	762.022	492.488	736.815	420.297	556.454	326.331	614.021	550.474	446.373	335.172	222.139	249.27	285.581	223.22	161.998	K00134	NA	glyceraldehyde-3-phosphate dehydrogenase B, chloroplastic [Oryza sativa Japonica Group] &gt;XP_052146403.1 glyceraldehyde-3-phosphate dehydrogenase B, chloroplastic [Oryza glaberrima] &gt;EAY88378.1 hypothetical protein OsI_09835 [Oryza sativa Indica Group] &gt;KAB8090024.1 hypothetical protein EE612_015079 [Oryza sativa] &gt;UHM21931.1 glyceraldehyde phosphate dehydrogenase [Oryza sativa tempera…	10
LOC4331512	LOC_Os03g03949	Os03g0131500	51.6866	43.4514	51.7769	41.1567	45.7856	32.3216	45.056	39.1367	42.2212	31.6723	32.1924	30.9011	30.4969	27.1683	24.6842	NA	NA	thiol-disulfide oxidoreductase LTO1 [Oryza sativa Japonica Group] &gt;ABF93817.1 expressed protein [Oryza sativa Japonica Group] &gt;ABF93818.1 expressed protein [Oryza sativa Japonica Group] &gt;KAF2937127.1 hypothetical protein DAI22_03g027000 [Oryza sativa Japonica Group] &gt;BAF10778.1 Os03g0131500 [Oryza sativa Japonica Group] &gt;BAG98887.1 unnamed protein product [Oryza sativa Japonica Gro…	10
LOC4331515	LOC_Os03g04000	Os03g0132000	18.7608	22.1921	22.1926	16.3504	19.2954	14.6851	21.5176	20.4059	16.0142	11.4596	13.0826	10.7201	18.7576	17.3461	15.5938	K01904	NA	4-coumarate--CoA ligase-like 4 [Oryza sativa Japonica Group] &gt;XP_052147606.1 4-coumarate--CoA ligase-like 4 [Oryza glaberrima] &gt;Q10S72.1 RecName: Full=4-coumarate--CoA ligase-like 4 [Oryza sativa Japonica Group] &gt;KAB8090058.1 hypothetical protein EE612_015122 [Oryza sativa] &gt;ABF93822.1 AMP-binding enzyme family protein, expressed [Oryza sativa Japonica Group] &gt;EEE58280.1 hypothetic…	10
LOC4331524	LOC_Os03g04120	Os03g0133500	1.27171	0.914344	1.32067	1.01511	0.939537	0.946062	1.60208	0.819234	0.80722	0.605974	0.503921	0.570447	0.547071	0.48572	0.36013	NA	NA	probable acyl-activating enzyme 1, peroxisomal isoform X1 [Oryza sativa Japonica Group] &gt;EEC74454.1 hypothetical protein OsI_09874 [Oryza sativa Indica Group] &gt;KAB8090069.1 hypothetical protein EE612_015135 [Oryza sativa] &gt;ABF93834.1 AMP-dependent synthetase and ligase family protein, putative, expressed [Oryza sativa Japonica Group] &gt;KAF2937144.1 hypothetical protein DAI22_03g028400 …	10
LOC4331549	LOC_Os03g04440	Os03g0137300	118.851	76.989	99.8886	98.5255	92.0952	64.9689	102.21	81.7767	77.1042	61.5786	50.3168	67.6631	62.0621	57.5457	48.4741	NA	NA	NA	10
LOC9271987	LOC_Os03g04610	Os03g0139400	21.7778	23.4058	29.9093	24.4527	23.9247	13.7802	22.8435	17.5619	19.6441	20.1001	11.078	12.2859	16.744	13.4981	10.3095	NA	NA	uncharacterized protein LOC9271987 [Oryza sativa Japonica Group] &gt;XP_052146943.1 uncharacterized protein LOC127765994 [Oryza glaberrima] &gt;EAY88472.1 hypothetical protein OsI_09943 [Oryza sativa Indica Group] &gt;ABF93887.1 expressed protein [Oryza sativa Japonica Group] &gt;EAZ25519.1 hypothetical protein OsJ_09343 [Oryza sativa Japonica Group] &gt;KAF2937197.1 hypothetical protein DAI22_03…	10
LOC4331569	LOC_Os03g04660	Os03g0140200	100.926	115.312	117.441	77.2533	114.97	41.9137	87.8941	70.5267	79.5969	43.0948	35.1944	52.7483	51.1573	49.3423	41.2042	NA	NA	NA	10
LOC4331632	LOC_Os03g05570	Os03g0149800	4.39058	2.82171	3.25737	3.69302	3.97121	1.21086	4.19654	3.18675	2.36	2.13779	2.09906	2.08431	2.5854	1.84646	1.95461	NA	NA	RING-H2 finger protein ATL57 [Oryza sativa Japonica Group] &gt;KAB8090207.1 hypothetical protein EE612_015333 [Oryza sativa] &gt;ABF94001.1 Zinc finger, C3HC4 type family protein, expressed [Oryza sativa Japonica Group] &gt;KAF2937301.1 hypothetical protein DAI22_03g040400 [Oryza sativa Japonica Group] &gt;USH99911.1 putative RING-H2 finger protein ATL3F [Oryza sativa Japonica Group] &gt;BAF10888…	10
LOC4331703	LOC_Os03g06520	Os03g0161200	41.4557	29.7636	47.2835	30.1776	30.9689	16.4101	41.4793	26.9245	28.8335	13.5593	13.2595	11.2518	17.8017	19.5465	9.92541	K17471	GO:0006820;GO:0051234;GO:0015698;GO:0006811;GO:0051179;GO:0008272;GO:0006810;GO:0005623;GO:0044464;GO:0016021;GO:0031224;GO:0016020;GO:0044425;GO:0022804;GO:0008509;GO:0015103;GO:0015075;GO:0008271;GO:0015291;GO:0022891;GO:0022892;GO:0015116;GO:0022857;GO:0005215	NA	10
LOC4331761	LOC_Os03g07300	Os03g0169100	948.521	481.471	690.87	401.203	507.254	267.855	791.002	458.225	386.25	289.531	203.948	233.232	268.972	230.397	170.156	K01783	GO:0005975;GO:0016853;GO:0016854;GO:0004750	NA	10
LOC4331773	LOC_Os03g07440	Os03g0170500	48.7549	27.6925	39.892	21.6338	30.1599	16.4546	40.7172	37.7159	29.1877	17.1989	9.1574	12.2573	14.1302	11.5245	7.2954	NA	GO:0016491	NA	10
LOC4331779	LOC_Os03g07570	Os03g0171900	127.834	109.517	110.226	76.8731	117.594	83.8656	113.232	77.1191	92.5477	75.9677	62.1376	60.976	66.4658	93.5559	68.5923	K00827	GO:0003824;GO:0048037;GO:0030170;GO:0008483;GO:0070279;GO:0019842	alanine--glyoxylate aminotransferase 2 homolog 1, mitochondrial [Oryza sativa Japonica Group] &gt;KAB8090424.1 hypothetical protein EE612_015598 [Oryza sativa] &gt;ABF94223.1 Alanine-glyoxylate aminotransferase 2, mitochondrial precursor, putative, expressed [Oryza sativa Japonica Group] &gt;ABF94224.1 Alanine-glyoxylate aminotransferase 2, mitochondrial precursor, putative, expressed [Oryza sati…	10
LOC4331814	LOC_Os03g08070	Os03g0178100	32.8192	21.9135	31.1099	22.1531	20.3163	19.3198	26.6558	23.3879	20.5501	17.2884	17.9914	10.9768	16.5849	20.5696	18.4254	NA	GO:0006812;GO:0051234;GO:0006811;GO:0051179;GO:0030001;GO:0006810;GO:0016021;GO:0031224;GO:0016020;GO:0044425;GO:0022804;GO:0030554;GO:0032559;GO:0016887;GO:0005524;GO:0043169;GO:0008324;GO:0004008;GO:0043682;GO:0005375;GO:0016787;GO:0022890;GO:0043167;GO:0015075;GO:0046872;GO:0046873;GO:0017111;GO:0001882;GO:0000166;GO:0015405;GO:0015399;GO:0001883;GO:0017076;GO:0032555;GO:0016462;GO:0032553;GO:…	copper-transporting ATPase PAA2, chloroplastic isoform X1 [Oryza sativa Japonica Group] &gt;KAB8090466.1 hypothetical protein EE612_015649 [Oryza sativa] &gt;KAF2937583.1 hypothetical protein DAI22_03g060600 [Oryza sativa Japonica Group] &gt;BAS82592.1 Os03g0178100 [Oryza sativa Japonica Group]	10
LOC4331823	LOC_Os03g08200	Os03g0179700	1.95577	0.720986	1.12883	0.731928	1.02489	0.254593	1.54845	0.392885	0.774155	0.567969	0.351021	0.831253	0.482635	0.434343	0.082725	NA	NA	protein LURP-one-related 6 [Oryza sativa Japonica Group] &gt;AAO13473.1 Hypothetical protein [Oryza sativa Japonica Group] &gt;ABF94295.1 expressed protein [Oryza sativa Japonica Group] &gt;EAZ25806.1 hypothetical protein OsJ_09648 [Oryza sativa Japonica Group] &gt;KAF2937601.1 hypothetical protein DAI22_03g061900 [Oryza sativa Japonica Group] &gt;BAS82608.1 Os03g0179700 [Oryza sativa Japonica Gr…	10
LOC107275877	LOC_Os03g08410	Os03g0182000	0.081703	0.069302	0.067701	0.073001	0.03671	0.077073	0	0.130841	0.069321	0.109126	0	0.027665	0	0.137042	0	K00485	GO:0006118;GO:0000267;GO:0005737;GO:0044444;GO:0012505;GO:0005783;GO:0005789;GO:0044432;GO:0005626;GO:0043231;GO:0043229;GO:0044446;GO:0031227;GO:0031224;GO:0031300;GO:0016020;GO:0043227;GO:0005624;GO:0044425;GO:0005792;GO:0042175;GO:0043226;GO:0031090;GO:0044422;GO:0071212;GO:0042598;GO:0050662;GO:0048037;GO:0050660;GO:0004497;GO:0004499;GO:0050661;GO:0016491	NA	10
LOC4331838	LOC_Os03g08390	Os03g0181800	44.2154	35.1526	37.338	32.504	32.5633	21.0877	39.1269	25.5419	35.6454	23.35	21.0938	20.0674	22.3938	16.5123	13.7022	NA	NA	uncharacterized protein LOC4331838 [Oryza sativa Japonica Group] &gt;XP_052145807.1 uncharacterized protein LOC127765049 [Oryza glaberrima] &gt;AAN65445.1 Hypothetical protein [Oryza sativa Japonica Group] &gt;ABF94319.1 expressed protein [Oryza sativa Japonica Group] &gt;EAZ25823.1 hypothetical protein OsJ_09663 [Oryza sativa Japonica Group] &gt;KAF2937627.1 hypothetical protein DAI22_03g063600 …	10
LOC4331854	LOC_Os03g08570	Os03g0184000	102.165	83.1546	103.333	93.5099	97.4293	69.4607	111.526	81.1933	88.3516	77.8111	61.8267	72.3262	59.9633	57.9973	49.7461	K02293	GO:0006118;GO:0016491	15-cis-phytoene desaturase, chloroplastic/chromoplastic isoform X1 [Oryza sativa Japonica Group] &gt;XP_015633100.1 15-cis-phytoene desaturase, chloroplastic/chromoplastic isoform X1 [Oryza sativa Japonica Group] &gt;XP_052149634.1 15-cis-phytoene desaturase, chloroplastic/chromoplastic isoform X1 [Oryza glaberrima] &gt;XP_052149635.1 15-cis-phytoene desaturase, chloroplastic/chromoplastic isofor…	10
LOC4331939	LOC_Os03g10030	Os03g0196400	57.7616	117.353	91.0681	63.6431	83.6827	69.406	75.1487	85.2766	96.0515	67.3734	82.6124	70.4116	85.1915	68.3535	73.1214	NA	NA	NA	10
LOC4331947	LOC_Os03g10110	Os03g0197300	0.377622	0	0.305615	0.099378	0.118376	0.080227	0.405153	0.126995	0	0	0.104277	0.077199	0.138772	0	0.063979	NA	GO:0009058;GO:0044249;GO:0046483;GO:0006807;GO:0006139;GO:0055086;GO:0009124;GO:0009123;GO:0006753;GO:0009165;GO:0009117;GO:0009127;GO:0009126;GO:0006164;GO:0006163;GO:0009168;GO:0009167;GO:0009152;GO:0009150;GO:0009156;GO:0009161;GO:0009260;GO:0009259;GO:0044281;GO:0019239;GO:0045735	vicilin-like seed storage protein At2g18540 [Oryza sativa Japonica Group] &gt;ABF94466.1 Cupin family protein, expressed [Oryza sativa Japonica Group] &gt;KAF2937795.1 hypothetical protein DAI22_03g074950 [Oryza sativa Japonica Group]	10
LOC4331986	LOC_Os03g10680	Os03g0204100	8.57974	10.1384	10.2296	6.65949	10.8065	7.42433	8.74062	7.09538	9.62204	7.15921	5.67535	5.18092	4.93617	4.90813	5.33856	NA	GO:0030036;GO:0030029;GO:0016043;GO:0009987;GO:0007010;GO:0006996;GO:0003779;GO:0008092;GO:0005515	NA	10
LOC4331999	LOC_Os03g10880	Os03g0206700	24.087	18.5044	22.064	21.3483	19.5402	10.1329	20.4262	16.7956	17.3267	11.0572	5.86443	7.63465	8.52735	6.4332	4.69599	NA	GO:0009628;GO:0009416;GO:0009314;GO:0050896;GO:0060089;GO:0005515;GO:0004871	BTB/POZ domain-containing protein SR1IP1 isoform X1 [Oryza sativa Japonica Group] &gt;KAB8090719.1 hypothetical protein EE612_016006 [Oryza sativa] &gt;AAN77296.1 Hypothetical protein [Oryza sativa Japonica Group] &gt;ABF94554.1 transposon protein, putative, Mutator sub-class, expressed [Oryza sativa Japonica Group] &gt;EEE58548.1 hypothetical protein OsJ_09846 [Oryza sativa Japonica Group] &gt;K…	10
LOC107276562	LOC_Os03g11190	Os03g0210300	0.036578	0.074587	0.021926	0.033583	0.084378	0	0.01805	0.056166	0.05021	0	0.063871	0	0.059952	0	0	NA	GO:0003779;GO:0008092	uncharacterized protein LOC107276562 [Oryza sativa Japonica Group] &gt;ABF94589.1 expressed protein [Oryza sativa Japonica Group] &gt;EAY88998.1 hypothetical protein OsI_10481 [Oryza sativa Indica Group] &gt;KAF2937935.1 hypothetical protein DAI22_03g084400 [Oryza sativa Japonica Group] &gt;BAS82904.1 Os03g0210300 [Oryza sativa Japonica Group]	10
LOC4332025	LOC_Os03g11230	Os03g0210700	123.42	112.128	155.517	91.4937	98.3517	79.6457	119.577	108.971	104.774	63.4692	61.1363	78.1636	76.9194	61.1614	45.3907	NA	NA	uncharacterized protein LOC4332025 [Oryza sativa Japonica Group] &gt;ABF94594.1 expressed protein [Oryza sativa Japonica Group] &gt;EAZ26024.1 hypothetical protein OsJ_09877 [Oryza sativa Japonica Group] &gt;KAF2937942.1 hypothetical protein DAI22_03g085000 [Oryza sativa Japonica Group]	10
LOC9269613	LOC_Os03g11250	Os03g0210900	7.40629	5.34002	8.3617	5.79176	6.9583	4.12124	5.70048	6.46847	4.8295	3.65922	2.32193	2.9291	2.77768	2.50744	1.80392	NA	NA	uncharacterized protein LOC9269613 [Oryza sativa Japonica Group] &gt;ABF94596.1 expressed protein [Oryza sativa Japonica Group] &gt;EAZ26026.1 hypothetical protein OsJ_09879 [Oryza sativa Japonica Group] &gt;KAF2937945.1 hypothetical protein DAI22_03g085300 [Oryza sativa Japonica Group]	10
LOC4332079	LOC_Os03g11900	Os03g0218400	12.0424	5.55778	17.7895	9.60871	11.3985	7.99258	10.485	11.1072	6.90089	2.39971	5.43834	2.63297	3.6719	5.6351	1.84564	K24193	GO:0008643;GO:0051234;GO:0051179;GO:0006810;GO:0005623;GO:0044464;GO:0016021;GO:0031224;GO:0016020;GO:0044425;GO:0022804;GO:0015144;GO:0005402;GO:0008324;GO:0015075;GO:0015291;GO:0015294;GO:0015295;GO:0022891;GO:0022892;GO:0005351;GO:0051119;GO:0015293;GO:0022857;GO:0005215	sugar transport protein MST4-like [Oryza sativa Japonica Group] &gt;Q10PW9.1 RecName: Full=Sugar transport protein MST4; AltName: Full=Monosaccharide transporter 4; Short=OsMST4; AltName: Full=Sugar:proton symporter MST4 [Oryza sativa Japonica Group] &gt;KAB8090831.1 hypothetical protein EE612_016153 [Oryza sativa] &gt;ABF94668.1 Sugar carrier protein C, putative, expressed [Oryza sativa Japonica…	10
LOC112938272	NA	NA	0.676402	0.203581	0.736531	0.244697	0	0.298603	0.137774	0.458899	0.439715	0	0.320393	0.316847	0.143054	0	0.190344	NA	NA	NA	10
LOC4332107	LOC_Os03g12260	Os03g0223100	11.5515	8.4914	13.1525	6.08933	10.6576	3.02226	11.3323	7.32836	5.82882	3.4771	3.79213	4.00302	4.38409	2.97144	2.72106	NA	GO:0006118;GO:0043169;GO:0020037;GO:0043167;GO:0005506;GO:0046872;GO:0004497;GO:0016491;GO:0046906;GO:0046914	cytochrome P450 94B3 [Oryza sativa Japonica Group] &gt;KAB8090869.1 hypothetical protein EE612_016200 [Oryza sativa] &gt;ABF94714.1 Cytochrome P450 family protein, expressed [Oryza sativa Japonica Group] &gt;KAF2938081.1 hypothetical protein DAI22_03g094400 [Oryza sativa Japonica Group] &gt;BAF11337.1 Os03g0223100 [Oryza sativa Japonica Group] &gt;BAG88373.1 unnamed protein product [Oryza sativa …	10
LOC4332136	LOC_Os03g12680	Os03g0227900	26.8042	31.0266	22.7057	18.1219	22.6586	16.4027	22.9622	17.16	23.3143	16.3939	14.882	12.2268	18.6629	12.3897	11.1833	NA	GO:0008150;GO:0044237;GO:0009987;GO:0044267;GO:0006464;GO:0043170;GO:0043412;GO:0008152;GO:0006796;GO:0006793;GO:0016310;GO:0043687;GO:0044238;GO:0006468;GO:0005575;GO:0030554;GO:0032559;GO:0005524;GO:0005488;GO:0003824;GO:0016301;GO:0003674;GO:0001882;GO:0000166;GO:0004672;GO:0004674;GO:0004713;GO:0001883;GO:0017076;GO:0032555;GO:0032553;GO:0016740	NA	10
LOC4332145	LOC_Os03g12820	Os03g0230300	2.81011	2.98636	5.36695	3.25884	3.30256	3.22531	3.84667	3.86102	2.85114	2.0091	2.99462	2.40804	3.18375	3.50634	4.04298	NA	GO:0005623;GO:0044464;GO:0005622;GO:0043231;GO:0043229;GO:0044424;GO:0043227;GO:0005634;GO:0043226;GO:0003950;GO:0016740	probable inactive poly [ADP-ribose] polymerase SRO2 [Oryza sativa Japonica Group] &gt;EEC74809.1 hypothetical protein OsI_10624 [Oryza sativa Indica Group] &gt;KAB8090923.1 hypothetical protein EE612_016284 [Oryza sativa] &gt;ABF94777.1 Poly polymerase catalytic domain containing protein, expressed [Oryza sativa Japonica Group] &gt;ABF94778.1 Poly polymerase catalytic domain containing protein, e…	10
LOC4332213	LOC_Os03g13820	Os03g0241600	90.2194	118.765	119.312	73.0756	109.305	48.1862	79.149	55.8141	92.1989	58.3177	47.6877	45.3723	46.6188	33.3161	30.1566	NA	GO:0044260;GO:0044267;GO:0006464;GO:0043412;GO:0006796;GO:0006793;GO:0016310;GO:0043687;GO:0019538;GO:0006468;GO:0030554;GO:0032559;GO:0005524;GO:0016301;GO:0001882;GO:0000166;GO:0004672;GO:0004674;GO:0004713;GO:0001883;GO:0017076;GO:0032555;GO:0032553;GO:0016740	probable receptor-like serine/threonine-protein kinase At5g57670 [Oryza sativa Japonica Group] &gt;XP_052146935.1 protein kinase STUNTED-like [Oryza glaberrima] &gt;KAB8091022.1 hypothetical protein EE612_016413 [Oryza sativa] &gt;ABF94898.1 protein kinase family protein, putative, expressed [Oryza sativa Japonica Group] &gt;EAZ26226.1 hypothetical protein OsJ_10094 [Oryza sativa Japonica Group] …	10
LOC4332227	LOC_Os03g14040	Os03g0244000	156.849	111.169	145.409	87.2322	114.61	63.0593	134.26	107.757	97.5708	55.3768	35.5248	53.1055	61.9928	40.4464	40.9033	K22520	GO:0044267;GO:0006457;GO:0019538;GO:0031072;GO:0005515;GO:0051082	protein SPA, chloroplastic [Oryza sativa Japonica Group] &gt;XP_052148353.1 protein SPA, chloroplastic [Oryza glaberrima] &gt;KAB8091042.1 hypothetical protein EE612_016440 [Oryza sativa] &gt;ABF94925.1 expressed protein [Oryza sativa Japonica Group] &gt;ABF94926.1 expressed protein [Oryza sativa Japonica Group] &gt;EEE58682.1 hypothetical protein OsJ_10110 [Oryza sativa Japonica Group] &gt;KAF29…	10
LOC4332235	LOC_Os03g14150	Os03g0245500	0.240823	1.78558	0.222056	0.326541	0.241421	0.629456	0.498363	0.744279	0.615059	0.120383	0.337911	0.091043	0.407819	0.618562	0.44281	NA	GO:0005488;GO:0030246;GO:0005529	uncharacterized protein LOC4332235 [Oryza sativa Japonica Group] &gt;XP_052149579.1 uncharacterized protein LOC127768097 [Oryza glaberrima] &gt;EAY89234.1 hypothetical protein OsI_10731 [Oryza sativa Indica Group] &gt;KAB8091058.1 hypothetical protein EE612_016458 [Oryza sativa] &gt;ABF94940.1 expressed protein [Oryza sativa Japonica Group] &gt;EAZ26252.1 hypothetical protein OsJ_10119 [Oryza sat…	10
LOC107280278	NA	NA	0.053482	0.143643	0.027877	0	0.046126	0	0	0.102638	0.054642	0	0	0	0	0	0	K25006	NA	uncharacterized protein LOC107280278 isoform X1 [Oryza sativa Japonica Group]	10
LOC4332236	LOC_Os03g14170	Os03g0245700	170.549	226.389	199.41	116.379	248.297	111.608	218.104	138.404	190.632	87.3451	68.5035	70.5323	86.1657	33.6432	37.5203	K15397	GO:0008150;GO:0008152;GO:0005575;GO:0003824;GO:0003674;GO:0016740	3-ketoacyl-CoA synthase 1 [Oryza sativa Japonica Group]	10
LOC4332242	LOC_Os03g14270	Os03g0246900	1.21659	2.02923	2.29125	1.98179	1.56326	1.45698	1.92789	1.56082	1.58392	1.17991	0.617732	0.770387	1.76892	1.60392	1.52756	K21994	NA	NA	10
LOC4332251	LOC_Os03g14400	Os03g0248200	15.8349	9.40323	17.3935	11.0904	14.7101	7.05689	13.5836	10.453	7.97735	10.9017	5.21451	5.57224	5.61559	4.37276	3.8019	NA	GO:0008150;GO:0006118;GO:0005575;GO:0005488;GO:0003824;GO:0043169;GO:0020037;GO:0043167;GO:0005506;GO:0046872;GO:0003674;GO:0004497;GO:0016491;GO:0046906;GO:0046914	geraniol 8-hydroxylase isoform X1 [Oryza sativa Japonica Group] &gt;ABF94963.1 Cytochrome P450 family protein, expressed [Oryza sativa Japonica Group] &gt;EAZ26269.1 hypothetical protein OsJ_10137 [Oryza sativa Japonica Group] &gt;KAF2938338.1 hypothetical protein DAI22_03g111000 [Oryza sativa Japonica Group] &gt;KAF2938339.1 hypothetical protein DAI22_03g111000 [Oryza sativa Japonica Group] &gt;…	10
LOC4332267	LOC_Os03g14654	Os03g0251000	539.029	187.559	331.828	193.458	338.623	140.638	365.473	311.43	241.736	181.788	104.272	81.9531	111.658	35.8555	11.7931	NA	GO:0051234;GO:0010876;GO:0006869;GO:0051179;GO:0033036;GO:0006810	NA	10
LOC107275939	LOC_Os03g14700	Os03g0251600	0.071952	0.054405	0.098138	0.094693	0.08779	0	0.089997	0.033105	0.060716	0.021888	0	0	0.052211	0.049706	0.016898	NA	NA	synaptotagmin-5 [Oryza sativa Japonica Group] &gt;KAF2938365.1 hypothetical protein DAI22_03g113100 [Oryza sativa Japonica Group]	10
LOC4332364	LOC_Os03g16050	Os03g0267300	229.905	131.668	221.564	126.482	168.913	87.2542	178.538	135.404	122.56	80.8782	53.5539	64.947	71.2604	51.9468	37.0199	K03841	GO:0005975;GO:0016787;GO:0042578	NA	10
LOC4332431	LOC_Os03g17070	Os03g0278900	464.906	326.248	447.596	310.425	359.453	211.064	411.426	373.608	302.381	202.812	140.672	180.171	185.237	125.891	120.953	K02109	GO:0006754;GO:0046034;GO:0015986;GO:0009058;GO:0006812;GO:0044249;GO:0051234;GO:0006091;GO:0046483;GO:0006818;GO:0034220;GO:0006811;GO:0051179;GO:0015672;GO:0006807;GO:0006139;GO:0055086;GO:0006753;GO:0009142;GO:0009141;GO:0009165;GO:0009117;GO:0006119;GO:0006796;GO:0006793;GO:0016310;GO:0015992;GO:0009145;GO:0009144;GO:0006164;GO:0006163;GO:0009206;GO:0009205;GO:0009152;GO:0009150;GO:0009201;GO:…	NA	10
LOC4332455	LOC_Os03g17470	Os03g0283100	154.086	124.17	135.32	107.556	138.316	82.0222	171.315	89.8312	88.4837	79.4536	65.9619	68.2948	52.0913	54.189	45.9911	K00799	NA	protein IN2-1 homolog B [Oryza sativa Japonica Group] &gt;ABF95327.1 IN2-1 protein, putative, expressed [Oryza sativa Japonica Group] &gt;KAF2938664.1 hypothetical protein DAI22_03g134300 [Oryza sativa Japonica Group]	10
LOC4332516	LOC_Os03g18200	Os03g0293100	104.638	79.8706	104.467	88.8181	101.699	58.8407	92.7524	89.0453	74.8263	64.2182	39.7209	75.9355	62.5336	42.2875	37.7397	NA	GO:0006457;GO:0031072;GO:0051082	uncharacterized protein LOC4332516 [Oryza sativa Japonica Group]	10
TRNAH-GUG_3	NA	NA	0.643814	0.488579	0.280271	0.26171	0	0.817403	0	0.596118	0.617615	0	0	0	0	0	0.218581	NA	NA	NA	10
LOC4332528	LOC_Os03g18370	Os03g0294800	158.521	155.23	156.597	107.623	145.474	76.8523	161.401	94.002	127.706	73.5529	59.7905	62.9577	68.236	40.153	40.2065	NA	GO:0006464;GO:0043412;GO:0006796;GO:0006793;GO:0016310;GO:0043687;GO:0006468;GO:0016301;GO:0004672;GO:0004674;GO:0004713	probable inactive receptor-like protein kinase At3g56050 [Oryza sativa Japonica Group] &gt;KAB8091367.1 hypothetical protein EE612_016824 [Oryza sativa] &gt;ABF95427.1 ser-thr protein kinase, putative, expressed [Oryza sativa Japonica Group] &gt;EEE58871.1 hypothetical protein OsJ_10471 [Oryza sativa Japonica Group] &gt;KAF2938774.1 hypothetical protein DAI22_03g142600 [Oryza sativa Japonica Grou…	10
LOC4332591	LOC_Os03g19220	Os03g0304800	65.1554	54.3322	74.0981	45.1531	44.5111	25.2951	60.4739	45.634	46.5572	30.9465	19.8044	20.692	30.9008	16.4245	16.2646	NA	NA	uncharacterized protein LOC4332591 [Oryza sativa Japonica Group] &gt;XP_052146392.1 uncharacterized protein LOC127765518 [Oryza glaberrima] &gt;ABF95515.1 negatively light-regulated protein, putative, expressed [Oryza sativa Japonica Group] &gt;KAF2938864.1 hypothetical protein DAI22_03g149500 [Oryza sativa Japonica Group] &gt;BAF11792.1 Os03g0304800 [Oryza sativa Japonica Group] &gt;BAG88399.1 u…	10
LOC9266341	LOC_Os03g19760	Os03g0311300	91.0343	42.7639	69.7373	45.707	45.4458	34.1669	67.0599	50.2086	42.8935	37.3736	27.0457	23.3921	25.8669	26.0275	22.1023	NA	GO:0006118;GO:0016020;GO:0009055;GO:0016491	protein SUPPRESSOR OF QUENCHING 1, chloroplastic isoform X1 [Oryza sativa Japonica Group]	10
LOC4332654	LOC_Os03g20120	Os03g0316200	73.6901	80.7122	95.444	68.5045	85.6545	60.1751	80.923	64.1815	68.9303	52.6108	38.5957	44.8991	41.5077	53.2853	36.8675	K18819	GO:0009058;GO:0016051;GO:0005975;GO:0016740	galactinol synthase 1 [Oryza sativa Japonica Group] &gt;ABF95621.1 galactinol synthase 3, putative, expressed [Oryza sativa Japonica Group] &gt;KAF2938966.1 hypothetical protein DAI22_03g156500 [Oryza sativa Japonica Group] &gt;BAF11853.1 Os03g0316200 [Oryza sativa Japonica Group] &gt;BAG92707.1 unnamed protein product [Oryza sativa Japonica Group] &gt;BAS83905.1 Os03g0316200 [Oryza sativa Japoni…	10
TRNAE-CUC_10	NA	NA	0.212657	0.19828	0.178016	0.156271	0.195654	0.172072	0.207344	0.16525	0.191478	0.187028	0.131377	0.157288	0.158943	0.13552	0.148985	NA	NA	NA	10
LOC4332690	LOC_Os03g20700	Os03g0323200	421.426	244.204	382.221	171.145	173.717	105.711	328.709	214.077	232.577	125.895	82.5013	70.163	114.913	117.074	93.8556	K03403	GO:0044271;GO:0034641;GO:0015995;GO:0015994;GO:0051188;GO:0051186;GO:0018130;GO:0046483;GO:0046148;GO:0042440;GO:0006779;GO:0006778;GO:0033014;GO:0033013;GO:0016874;GO:0016851	magnesium-chelatase subunit ChlH, chloroplastic [Oryza sativa Japonica Group] &gt;Q10M50.1 RecName: Full=Magnesium-chelatase subunit ChlH, chloroplastic; Short=Mg-chelatase subunit H; AltName: Full=Mg-protoporphyrin IX chelatase subunit ChlH; Flags: Precursor [Oryza sativa Japonica Group] &gt;ABF95686.1 magnesium-chelatase subunit H family protein, expressed [Oryza sativa Japonica Group] &gt;ABF9…	10
LOC4332745	LOC_Os03g21560	Os03g0333400	447.026	327.679	412.614	289.795	323.954	223.251	341.987	351.187	296.071	216.991	148.358	236.325	237.661	165.639	155.198	K08902	NA	photosystem II repair protein PSB27-H1, chloroplastic [Oryza sativa Japonica Group] &gt;EEC75197.1 hypothetical protein OsI_11442 [Oryza sativa Indica Group] &gt;KAB8091669.1 hypothetical protein EE612_017231 [Oryza sativa] &gt;ABF95786.1 possible Photosystem II reaction center Psb27 protein, putative, expressed [Oryza sativa Japonica Group] &gt;EAZ26816.1 hypothetical protein OsJ_10733 [Oryza sa…	10
LOC4332771	LOC_Os03g21900	Os03g0337600	299.338	245.641	297.898	201.669	197.179	172.083	308.081	256.45	242.254	144.219	135.166	179.091	197.159	161.683	135.721	K01599	GO:0009058;GO:0044249;GO:0044237;GO:0044271;GO:0034641;GO:0009987;GO:0051188;GO:0051186;GO:0018130;GO:0046483;GO:0008152;GO:0006807;GO:0006779;GO:0006778;GO:0033014;GO:0033013;GO:0016830;GO:0016831;GO:0003824;GO:0016829;GO:0004853	uroporphyrinogen decarboxylase 2, chloroplastic [Oryza sativa Japonica Group] &gt;XP_052147604.1 uroporphyrinogen decarboxylase 2, chloroplastic [Oryza glaberrima] &gt;Q10LR9.1 RecName: Full=Uroporphyrinogen decarboxylase 2, chloroplastic; Short=UPD2; Short=URO-D2; Flags: Precursor [Oryza sativa Japonica Group] &gt;KAB8091706.1 hypothetical protein EE612_017274 [Oryza sativa] &gt;ABF95829.1 Uropo…	10
LOC4332805	LOC_Os03g22370	Os03g0343900	1253.78	1059.91	1243.46	787.749	901.037	579.143	1121.37	1093.64	971.712	569.857	461.991	657.899	726.934	603.024	547.597	NA	GO:0015979;GO:0005622;GO:0044424;GO:0032991;GO:0016020;GO:0044425;GO:0034357;GO:0009521;GO:0009523;GO:0043234;GO:0009579	NA	10
LOC112938192	NA	NA	1.00042	0.594289	1.19264	0.291014	0.997484	0.445369	0.823043	0.90964	0.566197	0.192678	0.447947	1.00537	0.24319	0.364493	0.162688	NA	NA	NA	10
LOC4332893	NA	NA	0.296863	1.3738	1.09438	0.259942	0.390009	0.111707	1.05433	0.463838	0.911823	0.380002	0.349209	0	0.533156	0.729469	0.367502	NA	NA	probable terpene synthase 6 [Oryza sativa Japonica Group]	10
LOC4332900	LOC_Os03g24860	Os03g0363500	64.0003	41.5973	51.9005	42.8603	42.6672	29.0764	57.7178	44.187	38.9533	30.7728	21.6088	25.8357	27.0715	26.7426	22.2237	K03444	GO:0008643;GO:0051234;GO:0051179;GO:0006810;GO:0005623;GO:0044464;GO:0016021;GO:0031224;GO:0016020;GO:0044425;GO:0022804;GO:0015144;GO:0005402;GO:0008324;GO:0015075;GO:0015291;GO:0015294;GO:0015295;GO:0022891;GO:0022892;GO:0005351;GO:0051119;GO:0015293;GO:0022857;GO:0005215	sugar transporter ERD6-like 7 [Oryza sativa Japonica Group] &gt;KAB8091881.1 hypothetical protein EE612_017557 [Oryza sativa] &gt;ABF96104.1 Sugar transporter family protein, expressed [Oryza sativa Japonica Group] &gt;KAF2939353.1 hypothetical protein DAI22_03g187000 [Oryza sativa Japonica Group] &gt;BAF12079.1 Os03g0363500 [Oryza sativa Japonica Group] &gt;BAS84299.1 Os03g0363500 [Oryza sativa …	10
LOC4332921	LOC_Os03g25270	Os03g0367900	91.2568	43.6944	58.6221	57.1389	62.3512	42.1318	72.6653	51.0127	47.2473	39.3916	36.8451	37.1275	35.4103	42.0692	34.0261	K01304	GO:0019538;GO:0006508;GO:0004219	uncharacterized protein LOC4332921 [Oryza sativa Japonica Group] &gt;XP_015632044.1 uncharacterized protein LOC4332921 [Oryza sativa Japonica Group] &gt;XP_025879887.1 uncharacterized protein LOC4332921 [Oryza sativa Japonica Group] &gt;AAG46136.1 putative pyrrolidone carboxyl peptidase [Oryza sativa Japonica Group] &gt;ABF96147.1 pyrrolidone-carboxylate peptidase family protein, expressed [Oryza…	10
LOC4332925	LOC_Os03g25330	Os03g0368900	26.5193	21.0678	30.9386	20.7649	23.5285	9.89355	23.6633	13.5038	19.7818	14.5618	10.0379	9.06143	14.0414	2.1348	2.69633	K00430	GO:0006118;GO:0042221;GO:0006979;GO:0050896;GO:0006950;GO:0016209;GO:0020037;GO:0005506;GO:0016491;GO:0004601;GO:0046906	peroxidase 2 [Oryza sativa Japonica Group] &gt;EAY90165.1 hypothetical protein OsI_11730 [Oryza sativa Indica Group] &gt;KAB8091921.1 hypothetical protein EE612_017619 [Oryza sativa] &gt;AAG46142.1 putative peroxidase [Oryza sativa Japonica Group] &gt;ABF96157.1 Peroxidase family protein, expressed [Oryza sativa Japonica Group] &gt;KAF2939401.1 hypothetical protein DAI22_03g191000 [Oryza sativa J…	10
LOC4332961	LOC_Os03g25990	Os03g0377100	7.27283	11.7756	6.9605	8.75922	6.42068	3.65575	7.11009	11.4575	6.3964	5.37672	2.92656	4.32091	6.1099	3.56959	4.37144	K20628	GO:0071555;GO:0071554;GO:0009664;GO:0071669;GO:0005576	expansin-A21 [Oryza sativa Japonica Group] &gt;Q10KN4.1 RecName: Full=Expansin-A21; AltName: Full=Alpha-expansin-21; AltName: Full=OsEXP21; AltName: Full=OsEXPA21; AltName: Full=OsaEXPa1.21; Flags: Precursor [Oryza sativa Japonica Group] &gt;AAL24492.1 alpha-expansin OsEXPA21 [Oryza sativa] &gt;AAL82516.1 alpha-expansin [Oryza sativa Japonica Group] &gt;ABF96232.1 Alpha-expansin 15 precursor, put…	10
LOC4332979	LOC_Os03g26460	Os03g0381300	66.3845	49.9493	61.4357	44.7124	53.461	40.3319	73.5651	47.0577	47.5392	46.795	33.4911	35.3312	36.5551	45.1224	43.7722	K15730	NA	co-chaperone protein p23-1 [Oryza sativa Japonica Group] &gt;XP_052148917.1 LOW QUALITY PROTEIN: co-chaperone protein p23-1-like [Oryza glaberrima] &gt;AAR96242.1 putative ripening regulated protein [Oryza sativa Japonica Group] &gt;ABF96270.1 expressed protein [Oryza sativa Japonica Group] &gt;KAF2939483.1 hypothetical protein DAI22_03g198600 [Oryza sativa Japonica Group] &gt;BAF12155.1 Os03g038…	10
LOC4333010	LOC_Os03g27170	Os03g0389000	1.73834	2.01396	1.95118	2.49406	1.64656	0.8905	2.00586	1.89193	1.41271	1.09885	0.559883	1.68334	0.910011	0.966942	0.694023	K22684	GO:0043170;GO:0008152;GO:0044238;GO:0006508;GO:0030693	metacaspase-1 [Oryza sativa Japonica Group] &gt;AAR06374.1 putative metacaspase [Oryza sativa Japonica Group] &gt;ABF96347.1 latex-abundant family protein, putative, expressed [Oryza sativa Japonica Group] &gt;KAF2939521.1 hypothetical protein DAI22_03g201900 [Oryza sativa Japonica Group] &gt;BAF12182.1 Os03g0389000 [Oryza sativa Japonica Group]	10
LOC4333009	LOC_Os03g27120	Os03g0388900	43.6722	25.1413	36.4969	31.8341	31.6051	22.3599	33.2904	32.4235	15.6417	13.2963	9.3739	10.3354	12.9204	18.2203	11.1465	K22684	GO:0006796;GO:0006793;GO:0006508;GO:0005737;GO:0030693;GO:0016787;GO:0004427;GO:0000287;GO:0016462	metacaspase-1 [Oryza sativa Japonica Group] &gt;EAY90288.1 hypothetical protein OsI_11862 [Oryza sativa Indica Group] &gt;AAR06359.1 putative metacaspase, having alternative splicing products [Oryza sativa Japonica Group] &gt;ABF96343.1 ICE-like protease p20 domain containing protein, expressed [Oryza sativa Japonica Group] &gt;KAF2939520.1 hypothetical protein DAI22_03g201800 [Oryza sativa Japon…	10
LOC4333054	LOC_Os03g28160	Os03g0399800	656.007	494.109	408.003	189.406	420.775	273.01	421.524	252.832	319.697	212.134	119.137	171.919	202.318	49.5087	60.017	NA	NA	NA	10
LOC4333070	LOC_Os03g29150	Os03g0404800	26.1177	31.2716	26.6738	12.8528	28.5213	13.3753	25.1738	14.4088	22.464	9.74346	6.98265	5.12298	5.60482	0	0.820526	K23558	GO:0008150;GO:0009058;GO:0008610;GO:0006629;GO:0008152;GO:0044238;GO:0006694;GO:0008202;GO:0005575;GO:0003854;GO:0005488;GO:0003824;GO:0003674;GO:0016491;GO:0016229	3beta-hydroxysteroid-dehydrogenase/decarboxylase isoform X1 [Oryza sativa Japonica Group]	10
LOC4333114	LOC_Os03g30250	Os03g0416200	46.3483	72.6926	57.3596	47.4755	63.5833	46.6838	54.6671	56.1746	49.426	35.8111	45.8424	34.041	42.8033	43.9285	31.0398	NA	NA	COBRA-like protein 5 [Oryza sativa Japonica Group] &gt;A2XHZ9.1 RecName: Full=COBRA-like protein 5; AltName: Full=Protein BRITTLE CULM1; Flags: Precursor [Oryza sativa Indica Group] &gt;Q10JL1.1 RecName: Full=COBRA-like protein 5; AltName: Full=Protein BRITTLE CULM1; Flags: Precursor [Oryza sativa Japonica Group] &gt;KAB8092205.1 hypothetical protein EE612_018121 [Oryza sativa] &gt;AAQ56120.1 BRI…	10
LOC4333118	LOC_Os03g30420	Os03g0417700	0.097237	0.02918	0.093721	0	0	0.030712	0.077903	0	0.08287	0	0.065905	0.022196	0	0.027418	0.024296	K20619	NA	cytochrome P450 78A5 [Oryza sativa Japonica Group] &gt;AAP44628.1 putative cytochrome P-450 [Oryza sativa Japonica Group] &gt;KAF2939732.1 hypothetical protein DAI22_03g217700 [Oryza sativa Japonica Group] &gt;BAS84710.1 Os03g0417700 [Oryza sativa Japonica Group]	10
LOC4333153	LOC_Os03g31170	Os03g0425200	98.4108	75.1372	90.8909	77.6437	84.3783	58.6314	92.2862	69.4233	68.7449	58.7039	50.4014	58.9861	54.7719	53.049	46.1573	K01240	NA	NA	10
LOC4333208	LOC_Os03g32470	Os03g0439500	391.979	545.459	434.116	187.082	546.536	222.965	547.385	256.352	403.419	230.1	192.325	178.399	162.14	74.9622	80.2471	NA	NA	S-norcoclaurine synthase 1 [Oryza sativa Japonica Group] &gt;KAB8092330.1 hypothetical protein EE612_018328 [Oryza sativa] &gt;KAB8092331.1 hypothetical protein EE612_018328 [Oryza sativa] &gt;BAF12367.2 Os03g0439500 [Oryza sativa Japonica Group] &gt;BAG90455.1 unnamed protein product [Oryza sativa Japonica Group] &gt;BAG90515.1 unnamed protein product [Oryza sativa Japonica Group]	10
LOC9266973	NA	NA	0.340386	0.457382	0.483128	0.242818	0.284127	0.459024	0.483879	0.207583	0.353852	0.238044	0.058417	0.065841	0.170959	0.311823	0.216906	NA	NA	NA	10
LOC107275330	LOC_Os03g36160	Os03g0560400	1.50048	0.610195	0.99167	0.338629	0.348795	0.148551	0.88475	1.04512	0.054112	0.1209	0	0.104854	0.061158	0.131958	0	NA	GO:0031072;GO:0005515	CREB-regulated transcription coactivator 1 [Oryza sativa Japonica Group] &gt;AAK92677.1 putative heat shock protein [Oryza sativa Japonica Group] &gt;AAO37837.1 dnaJ-like protein [Oryza sativa Japonica Group] &gt;ABF97097.1 DnaJ domain containing protein, expressed [Oryza sativa Japonica Group] &gt;EAZ27493.1 hypothetical protein OsJ_11442 [Oryza sativa Japonica Group] &gt;BAS84929.1 Os03g0560400…	10
LOC4333266	LOC_Os03g36750	Os03g0565200	220.806	105.21	153.193	95.5362	127.298	68.6706	184.315	122.968	98.1485	66.8511	44.244	53.8388	64.376	48.6752	32.3187	NA	NA	CBBY-like protein [Oryza sativa Japonica Group] &gt;XP_052147264.1 CBBY-like protein [Oryza glaberrima] &gt;EEC75586.1 hypothetical protein OsI_12279 [Oryza sativa Indica Group] &gt;KAB8092378.1 hypothetical protein EE612_018457 [Oryza sativa] &gt;ABF97148.1 HAD-superfamily hydrolase, subfamily IA, variant 3 containing protein, expressed [Oryza sativa Japonica Group] &gt;KAF2939921.1 hypothetical…	10
LOC4333289	LOC_Os03g37490	Os03g0571900	11.9078	13.3725	12.4585	6.00174	11.8642	8.31989	12.7989	11.5391	9.41105	7.10391	6.9975	5.14321	11.4511	11.8143	7.17735	K03327	GO:0006855;GO:0015893;GO:0051234;GO:0051179;GO:0042221;GO:0042493;GO:0050896;GO:0055085;GO:0006810;GO:0016020;GO:0022804;GO:0015297;GO:0015238;GO:0015291;GO:0022857;GO:0005215	protein DETOXIFICATION 40 [Oryza sativa Japonica Group] &gt;KAB8092413.1 hypothetical protein EE612_018537 [Oryza sativa] &gt;ABF97209.1 MATE efflux family protein, expressed [Oryza sativa Japonica Group] &gt;EEE59385.1 hypothetical protein OsJ_11501 [Oryza sativa Japonica Group] &gt;KAF2939955.1 hypothetical protein DAI22_03g235400 [Oryza sativa Japonica Group] &gt;BAS84993.1 Os03g0571900 [Oryza…	10
LOC4333291	LOC_Os03g37640	Os03g0572900	95.425	80.904	89.8655	45.4107	74.7933	48.2902	78.5815	49.5027	57.6478	41.0992	36.9958	29.3129	44.9258	31.2555	25.7447	K03327	GO:0006855;GO:0015893;GO:0051234;GO:0051179;GO:0042221;GO:0042493;GO:0050896;GO:0055085;GO:0006810;GO:0005623;GO:0044464;GO:0016020;GO:0022804;GO:0015297;GO:0015238;GO:0015291;GO:0022857;GO:0005215	protein DETOXIFICATION 40 isoform X1 [Oryza sativa Japonica Group] &gt;XP_052147227.1 protein DETOXIFICATION 40-like isoform X1 [Oryza glaberrima] &gt;KAB8092417.1 hypothetical protein EE612_018545 [Oryza sativa] &gt;AAS01970.1 putative MATE efflux family protein [Oryza sativa Japonica Group] &gt;ABF97219.1 MATE efflux family protein, expressed [Oryza sativa Japonica Group] &gt;EEE59388.1 hypothe…	10
LOC4333298	LOC_Os03g37840	Os03g0575200	4.00617	2.80498	3.91804	2.46563	3.16283	1.19294	3.19545	1.43003	2.17064	1.75941	1.3459	1.02574	0.52458	0.549718	0.102628	K03549	GO:0006812;GO:0051234;GO:0006811;GO:0051179;GO:0030001;GO:0015672;GO:0006813;GO:0006810;GO:0016020;GO:0008324;GO:0022890;GO:0015075;GO:0046873;GO:0015077;GO:0015079;GO:0022891;GO:0022892;GO:0022857;GO:0005215	probable potassium transporter 16 [Oryza sativa Japonica Group] &gt;XP_052146223.1 probable potassium transporter 16 [Oryza glaberrima] &gt;Q84MS3.1 RecName: Full=Probable potassium transporter 16; AltName: Full=OsHAK16 [Oryza sativa Japonica Group] &gt;EAY90737.1 hypothetical protein OsI_12337 [Oryza sativa Indica Group] &gt;KAB8092427.1 hypothetical protein EE612_018561 [Oryza sativa] &gt;AAP12…	10
LOC4333326	LOC_Os03g38470	Os03g0581400	4.02832	2.57916	3.41627	1.8472	2.44987	1.90836	4.1569	2.1438	1.18268	0.690049	1.40376	0.536176	1.09305	0	0.151789	NA	GO:0006629;GO:0016787	GDSL esterase/lipase At5g55050 [Oryza sativa Japonica Group] &gt;AAS07169.1 putative GDSL-like lipase/acylhydrolase [Oryza sativa Japonica Group] &gt;ABF97299.1 GDSL-like Lipase/Acylhydrolase family protein, expressed [Oryza sativa Japonica Group] &gt;EAZ27596.1 hypothetical protein OsJ_11543 [Oryza sativa Japonica Group] &gt;KAF2940008.1 hypothetical protein DAI22_03g239800 [Oryza sativa Japonic…	10
LOC107280225	NA	NA	1.60496	2.03056	1.20263	1.40069	1.86969	1.12428	2.18019	1.04781	1.1442	0.969195	1.32917	0.709373	0.831663	1.61922	1.1162	NA	NA	NA	10
LOC112938399	NA	NA	1.13501	0	0.259816	0	1.16377	0	0.292226	0.745549	0.245246	0.339369	0	0	0	0	0.222872	NA	NA	NA	10
LOC4333388	None	Os03g0598900	106.41	65.2008	75.4621	55.2544	70.2263	51.6399	89.3312	41.9409	49.8003	48.1773	34.4307	42.4073	41.508	23.8995	29.7886	NA	NA	uncharacterized protein LOC4333388 isoform X1 [Oryza sativa Japonica Group] &gt;KAB8092567.1 hypothetical protein EE612_018776 [Oryza sativa] &gt;AAN08213.1 putative polyketide synthase [Oryza sativa Japonica Group] &gt;EEE59459.1 hypothetical protein OsJ_11651 [Oryza sativa Japonica Group] &gt;KAF2940137.1 hypothetical protein DAI22_03g248600 [Oryza sativa Japonica Group] &gt;BAS85183.1 Os03g059…	10
LOC4333359	LOC_Os03g39610	Os03g0592500	8987.09	6981.46	9161.27	3955.56	4536.24	3035.86	5967.84	5514.47	5930.78	2472.28	2096.84	2172.46	3911.06	3403.17	2619.45	K08913	GO:0008150;GO:0044237;GO:0009987;GO:0006091;GO:0008152;GO:0015979;GO:0005623;GO:0005575;GO:0044464;GO:0016020;GO:0003674	NA	10
LOC4333423	LOC_Os03g41110	Os03g0607700	9.26469	7.52577	11.7577	7.64465	7.95528	3.5801	7.00227	6.81602	5.05979	3.60443	2.08467	3.42486	3.41446	3.20586	0.981834	NA	GO:0005622;GO:0043169;GO:0043167;GO:0046872;GO:0003676;GO:0046914;GO:0008270	zinc finger protein 1 [Oryza sativa Japonica Group] &gt;KAB8092602.1 hypothetical protein EE612_018858 [Oryza sativa] &gt;AAR87210.1 expressed protein [Oryza sativa Japonica Group] &gt;ABF97547.1 expressed protein [Oryza sativa Japonica Group] &gt;KAF2940194.1 hypothetical protein DAI22_03g252900 [Oryza sativa Japonica Group] &gt;BAF12555.1 Os03g0607700 [Oryza sativa Japonica Group]	10
LOC4333421	LOC_Os03g41080	Os03g0607500	132.124	113.776	137.535	105.828	108.368	76.663	118.713	94.1852	102.435	81.4552	63.6004	74.6683	71.3032	78.5997	63.3108	NA	NA	uncharacterized protein LOC4333421 [Oryza sativa Japonica Group] &gt;AAR87215.1 expressed protein [Oryza sativa Japonica Group] &gt;ABF97545.1 seed maturation protein PM23, putative, expressed [Oryza sativa Japonica Group] &gt;KAF2940192.1 hypothetical protein DAI22_03g252700 [Oryza sativa Japonica Group]	10
LOC4333492	LOC_Os03g42710	Os03g0625300	1.15359	0.811671	1.18449	0.456299	1.17215	0.38375	0.862483	0.344025	1.33194	0.309314	0.607983	0.321237	0.433342	0.280899	0.27005	NA	NA	protein JINGUBANG [Oryza sativa Japonica Group] &gt;XP_052149472.1 protein JINGUBANG-like [Oryza glaberrima] &gt;AAR01655.1 putative WD-40 domain protein [Oryza sativa Japonica Group] &gt;ABF97703.1 transducin family protein, putative [Oryza sativa Japonica Group] &gt;EAZ27835.1 hypothetical protein OsJ_11788 [Oryza sativa Japonica Group] &gt;KAF2940297.1 hypothetical protein DAI22_03g261500 [Ory…	10
LOC4333496	LOC_Os03g42790	Os03g0626100	0.408028	0.076985	0.17776	0.220011	0.077577	0.179779	0.213609	0.122834	0.284956	0.220033	0.195612	0.028499	0	0.036169	0	NA	GO:0005515;GO:0046914;GO:0008270	NA	10
LOC4333547	LOC_Os03g44000	Os03g0641500	0.101002	0	0	0	0	0	0	0.083811	0	0	0	0	0	0	0	NA	GO:0051234;GO:0010876;GO:0006869;GO:0051179;GO:0033036;GO:0006810	non-specific lipid-transfer protein [Oryza sativa Japonica Group] &gt;KAB8092750.1 hypothetical protein EE612_019181 [Oryza sativa] &gt;ABF97837.1 expressed protein [Oryza sativa Japonica Group] &gt;KAF2940386.1 hypothetical protein DAI22_03g268200 [Oryza sativa Japonica Group] &gt;BAF12661.1 Os03g0641500 [Oryza sativa Japonica Group] &gt;BAG88258.1 unnamed protein product [Oryza sativa Japonica …	10
LOC4333560	LOC_Os03g44230	Os03g0644400	23.2812	14.2069	19.5863	15.6835	18.3693	10.0662	19.1829	14.7756	14.8473	11.7904	11.7867	9.90972	11.684	11.9246	9.65711	NA	NA	NA	10
LOC4333662	LOC_Os03g46390	Os03g0666500	119.104	105.462	102.413	87.9178	106.16	101.239	126.588	91.7506	95.2985	91.0485	92.4298	103.923	113.48	100.499	87.4021	K07889	NA	ras-related protein RABF2a [Oryza sativa Japonica Group] &gt;XP_052147741.1 ras-related protein Rab5A-like [Oryza glaberrima] &gt;KAB8092917.1 hypothetical protein EE612_019509 [Oryza sativa] &gt;AAR87186.1 putative small GTP-binding protein [Oryza sativa Japonica Group] &gt;ABF98072.1 Ras-related protein RHN1, putative, expressed [Oryza sativa Japonica Group] &gt;KAF2940558.1 hypothetical protei…	10
LOC4333669	LOC_Os03g46470	Os03g0667500	1.06136	2.99629	1.54055	1.13934	1.81427	0.751371	1.77733	1.27174	2.24185	2.24667	0.82441	0.897604	0.745034	0.278349	0.272943	K14709	NA	fe(2+) transport protein 1 [Oryza sativa Japonica Group] &gt;Q75HB1.1 RecName: Full=Fe(2+) transport protein 1; AltName: Full=Fe(II) transport protein 1; AltName: Full=Iron-regulated transporter 1; Short=OsIRT1; Flags: Precursor [Oryza sativa Japonica Group] &gt;EAY91311.1 hypothetical protein OsI_12926 [Oryza sativa Indica Group] &gt;BAB85123.1 iron regulated metal transporter [Oryza sativa] &gt…	10
LOC4333728	LOC_Os03g47770	Os03g0681400	58.2504	52.8068	57.2542	52.5043	47.9946	44.6612	58.6437	43.7599	41.6655	48.4495	41.5015	43.5803	38.0606	37.7808	39.51	K10688	NA	probable ubiquitin-conjugating enzyme E2 18 [Oryza sativa Japonica Group] &gt;XP_052147247.1 probable ubiquitin-conjugating enzyme E2 18 [Oryza glaberrima] &gt;KAB8093020.1 hypothetical protein EE612_019677 [Oryza sativa] &gt;AAK00965.2 putative ubiquitin-conjugating enzyme E2 [Oryza sativa Japonica Group] &gt;ABF98217.1 Ubiquitin-conjugating enzyme family protein, expressed [Oryza sativa Japonic…	10
LOC4333744	LOC_Os03g48030	Os03g0684700	98.2096	59.0171	94.0633	49.7948	58.1985	27.1066	85.5823	46.1497	42.2775	19.2039	20.8759	34.1906	33.3879	21.8763	19.5927	NA	NA	uncharacterized protein LOC4333744 [Oryza sativa Japonica Group] &gt;KAB8093044.1 hypothetical protein EE612_019715 [Oryza sativa] &gt;ABF98248.1 HPP family protein, expressed [Oryza sativa Japonica Group] &gt;EEE59711.1 hypothetical protein OsJ_12140 [Oryza sativa Japonica Group] &gt;KAF2940704.1 hypothetical protein DAI22_03g293900 [Oryza sativa Japonica Group] &gt;BAF12835.1 Os03g0684700 [Oryz…	10
LOC4333784	LOC_Os03g48560	Os03g0692000	11.0825	16.1496	14.1119	10.652	13.7241	8.85922	12.664	9.68698	13.0621	11.9936	10.3903	7.15291	10.7542	10.3118	8.82423	K20891	GO:0008150;GO:0005623;GO:0005575;GO:0044464;GO:0016020;GO:0008375;GO:0003824;GO:0003674;GO:0016740;GO:0008194	beta-glucuronosyltransferase GlcAT14B [Oryza sativa Japonica Group] &gt;KAB8093097.1 hypothetical protein EE612_019802 [Oryza sativa] &gt;AAT76988.1 putative Core-2/I-Branching enzyme [Oryza sativa Japonica Group] &gt;ABF98300.1 BGGP Beta-1-3-galactosyl-O-glycosyl-glycoprotein, putative, expressed [Oryza sativa Japonica Group] &gt;KAF2940763.1 hypothetical protein DAI22_03g298100 [Oryza sativa Ja…	10
LOC4333793	LOC_Os03g48770	Os03g0693900	0.280441	0.457176	1.21783	0.745317	0.282457	0.087007	0.743532	0.37261	0.306944	0.081459	0.181661	0.154864	0.476555	0.13987	0.03488	NA	GO:0048046;GO:0005576;GO:0005488;GO:0030145;GO:0045735;GO:0046914	germin-like protein 3-5 [Oryza sativa Japonica Group] &gt;Q851K0.1 RecName: Full=Germin-like protein 3-5; Flags: Precursor [Oryza sativa Japonica Group] &gt;EAY91483.1 hypothetical protein OsI_13113 [Oryza sativa Indica Group] &gt;KAB8093113.1 hypothetical protein EE612_019824 [Oryza sativa] &gt;AAO38505.1 putative oxalate oxidase [Oryza sativa Japonica Group] &gt;ABF98326.1 Oxalate oxidase 2 pre…	10
LOC4333858	LOC_Os03g49940	Os03g0707200	14.5365	11.4573	16.3653	9.58673	8.57635	7.40142	14.5537	8.97245	8.96457	7.17236	6.88908	6.2332	7.07742	7.65852	9.16244	NA	GO:0008150;GO:0005623;GO:0005575;GO:0044464;GO:0016020;GO:0003674	uncharacterized protein LOC4333858 [Oryza sativa Japonica Group] &gt;AAK50125.1 unknown protein [Oryza sativa Japonica Group] &gt;ABF98468.1 Integral membrane protein DUF6 containing protein, expressed [Oryza sativa Japonica Group] &gt;KAF2940903.1 hypothetical protein DAI22_03g308200 [Oryza sativa Japonica Group]	10
LOC4333892	LOC_Os03g50440	Os03g0712300	130.269	141.163	136.936	103.228	135.545	112.564	148.408	105.943	124.123	89.148	88.2806	94.9385	107.648	101.405	81.8644	K10704	GO:0065007;GO:0044260;GO:0044267;GO:0006464;GO:0043412;GO:0043687;GO:0019538;GO:0050789;GO:0060255;GO:0019222;GO:0080090;GO:0051246;GO:0016881;GO:0016874;GO:0019787	ubiquitin-conjugating enzyme E2 variant 1D [Oryza sativa Japonica Group] &gt;XP_052148254.1 ubiquitin-conjugating enzyme E2 variant 1D-like [Oryza glaberrima] &gt;EEC76054.1 hypothetical protein OsI_13253 [Oryza sativa Indica Group] &gt;KAB8093263.1 hypothetical protein EE612_020005 [Oryza sativa] &gt;ABF98523.1 Ubiquitin-conjugating enzyme family protein, expressed [Oryza sativa Japonica Group] …	10
LOC4333917	LOC_Os03g50870	Os03g0717900	109.921	88.7273	122.16	86.4626	82.6686	66.9641	99.3284	86.5455	80.1692	60.9327	62.5574	61.1151	64.7331	66.2937	61.717	NA	NA	UV-B-induced protein At3g17800, chloroplastic [Oryza sativa Japonica Group] &gt;KAB8093301.1 hypothetical protein EE612_020070 [Oryza sativa] &gt;ABF98564.1 expressed protein [Oryza sativa Japonica Group] &gt;KAF2941001.1 hypothetical protein DAI22_03g316100 [Oryza sativa Japonica Group] &gt;BAF12998.1 Os03g0717900 [Oryza sativa Japonica Group] &gt;BAG94154.1 unnamed protein product [Oryza sativa…	10
LOC4333918	LOC_Os03g50880	Os03g0718000	56.8813	42.6398	50.0777	30.4783	45.5655	27.5147	49.517	26.6343	32.1387	27.4981	19.3446	19.7234	26.745	22.2331	15.4568	K01658	GO:0009308;GO:0009058;GO:0019752;GO:0044106;GO:0006520;GO:0042180;GO:0034641;GO:0009064;GO:0006541;GO:0006807;GO:0006082;GO:0043436;GO:0044281;GO:0006519;GO:0004049;GO:0016830;GO:0016829;GO:0016833	anthranilate synthase beta subunit 2, chloroplastic [Oryza sativa Japonica Group] &gt;XP_052148474.1 anthranilate synthase beta subunit 2, chloroplastic [Oryza glaberrima] &gt;Q764B9.1 RecName: Full=Anthranilate synthase beta subunit 2, chloroplastic; Short=OsASB2; AltName: Full=Anthranilate synthase, glutamine amidotransferase component 2-2; Flags: Precursor [Oryza sativa Japonica Group] &gt;EEC…	10
LOC4333953	LOC_Os03g51430	Os03g0724100	28.4424	17.6765	22.8709	13.9553	15.9251	12.0425	24.1339	11.5783	14.7412	11.8339	8.53955	8.64823	11.3268	7.06266	5.17797	NA	NA	phosphatidylinositol transfer protein PDR17 [Oryza sativa Japonica Group] &gt;XP_015628271.1 phosphatidylinositol transfer protein PDR17 [Oryza sativa Japonica Group] &gt;XP_052146457.1 phosphatidylinositol transfer protein PDR17 [Oryza glaberrima] &gt;XP_052146458.1 phosphatidylinositol transfer protein PDR17 [Oryza glaberrima] &gt;EEC76096.1 hypothetical protein OsI_13346 [Oryza sativa Indica G…	10
LOC4333986	LOC_Os03g51930	Os03g0729100	85.0444	98.8726	109.348	63.2072	81.1355	54.0889	91.4165	82.5526	78.6671	72.9181	66.0424	59.8424	60.1819	59.8382	63.28	NA	NA	uncharacterized protein LOC4333986 [Oryza sativa Japonica Group] &gt;AAO38479.1 unknown protein [Oryza sativa Japonica Group] &gt;KAF2941113.1 hypothetical protein DAI22_03g324400 [Oryza sativa Japonica Group]	10
LOC4333987	LOC_Os03g51950	Os03g0729200	70.763	51.9579	77.3989	53.7602	57.9045	51.6235	61.0105	60.1182	58.641	49.1591	47.7727	45.967	43.7579	47.6692	45.3298	NA	NA	thioredoxin-like protein AAED1, chloroplastic [Oryza sativa Japonica Group] &gt;XP_052145768.1 thioredoxin-like protein AAED1, chloroplastic [Oryza glaberrima] &gt;EAY91738.1 hypothetical protein OsI_13379 [Oryza sativa Indica Group] &gt;KAB8093404.1 hypothetical protein EE612_020213 [Oryza sativa] &gt;AAO38464.1 hypothetical protein [Oryza sativa Japonica Group] &gt;ABF98679.1 expressed protein …	10
LOC9271773	LOC_Os03g52040	Os03g0730400	109.009	111.037	135.944	86.9766	99.1284	69.9243	99.2629	82.9573	91.7318	69.0899	59.1947	52.3196	68.0914	71.4443	56.314	K16296	GO:0019538;GO:0006508;GO:0004180;GO:0008238;GO:0008233;GO:0004185;GO:0070008;GO:0008236;GO:0017171	serine carboxypeptidase-like 13 isoform X1 [Oryza sativa Japonica Group] &gt;KAF2941134.1 hypothetical protein DAI22_03g325400 [Oryza sativa Japonica Group]	10
LOC4334003	LOC_Os03g52170	Os03g0731900	241.799	167.239	242.631	167.415	151.488	111.898	201.308	158.648	147.186	115.756	102.352	118.053	121.289	113.645	97.6443	K03527	GO:0006066;GO:0009058;GO:0005975;GO:0019752;GO:0006081;GO:0044249;GO:0044262;GO:0042180;GO:0044255;GO:0019682;GO:0009240;GO:0046490;GO:0008299;GO:0006720;GO:0008610;GO:0006629;GO:0032787;GO:0005996;GO:0006082;GO:0019637;GO:0043436;GO:0008654;GO:0006644;GO:0006090;GO:0044281	NA	10
LOC9266975	LOC_Os03g52239	Os03g0732100	69.904	72.2107	85.6266	63.7016	82.3057	47.2423	69.237	56.928	67.0704	37.0207	31.2129	28.2458	37.7052	30.5576	27.4718	NA	GO:0008150;GO:0065007;GO:0009058;GO:0044249;GO:0034645;GO:0044237;GO:0009987;GO:0010467;GO:0009059;GO:0043170;GO:0008152;GO:0006807;GO:0006139;GO:0044238;GO:0050789;GO:0009889;GO:0031326;GO:0031323;GO:0050794;GO:0010468;GO:0010556;GO:0060255;GO:0019222;GO:0051171;GO:0019219;GO:0080090;GO:0051252;GO:0032774;GO:0016070;GO:0005623;GO:0005575;GO:0044464;GO:0043231;GO:0043229;GO:0044424;GO:0043227;GO:…	NA	10
LOC4334020	LOC_Os03g52460	Os03g0735000	131.273	102.24	139.787	80.8689	94.0364	62.7938	116.48	86.5476	82.251	56.034	42.0896	47.9057	49.1096	51.9378	42.8667	K00975	GO:0006066;GO:0016051;GO:0005975;GO:0034637;GO:0044262;GO:0006073;GO:0034645;GO:0033692;GO:0044264;GO:0015980;GO:0006112;GO:0006091;GO:0009250;GO:0044042;GO:0006006;GO:0005978;GO:0005977;GO:0019318;GO:0009059;GO:0005996;GO:0000271;GO:0005976;GO:0044281;GO:0070566;GO:0008878;GO:0016779	glucose-1-phosphate adenylyltransferase large subunit 1, chloroplastic/amyloplastic-like [Oryza sativa Japonica Group] &gt;XP_052148270.1 glucose-1-phosphate adenylyltransferase large subunit 1, chloroplastic/amyloplastic [Oryza glaberrima] &gt;Q6AVT2.1 RecName: Full=Glucose-1-phosphate adenylyltransferase large subunit 1, chloroplastic/amyloplastic; Short=OsAGPL1; Short=OsAPL1; AltName: Full=ADP…	10
LOC4334032	NA	NA	43.9965	38.2657	50.907	27.7818	32.9695	20.5199	36.0324	32.721	34.6496	25.6602	18.8809	19.0308	19.3757	15.6205	16.7157	NA	NA	uncharacterized protein LOC4334032 [Oryza sativa Japonica Group] &gt;KAB8093469.1 hypothetical protein EE612_020304 [Oryza sativa] &gt;AAP03414.1 unknown protein [Oryza sativa Japonica Group] &gt;AAR07083.1 unknown protein [Oryza sativa Japonica Group] &gt;ABF98752.1 ATP synthase F1, delta subunit family protein, expressed [Oryza sativa Japonica Group] &gt;BAS86269.1 Os03g0736600 [Oryza sativa Ja…	10
LOC4334029	LOC_Os03g52630	Os03g0736300	744.152	838.757	770.484	677.231	762.076	549.578	793.492	554.916	684.983	576.119	558.806	557.898	571.192	545.012	479.336	K01179	GO:0005975;GO:0016787	endoglucanase 10 [Oryza sativa Japonica Group] &gt;Q84R49.1 RecName: Full=Endoglucanase 10; AltName: Full=Endo-1,4-beta glucanase 10; AltName: Full=OsGLU2 [Oryza sativa Japonica Group] &gt;EEC76139.1 hypothetical protein OsI_13426 [Oryza sativa Indica Group] &gt;KAB8093465.1 hypothetical protein EE612_020300 [Oryza sativa] &gt;AAP03405.1 putative endo-1,4-beta-glucanase [Oryza sativa Japonica Gro…	10
LOC4334048	LOC_Os03g52840	Os03g0738400	906.869	541.284	710.567	530.859	569.643	362.674	700.675	528.62	487.018	387.209	312.177	305.961	334.4	309.118	246.282	K00600	GO:0009308;GO:0019752;GO:0044106;GO:0006520;GO:0042180;GO:0034641;GO:0006544;GO:0006563;GO:0006082;GO:0043436;GO:0009069;GO:0044281;GO:0006519;GO:0048037;GO:0004372;GO:0008168;GO:0030170;GO:0070279;GO:0019842	serine hydroxymethyltransferase, mitochondrial [Oryza sativa Japonica Group] &gt;EEC76150.1 hypothetical protein OsI_13440 [Oryza sativa Indica Group] &gt;KAB8093489.1 hypothetical protein EE612_020327 [Oryza sativa] &gt;ABF98772.1 Serine hydroxymethyltransferase, mitochondrial precursor, putative, expressed [Oryza sativa Japonica Group] &gt;AFI71281.1 serine hydroxymethyltransferase [Oryza sativ…	10
LOC4334116	LOC_Os03g53860	Os03g0749500	306.811	327.548	339.321	264.671	288.502	204.422	239.706	249.647	241.216	182.738	130.292	166.259	193.803	139.813	122.565	K05349	GO:0005975;GO:0016787	uncharacterized protein LOC4334116 isoform X2 [Oryza sativa Japonica Group] &gt;XP_052147631.1 uncharacterized protein LOC127766586 isoform X2 [Oryza glaberrima] &gt;KAF2941336.1 hypothetical protein DAI22_03g339300 [Oryza sativa Japonica Group]	10
LOC4334274	LOC_Os03g56280	Os03g0773800	447.897	135.111	260.83	177.098	262.314	116.442	347.649	220.269	161.587	128.27	67.8778	71.0812	80.8137	57.4761	35.9308	K00026	GO:0046164;GO:0006066;GO:0016052;GO:0005975;GO:0019752;GO:0009056;GO:0044275;GO:0044262;GO:0044248;GO:0042180;GO:0044265;GO:0044260;GO:0043648;GO:0006091;GO:0006007;GO:0006006;GO:0006096;GO:0019320;GO:0019318;GO:0009057;GO:0006108;GO:0046365;GO:0005996;GO:0006082;GO:0043436;GO:0044282;GO:0044281;GO:0006100;GO:0030060;GO:0016615;GO:0016491	malate dehydrogenase, glyoxysomal-like [Oryza sativa Japonica Group] &gt;XP_052148479.1 malate dehydrogenase, glyoxysomal-like [Oryza glaberrima] &gt;EAY92009.1 hypothetical protein OsI_13699 [Oryza sativa Indica Group] &gt;KAB8093785.1 hypothetical protein EE612_020733 [Oryza sativa] &gt;AAP68889.1 putative glyoxysomal malate dehydrogenase [Oryza sativa Japonica Group] &gt;ABF99109.1 Malate dehy…	10
LOC4334288	LOC_Os03g56420	Os03g0775600	34.8385	24.0526	26.7525	24.5521	26.5491	20.3164	29.5725	31.2634	22.6503	22.3333	19.5923	21.776	21.1779	24.9542	21.564	NA	NA	uncharacterized protein At1g01500 [Oryza sativa Japonica Group] &gt;XP_052147747.1 uncharacterized protein At1g01500-like [Oryza glaberrima] &gt;EEC76261.1 hypothetical protein OsI_13714 [Oryza sativa Indica Group] &gt;KAB8093799.1 hypothetical protein EE612_020752 [Oryza sativa] &gt;ABF99126.1 dehydrogenase, putative, expressed [Oryza sativa Japonica Group] &gt;EEE60022.1 hypothetical protein Os…	10
LOC4334300	LOC_Os03g56670	Os03g0778100	1677.68	1322.43	1626.6	1069.34	1118.51	748.277	1607.2	1419.6	1289.01	779.595	607.381	792.676	860.237	713.402	676.825	K02694	GO:0015979;GO:0005622;GO:0044424;GO:0032991;GO:0016020;GO:0044425;GO:0034357;GO:0009521;GO:0009522;GO:0009538;GO:0043234;GO:0009579	NA	10
LOC4334316	LOC_Os03g56869	Os03g0781400	55.8357	37.7236	45.8265	39.7953	40.5166	28.1498	51.3257	40.4707	39.0554	26.9897	25.0854	31.7901	27.8919	22.2362	19.5751	K01807	GO:0046164;GO:0006066;GO:0009820;GO:0016052;GO:0005975;GO:0009056;GO:0043603;GO:0044275;GO:0044262;GO:0044248;GO:0044265;GO:0044260;GO:0034641;GO:0006732;GO:0051186;GO:0006007;GO:0006006;GO:0019320;GO:0019318;GO:0009057;GO:0046365;GO:0005996;GO:0006740;GO:0006739;GO:0006769;GO:0046496;GO:0006807;GO:0006139;GO:0055086;GO:0006753;GO:0009117;GO:0006733;GO:0006098;GO:0019321;GO:0019362;GO:0019748;GO:…	probable ribose-5-phosphate isomerase 4, chloroplastic [Oryza sativa Japonica Group] &gt;KAB8093835.1 hypothetical protein EE612_020806 [Oryza sativa] &gt;ABF99185.1 ribose 5-phosphate isomerase, putative, expressed [Oryza sativa Japonica Group] &gt;EEE60040.1 hypothetical protein OsJ_12816 [Oryza sativa Japonica Group] &gt;KAF2941645.1 hypothetical protein DAI22_03g362500 [Oryza sativa Japonica …	10
LOC4334324	LOC_Os03g56950	Os03g0782500	48.7023	19.8547	49.8643	22.3961	23.0839	12.7747	25.0352	30.8546	19.1774	11.8624	8.68668	11.0883	13.2348	11.0798	7.5226	K16189	GO:0065007;GO:0009058;GO:0044249;GO:0034645;GO:0010467;GO:0009059;GO:0006807;GO:0006139;GO:0050789;GO:0009889;GO:0031326;GO:0031323;GO:0050794;GO:0010468;GO:0010556;GO:0060255;GO:0019222;GO:0051171;GO:0019219;GO:0080090;GO:0043231;GO:0043229;GO:0043227;GO:0005634;GO:0043226;GO:0030528	transcription factor PHYTOCHROME INTERACTING FACTOR-LIKE 13-like isoform X1 [Oryza sativa Japonica Group]	10
LOC4334367	LOC_Os03g57460	Os03g0788600	100.761	147.716	120.919	91.0431	129.267	96.085	122.738	106.308	112.911	90.7331	101.383	92.1644	108.017	95.5815	95.2615	NA	GO:0008150;GO:0005575;GO:0003674	fasciclin-like arabinogalactan protein 16 [Oryza sativa Japonica Group] &gt;EEC76302.1 hypothetical protein OsI_13823 [Oryza sativa Indica Group] &gt;KAB8093902.1 hypothetical protein EE612_020897 [Oryza sativa] &gt;AAT75247.1 expressed protein [Oryza sativa Japonica Group] &gt;ABF99257.1 beta-Ig-H3 domain-containing protein, putative, expressed [Oryza sativa Japonica Group] &gt;EEE60067.1 hypoth…	10
LOC4334410	NA	NA	7.92936	5.38851	8.06333	5.94303	6.59916	4.83286	6.59347	5.83119	5.97017	4.96942	5.58232	4.98913	5.23606	5.04218	5.03849	NA	NA	folate-biopterin transporter 1, chloroplastic [Oryza sativa Japonica Group] &gt;KAF2941791.1 hypothetical protein DAI22_03g372900 [Oryza sativa Japonica Group]	10
LOC4334413	LOC_Os03g58110	Os03g0795300	46.6609	53.0306	49.424	24.2119	47.5814	29.8237	42.9286	40.6836	42.3102	17.7165	17.586	14.8429	28.1762	20.948	14.0556	NA	GO:0005515	NA	10
LOC4334484	LOC_Os03g58940	Os03g0804200	383.737	669.104	517.851	183.856	581.114	236.826	550.832	411.825	504.708	135.531	157.872	161.068	236.633	104.825	112.416	NA	GO:0051234;GO:0010876;GO:0006869;GO:0051179;GO:0033036;GO:0006810;GO:0008289	protein YLS3 [Oryza sativa Japonica Group] &gt;EAY92238.1 hypothetical protein OsI_13958 [Oryza sativa Indica Group] &gt;KAB8094057.1 hypothetical protein EE612_021108 [Oryza sativa] &gt;AAS07215.1 putative protease inhibitor [Oryza sativa Japonica Group] &gt;ABF99419.1 Protease inhibitor/seed storage/LTP family protein [Oryza sativa Japonica Group] &gt;EAZ28964.1 hypothetical protein OsJ_13008 […	10
LOC4334519	LOC_Os03g59390	Os03g0808600	47.9639	38.831	45.1197	33.7657	40.6907	27.1608	41.9296	25.6232	31.1547	29.0032	21.7163	23.4216	24.7434	19.6767	16.1184	K13412	GO:0044267;GO:0006464;GO:0043412;GO:0006796;GO:0006793;GO:0016310;GO:0043687;GO:0006468;GO:0030554;GO:0032559;GO:0005524;GO:0005509;GO:0016301;GO:0001882;GO:0004672;GO:0004674;GO:0004713;GO:0001883;GO:0032555;GO:0032553;GO:0016740	calcium-dependent protein kinase 8 [Oryza sativa Japonica Group] &gt;XP_052148783.1 calcium-dependent protein kinase 8 [Oryza glaberrima] &gt;Q75GE8.1 RecName: Full=Calcium-dependent protein kinase 8; Short=OsCDPK8; Short=OsCPK8 [Oryza sativa Japonica Group] &gt;EAY92281.1 hypothetical protein OsI_14004 [Oryza sativa Indica Group] &gt;KAB8094111.1 hypothetical protein EE612_021173 [Oryza sativa] …	10
LOC4334524	LOC_Os03g59470	Os03g0809300	53.5812	47.3746	50.4094	48.3096	47.0771	46.5848	50.3048	43.7707	50.5008	49.1814	47.9291	44.8105	39.9515	42.5464	48.3988	K17508	GO:0016787;GO:0016791;GO:0004721;GO:0042578	probable protein phosphatase 2C 55 [Oryza sativa Japonica Group] &gt;KAB8094118.1 hypothetical protein EE612_021180 [Oryza sativa] &gt;AAT77924.1 expressed protein [Oryza sativa Japonica Group] &gt;ABF99474.1 5-azacytidine resistance protein, putative, expressed [Oryza sativa Japonica Group] &gt;KAF2941955.1 hypothetical protein DAI22_03g385100 [Oryza sativa Japonica Group] &gt;BAF13571.1 Os03g08…	10
LOC4334588	LOC_Os03g60509	Os03g0819600	1442.69	1137.47	1178.31	632.914	1232.86	661.587	1018.78	674.206	811.043	618.589	358.81	520.386	509.432	246.412	184.877	K01859	GO:0019438;GO:0009058;GO:0006725;GO:0044249;GO:0042398;GO:0006575;GO:0009813;GO:0009812;GO:0009699;GO:0009698;GO:0019748;GO:0044283;GO:0044281;GO:0006519;GO:0045430;GO:0016872;GO:0016853	chalcone--flavonone isomerase [Oryza sativa Japonica Group] &gt;A2XNF0.1 RecName: Full=Chalcone--flavanone isomerase; Short=Chalcone isomerase [Oryza sativa Indica Group] &gt;Q84T92.1 RecName: Full=Chalcone--flavanone isomerase; Short=Chalcone isomerase [Oryza sativa Japonica Group] &gt;KAB8094202.1 hypothetical protein EE612_021323 [Oryza sativa] &gt;AAO65886.1 chalcone isomerase [Oryza sativa J…	10
LOC4334614	LOC_Os03g60810	Os03g0823000	11.2869	14.1375	18.3489	9.01128	11.1063	7.40277	12.8553	8.51315	9.33966	4.72884	6.76881	4.6441	5.11177	5.21498	4.35493	NA	GO:0044237;GO:0009987;GO:0044267;GO:0006464;GO:0043170;GO:0043412;GO:0008152;GO:0006796;GO:0006793;GO:0016310;GO:0043687;GO:0044238;GO:0006468;GO:0032559;GO:0005524;GO:0005488;GO:0030246;GO:0003824;GO:0016301;GO:0004672;GO:0004674;GO:0004713;GO:0005529	L-type lectin-domain containing receptor kinase IV.1 [Oryza sativa Japonica Group] &gt;KAB8094243.1 hypothetical protein EE612_021364 [Oryza sativa] &gt;AAO18448.1 putative receptor-like protein kinase [Oryza sativa Japonica Group] &gt;ABF99613.1 Protein kinase domain containing protein, expressed [Oryza sativa Japonica Group] &gt;EAZ29106.1 hypothetical protein OsJ_13163 [Oryza sativa Japonica G…	10
LOC9269222	LOC_Os03g61060	Os03g0825800	8.88552	4.37202	5.53173	6.89842	5.89301	2.93095	6.98963	4.19116	4.31334	3.46081	3.22374	2.98554	3.66193	2.93239	1.91522	NA	NA	calmodulin-binding receptor-like cytoplasmic kinase 2 isoform X1 [Oryza sativa Japonica Group] &gt;AAK82445.1 putative receptor kinase [Oryza sativa Japonica Group] &gt;ABF99639.1 Protein kinase domain containing protein, expressed [Oryza sativa Japonica Group] &gt;KAF2942108.1 hypothetical protein DAI22_03g397800 [Oryza sativa Japonica Group]	10
LOC4334638	LOC_Os03g61090	Os03g0826200	78.7773	48.2854	67.1365	33.7421	23.741	27.688	61.31	58.3557	42.9398	22.2948	13.5469	19.2323	26.8993	17.7828	11.7727	NA	NA	uncharacterized protein LOC4334638 [Oryza sativa Japonica Group] &gt;XP_052148371.1 uncharacterized protein LOC127767165 [Oryza glaberrima] &gt;AAK82437.1 unknown protein [Oryza sativa Japonica Group] &gt;ABF99643.1 expressed protein [Oryza sativa Japonica Group] &gt;KAF2942113.1 hypothetical protein DAI22_03g398101 [Oryza sativa Japonica Group]	10
LOC4334736	LOC_Os03g62480	Os03g0841600	0.44259	0.384703	0.08757	0.13477	0.310984	0.14215	0.290576	0.109136	0.218655	0.113567	0	0.02938	0.16692	0.126544	0.096051	NA	NA	anthocyanidin 5,3-O-glucosyltransferase [Oryza sativa Japonica Group] &gt;AAT77021.1 putative UDP-glycosyltransferase [Oryza sativa Japonica Group] &gt;ABF99814.1 UDP-glucoronosyl and UDP-glucosyl transferase family protein, expressed [Oryza sativa Japonica Group] &gt;KAF2942253.1 hypothetical protein DAI22_03g408900 [Oryza sativa Japonica Group]	10
LOC4334753	LOC_Os03g62670	Os03g0843800	5.99108	7.39141	2.14595	0	0	0.837297	7.46471	1.35099	0.289368	0	0	0	0	0	0	K21552	NA	probable thiol methyltransferase 2 [Oryza sativa Japonica Group] &gt;AAS07345.1 putative methyl chloride transferase [Oryza sativa Japonica Group] &gt;ABF99843.1 Thiopurine S-methyltransferase family protein, expressed [Oryza sativa Japonica Group] &gt;EAZ29269.1 hypothetical protein OsJ_13333 [Oryza sativa Japonica Group] &gt;KAF2942294.1 hypothetical protein DAI22_03g410800 [Oryza sativa Japoni…	10
LOC4334761	LOC_Os03g62780	Os03g0844900	24.4999	6.97408	17.4257	7.27705	12.2493	6.56471	15.8192	11.4327	8.85547	7.05122	4.39432	4.49054	2.79773	3.8183	3.06847	NA	NA	NA	10
LOC4334794	NA	NA	116.613	125.265	140.22	67.6941	79.6014	78.8621	86.3979	135.058	103.466	69.7495	66.2304	51.1732	65.8151	66.9983	55.6738	K00928	NA	aspartokinase 1, chloroplastic [Oryza sativa Japonica Group] &gt;AAO20063.1 putative aspartate kinase [Oryza sativa Japonica Group] &gt;ABF99917.1 aspartate kinase family protein, expressed [Oryza sativa Japonica Group] &gt;EEE60306.1 hypothetical protein OsJ_13379 [Oryza sativa Japonica Group] &gt;KAF2942360.1 hypothetical protein DAI22_03g415500 [Oryza sativa Japonica Group]	10
LOC4334795	LOC_Os03g63360	Os03g0850600	90.7825	66.2412	96.3725	83.8151	82.0493	48.268	85.8267	62.2464	72.5593	55.7685	49.0584	44.1654	41.6271	47.754	37.4488	NA	NA	uncharacterized protein LOC4334795 [Oryza sativa Japonica Group] &gt;AAO20070.1 unknown protein [Oryza sativa Japonica Group] &gt;ABF99920.1 expressed protein [Oryza sativa Japonica Group] &gt;KAF2942363.1 hypothetical protein DAI22_03g415900 [Oryza sativa Japonica Group] &gt;BAF13821.1 Os03g0850600 [Oryza sativa Japonica Group] &gt;BAG90306.1 unnamed protein product [Oryza sativa Japonica Group]	10
LOC4334796	LOC_Os03g63370	Os03g0850700	160.333	258.583	241.088	76.3568	196.563	77.4985	163.807	122.496	160.866	60.2708	56.7701	61.4616	78.0787	38.6015	42.442	K19996	NA	phosphatidylinositol transfer protein 3 [Oryza sativa Japonica Group] &gt;XP_052148203.1 uncharacterized protein LOC127767038 [Oryza glaberrima] &gt;KAB8094485.1 hypothetical protein EE612_021679 [Oryza sativa] &gt;AAO20076.1 putative phosphatidylinositol/phosphatidylcholine transfer protein [Oryza sativa Japonica Group] &gt;ABF99921.1 Polyphosphoinositide-binding protein, putative, expressed [Or…	10
LOC4334798	LOC_Os03g63390	Os03g0850900	40.2829	51.1454	68.1179	45.5888	43.8565	22.4418	55.5524	24.4394	35.8482	25.4965	16.7204	18.0848	25.0853	10.6357	9.12246	NA	GO:0006118;GO:0005507;GO:0009055;GO:0046914	chemocyanin [Oryza sativa Japonica Group]	10
LOC4334801	LOC_Os03g63420	Os03g0851200	56.5393	57.8846	73.2656	44.0627	53.8248	41.0111	53.82	61.5974	49.3344	33.87	28.3563	32.8127	42.3754	33.6053	31.2673	K07390	GO:0065007;GO:0019725;GO:0045454;GO:0042592;GO:0050789;GO:0065008;GO:0050794;GO:0015036;GO:0009055;GO:0016491;GO:0015035	monothiol glutaredoxin-S7, chloroplastic [Oryza sativa Japonica Group] &gt;Q851Y7.1 RecName: Full=Monothiol glutaredoxin-S7, chloroplastic; Flags: Precursor [Oryza sativa Japonica Group] &gt;KAB8094491.1 hypothetical protein EE612_021684 [Oryza sativa] &gt;AAO20065.1 hypothetical protein [Oryza sativa Japonica Group] &gt;ABF99928.1 expressed protein [Oryza sativa Japonica Group] &gt;EEE60311.1 hy…	10
LOC4334805	LOC_Os03g63480	Os03g0851700	187.965	206.83	246.444	142.301	150.427	138.082	175.355	222.724	199.905	113.125	107.698	124.248	177.526	147.421	130.139	NA	NA	NA	10
LOC4334811	LOC_Os03g63540	Os03g0852400	136.699	178.131	150.427	71.6039	137.207	57.8341	118.679	83.1852	126.138	66.7936	51.558	58.3721	72.2553	36.9925	38.806	NA	NA	NA	10
LOC4334822	LOC_Os03g63700	Os03g0854000	19.9958	21.6616	21.5681	18.0091	21.9817	12.7033	17.2943	17.7631	15.6719	12.1548	9.75627	8.91853	14.1057	10.426	10.2427	K19761	NA	putative gamma-glutamylcyclotransferase At3g02910 [Oryza sativa Japonica Group] &gt;XP_052148501.1 putative gamma-glutamylcyclotransferase At3g02910 [Oryza glaberrima] &gt;EAY92634.1 hypothetical protein OsI_14378 [Oryza sativa Indica Group] &gt;KAB8094524.1 hypothetical protein EE612_021720 [Oryza sativa] &gt;AAO66534.1 expressed protein [Oryza sativa Japonica Group] &gt;ABF99957.1 Uncharacteris…	10
LOC4334845	LOC_Os03g64020	Os03g0857400	285.154	172.604	252.507	185.62	201.213	110.076	245.295	174.384	167.403	125.321	93.4869	85.0501	98.0692	98.027	70.6802	NA	NA	PGR5-like protein 1A, chloroplastic [Oryza sativa Japonica Group] &gt;KAB8094561.1 hypothetical protein EE612_021761 [Oryza sativa] &gt;AAP21396.1 unknown protein [Oryza sativa Japonica Group] &gt;ABF99994.1 expressed protein [Oryza sativa Japonica Group] &gt;BAF13869.1 Os03g0857400 [Oryza sativa Japonica Group] &gt;BAG93829.1 unnamed protein product [Oryza sativa Japonica Group]	10
LOC9270211	LOC_Os03g64250	Os03g0860000	17.4323	17.3506	17.3185	14.5426	15.4968	13.3696	18.8789	12.7765	13.7413	12.6447	13.5929	12.4679	11.2074	12.0384	11.1669	K23398	GO:0032259;GO:0006730;GO:0044281;GO:0008168;GO:0003676;GO:0016740	uncharacterized protein LOC9270211 isoform X1 [Oryza sativa Japonica Group] &gt;KAF2942471.1 hypothetical protein DAI22_03g423400 [Oryza sativa Japonica Group]	10
LOC4334896	LOC_Os04g01300	Os04g0103300	726.354	615.628	652.214	513.944	672.983	426.925	635.844	402.365	517.951	418.211	364.062	349.021	387.729	319.686	276.282	NA	NA	rhomboid-like protein 19 [Oryza sativa Japonica Group] &gt;XP_015636852.1 rhomboid-like protein 19 [Oryza sativa Japonica Group] &gt;XP_015636853.1 rhomboid-like protein 19 [Oryza sativa Japonica Group] &gt;XP_015636854.1 rhomboid-like protein 19 [Oryza sativa Japonica Group] &gt;XP_052154306.1 rhomboid-like protein 19 [Oryza glaberrima] &gt;XP_052154307.1 rhomboid-like protein 19 [Oryza glaberri…	10
LOC9272344	NA	NA	17.2935	29.359	26.2345	16.87	28.6297	8.88877	27.5631	8.76	23.1507	14.3793	4.77735	6.1343	7.25728	1.07792	0.870746	K15397	NA	LOW QUALITY PROTEIN: 3-ketoacyl-CoA synthase 6 [Oryza sativa Japonica Group]	10
LOC4334989	LOC_Os04g03830	Os04g0127500	0.690345	0.169963	0.38634	0.122892	0.249582	0.097526	0.457603	0.058311	0.194183	0.0311	0	0.114779	0.026797	0.087164	0.025831	NA	GO:0044267;GO:0006464;GO:0043412;GO:0006796;GO:0006793;GO:0016310;GO:0043687;GO:0006468;GO:0030554;GO:0032559;GO:0005524;GO:0005509;GO:0043169;GO:0043167;GO:0016301;GO:0046872;GO:0001882;GO:0000166;GO:0004672;GO:0004674;GO:0004713;GO:0001883;GO:0017076;GO:0032555;GO:0032553;GO:0016740	putative wall-associated receptor kinase-like 16 [Oryza sativa Japonica Group] &gt;EEE60419.1 hypothetical protein OsJ_13614 [Oryza sativa Japonica Group] &gt;KAF2932624.1 hypothetical protein DAI22_04g011400 [Oryza sativa Japonica Group] &gt;CAE03801.2 OSJNBa0027H09.1 [Oryza sativa Japonica Group] &gt;BAF13997.1 Os04g0127500 [Oryza sativa Japonica Group] &gt;BAG95652.1 unnamed protein product [O…	10
LOC107276105	LOC_Os04g04950	Os04g0136200	3.49869	2.22819	3.34005	1.61848	3.05909	0.529795	4.52557	2.42718	1.63505	2.0842	1.1178	0.841767	0.600779	0	0	K00276	GO:0009308;GO:0008150;GO:0008152;GO:0006807;GO:0005575;GO:0005488;GO:0003824;GO:0043169;GO:0048037;GO:0005507;GO:0043167;GO:0046872;GO:0003674;GO:0016491;GO:0008131;GO:0048038;GO:0046914	uncharacterized protein LOC107276105 [Oryza sativa Japonica Group]	10
LOC107276573	LOC_Os04g06500	Os04g0149100	8.79789	12.4946	10.5341	2.55496	8.18609	5.22999	8.74184	5.57517	8.00314	1.1775	1.88661	4.91902	3.69193	2.5906	2.15507	NA	NA	uncharacterized protein LOC107276573 [Oryza sativa Japonica Group] &gt;BAS87795.1 Os04g0149100 [Oryza sativa Japonica Group]	10
LOC112938816	NA	NA	4.9421	7.98296	3.9082	2.04996	3.67967	2.35658	3.40698	2.87161	4.32517	0.360094	1.05235	1.49515	2.13254	1.66818	0.807014	NA	NA	uncharacterized protein LOC112938816 [Oryza sativa Japonica Group]	10
LOC9271610	LOC_Os04g08290	Os04g0165200	0.243787	0.352639	0.417313	0.112821	0.124892	0.130013	0.235071	0.293539	0.058566	0.124449	0	0.155766	0	0	0	NA	GO:0005622;GO:0005509;GO:0043169;GO:0043167;GO:0046872;GO:0003676;GO:0046914;GO:0008270	protein SENSITIVE TO PROTON RHIZOTOXICITY 2 [Oryza sativa Japonica Group]	10
LOC4335083	LOC_Os04g09720	Os04g0176400	11.0492	10.1325	11.9528	9.77987	10.5098	5.31183	12.8676	6.1349	7.5533	10.3469	5.78966	3.97931	6.32229	5.93936	5.67479	K16296	GO:0006508;GO:0004180;GO:0008238;GO:0016787;GO:0008233;GO:0004185;GO:0070008;GO:0008236;GO:0017171	serine carboxypeptidase-like 10 [Oryza sativa Japonica Group] &gt;XP_015635077.1 serine carboxypeptidase-like 10 [Oryza sativa Japonica Group] &gt;KAF2932827.1 hypothetical protein DAI22_04g029500 [Oryza sativa Japonica Group] &gt;KAF2932828.1 hypothetical protein DAI22_04g029500 [Oryza sativa Japonica Group] &gt;KAF2932829.1 hypothetical protein DAI22_04g029500 [Oryza sativa Japonica Group] &gt;…	10
LOC4335124	NA	NA	147.699	69.7418	124.086	90.1827	77.178	41.8877	131.69	54.9842	42.0153	36.2067	28.0121	28.1867	23.9489	26.0176	16.5239	NA	NA	NA	10
LOC4335136	LOC_Os04g11970	Os04g0196200	391.188	244.929	287.363	143.504	335.023	132.196	280.114	145.205	184.827	106.614	65.2196	70.9089	76.3307	15.3078	14.2255	NA	GO:0008168;GO:0008171;GO:0005515;GO:0046983;GO:0016740	acetylserotonin O-methyltransferase 1-like [Oryza sativa Japonica Group] &gt;KAB8094941.1 hypothetical protein EE612_022442 [Oryza sativa] &gt;EEE60555.1 hypothetical protein OsJ_13908 [Oryza sativa Japonica Group] &gt;KAF2932926.1 hypothetical protein DAI22_04g037300 [Oryza sativa Japonica Group] &gt;CAE03691.2 OSJNBb0026E15.9 [Oryza sativa Japonica Group] &gt;BAF14129.1 Os04g0196200 [Oryza sati…	10
LOC4335151	NA	NA	1.51751	1.09757	1.77909	1.20683	1.49836	0.866916	1.59998	1.32	0.893675	1.18249	1.04616	1.01001	0.836342	0.848246	0.582412	NA	NA	LOW QUALITY PROTEIN: G-type lectin S-receptor-like serine/threonine-protein kinase LECRK3 [Oryza sativa Japonica Group]	10
LOC107275320	NA	NA	0.63675	0.070862	0.13257	0.284468	0.27359	0	0.290648	0.268605	0	0	0	0.217052	0	0	0	NA	NA	uncharacterized protein LOC107275320 [Oryza sativa Japonica Group]	10
TRNAS-GCU_5	NA	NA	0.97524	0.038781	0	0	0.526948	0	0.277901	0.618822	0	0	0	0	0	0	0	NA	NA	NA	10
LOC4335292	LOC_Os04g16970	Os04g0243700	29.0938	46.2521	49.368	28.0603	41.1582	22.9125	33.5413	30.5146	32.2342	25.6519	20.3146	24.8293	29.7375	17.9344	13.2423	NA	GO:0043169;GO:0043167;GO:0046872;GO:0005515;GO:0046914;GO:0008270	receptor homology region, transmembrane domain- and RING domain-containing protein 6 [Oryza sativa Japonica Group] &gt;XP_052153365.1 receptor homology region, transmembrane domain- and RING domain-containing protein 6-like [Oryza glaberrima] &gt;EAY93263.1 hypothetical protein OsI_15070 [Oryza sativa Indica Group] &gt;EAZ29965.1 hypothetical protein OsJ_14022 [Oryza sativa Japonica Group] &gt;KA…	10
LOC4335227	LOC_Os04g16680	Os04g0234600	535.372	264.777	474.71	230.793	291.255	154.874	357.611	283.13	240.298	143.865	61.9237	80.2294	124.212	78.2818	44.146	K01100	GO:0005975;GO:0016787;GO:0042578	sedoheptulose-1,7-bisphosphatase, chloroplastic [Oryza sativa Japonica Group] &gt;AAO22558.1 sedoheptulose-1,7-bisphosphatase precursor [Oryza sativa Indica Group] &gt;CAH66132.1 H0622G10.1 [Oryza sativa] &gt;AAO22559.1 sedoheptulose-1,7-bisphosphatase precursor [Oryza sativa Indica Group] &gt;ART46284.1 chloroplast sedoheptulose-1,7-bisphosphatase precursor [Oryza sativa Indica Group] &gt;EEC766…	10
LOC4335345	LOC_Os04g20330	Os04g0271700	6.51538	9.43755	8.20196	4.92024	6.40965	5.76243	7.55095	6.54673	8.22494	8.55195	5.69634	4.67877	5.0622	6.58549	4.26779	NA	GO:0003824	UDP-glycosyltransferase 92A1 isoform X1 [Oryza sativa Japonica Group] &gt;KAF2933132.1 hypothetical protein DAI22_04g059100 [Oryza sativa Japonica Group] &gt;CAE01743.2 OSJNBb0056F09.6 [Oryza sativa Japonica Group] &gt;BAF14260.1 Os04g0271700 [Oryza sativa Japonica Group] &gt;BAG86874.1 unnamed protein product [Oryza sativa Japonica Group] &gt;BAG91774.1 unnamed protein product [Oryza sativa Japo…	10
LOC4335371	NA	NA	260.293	342.251	292.495	266.561	301.026	281.308	291.507	272.207	316.184	255.936	239.643	281.298	313.152	245.178	235.447	NA	NA	CASP-like protein 2A1 [Oryza sativa Japonica Group] &gt;B8ARW3.1 RecName: Full=CASP-like protein 2A1; Short=OsCASPL2A1 [Oryza sativa Indica Group] &gt;Q0JEF7.1 RecName: Full=CASP-like protein 2A1; Short=OsCASPL2A1 [Oryza sativa Japonica Group] &gt;KAB8095111.1 hypothetical protein EE612_022790 [Oryza sativa] &gt;EEC76935.1 hypothetical protein OsI_15195 [Oryza sativa Indica Group] &gt;EEE60665.1 …	10
LOC4335383	NA	NA	0.128685	0.025775	0.071364	0	0.065697	0	0.124022	0	0.049046	0	0	0.058487	0	0	0	NA	NA	NA	10
LOC9269507	LOC_Os04g23440	Os04g0300600	16.6018	15.3182	16.6399	16.7674	20.4162	6.39459	23.649	10.1232	12.8999	7.51596	11.852	11.0971	7.88759	7.45521	7.49076	NA	GO:0065007;GO:0009058;GO:0044249;GO:0034645;GO:0044260;GO:0044237;GO:0009987;GO:0010467;GO:0009059;GO:0043170;GO:0008152;GO:0006807;GO:0006139;GO:0044238;GO:0050789;GO:0009889;GO:0031326;GO:0031323;GO:0050794;GO:0010468;GO:0010556;GO:0060255;GO:0019222;GO:0051171;GO:0019219;GO:0080090;GO:0005623;GO:0044464;GO:0005622;GO:0043231;GO:0043229;GO:0044424;GO:0043227;GO:0005634;GO:0043226;GO:0030528	transcription factor bHLH35 [Oryza sativa Japonica Group] &gt;KAF2933255.1 hypothetical protein DAI22_04g068400 [Oryza sativa Japonica Group]	10
LOC4335428	LOC_Os04g24110	Os04g0305700	25.8657	30.6628	23.156	18.6705	35.0099	12.9304	30.9124	16.3672	22.7954	21.7989	11.3862	13.2012	15.5008	6.21594	4.86262	NA	GO:0008150;GO:0008152;GO:0005575;GO:0030554;GO:0032559;GO:0005524;GO:0005488;GO:0003824;GO:0003674;GO:0001882;GO:0000166;GO:0001883;GO:0017076;GO:0032555;GO:0032553;GO:0016740	NA	10
LOC4335479	LOC_Os04g25560	Os04g0321700	170.797	156.313	151.865	111.097	177.748	92.3464	185.273	108.249	139.276	113.86	89.8725	82.0321	81.6959	65.3228	63.0744	K16296	GO:0043170;GO:0044238;GO:0006508;GO:0004180;GO:0008238;GO:0008233;GO:0004185;GO:0070008;GO:0008236;GO:0017171	NA	10
LOC4335509	LOC_Os04g26870	Os04g0337500	183.377	197.772	224.604	154.52	232.914	81.5511	220.304	108.519	164.955	94.6006	54.2105	74.9544	65.0304	34.1076	32.9372	K05275	GO:0003824;GO:0016491	NA	10
LOC9268951	NA	NA	8.83394	5.79003	11.7043	12.2663	5.15968	5.30553	8.31581	8.44964	7.58873	9.69111	9.85968	3.99579	4.32185	8.25189	7.16995	NA	NA	NA	10
LOC4335685	LOC_Os04g32270	Os04g0393300	110.799	107.108	109.134	102.886	112.11	86.8475	120.674	94.0855	99.2289	97.018	79.3248	100.785	88.5765	79.5026	79.5386	NA	NA	NA	10
LOC4335723	LOC_Os04g32820	Os04g0400600	1.06868	6.51217	5.04252	1.65633	2.95903	0.87676	2.67707	3.15903	2.13709	1.96217	1.62719	0.927442	1.25735	0	0	NA	GO:0006812;GO:0051234;GO:0006811;GO:0051179;GO:0030001;GO:0006810;GO:0043169;GO:0043167;GO:0046872	protein PYRICULARIA ORYZAE RESISTANCE 21 [Oryza sativa Japonica Group] &gt;KAF2933786.1 hypothetical protein DAI22_04g113200 [Oryza sativa Japonica Group] &gt;BAF14597.1 Os04g0400600 [Oryza sativa Japonica Group] &gt;CAE05279.3 OSJNBb0014D23.13 [Oryza sativa Japonica Group]	10
LOC107278200	LOC_Os04g32830	Os04g0400700	3.36875	11.137	7.28975	4.57151	7.26276	2.17554	7.0226	2.76436	4.72704	3.9453	2.3462	2.90645	1.40709	0.043132	0.186881	NA	GO:0006812;GO:0051234;GO:0006811;GO:0051179;GO:0030001;GO:0006810;GO:0005488;GO:0043169;GO:0043167;GO:0046872	protein PYRICULARIA ORYZAE RESISTANCE 21 [Oryza sativa Japonica Group] &gt;CAE05280.3 OSJNBb0014D23.14 [Oryza sativa Japonica Group]	10
LOC4335760	LOC_Os04g33450	Os04g0408600	466.235	360.778	400.028	269.653	487.754	219.024	427.838	266.106	292.326	194.463	153.432	171.067	164.68	91.6398	77.9249	NA	NA	uncharacterized protein LOC4335760 [Oryza sativa Japonica Group] &gt;EEC77235.1 hypothetical protein OsI_15786 [Oryza sativa Indica Group] &gt;AAO72703.1 unknown [Oryza sativa Japonica Group] &gt;EEE60948.1 hypothetical protein OsJ_14703 [Oryza sativa Japonica Group] &gt;BAF14634.1 Os04g0408600 [Oryza sativa Japonica Group] &gt;BAH00487.1 unnamed protein product [Oryza sativa Japonica Group]	10
LOC4335782	LOC_Os04g33660	Os04g0412500	20.4625	5.56297	7.67585	6.41983	6.36085	3.88418	14.0146	8.02029	6.59596	4.0531	5.22442	4.40469	3.67089	4.42133	3.04378	K01674	GO:0006730;GO:0044281;GO:0016835;GO:0004089;GO:0043169;GO:0016836;GO:0043167;GO:0016829;GO:0046872;GO:0046914;GO:0008270	alpha carbonic anhydrase 1, chloroplastic [Oryza sativa Japonica Group] &gt;EEC76907.1 hypothetical protein OsI_15140 [Oryza sativa Indica Group] &gt;EEE60964.1 hypothetical protein OsJ_14731 [Oryza sativa Japonica Group] &gt;KAF2933886.1 hypothetical protein DAI22_04g120500 [Oryza sativa Japonica Group] &gt;BAG87020.1 unnamed protein product [Oryza sativa Japonica Group] &gt;BAS89127.1 Os04g0412…	10
LOC4335807	LOC_Os04g33940	Os04g0416000	49.2077	42.4971	55.5697	42.6779	49.2682	30.0021	56.1686	45.0086	40.5059	29.2537	23.6059	36.415	36.6121	28.1835	26.731	NA	NA	protein FAM210B, mitochondrial [Oryza sativa Japonica Group] &gt;EAY94064.1 hypothetical protein OsI_15840 [Oryza sativa Indica Group] &gt;EAZ30700.1 hypothetical protein OsJ_14758 [Oryza sativa Japonica Group] &gt;KAF2933925.1 hypothetical protein DAI22_04g122800 [Oryza sativa Japonica Group] &gt;CAE01524.1 OJ991214_12.13 [Oryza sativa Japonica Group] &gt;BAF14676.1 Os04g0416000 [Oryza sativa Ja…	10
LOC4335799	LOC_Os04g33830	Os04g0414700	3696.12	2839.95	3773.66	2109.37	2361.54	1424.16	3060.52	2417.22	2513	1387.48	1000.65	1242.59	1573.87	1435.19	1079.91	K14332	NA	photosystem I subunit O [Oryza sativa Japonica Group] &gt;EAZ30691.1 hypothetical protein OsJ_14748 [Oryza sativa Japonica Group] &gt;KAF2933905.1 hypothetical protein DAI22_04g121900 [Oryza sativa Japonica Group] &gt;CAE01514.1 OJ991214_12.3 [Oryza sativa Japonica Group] &gt;BAF14669.1 Os04g0414700 [Oryza sativa Japonica Group] &gt;BAG86813.1 unnamed protein product [Oryza sativa Japonica Group]	10
LOC4335811	LOC_Os04g33990	Os04g0416700	551.242	852.119	781.083	456.45	675.115	356.45	607.409	481.091	639.872	401.815	335.904	334.107	395.135	330.935	275.409	NA	NA	NDR1/HIN1-like protein 12 [Oryza sativa Japonica Group] &gt;XP_052150981.1 NDR1/HIN1-like protein 12 [Oryza glaberrima] &gt;AGI21521.1 harpin-induced domain protein 1 [Oryza sativa] &gt;EAY94069.1 hypothetical protein OsI_15845 [Oryza sativa Indica Group] &gt;EAZ30704.1 hypothetical protein OsJ_14762 [Oryza sativa Japonica Group] &gt;KAF2933929.1 hypothetical protein DAI22_04g123300 [Oryza sativa…	10
LOC4335813	LOC_Os04g34010	Os04g0417000	0.453028	0.128284	0.332919	0.161821	0.240482	0.234405	0.752976	0.025972	0	0.302343	0.285507	0.270331	0.137265	0.062408	0.145857	K25841	NA	aluminum-activated malate transporter 1 [Oryza sativa Japonica Group] &gt;EAZ30706.1 hypothetical protein OsJ_14765 [Oryza sativa Japonica Group] &gt;CAD40928.3 OSJNBa0033G16.6 [Oryza sativa Japonica Group] &gt;CAE01530.2 OJ991214_12.19 [Oryza sativa Japonica Group] &gt;BAF14682.1 Os04g0417000 [Oryza sativa Japonica Group] &gt;BAG88697.1 unnamed protein product [Oryza sativa Japonica Group]	10
LOC4335822	LOC_Os04g34230	Os04g0419550	2.07857	1.8407	2.02861	2.03221	1.75753	1.37909	2.00633	1.93593	1.63708	1.64386	1.35867	1.23509	1.12435	0.875975	0.943309	K19040	GO:0005488;GO:0043169;GO:0043167;GO:0046872;GO:0005515;GO:0046914;GO:0008270	RING-H2 finger protein ATL72 [Oryza sativa Japonica Group]	10
LOC4335830	LOC_Os04g34330	Os04g0420600	0.114551	0.025657	0.088198	0.025054	0	0.136955	0.083055	0.035998	0.048659	0	0.029666	0	0	0	0	NA	GO:0044260;GO:0044267;GO:0006464;GO:0007154;GO:0008037;GO:0043412;GO:0051704;GO:0032501;GO:0006796;GO:0006793;GO:0016310;GO:0009875;GO:0009856;GO:0043687;GO:0019538;GO:0006468;GO:0048544;GO:0000003;GO:0022414;GO:0023052;GO:0030554;GO:0032559;GO:0005524;GO:0030246;GO:0016301;GO:0001882;GO:0000166;GO:0004672;GO:0004674;GO:0004713;GO:0001883;GO:0017076;GO:0032555;GO:0032553;GO:0016740;GO:0005529	G-type lectin S-receptor-like serine/threonine-protein kinase At2g19130 [Oryza sativa Japonica Group] &gt;EEE60993.1 hypothetical protein OsJ_14791 [Oryza sativa Japonica Group] &gt;KAF2933961.1 hypothetical protein DAI22_04g126300 [Oryza sativa Japonica Group]	10
LOC9270732	LOC_Os04g36640	Os04g0430800	17.5032	14.6476	18.4078	17.0685	16.1871	12.9387	16.1004	14.5358	15.9345	16.4112	12.5913	16.0452	12.2999	13.1753	14.5549	K03671	GO:0065007;GO:0010467;GO:0006139;GO:0050789;GO:0009889;GO:0031326;GO:0031323;GO:0050794;GO:0010468;GO:0010556;GO:0060255;GO:0019222;GO:0051171;GO:0019219;GO:0080090;GO:0051252;GO:0032774;GO:0016070;GO:0043231;GO:0043227;GO:0005634;GO:0003677;GO:0003700;GO:0030528	NA	10
LOC4335880	LOC_Os04g35280	Os04g0432400	19.7728	6.47715	13.511	6.95948	13.6278	7.11112	14.6605	8.40877	8.67233	3.74379	2.54794	2.63845	3.69336	4.67052	2.31567	NA	NA	cytosolic invertase 1-like [Oryza sativa Japonica Group] &gt;EEC77299.1 hypothetical protein OsI_15946 [Oryza sativa Indica Group] &gt;EAZ30794.1 hypothetical protein OsJ_14860 [Oryza sativa Japonica Group] &gt;KAF2934054.1 hypothetical protein DAI22_04g133400 [Oryza sativa Japonica Group] &gt;CAE03041.3 OSJNBa0084A10.16 [Oryza sativa Japonica Group] &gt;BAF14744.1 Os04g0432400 [Oryza sativa Japo…	10
LOC4335911	LOC_Os04g35680	Os04g0437300	1.45173	1.25818	0.851544	1.1385	0.84216	0.67888	0.376459	1.39881	0.918206	0.321925	0.299991	0.742905	0.731295	0.731647	0.314518	NA	GO:0044267;GO:0006464;GO:0043412;GO:0043687;GO:0019538;GO:0032446;GO:0070647;GO:0016567;GO:0005622;GO:0044424;GO:0032991;GO:0043234;GO:0000151;GO:0016881;GO:0016874;GO:0019787;GO:0004842	U-box domain-containing protein 26 [Oryza sativa Japonica Group] &gt;CAH67575.1 H0315A08.5 [Oryza sativa] &gt;KAF2934098.1 hypothetical protein DAI22_04g137400 [Oryza sativa Japonica Group] &gt;USI00126.1 U-box domain-containing protein [Oryza sativa Japonica Group] &gt;CAD40819.2 OSJNBa0006B20.11 [Oryza sativa Japonica Group] &gt;BAF14771.1 Os04g0437300 [Oryza sativa Japonica Group]	10
LOC4335923	LOC_Os04g35860	Os04g0439200	0.2927	1.36144	1.48011	0.821171	0.0966	0	0.665722	1.01789	1.09248	0.093766	0	0.646943	0.023856	0.868234	0	NA	NA	uncharacterized protein LOC4335923 [Oryza sativa Japonica Group] &gt;KAB8095419.1 hypothetical protein EE612_023485 [Oryza sativa] &gt;EAZ30840.1 hypothetical protein OsJ_14908 [Oryza sativa Japonica Group] &gt;KAF2934116.1 hypothetical protein DAI22_04g138700 [Oryza sativa Japonica Group] &gt;CAE03127.3 OJ000114_01.8 [Oryza sativa Japonica Group] &gt;BAF14782.1 Os04g0439200 [Oryza sativa Japonic…	10
LOC107275738	None	Os04g0443900	43.595	28.2373	50.8686	38.5459	36.2941	21.9835	41.2711	30.1046	31.3523	28.0777	30.3105	16.0149	33.3998	17.9549	14.8339	K04077	NA	chaperonin 60 subunit beta 4, chloroplastic [Oryza sativa Japonica Group] &gt;KAB8095453.1 hypothetical protein EE612_023540 [Oryza sativa] &gt;KAF2934171.1 hypothetical protein DAI22_04g142900 [Oryza sativa Japonica Group] &gt;BAS89371.1 Os04g0443900 [Oryza sativa Japonica Group]	10
LOC4335955	LOC_Os04g36740	Os04g0445000	1.3925	1.32678	1.30104	1.1497	1.14049	0.987113	1.38887	0.737403	1.22662	0.794596	0.849348	0.718635	0.740915	0.627063	0.374393	K06867	GO:0051234;GO:0006811;GO:0051179;GO:0006810;GO:0005623;GO:0044464;GO:0016020;GO:0015267;GO:0005216;GO:0015075;GO:0022803;GO:0022838;GO:0022891;GO:0022892;GO:0022857;GO:0005215	potassium channel KOR2 [Oryza sativa Japonica Group] &gt;Q7XUW4.2 RecName: Full=Potassium channel KOR2; AltName: Full=K(+) outward-rectifying channel 2 [Oryza sativa Japonica Group] &gt;KAF2934183.1 hypothetical protein DAI22_04g143800 [Oryza sativa Japonica Group] &gt;CAD40970.2 OSJNBa0027P08.8 [Oryza sativa Japonica Group]	10
LOC4335957	LOC_Os04g36760	Os04g0445200	137.434	85.6263	127.704	80.0607	88.4359	66.4257	94.6192	98.1515	77.7571	70.6255	56.6965	65.392	68.0443	57.54	62.0735	K06995	NA	uncharacterized protein LOC4335957 [Oryza sativa Japonica Group] &gt;KAB8095468.1 hypothetical protein EE612_023562 [Oryza sativa] &gt;EEE61073.1 hypothetical protein OsJ_14940 [Oryza sativa Japonica Group] &gt;KAF2934187.1 hypothetical protein DAI22_04g144000 [Oryza sativa Japonica Group] &gt;BAF14814.1 Os04g0445200 [Oryza sativa Japonica Group] &gt;BAG88310.1 unnamed protein product [Oryza sati…	10
LOC4335982	LOC_Os04g37580	Os04g0448600	143.45	103.458	167.963	79.813	96.6184	50.4548	119.749	70.664	78.0034	41.6602	32.7872	41.2552	46.1447	34.1583	33.7336	K07232	NA	gamma-glutamylcyclotransferase 2-3 [Oryza sativa Japonica Group] &gt;KAB8095508.1 hypothetical protein EE612_023617 [Oryza sativa] &gt;EEE61084.1 hypothetical protein OsJ_14970 [Oryza sativa Japonica Group] &gt;KAF2934230.1 hypothetical protein DAI22_04g147200 [Oryza sativa Japonica Group] &gt;CAD40871.2 OSJNBa0064H22.12 [Oryza sativa Japonica Group] &gt;CAH67086.1 H0818E04.3 [Oryza sativa]	10
LOC4335984	LOC_Os04g37619	Os04g0448900	190.853	113.056	154.947	117.828	107.474	70.5452	156.36	96.9264	95.4523	64.9839	57.939	45.5719	65.906	80.8426	56.131	K09838	GO:0016491	zeaxanthin epoxidase, chloroplastic isoform X1 [Oryza sativa Japonica Group] &gt;Q0JCU7.1 RecName: Full=Zeaxanthin epoxidase, chloroplastic; Short=OsZEP1; AltName: Full=Protein ABA DEFICIENT 1; Short=OsABA1; Flags: Precursor [Oryza sativa Japonica Group] &gt;KAF2934234.1 hypothetical protein DAI22_04g147500 [Oryza sativa Japonica Group] &gt;BAF14840.1 Os04g0448900 [Oryza sativa Japonica Group] &g…	10
LOC4336013	LOC_Os04g37990	Os04g0453200	6.34245	6.41232	7.16955	6.77237	5.21077	3.95875	5.58097	4.84918	4.71251	3.94821	2.34872	3.59575	4.29278	3.28829	2.70546	K24193	GO:0008643;GO:0051234;GO:0051179;GO:0006810;GO:0016021;GO:0031224;GO:0016020;GO:0044425;GO:0022804;GO:0015144;GO:0005402;GO:0008324;GO:0015075;GO:0015291;GO:0015294;GO:0015295;GO:0022891;GO:0022892;GO:0005351;GO:0051119;GO:0015293;GO:0022857;GO:0005215	sugar transport protein MST1-like [Oryza sativa Japonica Group] &gt;KAB8095555.1 hypothetical protein EE612_023671 [Oryza sativa] &gt;KAF2934274.1 hypothetical protein DAI22_04g150800 [Oryza sativa Japonica Group] &gt;CAD40951.1 OSJNBa0027G07.5 [Oryza sativa Japonica Group] &gt;BAF14869.1 Os04g0453200 [Oryza sativa Japonica Group] &gt;BAS89479.1 Os04g0453200 [Oryza sativa Japonica Group]	10
LOC4336028	LOC_Os04g38410	Os04g0457000	2535.57	2022.69	2676.79	1518.1	1676.9	1055.59	2156.5	1878.21	1928.8	1116.92	914.475	1104.18	1339.24	1156.63	963.86	K08917	GO:0006091;GO:0015979;GO:0016020	NA	10
LOC9268615	LOC_Os04g38640	Os04g0459900	39.6901	25.8018	35.6648	27.0447	28.2766	17.9793	33.3169	25.429	26.3639	18.8881	15.0514	15.8244	17.4743	16.9467	14.4878	NA	GO:0006508;GO:0004175;GO:0016787;GO:0008233;GO:0005515;GO:0004252;GO:0008236;GO:0017171	protease Do-like 8, chloroplastic isoform X1 [Oryza sativa Japonica Group] &gt;KAB8095613.1 hypothetical protein EE612_023746 [Oryza sativa] &gt;KAF2934327.1 hypothetical protein DAI22_04g155000 [Oryza sativa Japonica Group] &gt;BAG89706.1 unnamed protein product [Oryza sativa Japonica Group] &gt;BAH92697.1 Os04g0459900 [Oryza sativa Japonica Group] &gt;BAS89539.1 Os04g0459900 [Oryza sativa Japon…	10
LOC112938644	None	Os04g0460350	9.91342	8.80109	11.8859	8.02699	9.11254	8.11524	11.0434	6.92326	6.30184	3.89626	2.87507	6.43293	7.10556	8.6906	3.61436	NA	NA	uncharacterized protein LOC112938644 [Oryza sativa Japonica Group] &gt;KAB8095617.1 hypothetical protein EE612_023752 [Oryza sativa] &gt;KAF2934332.1 hypothetical protein DAI22_04g155400 [Oryza sativa Japonica Group] &gt;BAS89543.1 Os04g0460350 [Oryza sativa Japonica Group]	10
LOC4336044	LOC_Os04g38600	Os04g0459500	870.498	546.191	828.137	313.091	473.409	274.747	666.897	539.547	461.495	251.389	164.458	149.813	245.486	180.999	140.217	K00134	GO:0046164;GO:0006066;GO:0016052;GO:0005975;GO:0009056;GO:0044275;GO:0044262;GO:0044248;GO:0044265;GO:0006091;GO:0006007;GO:0006006;GO:0006096;GO:0019320;GO:0019318;GO:0009057;GO:0046365;GO:0005996;GO:0044282;GO:0044281;GO:0050662;GO:0048037;GO:0004365;GO:0008943;GO:0051287;GO:0016491	glyceraldehyde-3-phosphate dehydrogenase A, chloroplastic [Oryza sativa Japonica Group] &gt;EAY94393.1 hypothetical protein OsI_16160 [Oryza sativa Indica Group] &gt;KAB8095606.1 hypothetical protein EE612_023739 [Oryza sativa] &gt;CBW45779.1 ORW1943Ba0077G13.7 [Oryza rufipogon] &gt;EAZ30968.1 hypothetical protein OsJ_15048 [Oryza sativa Japonica Group] &gt;KAF2934322.1 hypothetical protein DAI22…	10
LOC4336122	LOC_Os04g39489	Os04g0470700	36.2443	25.6119	31.8431	22.7917	34.7786	16.4162	26.9866	21.1164	23.4362	18.7514	11.1004	12.3038	13.512	10.2934	9.2338	K24917	NA	probable amino acid permease 7 isoform X1 [Oryza sativa Japonica Group] &gt;XP_052154267.1 probable amino acid permease 7 isoform X1 [Oryza glaberrima] &gt;KAB8095709.1 hypothetical protein EE612_023873 [Oryza sativa] &gt;KAF2934441.1 hypothetical protein DAI22_04g163100 [Oryza sativa Japonica Group] &gt;CAE03052.2 OSJNBa0089K21.6 [Oryza sativa Japonica Group] &gt;CAH67047.1 OSIGBa0124N08.9 [Oryz…	10
LOC4336149	LOC_Os04g39970	Os04g0475500	16.1791	10.1768	13.3439	11.0967	10.3054	9.49028	13.3848	12.7229	11.7178	10.1789	9.44152	10.003	7.52199	6.94005	6.9728	NA	NA	protein THYLAKOID ASSEMBLY 8, chloroplastic [Oryza sativa Japonica Group] &gt;KAF2934490.1 hypothetical protein DAI22_04g167800 [Oryza sativa Japonica Group] &gt;CAE05491.2 OSJNBa0022H21.11 [Oryza sativa Japonica Group]	10
LOC4336197	LOC_Os04g40670	Os04g0482900	57.0298	38.3076	64.8011	42.8713	46.4915	29.6328	62.4913	36.6927	41.9767	31.7942	21.544	22.3602	25.1932	21.8673	20.0171	NA	NA	uncharacterized protein LOC4336197 [Oryza sativa Japonica Group] &gt;XP_052151292.1 uncharacterized protein LOC127769711 [Oryza glaberrima] &gt;KAB8095817.1 hypothetical protein EE612_024030 [Oryza sativa] &gt;EAZ31129.1 hypothetical protein OsJ_15226 [Oryza sativa Japonica Group] &gt;KAF2934575.1 hypothetical protein DAI22_04g173800 [Oryza sativa Japonica Group] &gt;CAD41104.2 OSJNBb0011N17.21 […	10
LOC4336209	LOC_Os04g40874	Os04g0485300	305.929	274.129	323.063	221.907	304.625	218.116	331.915	213.2	269.777	187.453	183.503	178.183	169.179	168.704	152.767	K00036	GO:0006066;GO:0005975;GO:0044262;GO:0006006;GO:0019318;GO:0005996;GO:0044281;GO:0004345;GO:0016491	glucose-6-phosphate 1-dehydrogenase, cytoplasmic isoform [Oryza sativa Japonica Group] &gt;XP_052151972.1 glucose-6-phosphate 1-dehydrogenase, cytoplasmic isoform-like [Oryza glaberrima] &gt;KAB8095835.1 hypothetical protein EE612_024059 [Oryza sativa] &gt;KAF2934601.1 hypothetical protein DAI22_04g175550 [Oryza sativa Japonica Group] &gt;CAC09489.2 H0811E11.5 [Oryza sativa] &gt;CAE02006.2 OJ0002…	10
LOC4336231	LOC_Os04g41160	Os04g0488700	15.4338	15.5601	17.5042	12.3572	16.0764	12.841	16.9725	16.6049	13.024	12.8948	12.4365	15.1711	17.8185	13.7306	12.8235	K20714	GO:0044267;GO:0006464;GO:0043412;GO:0006796;GO:0006793;GO:0016310;GO:0043687;GO:0019538;GO:0006468;GO:0030554;GO:0032559;GO:0005524;GO:0016301;GO:0001882;GO:0004672;GO:0004674;GO:0004713;GO:0001883;GO:0017076;GO:0032555;GO:0032553;GO:0016740	serine/threonine-protein kinase OXI1 [Oryza sativa Japonica Group] &gt;EAY94627.1 hypothetical protein OsI_16405 [Oryza sativa Indica Group] &gt;KAB8095872.1 hypothetical protein EE612_024096 [Oryza sativa] &gt;KAF2934646.1 hypothetical protein DAI22_04g178300 [Oryza sativa Japonica Group] &gt;CAD41336.2 OJ991113_30.20 [Oryza sativa Japonica Group] &gt;BAF15068.1 Os04g0488700 [Oryza sativa Japoni…	10
LOC4336245	LOC_Os04g41340	Os04g0490800	354.746	119.349	265.622	76.788	116.066	68.6856	201.667	133.164	102.364	53.2962	22.3066	23.0805	43.1719	29.4667	14.7766	K19269	GO:0008152;GO:0003824;GO:0016787;GO:0016791;GO:0042578	phosphoglycolate phosphatase 1B, chloroplastic [Oryza sativa Japonica Group] &gt;KAB8095886.1 hypothetical protein EE612_024120 [Oryza sativa] &gt;EEE61239.1 hypothetical protein OsJ_15286 [Oryza sativa Japonica Group] &gt;KAF2934662.1 hypothetical protein DAI22_04g179400 [Oryza sativa Japonica Group] &gt;CAD41136.2 OSJNBa0084K20.14 [Oryza sativa Japonica Group] &gt;CAE02489.2 OSJNBa0076N16.12 [O…	10
LOC4336288	LOC_Os04g42020	Os04g0497700	79.5531	62.8369	88.527	56.6614	54.0866	31.9042	49.1484	49.9463	52.0921	24.0612	19.1982	22.528	32.2119	25.3922	17.7845	NA	GO:0005623;GO:0044464;GO:0005622;GO:0005488;GO:0043169;GO:0003677;GO:0043167;GO:0046872;GO:0003676;GO:0046914;GO:0008270	zinc finger protein CONSTANS-LIKE 3 [Oryza sativa Japonica Group] &gt;XP_052151021.1 zinc finger protein CONSTANS-LIKE 3-like [Oryza glaberrima] &gt;KAB8095943.1 hypothetical protein EE612_024202 [Oryza sativa] &gt;KAF2934731.1 hypothetical protein DAI22_04g184400 [Oryza sativa Japonica Group] &gt;CAE03116.2 OSJNBa0067K08.19 [Oryza sativa Japonica Group] &gt;BAF15122.1 Os04g0497700 [Oryza sativa …	10
LOC4336299	LOC_Os04g42134	Os04g0499200	38.6376	29.9479	31.0387	24.6779	26.6545	22.5804	38.8425	18.963	22.9408	23.1511	19.7213	18.4942	20.5356	20.7318	15.619	NA	NA	enhancer of rudimentary homolog [Oryza sativa Japonica Group] &gt;XP_052153815.1 enhancer of rudimentary homolog [Oryza glaberrima] &gt;KAF2934745.1 hypothetical protein DAI22_04g185800 [Oryza sativa Japonica Group] &gt;KAF2934746.1 hypothetical protein DAI22_04g185800 [Oryza sativa Japonica Group]	10
LOC9271281	LOC_Os04g42590	Os04g0504700	5.23337	2.68486	5.36659	3.59624	3.36294	2.06233	5.78143	3.14348	2.44166	1.78963	0.635157	2.15484	1.90294	0.939507	0.813674	NA	GO:0005509	uncharacterized protein LOC9271281 isoform X1 [Oryza sativa Japonica Group]	10
LOC4336334	LOC_Os04g42620	Os04g0505200	98.7286	167.459	126.501	126.368	167.692	75.6259	117.799	131.423	131.359	71.8628	69.4593	93.6059	101.577	83.9029	72.6607	NA	GO:0005515	uncharacterized protein At4g06744 [Oryza sativa Japonica Group] &gt;EAY94774.1 hypothetical protein OsI_16554 [Oryza sativa Indica Group] &gt;KAB8096006.1 hypothetical protein EE612_024274 [Oryza sativa] &gt;KAB8096007.1 hypothetical protein EE612_024274 [Oryza sativa] &gt;KAF2934815.1 hypothetical protein DAI22_04g189900 [Oryza sativa Japonica Group] &gt;CAE02949.1 OSJNBa0014K14.21 [Oryza sativa…	10
LOC4336354	LOC_Os04g42930	Os04g0508300	215.156	147.24	199.073	169.057	171.831	159.6	213.102	160.15	147.179	170.978	142.849	160.509	156.866	138.062	140.023	K03676	GO:0065007;GO:0019725;GO:0009987;GO:0045454;GO:0006118;GO:0042592;GO:0050789;GO:0065008;GO:0050794;GO:0003824;GO:0015036;GO:0009055;GO:0016491;GO:0015035	glutaredoxin-C6 [Oryza sativa Japonica Group] &gt;KAF2934870.1 hypothetical protein DAI22_04g192100 [Oryza sativa Japonica Group]	10
LOC4336393	LOC_Os04g43420	Os04g0514400	60.7828	43.3021	55.829	42.8611	50.2469	34.3021	60.1436	48.9287	45.068	31.4262	26.0258	32.7585	28.3419	21.8909	20.7778	K22519	NA	protein disulfide isomerase pTAC5, chloroplastic [Oryza sativa Japonica Group] &gt;EEC77637.1 hypothetical protein OsI_16629 [Oryza sativa Indica Group] &gt;CAH67621.1 OSIGBa0140J09.2 [Oryza sativa] &gt;KAF2934936.1 hypothetical protein DAI22_04g195600 [Oryza sativa Japonica Group] &gt;CAE01911.2 OSJNBb0070J16.4 [Oryza sativa Japonica Group] &gt;BAF15220.1 Os04g0514400 [Oryza sativa Japonica Grou…	10
LOC4336396	LOC_Os04g43490	Os04g0514800	68.3121	74.2953	60.9951	49.4222	70.2292	69.7042	68.8791	56.9076	66.2816	54.5754	56.223	52.4246	61.8282	53.2442	50.6267	K08960	NA	casein kinase 1-like [Oryza sativa Japonica Group] &gt;XP_052153791.1 casein kinase 1-like [Oryza glaberrima] &gt;EAY94841.1 hypothetical protein OsI_16633 [Oryza sativa Indica Group] &gt;KAB8096092.1 hypothetical protein EE612_024391 [Oryza sativa] &gt;EAZ31336.1 hypothetical protein OsJ_15454 [Oryza sativa Japonica Group] &gt;KAF2934939.1 hypothetical protein DAI22_04g196000 [Oryza sativa Japon…	10
LOC4336446	LOC_Os04g44340	Os04g0525000	54.558	31.2887	46.987	39.0415	39.6796	22.5569	53.3518	31.4281	26.2638	21.738	15.1264	22.8873	22.0934	14.7672	10.8597	K07040	NA	large ribosomal RNA subunit accumulation protein YCED homolog 2, chloroplastic [Oryza sativa Japonica Group] &gt;XP_052152302.1 large ribosomal RNA subunit accumulation protein YCED homolog 2, chloroplastic [Oryza glaberrima] &gt;EAY94902.1 hypothetical protein OsI_16702 [Oryza sativa Indica Group] &gt;KAB8096160.1 hypothetical protein EE612_024511 [Oryza sativa] &gt;EAZ31388.1 hypothetical prote…	10
LOC4336471	LOC_Os04g44650	Os04g0528800	35.0825	42.8622	37.839	24.7964	33.2466	24.8066	33.8837	33.4026	35.1948	23.0983	17.1192	25.4947	23.8754	20.9708	19.659	NA	NA	ferredoxin-thioredoxin reductase, variable chain [Oryza sativa Japonica Group] &gt;XP_052153140.1 ferredoxin-thioredoxin reductase, variable chain-like [Oryza glaberrima] &gt;KAF2935042.1 hypothetical protein DAI22_04g203800 [Oryza sativa Japonica Group] &gt;BAF15292.1 Os04g0528800 [Oryza sativa Japonica Group] &gt;BAG96198.1 unnamed protein product [Oryza sativa Japonica Group] &gt;BAS90190.1 Os…	10
LOC4336468	LOC_Os04g44610	Os04g0528300	389.018	423.595	385.96	217.809	391.972	201.189	431.843	232.042	325.175	173.834	150.145	151.285	160.157	85.5783	93.5267	K01992	NA	ABC transporter G family member 11 isoform X1 [Oryza sativa Japonica Group]	10
LOC4336469	LOC_Os04g44620	Os04g0528400	11.9104	13.9008	11.3702	7.40597	7.92915	6.67445	12.3727	6.61398	9.00651	7.51648	5.82439	5.80707	5.16348	4.19437	4.86181	K10903	NA	uncharacterized protein LOC4336469 [Oryza sativa Japonica Group] &gt;EEC77678.1 hypothetical protein OsI_16728 [Oryza sativa Indica Group] &gt;KAB8096190.1 hypothetical protein EE612_024543 [Oryza sativa] &gt;KAB8096191.1 hypothetical protein EE612_024543 [Oryza sativa] &gt;KAF2935039.1 hypothetical protein DAI22_04g203500 [Oryza sativa Japonica Group] &gt;CAE02136.2 OSJNBa0074L08.4 [Oryza sativa…	10
LOC4336503	LOC_Os04g45090	Os04g0533500	79.0698	85.2898	75.5764	48.9574	64.1933	63.8317	77.9066	58.7162	68.1243	42.6636	38.8038	44.0249	49.7597	33.4291	31.271	K08360	NA	probable ascorbate-specific transmembrane electron transporter 2 [Oryza sativa Japonica Group] &gt;Q7XMK3.2 RecName: Full=Probable ascorbate-specific transmembrane electron transporter 2; AltName: Full=Cytochrome b561-2 [Oryza sativa Japonica Group] &gt;KAB8096241.1 hypothetical protein EE612_024603 [Oryza sativa] &gt;KAF2935086.1 hypothetical protein DAI22_04g207000 [Oryza sativa Japonica Group]…	10
LOC4336505	LOC_Os04g45140	Os04g0534000	40.6973	31.906	45.0515	28.3696	33.7144	18.2909	31.1763	20.3392	24.7573	16.1909	9.90606	12.7902	14.8627	10.7461	8.35235	K13667	NA	O-glucosyltransferase rumi homolog isoform X1 [Oryza sativa Japonica Group] &gt;KAF2935092.1 hypothetical protein DAI22_04g207500 [Oryza sativa Japonica Group]	10
LOC4336511	LOC_Os04g45210	Os04g0534600	12.4094	3.49895	8.1158	6.20279	7.51041	3.06406	7.53485	7.12049	5.0114	5.89794	1.87855	1.85315	3.3656	0.66719	1.13248	NA	NA	peroxisomal membrane protein 11-4 [Oryza sativa Japonica Group] &gt;XP_052153300.1 peroxisomal membrane protein 11-4 [Oryza glaberrima] &gt;Q01IH3.1 RecName: Full=Peroxisomal membrane protein 11-4; AltName: Full=OsPEX11-4; AltName: Full=Peroxin-11-4 [Oryza sativa Indica Group] &gt;Q7XU74.2 RecName: Full=Peroxisomal membrane protein 11-4; AltName: Full=OsPEX11-4; AltName: Full=Peroxin-11-4 [Oryza …	10
LOC4336525	LOC_Os04g45490	Os04g0538100	189.737	116.816	144.106	92.715	107.767	67.2717	157.828	124.308	117.456	72.9462	45.2317	49.8352	56.009	36.539	32.753	K02355	NA	elongation factor G-1, chloroplastic [Oryza sativa Japonica Group]	10
LOC4336630	LOC_Os04g46990	Os04g0556600	8.00892	3.10585	5.69299	1.82022	2.93912	2.63271	5.89231	4.66812	4.44808	0.533621	0.653077	0.139374	0.97848	1.02467	0.114707	K13495	GO:0016740	cis-zeatin O-glucosyltransferase 1 [Oryza sativa Japonica Group] &gt;KAB8096418.1 hypothetical protein EE612_024859 [Oryza sativa] &gt;EAZ31598.1 hypothetical protein OsJ_15739 [Oryza sativa Japonica Group] &gt;KAF2935286.1 hypothetical protein DAI22_04g220800 [Oryza sativa Japonica Group] &gt;CAD41647.2 OSJNBb0012E24.12 [Oryza sativa Japonica Group] &gt;BAF15441.1 Os04g0556600 [Oryza sativa Japo…	10
LOC4336627	LOC_Os04g46960	Os04g0556300	259.3	155.675	274.351	177.967	210.488	166.116	250.526	137.267	135.086	127.263	110.703	93.5293	120.513	143.714	107.593	K00432	GO:0042221;GO:0006979;GO:0050896;GO:0006950;GO:0016209;GO:0004602;GO:0016491;GO:0004601	probable phospholipid hydroperoxide glutathione peroxidase [Oryza sativa Japonica Group] &gt;AAM47493.1 glutathione peroxidase 1 [Oryza sativa] &gt;EEE61470.1 hypothetical protein OsJ_15735 [Oryza sativa Japonica Group] &gt;KAB8096413.1 hypothetical protein EE612_024853 [Oryza sativa] &gt;KAF2935283.1 hypothetical protein DAI22_04g220500 [Oryza sativa Japonica Group] &gt;BAF15438.1 Os04g0556300 […	10
LOC4336633	LOC_Os04g47020	Os04g0557000	38.3448	19.3771	26.2549	18.6893	24.3428	14.6936	28.0326	19.8776	19.1165	18.8391	13.7874	14.1675	12.9691	11.7715	12.3974	K22912	NA	5-amino-6-(5-phospho-D-ribitylamino)uracil phosphatase, chloroplastic [Oryza sativa Japonica Group] &gt;XP_015634164.1 5-amino-6-(5-phospho-D-ribitylamino)uracil phosphatase, chloroplastic [Oryza sativa Japonica Group] &gt;KAB8096421.1 hypothetical protein EE612_024863 [Oryza sativa] &gt;KAF2935293.1 hypothetical protein DAI22_04g221100 [Oryza sativa Japonica Group] &gt;CAD41650.2 OSJNBb0012E24.1…	10
LOC4336668	LOC_Os04g47530	Os04g0563100	25.4647	26.8177	25.4369	24.0833	21.6068	19.2511	24.8053	16.6584	20.9812	16.1623	17.3004	14.8727	16.4097	15.5532	13.651	NA	NA	protein LAZ1 [Oryza sativa Japonica Group] &gt;XP_015633533.1 protein LAZ1 [Oryza sativa Japonica Group] &gt;KAB8096472.1 hypothetical protein EE612_024925 [Oryza sativa] &gt;KAF2935351.1 hypothetical protein DAI22_04g225900 [Oryza sativa Japonica Group] &gt;CAE01923.2 OSJNBb0078D11.6 [Oryza sativa Japonica Group] &gt;BAS90493.1 Os04g0563100 [Oryza sativa Japonica Group]	10
LOC112938770	NA	NA	4.27195	8.47147	6.4816	5.10269	6.35287	2.4061	6.97595	4.60796	3.91569	2.10965	1.4484	2.88576	2.28603	1.07206	1.12092	NA	NA	NA	10
LOC4336726	LOC_Os04g48410	Os04g0573200	89.5662	63.9697	70.873	60.618	69.2138	62.581	82.3132	67.6631	64.7761	60.2626	59.5595	63.7847	62.5512	63.2204	62.2446	K04569	NA	NA	10
LOC4336765	LOC_Os04g49210	Os04g0581100	16.7727	21.9127	20.7202	8.37584	34.6624	5.43273	16.7771	14.4249	20.8891	5.14476	11.7338	4.77348	5.02865	7.06168	5.83201	K24028	NA	protein DMR6-LIKE OXYGENASE 1 [Oryza sativa Japonica Group] &gt;KAB8096620.1 hypothetical protein EE612_025154 [Oryza sativa] &gt;EAZ31745.1 hypothetical protein OsJ_15897 [Oryza sativa Japonica Group] &gt;KAF2935513.1 hypothetical protein DAI22_04g236400 [Oryza sativa Japonica Group] &gt;KAF2935514.1 hypothetical protein DAI22_04g236400 [Oryza sativa Japonica Group] &gt;CAD41170.2 OSJNBa0064M23.…	10
LOC4336790	LOC_Os04g49570	Os04g0585300	54.9773	43.1314	58.4741	41.2844	41.8469	35.3026	54.5957	35.132	38.8312	31.9292	32.5328	25.6871	29.3992	31.2741	32.6607	K14771	NA	glutamate receptor 3.1 [Oryza sativa Japonica Group]	10
LOC4336861	LOC_Os04g51030	Os04g0598800	4.25402	1.3784	3.41007	2.23219	2.71778	1.46452	3.69179	1.71705	1.78317	1.71688	0.504073	0.821734	0.652142	0.528332	0.353101	NA	NA	wall-associated receptor kinase 5 isoform X1 [Oryza sativa Japonica Group] &gt;KAF2935647.1 hypothetical protein DAI22_04g247700 [Oryza sativa Japonica Group]	10
LOC4336881	LOC_Os04g51240	Os04g0601400	76.7457	87.7822	89.7775	79.3735	81.5455	60.6069	77.9932	85.1077	82.1588	80.0623	61.2616	76.9879	67.7676	64.5033	61.762	NA	GO:0005509;GO:0043169;GO:0043167;GO:0046872	uncharacterized protein LOC4336881 [Oryza sativa Japonica Group] &gt;XP_052151350.1 uncharacterized protein LOC127769760 [Oryza glaberrima] &gt;EAY95419.1 hypothetical protein OsI_17261 [Oryza sativa Indica Group] &gt;KAB8096782.1 hypothetical protein EE612_025360 [Oryza sativa] &gt;EAZ31872.1 hypothetical protein OsJ_16037 [Oryza sativa Japonica Group] &gt;KAF2935682.1 hypothetical protein DAI22…	10
LOC4336886	LOC_Os04g51300	Os04g0602100	342.199	197.229	272.799	181.326	195.873	139.029	312.987	233.752	221.026	126.716	94.0744	125.041	130.538	102.145	86.0414	NA	GO:0006118;GO:0042221;GO:0006979;GO:0050896;GO:0006950;GO:0016209;GO:0020037;GO:0005506;GO:0016491;GO:0004601;GO:0046906	thylakoid lumenal 29 kDa protein, chloroplastic [Oryza sativa Japonica Group] &gt;XP_052151189.1 thylakoid lumenal 29 kDa protein, chloroplastic [Oryza glaberrima] &gt;EEC77930.1 hypothetical protein OsI_17267 [Oryza sativa Indica Group] &gt;KAB8096788.1 hypothetical protein EE612_025364 [Oryza sativa] &gt;EEE61619.1 hypothetical protein OsJ_16043 [Oryza sativa Japonica Group] &gt;KAF2935693.1 hy…	10
LOC4336897	LOC_Os04g51400	Os04g0603200	61.2515	17.631	35.007	34.4756	34.4477	14.3751	34.808	32.31	18.1267	13.2188	8.20272	9.361	16.3493	14.1293	10.5668	NA	GO:0009308;GO:0019752;GO:0044106;GO:0006520;GO:0042180;GO:0034641;GO:0006807;GO:0006082;GO:0043436;GO:0044281;GO:0006519;GO:0043176;GO:0016597;GO:0016743;GO:0031406;GO:0043169;GO:0043167;GO:0046872;GO:0005515;GO:0046914;GO:0008270	probable E3 ubiquitin-protein ligase RHG1A [Oryza sativa Japonica Group] &gt;EEC77936.1 hypothetical protein OsI_17277 [Oryza sativa Indica Group] &gt;CAH66712.1 OSIGBa0118P15.2 [Oryza sativa] &gt;EEE61625.1 hypothetical protein OsJ_16053 [Oryza sativa Japonica Group] &gt;KAF2935705.1 hypothetical protein DAI22_04g251400 [Oryza sativa Japonica Group] &gt;KAF2935706.1 hypothetical protein DAI22_04…	10
LOC4336902	LOC_Os04g51440	Os04g0604000	0.970894	0.244264	0.956512	0.599262	0.646988	0.287141	0.812338	0.665131	0.54498	0	0.284818	0.171358	0.428606	0.758637	0.225007	NA	GO:0016043;GO:0007010;GO:0006996;GO:0003779;GO:0008092	villin-4 [Oryza sativa Japonica Group] &gt;XP_025881019.1 villin-4 [Oryza sativa Japonica Group] &gt;Q0JAD9.1 RecName: Full=Villin-4 [Oryza sativa Japonica Group] &gt;EEE61628.1 hypothetical protein OsJ_16056 [Oryza sativa Japonica Group] &gt;KAF2935710.1 hypothetical protein DAI22_04g251600 [Oryza sativa Japonica Group] &gt;KAF2935711.1 hypothetical protein DAI22_04g251600 [Oryza sativa Japonica…	10
LOC4336911	LOC_Os04g51580	Os04g0605300	59.6195	38.7145	47.1096	32.2099	52.4753	21.5323	39.9816	29.1473	33.0058	23.1242	14.3528	19.7995	20.0609	15.1377	10.785	NA	GO:0005515	NA	10
LOC4336922	LOC_Os04g51792	Os04g0607000	225.254	149.856	192.787	108.617	128.278	79.9275	180.085	111.916	104.045	79.6213	56.7556	74.4664	78.5658	74.7775	56.7089	NA	GO:0005198	probable plastid-lipid-associated protein 8, chloroplastic [Oryza sativa Japonica Group] &gt;KAB8096836.1 hypothetical protein EE612_025420 [Oryza sativa] &gt;EEE61638.1 hypothetical protein OsJ_16082 [Oryza sativa Japonica Group] &gt;KAF2935738.1 hypothetical protein DAI22_04g253900 [Oryza sativa Japonica Group] &gt;CAE02133.2 OSJNBa0035M09.17 [Oryza sativa Japonica Group] &gt;BAF15719.1 Os04g06…	10
LOC4336955	LOC_Os04g52164	Os04g0611200	243.528	376.987	309.462	166.723	398.09	212.504	297.856	239.164	268.798	142.359	144.487	191.412	181.495	117.645	109.533	NA	NA	protein ECERIFERUM 26-like [Oryza sativa Japonica Group] &gt;EEC77977.1 hypothetical protein OsI_17350 [Oryza sativa Indica Group] &gt;KAB8096884.1 hypothetical protein EE612_025484 [Oryza sativa] &gt;EEE61662.1 hypothetical protein OsJ_16121 [Oryza sativa Japonica Group] &gt;CAE03571.2 OSJNBa0085I10.16 [Oryza sativa Japonica Group] &gt;CAH67002.1 OSIGBa0152L12.11 [Oryza sativa]	10
LOC107278293	LOC_Os04g52260	Os04g0612500	306.008	182.079	378.234	95.2112	139.446	96.1746	238.618	195.844	189.285	78.2894	48.8527	60.787	89.8399	94.0284	86.0854	NA	GO:0051234;GO:0010876;GO:0006869;GO:0051179;GO:0033036;GO:0006810;GO:0045735	36.4 kDa proline-rich protein [Oryza sativa Japonica Group] &gt;KAF2935806.1 hypothetical protein DAI22_04g258100 [Oryza sativa Japonica Group] &gt;CAE05204.3 OSJNBa0070C17.11 [Oryza sativa Japonica Group]	10
LOC9270654	LOC_Os04g52700	Os04g0617700	16.5513	12.7391	16.5218	8.69085	17.9307	5.43517	14.2983	10.5064	13.3839	7.19752	4.22556	7.35701	6.04254	3.55956	2.52675	NA	NA	testis-specific gene A8 protein [Oryza sativa Japonica Group]	10
LOC4337052	LOC_Os04g53240	Os04g0624000	125.585	107.808	117.007	102.93	114.627	67.0973	130.983	88.9034	78.4718	85.1642	57.0749	76.2189	74.3939	63.0903	54.0501	K08341	NA	autophagy-related protein 8B [Oryza sativa Japonica Group] &gt;A2XXR7.1 RecName: Full=Autophagy-related protein 8B; AltName: Full=Autophagy-related ubiquitin-like modifier ATG8B; Flags: Precursor [Oryza sativa Indica Group] &gt;Q7XPR1.2 RecName: Full=Autophagy-related protein 8B; AltName: Full=Autophagy-related ubiquitin-like modifier ATG8B; Flags: Precursor [Oryza sativa Japonica Group] &gt;CAH6…	10
LOC4337061	LOC_Os04g53370	Os04g0625200	26.3826	37.9491	34.4328	12.208	31.899	11.9206	29.9463	16.742	27.6578	8.6331	7.21332	7.29564	9.55729	1.90083	4.11942	K00655	GO:0016740	1-acyl-sn-glycerol-3-phosphate acyltransferase [Oryza sativa Japonica Group] &gt;EEE61725.1 hypothetical protein OsJ_16232 [Oryza sativa Japonica Group] &gt;KAF2935952.1 hypothetical protein DAI22_04g268900 [Oryza sativa Japonica Group] &gt;BAS91106.1 Os04g0625200 [Oryza sativa Japonica Group] &gt;CAE03516.2 OSJNBa0053K19.24 [Oryza sativa Japonica Group]	10
LOC4337077	LOC_Os04g53580	Os04g0627400	12.1406	12.7864	13.0882	5.92523	14.3211	5.31513	14.2862	7.07836	10.0207	6.18294	4.11172	6.94939	6.15274	3.71805	3.35915	NA	NA	CRIB domain-containing protein RIC10 isoform X1 [Oryza sativa Japonica Group] &gt;EEE61734.1 hypothetical protein OsJ_16255 [Oryza sativa Japonica Group] &gt;KAF2935986.1 hypothetical protein DAI22_04g271400 [Oryza sativa Japonica Group]	10
LOC112936011	NA	NA	5.27255	2.33485	4.07395	3.89603	2.68271	1.96326	4.06313	1.4882	2.37942	1.26666	1.29588	1.20632	1.8098	1.36124	0.982865	NA	NA	G-type lectin S-receptor-like serine/threonine-protein kinase B120 [Oryza sativa Japonica Group] &gt;KAB8097094.1 hypothetical protein EE612_025745 [Oryza sativa] &gt;BAF15900.1 Os04g0632100 [Oryza sativa Japonica Group] &gt;BAS91177.1 Os04g0632100 [Oryza sativa Japonica Group]	10
LOC4337118	LOC_Os04g54070	Os04g0633200	0.064368	0.116546	0.069822	0.02895	0	0	0.048685	0.027473	0.106181	0	0.028765	0	0	0.027378	0	NA	GO:0006464;GO:0007154;GO:0008037;GO:0043412;GO:0051704;GO:0032501;GO:0006796;GO:0006793;GO:0016310;GO:0009875;GO:0009856;GO:0043687;GO:0006468;GO:0048544;GO:0000003;GO:0022414;GO:0023052;GO:0030246;GO:0016301;GO:0004672;GO:0004674;GO:0004713;GO:0005529	receptor-like serine/threonine-protein kinase SD1-8 [Oryza sativa Japonica Group] &gt;EAZ32101.1 hypothetical protein OsJ_16296 [Oryza sativa Japonica Group] &gt;KAF2936048.1 hypothetical protein DAI22_04g275100 [Oryza sativa Japonica Group] &gt;CAE02985.2 OSJNBa0043L09.4 [Oryza sativa Japonica Group]	10
LOC4337154	LOC_Os04g54590	Os04g0638700	25.3456	48.8456	36.1284	30.4801	27.9713	23.8474	23.725	35.9515	34.982	31.4879	21.529	24.6608	32.4257	28.1248	20.2198	NA	NA	uncharacterized protein LOC4337154 isoform X1 [Oryza sativa Japonica Group] &gt;EEE61773.1 hypothetical protein OsJ_16338 [Oryza sativa Japonica Group] &gt;BAF15942.1 Os04g0638700 [Oryza sativa Japonica Group] &gt;BAG88479.1 unnamed protein product [Oryza sativa Japonica Group] &gt;BAS91237.1 Os04g0638700 [Oryza sativa Japonica Group]	10
LOC4337164	LOC_Os04g54790	Os04g0640500	52.5348	25.4978	43.4969	37.7598	30.5209	18.0707	32.0485	24.4412	29.1957	20.0374	17.9501	11.9215	14.5345	17.7124	15.9035	K08869	GO:0044260;GO:0044267;GO:0006464;GO:0043412;GO:0006796;GO:0006793;GO:0016310;GO:0043687;GO:0019538;GO:0006468;GO:0030554;GO:0032559;GO:0005524;GO:0016301;GO:0001882;GO:0000166;GO:0004672;GO:0001883;GO:0017076;GO:0032555;GO:0032553;GO:0016740	uncharacterized aarF domain-containing protein kinase At1g71810, chloroplastic isoform X1 [Oryza sativa Japonica Group] &gt;EEC78107.1 hypothetical protein OsI_17613 [Oryza sativa Indica Group] &gt;KAB8097165.1 hypothetical protein EE612_025840 [Oryza sativa] &gt;EEE61781.1 hypothetical protein OsJ_16352 [Oryza sativa Japonica Group] &gt;CAE02969.2 OSJNBb0079B02.1 [Oryza sativa Japonica Group] &g…	10
LOC4337172	LOC_Os04g54870	Os04g0641400	312.843	351.797	330.281	292.659	327.117	247.118	382.356	210.134	327.358	253.575	195.772	191.629	206.969	175.051	158.294	NA	GO:0003676;GO:0016491	binding partner of ACD11 1 isoform X1 [Oryza sativa Japonica Group] &gt;XP_052152982.1 binding partner of ACD11 1 isoform X1 [Oryza glaberrima]	10
LOC107277445	LOC_Os04g55280	Os04g0646000	10.7729	16.9807	16.869	11.6467	14.4529	10.4725	12.7661	9.3999	13.4121	8.21382	8.30351	10.9537	10.3393	8.68393	7.91725	NA	NA	uncharacterized protein LOC107277445 [Oryza sativa Japonica Group]	10
LOC4337192	LOC_Os04g55230	Os04g0645100	186.155	132.937	169.445	119.096	133.043	80.8533	174.568	121.77	122.743	100.722	85.9108	46.9553	62.0243	74.1452	83.1753	K03255	NA	protein TSS isoform X1 [Oryza sativa Japonica Group] &gt;KAB8097216.1 hypothetical protein EE612_025901 [Oryza sativa] &gt;EEE61793.1 hypothetical protein OsJ_16398 [Oryza sativa Japonica Group] &gt;KAF2936164.1 hypothetical protein DAI22_04g284300 [Oryza sativa Japonica Group] &gt;CAE03171.2 OSJNBa0070O11.2 [Oryza sativa Japonica Group] &gt;BAS91308.1 Os04g0645100 [Oryza sativa Japonica Group]	10
LOC4337225	LOC_Os04g55670	Os04g0650366	140.394	168.58	144.092	107.052	151.087	111.079	123.949	126.572	138.816	110.695	95.2545	91.8843	124.011	83.2205	86.7595	K20871	GO:0016020;GO:0015018;GO:0015020;GO:0008194	probable glucuronosyltransferase Os04g0650300 [Oryza sativa Japonica Group] &gt;B9FCV3.1 RecName: Full=Probable glucuronosyltransferase Os04g0650300; AltName: Full=OsGT43B [Oryza sativa Japonica Group] &gt;AHW98789.1 GT43 family glycosyltransferase I [Oryza sativa Japonica Group] &gt;EEE61808.1 hypothetical protein OsJ_16428 [Oryza sativa Japonica Group] &gt;KAF2936228.1 hypothetical protein DAI2…	10
LOC4337267	LOC_Os04g56320	Os04g0658300	24.2632	15.4451	23.429	18.5532	21.4915	13.8888	22.746	16.9624	16.5702	14.6738	10.5914	10.7136	11.2188	10.0284	8.87419	NA	NA	ribulose bisphosphate carboxylase/oxygenase activase, chloroplastic [Oryza sativa Japonica Group] &gt;KAF2936292.1 hypothetical protein DAI22_04g292900 [Oryza sativa Japonica Group] &gt;BAF16042.1 Os04g0658300 [Oryza sativa Japonica Group] &gt;BAS91423.1 Os04g0658300 [Oryza sativa Japonica Group] &gt;CAE04234.2 OSJNBa0011F23.7 [Oryza sativa Japonica Group]	10
LOC4337272	LOC_Os04g56400	Os04g0659100	1037.47	401.712	643.952	442.727	550.725	316.249	921.273	542.344	465.238	254.994	152.654	181.908	215.379	157.848	133.338	K01915	GO:0009309;GO:0009308;GO:0009058;GO:0046394;GO:0019752;GO:0044106;GO:0008652;GO:0006520;GO:0044249;GO:0042180;GO:0044271;GO:0034641;GO:0006542;GO:0009084;GO:0009064;GO:0006541;GO:0006807;GO:0016053;GO:0006082;GO:0043436;GO:0044283;GO:0044281;GO:0006519;GO:0016880;GO:0016211;GO:0004356;GO:0016874	NA	10
LOC4337299	LOC_Os04g56730	Os04g0662900	112.135	85.1102	92.9408	74.8199	96.9583	71.4809	105.301	73.6741	88.4946	77.7184	45.9473	54.2239	54.1813	48.724	54.8283	K25817	GO:0065007;GO:0009058;GO:0044249;GO:0034645;GO:0044260;GO:0044237;GO:0010467;GO:0009059;GO:0043170;GO:0048519;GO:0009890;GO:0031327;GO:0031324;GO:0048523;GO:0010629;GO:0010558;GO:0010605;GO:0009892;GO:0051172;GO:0045934;GO:0051253;GO:0016480;GO:0006807;GO:0006139;GO:0050789;GO:0009889;GO:0031326;GO:0031323;GO:0050794;GO:0010468;GO:0010556;GO:0060255;GO:0019222;GO:0051171;GO:0019219;GO:0080090;GO:…	repressor of RNA polymerase III transcription MAF1 homolog [Oryza sativa Japonica Group] &gt;XP_015636425.1 repressor of RNA polymerase III transcription MAF1 homolog [Oryza sativa Japonica Group] &gt;KAB8097359.1 hypothetical protein EE612_026096 [Oryza sativa] &gt;KAB8097360.1 hypothetical protein EE612_026096 [Oryza sativa] &gt;KAF2936354.1 hypothetical protein DAI22_04g297000 [Oryza sativa Ja…	10
LOC4337338	LOC_Os04g57310	Os04g0668800	26.623	19.9245	29.2728	14.886	22.5258	12.2876	20.6525	15.2367	14.7986	8.68657	7.936	9.29199	11.5658	7.13514	6.98157	NA	NA	uncharacterized protein At5g50100, chloroplastic [Oryza sativa Japonica Group] &gt;XP_052153734.1 uncharacterized protein At5g50100, chloroplastic [Oryza glaberrima] &gt;EAY95978.1 hypothetical protein OsI_17849 [Oryza sativa Indica Group] &gt;KAB8097412.1 hypothetical protein EE612_026160 [Oryza sativa] &gt;AAO72590.1 thioredoxin-like protein [Oryza sativa Japonica Group] &gt;AIE88274.1 hypothet…	10
LOC4337415	LOC_Os04g58200	Os04g0678700	1833.31	2126.75	1921.66	878.006	911.529	794.555	1713.65	1823.86	1860.09	912.873	837.541	783.073	1338.04	1284.82	1274.97	K00218	GO:0016051;GO:0005975;GO:0044271;GO:0034641;GO:0015995;GO:0015994;GO:0051188;GO:0051186;GO:0018130;GO:0046483;GO:0015979;GO:0046148;GO:0042440;GO:0006779;GO:0006778;GO:0033014;GO:0033013;GO:0009507;GO:0005737;GO:0044444;GO:0043231;GO:0043229;GO:0043227;GO:0043226;GO:0009536;GO:0016491;GO:0016630	NA	10
LOC112938752	LOC_Os04g59610	Os04g0692600	90.7859	71.0875	99.7943	61.776	51.2722	31.7403	78.3377	70.9224	67.2519	27.6103	19.8706	23.094	35.7386	34.8524	26.2784	K22013	NA	NA	10
LOC4337521	LOC_Os05g01030	Os05g0100600	3.98338	3.74052	4.89705	3.75027	3.80383	2.51048	4.98056	3.18727	3.74054	2.11377	1.65601	0.982539	1.70332	1.74848	1.15788	K01530	GO:0051234;GO:0010876;GO:0006869;GO:0051179;GO:0033036;GO:0015914;GO:0006810;GO:0016021;GO:0031224;GO:0016020;GO:0044425;GO:0022804;GO:0030554;GO:0032559;GO:0015247;GO:0016887;GO:0005524;GO:0043169;GO:0016787;GO:0043167;GO:0015075;GO:0005319;GO:0000287;GO:0046872;GO:0017111;GO:0001882;GO:0000166;GO:0015405;GO:0004012;GO:0005548;GO:0015399;GO:0001883;GO:0017076;GO:0032555;GO:0016462;GO:0032553;GO:…	phospholipid-transporting ATPase 10 [Oryza sativa Japonica Group] &gt;KAF2928657.1 hypothetical protein DAI22_05g000600 [Oryza sativa Japonica Group]	10
LOC4337528	LOC_Os05g01120	Os05g0101600	19.3073	10.2097	16.5287	15.6541	11.0606	11.873	16.8098	15.2045	10.0365	12.1542	9.34431	5.89953	6.57644	9.12913	6.94388	NA	GO:0006118;GO:0005488;GO:0043169;GO:0020037;GO:0043167;GO:0005506;GO:0046872;GO:0004497;GO:0016491;GO:0046906;GO:0046914	abscisic acid 8&apos;-hydroxylase 4 isoform X1 [Oryza sativa Japonica Group] &gt;KAF2928671.1 hypothetical protein DAI22_05g001300 [Oryza sativa Japonica Group]	10
LOC4337540	LOC_Os05g01280	Os05g0103300	158.89	159.182	171.061	128.388	196.189	92.5629	200.113	124.072	143.526	90.5729	60.2045	80.8419	84.3557	56.9355	45.6253	NA	NA	uncharacterized protein LOC4337540 [Oryza sativa Japonica Group] &gt;EAY96207.1 hypothetical protein OsI_18094 [Oryza sativa Indica Group] &gt;KAB8097721.1 hypothetical protein EE612_026523 [Oryza sativa] &gt;AAS88826.1 unknown protein [Oryza sativa Japonica Group] &gt;EEE62008.1 hypothetical protein OsJ_16790 [Oryza sativa Japonica Group] &gt;KAB8097722.1 hypothetical protein EE612_026523 [Oryza…	10
LOC4337541	LOC_Os05g01290	Os05g0103400	97.5092	96.242	100.285	66.6264	86.1399	59.1508	105.589	63.8659	70.9133	44.3457	33.3592	39.2945	48.775	36.9441	21.6579	NA	NA	uncharacterized protein LOC4337541 [Oryza sativa Japonica Group] &gt;EAY96208.1 hypothetical protein OsI_18095 [Oryza sativa Indica Group] &gt;KAB8097723.1 hypothetical protein EE612_026524 [Oryza sativa] &gt;AAS88827.1 unknown protein [Oryza sativa Japonica Group] &gt;EEE62009.1 hypothetical protein OsJ_16791 [Oryza sativa Japonica Group] &gt;KAF2928693.1 hypothetical protein DAI22_05g002400 [Or…	10
LOC4337556	LOC_Os05g01490	Os05g0105200	53.5177	64.3427	57.0502	33.5824	50.6362	27.8845	56.711	35.532	40.5526	28.0716	22.481	29.2955	28.0222	20.1618	17.4951	K07874	GO:0065007;GO:0051641;GO:0070727;GO:0034613;GO:0051234;GO:0051649;GO:0045184;GO:0006886;GO:0046907;GO:0051179;GO:0033036;GO:0051169;GO:0006913;GO:0008104;GO:0015031;GO:0050789;GO:0050794;GO:0023052;GO:0007165;GO:0023060;GO:0007264;GO:0006810;GO:0007242;GO:0023046;GO:0005623;GO:0044464;GO:0005622;GO:0003924;GO:0005525;GO:0019001;GO:0032561;GO:0016787;GO:0017111;GO:0000166;GO:0005515;GO:0017076;GO:…	GTP-binding protein YPTM1 isoform X1 [Oryza sativa Japonica Group] &gt;EEC78357.1 hypothetical protein OsI_18114 [Oryza sativa Indica Group] &gt;EEE62029.1 hypothetical protein OsJ_16811 [Oryza sativa Japonica Group] &gt;KAF2928718.1 hypothetical protein DAI22_05g004100 [Oryza sativa Japonica Group]	10
LOC9266978	LOC_Os05g01530	Os05g0105800	93.8058	23.3708	51.0731	36.958	29.9725	15.3881	52.6421	35.0984	25.4919	15.9392	6.16327	9.12795	17.7274	10.1216	5.70743	NA	GO:0044267;GO:0006457;GO:0019538;GO:0031072;GO:0005515;GO:0051082	protein PHOTOSYSTEM I ASSEMBLY 2, chloroplastic isoform X1 [Oryza sativa Japonica Group] &gt;XP_015638212.1 protein PHOTOSYSTEM I ASSEMBLY 2, chloroplastic isoform X1 [Oryza sativa Japonica Group]	10
LOC4337593	LOC_Os05g02020	Os05g0110900	32.4879	29.7826	36.3798	27.2047	28.1409	21.4463	35.756	22.3136	24.6338	22.8597	20.7373	23.3532	22.5267	20.5312	18.4419	NA	GO:0044237;GO:0009987;GO:0006464;GO:0043170;GO:0043412;GO:0008152;GO:0006796;GO:0006793;GO:0016310;GO:0043687;GO:0044238;GO:0006468;GO:0003824;GO:0016301;GO:0004672;GO:0004674;GO:0004713	receptor-like cytoplasmic kinase 176 [Oryza sativa Japonica Group] &gt;Q65XV8.1 RecName: Full=Receptor-like cytoplasmic kinase 176; Short=OsRLCK176 [Oryza sativa Japonica Group] &gt;AAK73157.1 putative protein kinase [Oryza sativa] &gt;AAU44204.1 unknown protein [Oryza sativa Japonica Group] &gt;EEE62074.1 hypothetical protein OsJ_16858 [Oryza sativa Japonica Group] &gt;KAF2928784.1 hypothetical …	10
LOC4337604	LOC_Os05g02240	Os05g0113300	4.53703	3.62209	4.62366	3.01633	3.89778	1.27271	3.45735	2.061	2.22012	1.3651	0.846663	0.573577	0.729331	0.692587	0.506666	K03455	GO:0065007;GO:0055080;GO:0048878;GO:0042592;GO:0050801;GO:0055067;GO:0065008;GO:0006885;GO:0016021;GO:0031224;GO:0016020;GO:0044425;GO:0022804;GO:0015297;GO:0008324;GO:0015075;GO:0015291;GO:0015298;GO:0015299;GO:0022891;GO:0022892;GO:0022857;GO:0005215	cation/H(+) antiporter 20 [Oryza sativa Japonica Group] &gt;EAY96285.1 hypothetical protein OsI_18183 [Oryza sativa Indica Group] &gt;KAB8097817.1 hypothetical protein EE612_026650 [Oryza sativa] &gt;KAF2928804.1 hypothetical protein DAI22_05g010600 [Oryza sativa Japonica Group] &gt;BAF16369.1 Os05g0113300 [Oryza sativa Japonica Group] &gt;BAS91946.1 Os05g0113300 [Oryza sativa Japonica Group]	10
LOC4337654	LOC_Os05g03040	Os05g0121600	184.619	170.927	208.823	158.26	187.891	126.624	222.415	145.884	134.543	110.491	113.021	104.693	103.691	113.572	120.056	K09284	GO:0065007;GO:0009058;GO:0044249;GO:0034645;GO:0044260;GO:0044237;GO:0009987;GO:0010467;GO:0009059;GO:0043170;GO:0008152;GO:0006807;GO:0006139;GO:0044238;GO:0050789;GO:0009889;GO:0031326;GO:0031323;GO:0050794;GO:0010468;GO:0010556;GO:0060255;GO:0019222;GO:0051171;GO:0019219;GO:0080090;GO:0051252;GO:0032774;GO:0016070;GO:0005623;GO:0044464;GO:0005622;GO:0043231;GO:0043229;GO:0044424;GO:0043227;GO:…	NA	10
LOC9266870	LOC_Os05g03390	Os05g0124600	6.06334	2.95424	3.22002	3.31838	2.84168	3.17746	4.51449	2.6757	3.12491	3.2961	2.52913	2.15896	2.14942	3.93588	2.50371	NA	NA	uncharacterized protein LOC9266870 isoform X1 [Oryza sativa Japonica Group] &gt;XP_015638190.1 uncharacterized protein LOC9266870 isoform X1 [Oryza sativa Japonica Group] &gt;XP_015638191.1 uncharacterized protein LOC9266870 isoform X1 [Oryza sativa Japonica Group] &gt;XP_015638192.1 uncharacterized protein LOC9266870 isoform X1 [Oryza sativa Japonica Group] &gt;EEE62169.1 hypothetical protein Os…	10
LOC107276535	LOC_Os05g04120	Os05g0131500	8.41425	8.13188	9.91596	9.31484	9.27524	5.51195	8.45425	9.47921	7.39025	4.80703	3.35269	4.78379	5.48092	3.09935	3.53478	K14685	GO:0006812;GO:0051234;GO:0006811;GO:0006826;GO:0051179;GO:0030001;GO:0000041;GO:0006810;GO:0016021;GO:0031224;GO:0016020;GO:0044425;GO:0008324;GO:0022890;GO:0015075;GO:0005381;GO:0046873;GO:0022891;GO:0022892;GO:0046915;GO:0022857;GO:0005215	solute carrier family 40 member 3, chloroplastic [Oryza sativa Japonica Group] &gt;B9FGV7.1 RecName: Full=Solute carrier family 40 member 3, chloroplastic; Flags: Precursor [Oryza sativa Japonica Group] &gt;EEE62219.1 hypothetical protein OsJ_17006 [Oryza sativa Japonica Group] &gt;KAF2928989.1 hypothetical protein DAI22_05g023500 [Oryza sativa Japonica Group]	10
LOC4337714	LOC_Os05g04170	Os05g0132100	661.111	986.057	836.504	722.819	891.63	626.725	881.055	648.391	879.664	582.337	571.47	508.365	666.197	580.139	430.745	K01897	GO:0008152;GO:0003824	long chain acyl-CoA synthetase 1 [Oryza sativa Japonica Group] &gt;XP_015639872.1 long chain acyl-CoA synthetase 1 [Oryza sativa Japonica Group] &gt;XP_052155302.1 long chain acyl-CoA synthetase 1 [Oryza glaberrima] &gt;KAB8097977.1 hypothetical protein EE612_026901 [Oryza sativa] &gt;EEE62222.1 hypothetical protein OsJ_17009 [Oryza sativa Japonica Group] &gt;KAF2928995.1 hypothetical protein DAI…	10
LOC4337725	LOC_Os05g04380	Os05g0134400	540.132	695.973	608.065	456.383	683.15	502.678	617.866	480.866	627.487	494.663	485.322	404.199	525.033	492.786	377.421	K00430	GO:0006118;GO:0042221;GO:0006979;GO:0050896;GO:0006950;GO:0016209;GO:0043169;GO:0020037;GO:0043167;GO:0005506;GO:0046872;GO:0016491;GO:0004601;GO:0046906;GO:0046914	peroxidase 2 [Oryza sativa Japonica Group] &gt;KAB8097993.1 hypothetical protein EE612_026922 [Oryza sativa] &gt;AAT94047.1 putative peroxidase [Oryza sativa Japonica Group] &gt;KAF2929010.1 hypothetical protein DAI22_05g025300 [Oryza sativa Japonica Group] &gt;BAG99578.1 unnamed protein product [Oryza sativa Japonica Group] &gt;BAH00762.1 unnamed protein product [Oryza sativa Japonica Group]	10
LOC112938952	NA	NA	0.477765	0.404684	0.51825	0	0.430909	0	0.567343	0.115856	0.332281	0	0	0.087722	0.2882	0	0	NA	NA	NA	10
LOC4337775	LOC_Os05g05140	Os05g0143300	45.5289	32.4776	46.5374	35.209	31.2065	23.1634	36.4673	32.4805	28.1089	26.0404	21.3964	21.5772	22.0096	27.2047	21.0323	NA	NA	uncharacterized protein LOC4337775 isoform X1 [Oryza sativa Japonica Group] &gt;EEE62293.1 hypothetical protein OsJ_17081 [Oryza sativa Japonica Group] &gt;KAF2929097.1 hypothetical protein DAI22_05g031600 [Oryza sativa Japonica Group]	10
LOC4337778	LOC_Os05g05170	Os05g0143600	0.544658	2.31441	0.553879	0.118418	0.697487	0.128448	0.982701	1.29006	0.613332	0	0.275635	0.370701	0.493324	0.075684	0.135259	NA	NA	salt stress-induced protein-like [Oryza sativa Japonica Group] &gt;KAB8098066.1 hypothetical protein EE612_027041 [Oryza sativa] &gt;AAU90197.1 unknown protein [Oryza sativa Japonica Group] &gt;EEE62296.1 hypothetical protein OsJ_17084 [Oryza sativa Japonica Group] &gt;KAF2929100.1 hypothetical protein DAI22_05g031900 [Oryza sativa Japonica Group] &gt;BAF16532.1 Os05g0143600 [Oryza sativa Japonic…	10
LOC4337829	LOC_Os05g05830	Os05g0150800	131.821	114.95	121.095	103.403	128.12	98.7675	121.887	117.039	115.927	97.7518	96.1022	98.2781	96.4198	88.5316	84.7343	K01491	GO:0019752;GO:0006725;GO:0042180;GO:0009108;GO:0006732;GO:0051188;GO:0051186;GO:0009396;GO:0006760;GO:0046483;GO:0032787;GO:0006082;GO:0043436;GO:0044281	NA	10
LOC4337844	NA	NA	75.1378	57.2219	61.4802	58.8302	62.2253	47.9402	76.7474	52.9807	56.4775	48.6384	44.0299	41.897	46.9488	47.1588	42.1222	NA	NA	E3 ubiquitin-protein ligase RFI2 [Oryza sativa Japonica Group] &gt;KAF2929226.1 hypothetical protein DAI22_05g041700 [Oryza sativa Japonica Group] &gt;USH99993.1 zinc finger protein [Oryza sativa Japonica Group]	10
LOC4337879	LOC_Os05g06720	Os05g0159300	226.912	209.248	218.57	141.978	202.775	100.471	223.626	126.746	175.296	109.056	92.1953	98.761	97.4521	67.6553	52.271	NA	GO:0006629;GO:0016787	GDSL esterase/lipase At1g09390 [Oryza sativa Japonica Group] &gt;KAF2929280.1 hypothetical protein DAI22_05g045200 [Oryza sativa Japonica Group]	10
LOC4337890	LOC_Os05g06920	Os05g0161500	8.91306	3.2375	3.82816	0.495918	4.33972	1.93466	5.67536	3.69268	3.58098	1.04335	0.809451	0.722238	1.02081	0.817676	0.217854	NA	GO:0008617;GO:0015969;GO:0006807;GO:0006139;GO:0055086;GO:0033865;GO:0009116;GO:0006753;GO:0009117;GO:0042278;GO:0046128;GO:0009119;GO:0044281;GO:0005509	probable GTP diphosphokinase CRSH2, chloroplastic [Oryza sativa Japonica Group] &gt;Q6ATB2.1 RecName: Full=GTP diphosphokinase CRSH2, chloroplastic; AltName: Full=Calcium-activated RelA/Spot homolog 2; Short=OsCRSH2; AltName: Full=ppGpp synthetase CRSH2; Flags: Precursor [Oryza sativa Japonica Group] &gt;KAB8098228.1 hypothetical protein EE612_027285 [Oryza sativa] &gt;AAT93922.1 unknown protein …	10
LOC4337906	LOC_Os05g07130	Os05g0164100	82.1757	30.3649	49.0821	47.179	53.6411	34.3468	66.8805	51.6868	34.378	32.5329	17.9728	16.1855	20.3408	17.9241	11.9991	NA	GO:0006066;GO:0005975;GO:0044262;GO:0044237;GO:0009987;GO:0006003;GO:0006000;GO:0019318;GO:0008152;GO:0005996;GO:0044238;GO:0044281;GO:0030554;GO:0032559;GO:0005524;GO:0005488;GO:0030246;GO:0003824;GO:0001882;GO:0001883;GO:0017076;GO:0032555;GO:0032553	NA	10
LOC4337921	LOC_Os05g07626	Os05g0168200	0.83203	1.14364	1.11732	0.110816	0.447305	0.312184	0.496574	0.66258	0.783121	0.167703	0.186453	0.25104	0.283541	0.039302	0.300337	NA	NA	uncharacterized protein LOC4337921 isoform X1 [Oryza sativa Japonica Group] &gt;AAV25240.1 unknown protein [Oryza sativa Japonica Group] &gt;KAF2929341.1 hypothetical protein DAI22_05g050400 [Oryza sativa Japonica Group] &gt;BAF16666.2 Os05g0168200 [Oryza sativa Japonica Group] &gt;BAG87913.1 unnamed protein product [Oryza sativa Japonica Group] &gt;BAS92453.1 Os05g0168200 [Oryza sativa Japonica …	10
LOC4337922	LOC_Os05g07632	Os05g0168300	56.7004	42.5435	55.467	42.7814	49.1596	37.5676	63.1769	39.2821	38.0676	33.3672	27.4202	31.359	32.1716	31.1926	29.4387	NA	NA	5-amino-6-(5-phospho-D-ribitylamino)uracil phosphatase, chloroplastic [Oryza sativa Japonica Group] &gt;AAV25241.1 unknown protein [Oryza sativa Japonica Group] &gt;EEE62470.1 hypothetical protein OsJ_17267 [Oryza sativa Japonica Group] &gt;BAF16667.1 Os05g0168300 [Oryza sativa Japonica Group] &gt;BAG89836.1 unnamed protein product [Oryza sativa Japonica Group] &gt;BAS92454.1 Os05g0168300 [Oryza …	10
LOC4338004	LOC_Os05g09380	Os05g0185800	28.5815	21.4804	33.3737	24.5091	31.2617	18.4569	33.6545	22.6624	24.3379	17.3261	17.7686	13.9486	12.9086	15.904	12.615	NA	NA	protein CHUP1, chloroplastic [Oryza sativa Japonica Group] &gt;XP_015639978.1 protein CHUP1, chloroplastic [Oryza sativa Japonica Group] &gt;EAY96810.1 hypothetical protein OsI_18737 [Oryza sativa Indica Group] &gt;AAU90151.1 unknown protein [Oryza sativa Japonica Group] &gt;EEE62576.1 hypothetical protein OsJ_17379 [Oryza sativa Japonica Group] &gt;KAF2929469.1 hypothetical protein DAI22_05g0599…	10
LOC4338039	LOC_Os05g10690	Os05g0195700	12.3927	12.55	15.8364	11.2669	12.0732	5.8487	19.375	9.00451	6.65083	10.9213	6.82363	9.06611	5.71596	8.10697	5.39951	NA	GO:0003677;GO:0046914;GO:0008270	transcription factor MYBS3-like [Oryza sativa Japonica Group] &gt;AAT38072.1 putative Myb-related transcription factor [Oryza sativa Japonica Group] &gt;EEE62638.1 hypothetical protein OsJ_17441 [Oryza sativa Japonica Group] &gt;KAF2929534.1 hypothetical protein DAI22_05g064100 [Oryza sativa Japonica Group] &gt;BAF16777.1 Os05g0195700 [Oryza sativa Japonica Group] &gt;BAG87919.1 unnamed protein p…	10
LOC4338057	LOC_Os05g11090	Os05g0200100	69.5449	54.4758	67.4756	52.3957	59.0916	39.9798	76.5549	56.0959	50.6224	38.2268	33.1148	36.3498	41.5398	36.1487	31.3178	NA	GO:0065007;GO:0019725;GO:0045454;GO:0042592;GO:0050789;GO:0065008;GO:0050794	NA	10
LOC4338061	LOC_Os05g11250	Os05g0202300	0.764704	1.09577	0.789873	0.911844	0.891371	0.459051	0.857447	0.603155	0.851129	0.438673	0.281215	0.331759	0.481833	0.351278	0.600753	NA	NA	lachrymatory-factor synthase [Oryza sativa Japonica Group] &gt;AAT44320.1 unknown protein [Oryza sativa Japonica Group] &gt;KAF2929583.1 hypothetical protein DAI22_05g067200 [Oryza sativa Japonica Group] &gt;BAF16797.1 Os05g0202300 [Oryza sativa Japonica Group] &gt;BAG98614.1 unnamed protein product [Oryza sativa Japonica Group] &gt;BAS92724.1 Os05g0202300 [Oryza sativa Japonica Group]	10
LOC107276771	LOC_Os05g11210	Os05g0201700	25.6872	23.7647	26.5137	7.60651	16.188	25.9948	29.3847	21.4233	19.3936	6.59664	7.22966	6.44679	11.015	14.5086	5.50666	NA	NA	lachrymatory-factor synthase [Oryza sativa Japonica Group] &gt;AAT44318.1 hypothetical protein [Oryza sativa Japonica Group] &gt;KAF2929582.1 hypothetical protein DAI22_05g067000 [Oryza sativa Japonica Group] &gt;BAS92718.1 Os05g0201700 [Oryza sativa Japonica Group]	10
LOC9266092	LOC_Os05g11130	Os05g0200400	5.58563	4.87704	6.53466	4.06402	5.19606	2.19097	5.45088	3.33945	3.28865	2.65536	2.27898	1.4218	2.56278	2.88129	1.43254	K09589	GO:0006118;GO:0005488;GO:0003824;GO:0043169;GO:0020037;GO:0043167;GO:0005506;GO:0046872;GO:0004497;GO:0016491;GO:0046906;GO:0046914	cytochrome P450 90D2-like isoform X1 [Oryza sativa Japonica Group]	10
LOC4338069	LOC_Os05g11510	Os05g0204600	29.568	25.9739	28.2136	12.905	19.6207	12.1354	19.6867	15.9428	17.8506	8.72641	7.85577	9.35508	9.27219	6.09314	5.479	NA	GO:0005622;GO:0043169;GO:0003677;GO:0043167;GO:0046872;GO:0003676;GO:0046914;GO:0008270	NA	10
LOC4338096	LOC_Os05g11990	Os05g0210600	154.412	194.595	199.154	166.423	199.824	105.107	211.03	132.676	174.169	113.523	97.6103	88.9544	95.2202	84.2823	85.3903	NA	NA	TPR repeat-containing thioredoxin TTL1 [Oryza sativa Japonica Group] &gt;KAF2929656.1 hypothetical protein DAI22_05g072100 [Oryza sativa Japonica Group]	10
LOC4338112	NA	NA	268.228	221.003	227.977	106.177	178.609	161.073	221.585	173.956	135.786	91.6965	81.7509	84.7955	82.428	49.5953	49.4517	NA	NA	NA	10
LOC112938978	NA	NA	2.4659	1.6167	3.48599	0.724099	1.95764	0.871795	1.56322	1.46188	1.70675	0.96178	0.598041	0.707806	0.513014	0.523724	0.208078	NA	NA	NA	10
LOC4338119	LOC_Os05g12640	Os05g0217800	234.567	185.578	199.672	96.2009	128.267	152.573	161.734	171.46	119.988	81.7711	90.4957	70.6151	81.7382	72.7821	57.7712	NA	NA	NA	10
LOC4338191	LOC_Os05g15160	Os05g0241200	57.8878	33.4471	47.543	48.1599	46.2418	28.2652	57.4726	38.0436	35.7079	32.2034	25.489	24.6718	23.1478	22.2184	23.0611	K15283	GO:0051234;GO:0051179;GO:0006810;GO:0005623;GO:0044464;GO:0016021;GO:0031224;GO:0016020;GO:0044425;GO:0005215	NA	10
LOC4338209	NA	NA	15.5729	29.4167	19.2866	16.0992	19.5354	17.9591	24.4382	22.318	13.1596	15.3711	17.4056	14.8642	24.4744	18.0239	13.2754	NA	NA	xylanase inhibitor protein 2-like [Oryza sativa Japonica Group] &gt;EEE62983.1 hypothetical protein OsJ_17791 [Oryza sativa Japonica Group] &gt;KAF2929845.1 hypothetical protein DAI22_05g086700 [Oryza sativa Japonica Group] &gt;BAF16932.2 Os05g0247500 [Oryza sativa Japonica Group]	10
LOC107281018	NA	NA	0.920818	1.5928	1.63468	1.01112	1.32801	1.13582	1.4927	1.14214	1.08012	1.03066	0.923136	0.459539	0.569459	0.2971	0.917928	NA	NA	NA	10
LOC4338288	LOC_Os05g20050	Os05g0280200	224.287	236.567	210.689	166.326	227.643	185.315	239.852	189.2	199.69	140.189	146.713	214.91	206.673	161.838	135.914	K07904	GO:0065007;GO:0009058;GO:0044249;GO:0051641;GO:0034645;GO:0070727;GO:0034613;GO:0051234;GO:0051649;GO:0045184;GO:0010467;GO:0006886;GO:0046907;GO:0051179;GO:0009059;GO:0033036;GO:0006807;GO:0051169;GO:0006139;GO:0006913;GO:0008104;GO:0015031;GO:0050789;GO:0009889;GO:0031326;GO:0031323;GO:0050794;GO:0010468;GO:0010556;GO:0060255;GO:0019222;GO:0051171;GO:0019219;GO:0080090;GO:0051252;GO:0032774;GO:…	ras-related protein RGP2 [Oryza sativa Japonica Group] &gt;XP_052156885.1 ras-related protein RGP2 [Oryza glaberrima] &gt;Q40723.2 RecName: Full=Ras-related protein RGP2; AltName: Full=GTP-binding regulatory protein RGP2 [Oryza sativa Japonica Group] &gt;ABR25476.1 gtp-binding regulatory protein rgp2 [Oryza sativa Indica Group] &gt;AAS98506.1 putative GTP-binding protein Rab11 [Oryza sativa Japon…	10
LOC4338302	LOC_Os05g22614	Os05g0291700	472.626	361.532	408.092	190.252	252.801	164.776	445.315	333.728	307.082	160.451	128.682	123.466	179.288	152.197	136.037	NA	GO:0008150;GO:0008152;GO:0005575;GO:0005488;GO:0003824;GO:0003674	NA	10
LOC4338307	LOC_Os05g22730	Os05g0292800	209.356	119.997	168.55	88.2191	110.041	83.0461	162.914	121.808	108.343	69.877	48.0288	74.5454	75.5198	51.3454	44.7072	NA	NA	light-harvesting complex-like protein OHP1, chloroplastic [Oryza sativa Japonica Group] &gt;XP_052154982.1 light-harvesting complex-like protein OHP1, chloroplastic [Oryza glaberrima] &gt;EAY97387.1 hypothetical protein OsI_19311 [Oryza sativa Indica Group] &gt;KAB8098771.1 hypothetical protein EE612_028375 [Oryza sativa] &gt;EEE63113.1 hypothetical protein OsJ_17921 [Oryza sativa Japonica Group]…	10
LOC107280835	NA	NA	235.005	251.592	228.655	120.017	224.49	130.565	231.343	143.617	178.938	112.291	106.821	120.007	146.048	88.7096	75.8557	NA	NA	uncharacterized protein LOC107280835 [Oryza sativa Japonica Group] &gt;XP_052154691.1 uncharacterized protein LOC127772767 [Oryza glaberrima] &gt;EAY97407.1 hypothetical protein OsI_19336 [Oryza sativa Indica Group] &gt;KAF2930042.1 hypothetical protein DAI22_05g102300 [Oryza sativa Japonica Group]	10
LOC4338341	None	Os05g0299101	8.98389	8.53934	7.01111	7.74272	8.22203	7.62638	9.68567	7.436	6.53471	8.26097	7.2233	7.31286	7.03519	6.57272	7.86789	NA	NA	uncharacterized protein LOC4338341 [Oryza sativa Japonica Group]	10
LOC4338463	LOC_Os05g27320	Os05g0339000	7.02318	5.2398	5.0029	6.4572	5.94565	4.00633	5.8136	6.12131	4.72271	4.80204	2.75638	3.09519	3.88426	5.12025	4.29878	NA	GO:0008150;GO:0051641;GO:0070727;GO:0034613;GO:0051234;GO:0051649;GO:0045184;GO:0006886;GO:0046907;GO:0051179;GO:0033036;GO:0008104;GO:0015031;GO:0006810;GO:0005623;GO:0005575;GO:0044464;GO:0005622;GO:0003674	TOM1-like protein 6 [Oryza sativa Japonica Group] &gt;AAV32188.1 unknown protein [Oryza sativa Japonica Group] &gt;EEE63305.1 hypothetical protein OsJ_18115 [Oryza sativa Japonica Group] &gt;KAF2930271.1 hypothetical protein DAI22_05g122200 [Oryza sativa Japonica Group] &gt;BAH01701.1 unnamed protein product [Oryza sativa Japonica Group] &gt;BAS93464.1 Os05g0339000 [Oryza sativa Japonica Group]	10
LOC4338486	LOC_Os05g27950	Os05g0346400	267.07	245.31	220.292	208.051	242.756	194.729	278.528	186.941	216.688	186.966	169.091	197.852	198.048	171.684	148.051	NA	NA	uncharacterized protein At5g01610 [Oryza sativa Japonica Group] &gt;XP_052157138.1 uncharacterized protein At5g01610-like [Oryza glaberrima] &gt;EEC79018.1 hypothetical protein OsI_19548 [Oryza sativa Indica Group] &gt;KAB8099009.1 hypothetical protein EE612_028812 [Oryza sativa] &gt;AAV43807.1 unknown protein [Oryza sativa Japonica Group] &gt;AAV43812.1 unknown protein [Oryza sativa Japonica Gro…	10
LOC4338503	LOC_Os05g28320	Os05g0350900	4.43572	6.73911	5.65036	4.32248	7.02737	3.06504	5.75957	5.46483	5.0102	3.24101	2.11156	2.94211	2.9941	1.92637	1.97655	NA	GO:0065007;GO:0050789;GO:0009889;GO:0031326;GO:0031323;GO:0050794;GO:0010468;GO:0010556;GO:0060255;GO:0019222;GO:0051171;GO:0019219;GO:0080090;GO:0003677	transcription factor MYB77 [Oryza sativa Japonica Group]	10
LOC4338507	LOC_Os05g28500	Os05g0353300	39.7981	26.5076	32.9138	27.3397	29.8065	18.3879	30.8115	20.4885	22.4217	19.85	16.1577	15.095	14.4502	15.8586	13.0613	NA	NA	pentatricopeptide repeat-containing protein At2g30100, chloroplastic [Oryza sativa Japonica Group] &gt;KAB8099039.1 hypothetical protein EE612_028868 [Oryza sativa] &gt;AAV43877.1 unknown protein [Oryza sativa Japonica Group] &gt;KAF2930346.1 hypothetical protein DAI22_05g128100 [Oryza sativa Japonica Group] &gt;BAF17195.1 Os05g0353300 [Oryza sativa Japonica Group] &gt;BAS93549.1 Os05g0353300 [Or…	10
LOC4338524	LOC_Os05g28870	Os05g0357200	40.8994	28.5025	33.6075	27.4839	35.0179	28.8871	31.3613	35.4084	23.3974	20.7399	23.2494	22.1345	21.8472	22.0047	19.8017	K15115	GO:0051234;GO:0051179;GO:0006810;GO:0005623;GO:0044464;GO:0005737;GO:0044444;GO:0031975;GO:0005622;GO:0043231;GO:0043229;GO:0044446;GO:0044424;GO:0016020;GO:0043227;GO:0005740;GO:0005743;GO:0031966;GO:0044429;GO:0005739;GO:0043226;GO:0031967;GO:0019866;GO:0031090;GO:0044422;GO:0005215	nicotinamide adenine dinucleotide transporter 1, chloroplastic [Oryza sativa Japonica Group] &gt;XP_052157321.1 nicotinamide adenine dinucleotide transporter 1, chloroplastic [Oryza glaberrima] &gt;EEC79050.1 hypothetical protein OsI_19613 [Oryza sativa Indica Group] &gt;KAB8099065.1 hypothetical protein EE612_028916 [Oryza sativa] &gt;AAV43843.1 putative mitochondrial carrier protein [Oryza sati…	10
LOC4338543	LOC_Os05g29920	Os05g0362500	81.8264	50.0237	67.544	35.4802	69.7295	33.6154	61.5849	37.5212	40.6525	41.5109	23.924	23.2028	28.3818	12.9628	14.2074	NA	NA	uncharacterized protein LOC4338543 [Oryza sativa Japonica Group] &gt;AAV31401.1 unknown protein [Oryza sativa Japonica Group] &gt;KAF2930411.1 hypothetical protein DAI22_05g133200 [Oryza sativa Japonica Group] &gt;BAF17229.1 Os05g0362500 [Oryza sativa Japonica Group] &gt;BAG93427.1 unnamed protein product [Oryza sativa Japonica Group] &gt;BAS93619.1 Os05g0362500 [Oryza sativa Japonica Group]	10
LOC112939046	None	Os05g0372833	183.762	246.369	236.295	146.111	215.995	163.412	191.247	165.01	195.774	139.057	107.756	156.158	167.723	122.031	100.083	NA	NA	NA	10
LOC4338657	NA	NA	125.32	156.506	135.607	115.501	134.638	102.576	136.729	96.673	120.152	90.5456	104.713	102.371	103.915	102.042	83.9865	NA	NA	NA	10
LOC4338658	NA	NA	477.483	565.3	550.53	429.497	563.394	494.937	561.689	454.443	508.994	393.084	444.693	467.487	514.693	475.105	400.288	NA	NA	LOW QUALITY PROTEIN: COBRA-like protein 3 [Oryza sativa Japonica Group]	10
LOC4338729	NA	NA	201.058	122.99	165.195	124.401	153.29	97.5838	167.408	162.916	131.53	89.2424	54.1548	84.736	96.7991	68.8799	62.2744	K06872	NA	UPF0603 protein Os05g0401100, chloroplastic [Oryza sativa Japonica Group] &gt;A2Y4G9.2 RecName: Full=UPF0603 protein OsI_019212, chloroplastic; Flags: Precursor [Oryza sativa Indica Group] &gt;Q6ATY4.1 RecName: Full=UPF0603 protein Os05g0401100, chloroplastic; Flags: Precursor [Oryza sativa Japonica Group] &gt;KAB8099352.1 hypothetical protein EE612_029363 [Oryza sativa] &gt;AAT85144.1 unknown pr…	10
LOC4338730	NA	NA	204.273	149.745	170.212	153.517	166.252	111.925	208.377	158.011	140.105	113.458	95.7469	107.974	109.785	98.6022	86.5222	NA	NA	uncharacterized protein LOC4338730 [Oryza sativa Japonica Group] &gt;KAB8099353.1 hypothetical protein EE612_029365 [Oryza sativa] &gt;KAF2930690.1 hypothetical protein DAI22_05g154500 [Oryza sativa Japonica Group] &gt;BAS93919.1 Os05g0401200 [Oryza sativa Japonica Group]	10
LOC4338736	LOC_Os05g33360	Os05g0402300	222.676	247.136	240.398	212.508	245.945	199.579	262.937	197.499	215.535	197.371	185.474	226.784	213.6	184.212	185.01	K24205	NA	BI1-like protein [Oryza sativa Japonica Group] &gt;XP_052157344.1 BI1-like protein [Oryza glaberrima] &gt;EEC79197.1 hypothetical protein OsI_19905 [Oryza sativa Indica Group] &gt;KAB8099356.1 hypothetical protein EE612_029372 [Oryza sativa] &gt;AAT85152.1 unknown protein [Oryza sativa Japonica Group] &gt;AAT85204.1 unknown protein [Oryza sativa Japonica Group] &gt;EEE63667.1 hypothetical protein…	10
LOC4338746	LOC_Os05g33520	Os05g0404400	52.8804	33.632	43.9836	36.1188	35.2017	26.5753	40.4486	34.1677	31.8336	24.7017	20.2803	26.8763	25.4801	21.674	19.5403	NA	NA	uncharacterized protein LOC4338746 [Oryza sativa Japonica Group] &gt;XP_052155632.1 protein RESISTANCE TO PHYTOPHTHORA 1, chloroplastic [Oryza glaberrima] &gt;EEC79203.1 hypothetical protein OsI_19917 [Oryza sativa Indica Group] &gt;AAT85080.1 unknown protein [Oryza sativa Japonica Group] &gt;AAT85221.1 unknown protein [Oryza sativa Japonica Group] &gt;EEE63679.1 hypothetical protein OsJ_18497 [O…	10
LOC4338768	LOC_Os05g33840	Os05g0408900	188.217	149.059	213.289	124.91	122.958	84.1225	153.493	141.257	165.457	80.8726	63.405	41.1263	80.5303	86.2831	57.2615	K01662	GO:0009058;GO:0044249;GO:0044255;GO:0044237;GO:0009987;GO:0008299;GO:0006720;GO:0008610;GO:0006629;GO:0044238;GO:0019748;GO:0016114;GO:0006721;GO:0008661;GO:0016740	NA	10
LOC4338779	LOC_Os05g34010	Os05g0410900	4.46808	2.2619	4.27207	2.96551	3.09908	1.73408	3.81227	1.7475	1.61312	1.59094	0.751997	0.91006	1.02156	1.0226	0.598083	K14638	GO:0051234;GO:0051179;GO:0006857;GO:0015833;GO:0006810;GO:0016020;GO:0005215	NA	10
LOC4338776	LOC_Os05g33940	Os05g0410200	90.3313	90.6015	99.1087	65.683	90.8502	53.402	92.7134	77.4681	97.117	29.9107	46.1987	41.5053	62.2623	37.7409	33.3115	NA	GO:0008150;GO:0008152;GO:0005575;GO:0003824;GO:0016787;GO:0003674	probable carboxylesterase 15 [Oryza sativa Japonica Group] &gt;AAT36218.1 cell death associated protein [Oryza sativa Japonica Group] &gt;AAT85249.1 unknown protein [Oryza sativa Japonica Group] &gt;KAF2930764.1 hypothetical protein DAI22_05g160100 [Oryza sativa Japonica Group] &gt;BAF17445.1 Os05g0410200 [Oryza sativa Japonica Group] &gt;BAS93991.1 Os05g0410200 [Oryza sativa Japonica Group]	10
LOC4338815	LOC_Os05g34630	Os05g0419000	18.5038	9.38971	15.4466	12.7567	12.8448	7.64094	15.0642	13.5032	11.8217	8.46626	5.11794	6.05002	5.835	4.43813	4.95442	NA	NA	NA	10
LOC4338844	LOC_Os05g34980	Os05g0424000	21.0466	13.6577	18.9961	12.7639	11.6804	8.26297	16.7613	13.1727	12.4899	9.82001	8.69549	9.1647	7.76089	5.46241	7.4955	K24917	NA	amino acid permease 3 isoform X2 [Oryza sativa Japonica Group] &gt;EAY98107.1 hypothetical protein OsI_20024 [Oryza sativa Indica Group] &gt;KAB8099500.1 hypothetical protein EE612_029599 [Oryza sativa] &gt;AAV24773.1 putative amino acid transporter [Oryza sativa Japonica Group] &gt;EEE63778.1 hypothetical protein OsJ_18601 [Oryza sativa Japonica Group] &gt;KAF2930863.1 hypothetical protein DAI22…	10
LOC107276176	LOC_Os05g35910	Os05g0434600	0.082431	0.07388	0.068648	0	0	0	0.078208	0.034831	0.06924	0	0	0	0	0	0	NA	NA	uncharacterized protein LOC107276176 isoform X1 [Oryza sativa Japonica Group] &gt;EEE63834.1 hypothetical protein OsJ_18658 [Oryza sativa Japonica Group]	10
LOC4338899	LOC_Os05g36010	Os05g0435800	18.6235	37.5213	36.6584	14.0172	27.0636	8.01683	17.6552	18.2148	26.4126	7.09518	8.26843	7.91748	9.98457	5.50498	4.84981	NA	GO:0065007;GO:0043086;GO:0044092;GO:0006508;GO:0050790;GO:0065009;GO:0042802;GO:0005515;GO:0004289	subtilisin-like protease SBT1.7 [Oryza sativa Japonica Group] &gt;KAB8099579.1 hypothetical protein EE612_029717 [Oryza sativa] &gt;AAT58881.1 putative subtilisin-like proteinase [Oryza sativa Japonica Group] &gt;EEE63841.1 hypothetical protein OsJ_18665 [Oryza sativa Japonica Group] &gt;KAF2930942.1 hypothetical protein DAI22_05g173700 [Oryza sativa Japonica Group] &gt;BAF17560.1 Os05g0435800 [O…	10
LOC4338978	LOC_Os05g38140	Os05g0455400	44.3743	44.8534	47.3537	44.5492	40.3837	27.2782	43.3098	35.774	35.9113	23.329	20.9155	26.9613	31.2029	32.04	19.963	NA	GO:0065007;GO:0009058;GO:0044249;GO:0034645;GO:0010467;GO:0009059;GO:0006807;GO:0006139;GO:0050789;GO:0009889;GO:0031326;GO:0031323;GO:0050794;GO:0010468;GO:0010556;GO:0060255;GO:0019222;GO:0051171;GO:0019219;GO:0080090;GO:0043231;GO:0043229;GO:0044424;GO:0043227;GO:0005634;GO:0043226;GO:0030528	transcription factor ILR3 [Oryza sativa Japonica Group] &gt;XP_052154855.1 transcription factor ILR3-like [Oryza glaberrima] &gt;KAF2931083.1 hypothetical protein DAI22_05g183900 [Oryza sativa Japonica Group]	10
LOC4338987	LOC_Os05g38230	Os05g0456300	460.805	570.648	574.063	329.195	510.668	239.356	564.031	361.024	420.33	258.91	181.72	262.897	270.882	149.676	132.533	K00002	GO:0003824;GO:0016491	aldo-keto reductase family 4 member C10 [Oryza sativa Japonica Group] &gt;KAB8099720.1 hypothetical protein EE612_029934 [Oryza sativa] &gt;KAF2931095.1 hypothetical protein DAI22_05g184800 [Oryza sativa Japonica Group] &gt;BAG97587.1 unnamed protein product [Oryza sativa Japonica Group] &gt;BAS94366.1 Os05g0456300 [Oryza sativa Japonica Group]	10
LOC4339019	NA	NA	38.7187	25.6455	26.4756	26.7338	29.6968	17.7178	29.1578	23.0039	19.6785	21.7292	16.5926	16.4759	17.2966	19.1776	14.7761	K10703	NA	very-long-chain (3R)-3-hydroxyacyl-CoA dehydratase 2 isoform X2 [Oryza sativa Japonica Group] &gt;KAB8099760.1 hypothetical protein EE612_029991 [Oryza sativa] &gt;EEE63989.1 hypothetical protein OsJ_18818 [Oryza sativa Japonica Group] &gt;KAF2931142.1 hypothetical protein DAI22_05g187700 [Oryza sativa Japonica Group] &gt;BAF17673.1 Os05g0460800 [Oryza sativa Japonica Group] &gt;BAS94407.1 Os05g0…	10
LOC4339080	LOC_Os05g39540	Os05g0472400	0.052649	0.375967	0.087692	0	0.213063	0	0.096966	0.220536	0.089341	0.094921	0.15951	0.071787	0.040894	0.132871	0	K14709	GO:0006812;GO:0051234;GO:0006811;GO:0051179;GO:0030001;GO:0000041;GO:0006810;GO:0006829;GO:0016021;GO:0031224;GO:0016020;GO:0044425;GO:0008324;GO:0022890;GO:0015075;GO:0046873;GO:0022891;GO:0022892;GO:0046915;GO:0022857;GO:0005215;GO:0005385	zinc transporter 9 [Oryza sativa Japonica Group] &gt;Q0DHE3.3 RecName: Full=Zinc transporter 9; AltName: Full=ZRT/IRT-like protein 9; Short=OsZIP9; Flags: Precursor [Oryza sativa Japonica Group] &gt;KAF2931242.1 hypothetical protein DAI22_05g195000 [Oryza sativa Japonica Group] &gt;BBW89515.1 zinc transporter 9 [Oryza sativa Japonica Group]	10
LOC4339115	LOC_Os05g40180	Os05g0480000	43.3483	31.9264	40.435	33.0206	35.4816	24.7864	35.6396	34.6659	32.903	22.4437	15.4208	17.8909	19.735	14.0739	12.9222	NA	GO:0044267;GO:0006464;GO:0043412;GO:0006796;GO:0006793;GO:0016310;GO:0043687;GO:0006468;GO:0030554;GO:0032559;GO:0005524;GO:0016301;GO:0001882;GO:0000166;GO:0004672;GO:0004674;GO:0004713;GO:0001883;GO:0017076;GO:0032555;GO:0032553;GO:0016740	serine/threonine-protein kinase STN8, chloroplastic [Oryza sativa Japonica Group] &gt;EEC79405.1 hypothetical protein OsI_20353 [Oryza sativa Indica Group] &gt;KAB8099898.1 hypothetical protein EE612_030212 [Oryza sativa] &gt;KAF2931297.1 hypothetical protein DAI22_05g207700 [Oryza sativa Japonica Group] &gt;BAS94566.1 Os05g0480000 [Oryza sativa Japonica Group]	10
LOC4339156	LOC_Os05g41030	Os05g0489200	105.174	128.645	148.915	99.6026	133.829	121.11	122.281	129.494	119.425	77.6418	92.0151	83.9413	114.577	101.715	74.0343	NA	NA	NA	10
LOC112939001	None	Os05g0493050	2.42077	1.36738	1.62961	1.72604	1.46144	1.21899	1.80305	0.593167	2.14737	1.01659	0.981766	0.865033	1.36106	1.68382	0.992035	NA	NA	uncharacterized protein LOC112939001 [Oryza sativa Japonica Group] &gt;KAF2931415.1 hypothetical protein DAI22_05g217314 [Oryza sativa Japonica Group]	10
LOC4339199	LOC_Os05g41580	Os05g0495600	3.87908	2.37102	3.87167	2.75503	1.86225	2.36956	3.35408	2.69556	2.41194	2.16192	2.54305	1.77528	1.60332	2.287	3.08356	K01537	GO:0006816;GO:0006812;GO:0070838;GO:0051234;GO:0006818;GO:0006811;GO:0051179;GO:0030001;GO:0015672;GO:0015992;GO:0006810;GO:0016020;GO:0022804;GO:0030554;GO:0032559;GO:0016887;GO:0005524;GO:0005388;GO:0005509;GO:0015085;GO:0019829;GO:0043169;GO:0008324;GO:0016787;GO:0022890;GO:0043167;GO:0015075;GO:0046872;GO:0046873;GO:0017111;GO:0001882;GO:0000166;GO:0015405;GO:0015399;GO:0001883;GO:0017076;GO:…	probable calcium-transporting ATPase 6, plasma membrane-type isoform X1 [Oryza sativa Japonica Group] &gt;EEE64219.1 hypothetical protein OsJ_19052 [Oryza sativa Japonica Group] &gt;KAF2931438.1 hypothetical protein DAI22_05g198400 [Oryza sativa Japonica Group] &gt;KAF2931439.1 hypothetical protein DAI22_05g198400 [Oryza sativa Japonica Group] &gt;BAF17846.2 Os05g0495600 [Oryza sativa Japonica Gr…	10
LOC4339203	LOC_Os05g41630	Os05g0496100	5.15265	3.02431	4.38329	2.30253	2.602	1.97157	4.39424	4.38518	2.76806	1.82531	1.23986	1.07806	1.26254	1.25414	1.27079	K03245	NA	eukaryotic translation initiation factor 3 subunit J [Oryza sativa Japonica Group]	10
LOC4339204	LOC_Os05g41640	Os05g0496200	1035.84	500.924	717.18	525.668	647.266	377.354	928.817	688.626	532.278	394.258	248.769	265.338	311.755	236.454	214.39	K00927	GO:0046164;GO:0006066;GO:0016052;GO:0005975;GO:0009056;GO:0044275;GO:0044262;GO:0044248;GO:0044265;GO:0044237;GO:0009987;GO:0006091;GO:0006007;GO:0006006;GO:0006096;GO:0019320;GO:0019318;GO:0009057;GO:0043170;GO:0008152;GO:0046365;GO:0005996;GO:0044238;GO:0044282;GO:0044281;GO:0003824;GO:0016301;GO:0004618	NA	10
LOC4339232	LOC_Os05g42130	Os05g0500600	5.54679	2.00349	4.83302	1.6001	2.60756	1.25374	4.00022	3.18418	1.77792	1.58331	0.461161	0.52251	1.09796	0.667271	0.589241	NA	NA	scarecrow-like protein 32 [Oryza sativa Japonica Group] &gt;KAB8100072.1 hypothetical protein EE612_030439 [Oryza sativa] &gt;AAT93866.1 unknown protein [Oryza sativa Japonica Group] &gt;AAU90224.1 unknown protein [Oryza sativa Japonica Group] &gt;KAF2931497.1 hypothetical protein DAI22_05g203000 [Oryza sativa Japonica Group] &gt;BAF17879.1 Os05g0500600 [Oryza sativa Japonica Group]	10
LOC4339235	LOC_Os05g42180	Os05g0501200	2.23655	1.43704	2.55008	2.44285	1.05639	0.875451	1.47186	1.66806	1.36983	0.392994	0.727814	0.620944	0.807521	0.495865	0.503237	NA	GO:0065007;GO:0009058;GO:0044249;GO:0034645;GO:0044260;GO:0044237;GO:0009987;GO:0010467;GO:0009059;GO:0043170;GO:0006807;GO:0006139;GO:0044238;GO:0050789;GO:0009889;GO:0031326;GO:0031323;GO:0050794;GO:0010468;GO:0010556;GO:0060255;GO:0019222;GO:0051171;GO:0019219;GO:0080090;GO:0005623;GO:0044464;GO:0005622;GO:0043231;GO:0043229;GO:0044424;GO:0043227;GO:0005634;GO:0043226;GO:0030528	transcription factor bHLH68 isoform X1 [Oryza sativa Japonica Group]	10
LOC4339245	LOC_Os05g42280	Os05g0502500	21.7554	14.1784	18.7739	16.7222	14.3844	8.60723	17.347	13.3144	14.0166	10.5406	8.73816	11.1334	9.43314	10.5543	8.30122	NA	NA	uncharacterized protein LOC4339245 isoform X1 [Oryza sativa Japonica Group] &gt;EEC79482.1 hypothetical protein OsI_20522 [Oryza sativa Indica Group] &gt;KAB8100089.1 hypothetical protein EE612_030465 [Oryza sativa] &gt;AAU90235.1 unknown protein [Oryza sativa Japonica Group] &gt;EEE64272.1 hypothetical protein OsJ_19108 [Oryza sativa Japonica Group] &gt;KAF2931512.1 hypothetical protein DAI22_05…	10
LOC4339312	LOC_Os05g43910	Os05g0515200	1.67809	0.769887	1.03503	1.17081	0.363548	0.995952	1.22202	0.572719	1.13694	0.342142	0.408005	0.355547	0.66797	0.578004	0.314256	NA	GO:0006118;GO:0020037;GO:0005506;GO:0004497;GO:0016491;GO:0046906	cytochrome P450 71A1 [Oryza sativa Japonica Group] &gt;XP_015637720.1 cytochrome P450 71A1 [Oryza sativa Japonica Group] &gt;KAB8100177.1 hypothetical protein EE612_030616 [Oryza sativa] &gt;AAU03111.1 putative cytochrome P450 [Oryza sativa Japonica Group] &gt;EEE64353.1 hypothetical protein OsJ_19193 [Oryza sativa Japonica Group] &gt;KAF2931629.1 hypothetical protein DAI22_05g226100 [Oryza sativ…	10
LOC4339391	LOC_Os05g45120	Os05g0527200	43.4512	39.823	38.7702	18.928	45.0243	13.2162	38.493	17.0636	25.3611	23.7841	13.3834	12.6891	12.9252	2.51403	3.67451	NA	NA	anthocyanidin 5,3-O-glucosyltransferase [Oryza sativa Japonica Group]	10
LOC4339395	LOC_Os05g45180	Os05g0527800	47.2273	49.8011	46.125	21.5402	43.3816	19.1711	37.8821	24.3804	33.4477	27.103	12.8559	18.411	12.5565	3.33098	3.74435	NA	NA	anthocyanidin 5,3-O-glucosyltransferase [Oryza sativa Japonica Group] &gt;KAB8100289.1 hypothetical protein EE612_030757 [Oryza sativa] &gt;AAU43959.1 putative flavonol glucosyltransferase [Oryza sativa Japonica Group] &gt;EEE64437.1 hypothetical protein OsJ_19282 [Oryza sativa Japonica Group] &gt;KAF2931752.1 hypothetical protein DAI22_05g234600 [Oryza sativa Japonica Group] &gt;BAG87664.1 unnam…	10
LOC107275929	LOC_Os05g45240	Os05g0528600	3.41473	3.73157	4.2253	1.63271	2.57782	0.90384	5.91916	1.78301	2.23041	1.4419	0.538165	0.687476	1.73784	0.713463	0.525027	K11816	GO:0008150;GO:0006725;GO:0044237;GO:0009987;GO:0006118;GO:0008152;GO:0005575;GO:0030554;GO:0005488;GO:0003824;GO:0050662;GO:0048037;GO:0050660;GO:0003674;GO:0004497;GO:0001882;GO:0000166;GO:0016491;GO:0001883;GO:0017076	indole-3-pyruvate monooxygenase YUCCA2 [Oryza sativa Japonica Group] &gt;KAB8100297.1 hypothetical protein EE612_030770 [Oryza sativa] &gt;BAS95011.1 Os05g0528600 [Oryza sativa Japonica Group]	10
LOC4339450	LOC_Os05g46000	Os05g0536900	11.3283	5.60052	6.2438	7.42816	5.69901	3.43607	7.9269	4.42164	4.74038	3.02506	1.8521	3.364	2.64028	2.15101	1.94606	K07897	GO:0065007;GO:0009058;GO:0044249;GO:0051641;GO:0034645;GO:0070727;GO:0034613;GO:0051234;GO:0051649;GO:0045184;GO:0010467;GO:0006886;GO:0046907;GO:0051179;GO:0009059;GO:0033036;GO:0006807;GO:0051169;GO:0006139;GO:0006913;GO:0008104;GO:0015031;GO:0050789;GO:0009889;GO:0031326;GO:0031323;GO:0050794;GO:0010468;GO:0010556;GO:0060255;GO:0019222;GO:0051171;GO:0019219;GO:0080090;GO:0051252;GO:0032774;GO:…	ras-related protein Rab7 [Oryza sativa Japonica Group] &gt;KAB8100366.1 hypothetical protein EE612_030871 [Oryza sativa] &gt;EEE64504.1 hypothetical protein OsJ_19355 [Oryza sativa Japonica Group] &gt;KAF2931844.1 hypothetical protein DAI22_05g241200 [Oryza sativa Japonica Group] &gt;BAF18079.1 Os05g0536900 [Oryza sativa Japonica Group] &gt;BAG97111.1 unnamed protein product [Oryza sativa Japonic…	10
LOC107280851	NA	NA	0.532524	0.383408	0.12245	0.08927	0.15712	0.047124	0.236982	0.177309	0.232693	0.045483	0	0.154505	0.038414	0.092416	0.174592	NA	NA	uncharacterized protein LOC107280851 [Oryza sativa Japonica Group] &gt;AAV59400.1 hypothetical protein [Oryza sativa Japonica Group] &gt;EEE64519.1 hypothetical protein OsJ_19370 [Oryza sativa Japonica Group] &gt;KAF2931859.1 hypothetical protein DAI22_05g242200 [Oryza sativa Japonica Group] &gt;USI00206.1 F-box and DUF domain-containing protein [Oryza sativa Japonica Group]	10
LOC4339474	LOC_Os05g46420	Os05g0541800	2.59008	4.21846	3.31027	3.65706	3.11815	1.54879	3.57385	3.88326	1.76787	1.45965	1.4467	2.56491	2.15061	3.37121	1.6562	NA	NA	jacalin-related lectin 19 isoform X1 [Oryza sativa Japonica Group] &gt;KAF2931892.1 hypothetical protein DAI22_05g245000 [Oryza sativa Japonica Group]	10
LOC4339491	LOC_Os05g46620	Os05g0543700	80.9446	71.2183	78.837	74.1558	79.0645	70.251	82.1545	65.2548	78.6745	70.0798	65.2978	66.1543	75.2097	75.5043	68.428	NA	GO:0044267;GO:0006457;GO:0019538;GO:0031072;GO:0005515;GO:0051082	chaperone protein dnaJ 10 [Oryza sativa Japonica Group] &gt;AAU43976.1 putative DnaJ [Oryza sativa Japonica Group] &gt;AAU44001.1 putative DnaJ protein [Oryza sativa Japonica Group] &gt;KAF2931920.1 hypothetical protein DAI22_05g246700 [Oryza sativa Japonica Group] &gt;BAF18120.1 Os05g0543700 [Oryza sativa Japonica Group] &gt;BAG92320.1 unnamed protein product [Oryza sativa Japonica Group]	10
LOC4339538	LOC_Os05g47880	Os05g0552200	4.30384	3.70333	5.90191	2.69435	5.31931	1.47348	4.3878	2.60719	3.12947	2.28179	0.856281	1.16646	1.44419	1.00351	0.591987	NA	GO:0005975;GO:0044262;GO:0034645;GO:0044267;GO:0006464;GO:0009101;GO:0009100;GO:0070085;GO:0009059;GO:0043413;GO:0043412;GO:0006486;GO:0016020;GO:0008378;GO:0016740	beta-1,3-galactosyltransferase pvg3 [Oryza sativa Japonica Group] &gt;AAT39276.1 unknown protein [Oryza sativa Japonica Group] &gt;AAT85191.1 unknown protein [Oryza sativa Japonica Group] &gt;EEE64614.1 hypothetical protein OsJ_19466 [Oryza sativa Japonica Group] &gt;KAF2931995.1 hypothetical protein DAI22_05g253800 [Oryza sativa Japonica Group] &gt;BAF18167.1 Os05g0552200 [Oryza sativa Japonica …	10
LOC4339560	LOC_Os05g48160	Os05g0555300	57.2702	30.543	61.6918	28.8772	25.8939	18.1664	46.567	29.2602	28.8008	17.1352	12.3502	15.1675	13.5053	8.4244	10.1499	NA	GO:0006118;GO:0005488;GO:0009055;GO:0051536;GO:0051540	photosynthetic NDH subunit of subcomplex B 3, chloroplastic isoform X1 [Oryza sativa Japonica Group] &gt;KAB8100518.1 hypothetical protein EE612_031073 [Oryza sativa] &gt;AAT58739.1 unknown protein [Oryza sativa Japonica Group] &gt;KAF2932039.1 hypothetical protein DAI22_05g256600 [Oryza sativa Japonica Group] &gt;BAG88513.1 unnamed protein product [Oryza sativa Japonica Group] &gt;BAS95258.1 Os0…	10
LOC4339568	LOC_Os05g48270	Os05g0556400	194.945	253.561	216.258	159.785	202.756	182.003	173.333	187.936	199.934	128.381	122.915	146.858	196.356	155.611	110.136	NA	NA	cytochrome b561 and DOMON domain-containing protein At3g61750 [Oryza sativa Japonica Group] &gt;EAY98970.1 hypothetical protein OsI_20928 [Oryza sativa Indica Group] &gt;KAB8100528.1 hypothetical protein EE612_031084 [Oryza sativa] &gt;AAT58708.1 unknown protein [Oryza sativa Japonica Group] &gt;BAF18194.1 Os05g0556400 [Oryza sativa Japonica Group] &gt;BAG86859.1 unnamed protein product [Oryza sa…	10
LOC4339596	LOC_Os05g48660	Os05g0560300	10.777	4.58188	8.04812	4.72472	6.44518	3.36112	8.92426	2.5085	3.55598	3.30161	1.6924	1.88919	2.29187	2.73275	1.14392	NA	GO:0006464;GO:0043412;GO:0006796;GO:0006793;GO:0016310;GO:0043687;GO:0006468;GO:0016301;GO:0004672;GO:0004674;GO:0004713	protein MALE DISCOVERER 2 [Oryza sativa Japonica Group] &gt;XP_015640659.1 protein MALE DISCOVERER 2 [Oryza sativa Japonica Group] &gt;AAU10641.1 unknown protein [Oryza sativa Japonica Group] &gt;ATX63165.1 LRR receptor-like serine/threonine protein kinsae [Oryza sativa Japonica Group] &gt;EEE64672.1 hypothetical protein OsJ_19527 [Oryza sativa Japonica Group] &gt;KAF2932087.1 hypothetical protei…	10
LOC4339631	LOC_Os05g49120	Os05g0566200	6.63238	6.47339	5.62199	5.08899	5.75196	4.45831	5.5416	4.71036	5.04687	4.36255	4.51408	3.09777	3.90228	3.75456	3.29947	NA	GO:0008150;GO:0005575;GO:0003674;GO:0016791;GO:0042578	uncharacterized protein LOC4339631 [Oryza sativa Japonica Group] &gt;KAF2932142.1 hypothetical protein DAI22_05g265100 [Oryza sativa Japonica Group]	10
LOC4339650	LOC_Os05g49370	Os05g0568800	144.303	190.508	184.285	73.465	184.96	57.5526	154.233	109.95	154.477	50.5616	53.2819	73.3606	58.3937	28.0971	27.6714	NA	NA	bradykinin-potentiating and C-type natriuretic peptides [Oryza sativa Japonica Group] &gt;KAF2932176.1 hypothetical protein DAI22_05g267700 [Oryza sativa Japonica Group]	10
LOC4339651	LOC_Os05g49380	Os05g0568900	43.1651	25.9199	37.3375	26.0015	31.0703	17.0201	34.7253	21.6481	25.4045	21.4515	17.7899	16.4513	17.5729	18.1936	15.2786	K25895	GO:0006508;GO:0004175;GO:0008233;GO:0004252;GO:0008236;GO:0017171	NA	10
LOC4339689	LOC_Os05g49970	Os05g0575300	106.99	72.0739	94.2777	91.101	87.9661	62.4225	103.922	75.1443	77.9071	65.3752	49.3828	41.0704	45.1141	45.8866	40.2813	K02519	GO:0009058;GO:0044249;GO:0034645;GO:0044260;GO:0044237;GO:0009987;GO:0044267;GO:0010467;GO:0009059;GO:0043170;GO:0008152;GO:0044238;GO:0019538;GO:0006412;GO:0006413;GO:0005623;GO:0044464;GO:0005622;GO:0005488;GO:0003824;GO:0003924;GO:0005525;GO:0019001;GO:0032561;GO:0016787;GO:0003676;GO:0017111;GO:0000166;GO:0017076;GO:0032555;GO:0016462;GO:0032553;GO:0003743	translation initiation factor IF-2, chloroplastic [Oryza sativa Japonica Group] &gt;EEE50593.1 hypothetical protein OsJ_30772 [Oryza sativa Japonica Group] &gt;KAF2932240.1 hypothetical protein DAI22_05g273100 [Oryza sativa Japonica Group]	10
LOC4339705	LOC_Os05g50220	Os05g0578000	45.4208	38.2162	41.2638	41.0397	38.9216	33.7735	41.8305	36.2858	35.5907	33.2929	33.3564	37.932	34.3034	29.9292	30.8197	K13343	GO:0005623;GO:0044464;GO:0005737;GO:0044444;GO:0005622;GO:0043231;GO:0043229;GO:0044424;GO:0016020;GO:0043227;GO:0042579;GO:0043226;GO:0005777	peroxisomal membrane protein PEX14 isoform X1 [Oryza sativa Japonica Group] &gt;EAY99155.1 hypothetical protein OsI_21114 [Oryza sativa Indica Group] &gt;KAB8100725.1 hypothetical protein EE612_031313 [Oryza sativa] &gt;AAT39155.1 unknown protein [Oryza sativa Japonica Group] &gt;EEE64803.1 hypothetical protein OsJ_19659 [Oryza sativa Japonica Group] &gt;KAF2932272.1 hypothetical protein DAI22_05…	10
LOC4339746	LOC_Os05g50720	Os05g0584300	50.8028	68.0554	64.0525	32.0827	63.6584	22.8546	51.1791	29.5285	49.1533	23.7388	16.4446	19.8996	18.4956	3.54887	6.65106	NA	NA	uncharacterized protein LOC4339746 [Oryza sativa Japonica Group] &gt;KAB8100781.1 hypothetical protein EE612_031391 [Oryza sativa] &gt;AAS16886.1 unknow protein [Oryza sativa Japonica Group] &gt;AAT47057.1 unknown protein [Oryza sativa Japonica Group] &gt;EEE64844.1 hypothetical protein OsJ_19701 [Oryza sativa Japonica Group] &gt;KAF2932323.1 hypothetical protein DAI22_05g279000 [Oryza sativa Jap…	10
LOC4339748	LOC_Os05g50750	Os05g0584600	18.2393	20.4053	19.3306	17.0952	16.0064	15.7598	20.2582	17.6653	16.6772	13.7577	14.4418	10.8391	13.5119	18.3002	11.9385	K22530	GO:0030554;GO:0032559;GO:0005524;GO:0016787;GO:0017111;GO:0001882;GO:0000166;GO:0001883;GO:0017076;GO:0032555;GO:0016462;GO:0032553	peroxisomal biogenesis factor 6 [Oryza sativa Japonica Group] &gt;KAB8100784.1 hypothetical protein EE612_031394 [Oryza sativa] &gt;AAT47060.1 unknown protein [Oryza sativa Japonica Group] &gt;KAF2932325.1 hypothetical protein DAI22_05g279200 [Oryza sativa Japonica Group] &gt;BAF18366.1 Os05g0584600 [Oryza sativa Japonica Group] &gt;BAS95558.1 Os05g0584600 [Oryza sativa Japonica Group]	10
LOC107276551	LOC_Os05g50900	Os05g0586300	4.01363	5.45656	7.37312	3.636	5.97823	3.7252	4.38476	4.94808	4.90238	3.90734	4.4877	4.23383	4.34706	3.20239	3.30945	NA	GO:0065007;GO:0034645;GO:0010467;GO:0009059;GO:0006807;GO:0006139;GO:0050789;GO:0009889;GO:0031326;GO:0031323;GO:0050794;GO:0010468;GO:0010556;GO:0060255;GO:0019222;GO:0051171;GO:0019219;GO:0080090;GO:0043231;GO:0043229;GO:0044424;GO:0043227;GO:0005634;GO:0043226;GO:0030528	NA	10
LOC4339756	LOC_Os05g50890	Os05g0586200	81.0168	63.9438	71.6181	44.7949	64.2213	37.4986	89.152	47.3252	49.7022	35.345	35.724	25.2072	34.0707	30.4947	26.3091	K14506	NA	jasmonic acid-amido synthetase JAR1 [Oryza sativa Japonica Group] &gt;XP_025881172.1 jasmonic acid-amido synthetase JAR1 [Oryza sativa Japonica Group] &gt;Q6I581.1 RecName: Full=Jasmonoyl--L-amino acid synthetase GH3.5; AltName: Full=Auxin-responsive GH3-like protein 5; Short=OsGH3-5; AltName: Full=Indole-3-acetic acid-amido synthetase GH3.5; AltName: Full=Jasmonate-amino acid synthetase JAR1; Al…	10
LOC4339808	LOC_Os05g51630	Os05g0594700	47.0398	39.9239	45.3225	34.0435	41.6333	27.8572	52.3635	28.4362	33.0519	18.9122	19.6942	16.7017	18.1758	21.15	17.9385	K21989	GO:0016020	calcium permeable stress-gated cation channel 1 [Oryza sativa Japonica Group] &gt;XP_025881580.1 calcium permeable stress-gated cation channel 1 [Oryza sativa Japonica Group] &gt;AIU34629.1 hyperosmolality-gated Ca2+ permeable channel 1.2 [Oryza sativa] &gt;EAY99267.1 hypothetical protein OsI_21231 [Oryza sativa Indica Group] &gt;AAV59379.1 putative early-responsive to dehydration stress protein …	10
LOC4339812	LOC_Os05g51670	Os05g0595100	63.7979	32.1747	55.8141	40.401	43.8467	40.1073	57.3376	33.7534	35.8078	26.7103	23.7527	23.4566	23.9156	34.517	19.7132	K01784	GO:0006066;GO:0005975;GO:0044262;GO:0006012;GO:0019318;GO:0005996;GO:0044281;GO:0050662;GO:0048037;GO:0016853;GO:0016854;GO:0003978	UDP-glucose 4-epimerase 1 [Oryza sativa Japonica Group] &gt;Q8LNZ3.1 RecName: Full=UDP-glucose 4-epimerase 1; Short=OsUGE-1; AltName: Full=UDP-galactose 4-epimerase 1 [Oryza sativa Japonica Group] &gt;EAY99271.1 hypothetical protein OsI_21235 [Oryza sativa Indica Group] &gt;KAB8100885.1 hypothetical protein EE612_031508 [Oryza sativa] &gt;AAV59383.1 UDP-glucose 4-epimerase [Oryza sativa Japonica …	10
LOC4339815	LOC_Os05g51700	Os05g0595400	185.696	142.784	180.514	128.071	140.597	115.739	179.983	141.505	133.056	134.915	115.843	109.164	116.439	106.475	114.795	K00940	GO:0009058;GO:0044249;GO:0006241;GO:0046036;GO:0006183;GO:0046039;GO:0046483;GO:0006807;GO:0006139;GO:0055086;GO:0009116;GO:0006753;GO:0009142;GO:0009141;GO:0009165;GO:0009117;GO:0009145;GO:0009144;GO:0006164;GO:0006163;GO:0009206;GO:0009205;GO:0009152;GO:0009150;GO:0006213;GO:0009148;GO:0009147;GO:0006221;GO:0006220;GO:0046131;GO:0009209;GO:0009208;GO:0009220;GO:0009218;GO:0009119;GO:0009201;GO:…	nucleoside diphosphate kinase 3 [Oryza sativa Japonica Group] &gt;KAB8100891.1 hypothetical protein EE612_031515 [Oryza sativa] &gt;AAV59386.1 putative nucleoside diphosphate kinase [Oryza sativa Japonica Group] &gt;AAW57792.1 putative nucleoside diphosphate kinase [Oryza sativa Japonica Group] &gt;KAB8100892.1 hypothetical protein EE612_031515 [Oryza sativa] &gt;KAF2932443.1 hypothetical protein…	10
LOC4339833	LOC_Os06g01210	Os06g0101600	3235.58	2449.83	3071.72	1779.09	2256.18	1391.93	3226.69	2514.57	2300.32	1516.27	1132.84	1226.25	1405.7	1081.83	950.898	K02638	GO:0006118;GO:0043169;GO:0005507;GO:0009055;GO:0043167;GO:0046872;GO:0046914	NA	10
LOC4339836	LOC_Os06g01250	Os06g0102100	212.355	110.726	163.676	73.5937	141.274	82.8706	137.315	80.2945	84.6968	68.5555	33.2349	35.4628	44.7675	25.3713	16.4636	K23135	GO:0006118;GO:0043169;GO:0020037;GO:0043167;GO:0005506;GO:0046872;GO:0004497;GO:0016491;GO:0046906;GO:0046914	cytochrome P450 93G2-like [Oryza sativa Japonica Group] &gt;Q5VRI5.1 RecName: Full=Cytochrome P450 93G2; AltName: Full=Flavanone 2-hydroxylase; Short=OsF2H [Oryza sativa Japonica Group] &gt;KAB8100915.1 hypothetical protein EE612_031559 [Oryza sativa] &gt;KAF2924721.1 hypothetical protein DAI22_06g000700 [Oryza sativa Japonica Group] &gt;BAD67942.1 putative cytochrome P450 [Oryza sativa Japonica …	10
LOC4339846	LOC_Os06g01390	Os06g0103500	232.502	233.133	199.706	156.857	225.351	157.622	233.354	165.107	192.01	141.612	127.762	126	145.948	128.874	109.686	K00232	GO:0046395;GO:0019752;GO:0009056;GO:0044248;GO:0042180;GO:0044242;GO:0044255;GO:0006118;GO:0006635;GO:0009062;GO:0006631;GO:0019395;GO:0016042;GO:0006629;GO:0030258;GO:0034440;GO:0032787;GO:0016054;GO:0006082;GO:0043436;GO:0044282;GO:0044281;GO:0005737;GO:0044444;GO:0043231;GO:0043227;GO:0042579;GO:0005777;GO:0003995;GO:0003997;GO:0050662;GO:0048037;GO:0050660;GO:0016491	peroxisomal acyl-coenzyme A oxidase 1 [Oryza sativa Japonica Group] &gt;KAB8100932.1 hypothetical protein EE612_031580 [Oryza sativa] &gt;EAZ35531.1 hypothetical protein OsJ_19813 [Oryza sativa Japonica Group] &gt;KAF2924732.1 hypothetical protein DAI22_06g001700 [Oryza sativa Japonica Group] &gt;BAC22222.1 putative acyl-CoA oxidase [Oryza sativa Japonica Group] &gt;BAF18456.1 Os06g0103500 [Oryza…	10
LOC4339871	LOC_Os06g01790	Os06g0107100	28.4066	16.1774	25.2061	19.4312	20.7343	15.5478	24.7679	18.4055	17.8506	15.8014	11.3336	10.7194	10.8135	9.50976	7.6419	NA	NA	uncharacterized protein LOC4339871 isoform X1 [Oryza sativa Japonica Group] &gt;XP_052157952.1 uncharacterized protein LOC127775704 isoform X1 [Oryza glaberrima]	10
LOC4339876	LOC_Os06g01934	Os06g0108900	63.4368	64.2926	77.417	41.5616	66.8135	26.8355	59.2718	34.1675	44.4892	36.3154	15.8939	15.1233	12.1255	2.38984	3.75124	NA	GO:0065007;GO:0050789;GO:0009889;GO:0031326;GO:0031323;GO:0050794;GO:0010468;GO:0010556;GO:0060255;GO:0019222;GO:0051171;GO:0019219;GO:0080090;GO:0051252;GO:0032774;GO:0016070;GO:0043231;GO:0043227;GO:0005634;GO:0003677;GO:0043565;GO:0003700;GO:0030528	NA	10
LOC4339934	LOC_Os06g02630	Os06g0116900	12.135	15.3606	14.4266	13.9366	14.9526	7.76825	12.9679	10.2918	11.9831	6.12872	7.74091	12.8217	11.0726	9.14547	7.57798	NA	NA	uncharacterized protein LOC4339934 [Oryza sativa Japonica Group] &gt;EAY99423.1 hypothetical protein OsI_21394 [Oryza sativa Indica Group] &gt;EEE67799.1 hypothetical protein OsJ_25537 [Oryza sativa Japonica Group] &gt;KAF2924879.1 hypothetical protein DAI22_06g010900 [Oryza sativa Japonica Group] &gt;BAD67920.1 unknown protein [Oryza sativa Japonica Group] &gt;BAF18538.2 Os06g0116900 [Oryza sati…	10
LOC4339962	LOC_Os06g03540	Os06g0125400	33.8257	31.6228	29.3091	20.7381	31.8176	25.8285	33.5164	20.3534	28.1411	19.0295	14.3836	14.1855	21.4985	17.8884	14.3128	NA	GO:0004536;GO:0004520;GO:0004519;GO:0016787;GO:0004518	oligopeptide transporter 7 [Oryza sativa Japonica Group] &gt;KAF2924929.1 hypothetical protein DAI22_06g015700 [Oryza sativa Japonica Group]	10
LOC4339988	LOC_Os06g03800	Os06g0128600	159.302	159.072	174.029	91.625	154.647	77.0998	121.876	68.1603	109.367	70.0223	35.0559	45.9818	44.2726	10.8344	11.5386	K19044	GO:0005488;GO:0005515;GO:0046914;GO:0008270	probable E3 ubiquitin-protein ligase XBOS36 [Oryza sativa Japonica Group] &gt;Q4JHE0.1 RecName: Full=Probable E3 ubiquitin-protein ligase XBOS36; AltName: Full=Ankyrin repeat domain and RING finger-containing protein XBOS36; AltName: Full=RING-type E3 ubiquitin transferase XBOS36; AltName: Full=XB3 protein homolog 6 [Oryza sativa Japonica Group] &gt;AAY88733.1 XB3-related protein [Oryza sativa Ja…	10
LOC4340002	LOC_Os06g03990	Os06g0130400	54.7664	46.8874	62.4263	40.4058	48.6117	27.9525	49.3589	38.3112	48.8067	31.8126	30.1556	31.5699	33.6445	31.3567	35.6657	K14270	GO:0009058;GO:0016847;GO:0016846;GO:0048037;GO:0016829;GO:0030170;GO:0016740;GO:0070279;GO:0019842	probable aminotransferase ACS12 [Oryza sativa Japonica Group] &gt;Q9SNN8.1 RecName: Full=1-aminocyclopropane-1-carboxylate synthase 6; Short=ACC synthase 6; Short=OsACS6; AltName: Full=Protein SUBSTANDARD STARCH GRAIN 6 [Oryza sativa Japonica Group] &gt;EEE65026.1 hypothetical protein OsJ_19995 [Oryza sativa Japonica Group] &gt;KAF2924996.1 hypothetical protein DAI22_06g019900 [Oryza sativa Japon…	10
LOC4340008	LOC_Os06g04070	Os06g0131300	36.2321	34.4086	39.8923	28.9605	29.6986	36.8726	26.7432	36.428	44.6698	26.9191	34.5182	19.5716	24.6184	23.4082	25.4791	K01585	GO:0009309;GO:0009310;GO:0009308;GO:0006527;GO:0006525;GO:0009058;GO:0046395;GO:0019752;GO:0009056;GO:0044106;GO:0009063;GO:0006520;GO:0042401;GO:0006576;GO:0044249;GO:0044248;GO:0042180;GO:0042398;GO:0006575;GO:0044271;GO:0034641;GO:0009065;GO:0009064;GO:0006807;GO:0016054;GO:0006082;GO:0043436;GO:0006596;GO:0006595;GO:0044283;GO:0044282;GO:0044281;GO:0008295;GO:0008216;GO:0006519;GO:0008792;GO:…	arginine decarboxylase 1 [Oryza sativa Japonica Group] &gt;XP_052158989.1 arginine decarboxylase 1 [Oryza glaberrima] &gt;Q9SNN0.1 RecName: Full=Arginine decarboxylase 1; Short=ARGDC1; Short=OsADC1 [Oryza sativa Japonica Group] &gt;AAT37534.1 arginine decarboxylase [Oryza sativa] &gt;EAY99523.1 hypothetical protein OsI_21492 [Oryza sativa Indica Group] &gt;KAB8101056.1 hypothetical protein EE612_…	10
LOC4340018	LOC_Os06g04200	Os06g0133000	0.16469	0.261072	0.095963	0.186177	0.078229	0.096735	0.18216	0.148051	0.081961	0.15906	0.025381	0.035249	0	0	0	K00703	GO:0009058;GO:0016051;GO:0005975;GO:0044249;GO:0034637;GO:0044262;GO:0006073;GO:0034645;GO:0033692;GO:0044264;GO:0009250;GO:0044042;GO:0009059;GO:0000271;GO:0005976;GO:0046527;GO:0009011;GO:0016740	granule-bound starch synthase 1, chloroplastic/amyloplastic isoform X1 [Oryza sativa Japonica Group] &gt;XP_015644487.1 granule-bound starch synthase 1, chloroplastic/amyloplastic isoform X1 [Oryza sativa Japonica Group] &gt;XP_015644488.1 granule-bound starch synthase 1, chloroplastic/amyloplastic isoform X1 [Oryza sativa Japonica Group] &gt;XP_015644489.1 granule-bound starch synthase 1, chloro…	10
LOC4340025	LOC_Os06g04270	Os06g0133800	986.287	542.599	632.721	541.425	613.215	495.739	786.766	554.675	514.513	451.904	381.743	396.117	413.965	390.705	344.906	K00615	GO:0008152;GO:0003824;GO:0016740;GO:0004802	transketolase, chloroplastic [Oryza sativa Japonica Group] &gt;AAO33154.1 putative transketolase [Oryza sativa Japonica Group] &gt;KAF2925032.1 hypothetical protein DAI22_06g022600 [Oryza sativa Japonica Group]	10
LOC4340034	LOC_Os06g04390	Os06g0134900	69.6993	52.9778	57.8946	48.7428	55.2525	37.4971	69.6272	49.2309	50.0719	35.3936	33.2661	40.0931	35.8021	36.6286	30.1008	NA	GO:0008150;GO:0005575;GO:0003674	uncharacterized protein LOC4340034 [Oryza sativa Japonica Group] &gt;XP_015640971.1 uncharacterized protein LOC4340034 [Oryza sativa Japonica Group] &gt;EEC79939.1 hypothetical protein OsI_21523 [Oryza sativa Indica Group] &gt;KAB8101093.1 hypothetical protein EE612_031778 [Oryza sativa] &gt;KAF2925048.1 hypothetical protein DAI22_06g023800 [Oryza sativa Japonica Group] &gt;BAD68450.1 glycine-ric…	10
LOC4340040	LOC_Os06g04480	Os06g0136300	6.90223	2.06537	4.13236	2.7833	4.24751	1.57841	5.13819	3.85978	2.48744	1.32488	1.05741	0.594788	1.32052	1.35005	0.920225	NA	NA	uncharacterized protein At4g22758 [Oryza sativa Japonica Group] &gt;EAY99561.1 hypothetical protein OsI_21535 [Oryza sativa Indica Group] &gt;EAZ35751.1 hypothetical protein OsJ_20041 [Oryza sativa Japonica Group] &gt;KAF2925058.1 hypothetical protein DAI22_06g024600 [Oryza sativa Japonica Group] &gt;BAF18639.1 Os06g0136300 [Oryza sativa Japonica Group] &gt;BAG98610.1 unnamed protein product [Ory…	10
LOC4340074	LOC_Os06g04910	Os06g0141166	81.973	72.0033	74.8974	62.7479	77.6993	58.7353	76.5563	56.4349	62.1113	52.6189	51.938	51.7118	55.7325	47.9979	40.6766	K03426	GO:0003824;GO:0016787	nudix hydrolase 19, chloroplastic [Oryza sativa Japonica Group] &gt;EAY99597.1 hypothetical protein OsI_21575 [Oryza sativa Indica Group] &gt;KAB8101145.1 hypothetical protein EE612_031845 [Oryza sativa] &gt;KAF2925106.1 hypothetical protein DAI22_06g028200 [Oryza sativa Japonica Group] &gt;BAD67649.1 MutT/nudix protein-like [Oryza sativa Japonica Group] &gt;BAF18671.1 Os06g0141100 [Oryza sativa …	10
LOC9269484	LOC_Os06g05070	Os06g0142650	1.16846	0.492622	0.991828	0.473813	0.717939	0.41577	0.485606	0.753701	0.675694	0.407231	0.115205	0.46042	0.4836	0.249551	0.141474	NA	GO:0044260;GO:0044267;GO:0006464;GO:0043412;GO:0006796;GO:0006793;GO:0016310;GO:0043687;GO:0019538;GO:0006468;GO:0030554;GO:0032559;GO:0005524;GO:0016301;GO:0001882;GO:0000166;GO:0004672;GO:0004674;GO:0004713;GO:0001883;GO:0017076;GO:0032555;GO:0032553;GO:0016740	probable receptor-like protein kinase At5g20050 [Oryza sativa Japonica Group] &gt;KAB8101162.1 hypothetical protein EE612_031868 [Oryza sativa] &gt;KAF2925127.1 hypothetical protein DAI22_06g029500 [Oryza sativa Japonica Group] &gt;BAD67655.1 S-receptor kinase-like [Oryza sativa Japonica Group] &gt;BAH93322.1 Os06g0142650 [Oryza sativa Japonica Group] &gt;BAS96102.1 Os06g0142650 [Oryza sativa Jap…	10
LOC9268366	NA	NA	79.4567	70.4564	82.1239	62.0607	72.7693	53.478	68.4537	54.3697	54.0299	42.1192	31.1256	43.7609	55.4733	42.801	25.9	NA	NA	NA	10
LOC107276380	LOC_Os06g05380	Os06g0146250	3.11444	2.36425	2.30569	1.83069	3.41603	1.27853	3.05364	2.11312	1.60268	1.41781	1.02225	1.5473	1.19722	0.927294	0.842454	NA	GO:0065007;GO:0034645;GO:0010467;GO:0009059;GO:0006139;GO:0050789;GO:0009889;GO:0031326;GO:0031323;GO:0050794;GO:0010468;GO:0010556;GO:0060255;GO:0019222;GO:0051171;GO:0019219;GO:0080090;GO:0043231;GO:0043229;GO:0043227;GO:0005634;GO:0043226;GO:0003677;GO:0043565;GO:0003700;GO:0030528	probable WRKY transcription factor 72 isoform X1 [Oryza sativa Japonica Group] &gt;KAF2925171.1 hypothetical protein DAI22_06g032800 [Oryza sativa Japonica Group] &gt;KAF2925173.1 hypothetical protein DAI22_06g032800 [Oryza sativa Japonica Group]	10
LOC4340112	NA	NA	151.208	116.029	136.704	125.343	112.859	78.9527	141.196	124.652	115.982	88.4799	75.7574	83.3172	82.3481	82.2164	81.453	NA	NA	uncharacterized protein LOC4340112 [Oryza sativa Japonica Group] &gt;KAF2925169.1 hypothetical protein DAI22_06g032900 [Oryza sativa Japonica Group]	10
LOC4340113	LOC_Os06g05400	Os06g0146400	89.1563	79.6557	102.955	75.0883	89.8948	64.464	96.4398	66.5586	71.1876	56.5054	49.3885	52.1745	49.9798	50.5698	40.7861	K13628	GO:0009058;GO:0008643;GO:0044249;GO:0051188;GO:0051186;GO:0051234;GO:0016226;GO:0051179;GO:0031163;GO:0009401;GO:0006810;GO:0022804;GO:0015144;GO:0005402;GO:0008324;GO:0015075;GO:0051536;GO:0051540;GO:0015291;GO:0015294;GO:0015295;GO:0005198;GO:0022891;GO:0022892;GO:0005351;GO:0051119;GO:0015293;GO:0022857;GO:0005215	iron-sulfur assembly protein IscA, chloroplastic isoform X1 [Oryza sativa Japonica Group] &gt;EAY99663.1 hypothetical protein OsI_21642 [Oryza sativa Indica Group] &gt;KAB8101197.1 hypothetical protein EE612_031908 [Oryza sativa] &gt;EAZ35826.1 hypothetical protein OsJ_20119 [Oryza sativa Japonica Group] &gt;KAF2925174.1 hypothetical protein DAI22_06g033000 [Oryza sativa Japonica Group] &gt;BAD68…	10
LOC4340135	LOC_Os06g05630	Os06g0149100	241.07	372.197	357.009	181.118	327.669	141.184	317.372	158.953	261.711	152.133	92.3907	80.0306	87.2534	18.5067	29.597	NA	GO:0006629;GO:0008152;GO:0044238;GO:0016787	GDSL esterase/lipase APG [Oryza sativa Japonica Group] &gt;KAF2925203.1 hypothetical protein DAI22_06g035200 [Oryza sativa Japonica Group]	10
LOC4340159	LOC_Os06g05920	Os06g0152500	79.0135	91.6852	109.806	56.1484	76.8414	46.5674	81.3229	59.9107	68.8023	41.4977	30.8768	43.333	44.9357	33.5601	29.8702	NA	NA	pentatricopeptide repeat-containing protein At5g39710 [Oryza sativa Japonica Group] &gt;EEC80027.1 hypothetical protein OsI_21710 [Oryza sativa Indica Group] &gt;KAF2925238.1 hypothetical protein DAI22_06g037600 [Oryza sativa Japonica Group] &gt;BAS96203.1 Os06g0152500 [Oryza sativa Japonica Group]	10
LOC4340177	LOC_Os06g06190	Os06g0155600	32.487	27.4137	27.2634	20.8695	22.8057	19.4889	26.9023	22.531	22.1159	17.5945	19.0041	13.2461	19.3784	18.4059	16.0383	NA	GO:0019538;GO:0006508;GO:0030554;GO:0032559;GO:0004176;GO:0016887;GO:0005524;GO:0004175;GO:0016787;GO:0017111;GO:0001882;GO:0000166;GO:0008233;GO:0001883;GO:0017076;GO:0032555;GO:0016462;GO:0032553;GO:0004252;GO:0008236;GO:0017171	uncharacterized protein ycf45 [Oryza sativa Japonica Group] &gt;KAB8101284.1 hypothetical protein EE612_032023 [Oryza sativa] &gt;KAF2925280.1 hypothetical protein DAI22_06g039900 [Oryza sativa Japonica Group] &gt;BAD69300.1 ATPase-like [Oryza sativa Japonica Group] &gt;BAD69412.1 ATPase-like [Oryza sativa Japonica Group] &gt;BAF18766.1 Os06g0155600 [Oryza sativa Japonica Group]	10
LOC4340230	LOC_Os06g06910	Os06g0164500	12.4304	12.7404	17.0767	8.90499	14.1985	10.5223	12.2399	12.2831	11.8312	8.49088	7.55416	6.62639	8.13451	6.31154	4.73263	K23222	NA	protein ALP1-like [Oryza sativa Japonica Group] &gt;KAB8101356.1 hypothetical protein EE612_032134 [Oryza sativa] &gt;BAS96318.1 Os06g0164500 [Oryza sativa Japonica Group]	10
LOC4340240	LOC_Os06g06980	Os06g0165800	678.477	692.069	682.778	390.629	824.246	389.598	559.958	413.623	548.08	339.051	243.364	328.314	377.462	210.313	170.032	K00588	GO:0003824;GO:0008168;GO:0008171;GO:0016740	caffeoyl-CoA O-methyltransferase 1 [Oryza sativa Japonica Group] &gt;KAB8101364.1 hypothetical protein EE612_032144 [Oryza sativa] &gt;AAT68022.1 caffeoyl-CoA O-methyltransferase [Oryza sativa Japonica Group] &gt;EAZ35945.1 hypothetical protein OsJ_20249 [Oryza sativa Japonica Group] &gt;KAF2925376.1 hypothetical protein DAI22_06g047300 [Oryza sativa Japonica Group] &gt;BAA78733.1 putative caffeo…	10
LOC4340303	LOC_Os06g08140	Os06g0179700	38.4414	35.2752	27.4665	20.6505	30.3187	24.0571	32.6694	27.0026	28.994	21.9873	23.3615	19.1841	27.2769	23.6336	22.1484	K14803	GO:0044237;GO:0009987;GO:0044267;GO:0006464;GO:0016311;GO:0043170;GO:0043412;GO:0008152;GO:0006796;GO:0006793;GO:0043687;GO:0044238;GO:0006470;GO:0005623;GO:0044464;GO:0032991;GO:0043234;GO:0008287;GO:0003824;GO:0016787;GO:0016791;GO:0004721;GO:0042578;GO:0004722	probable protein phosphatase 2C 54 isoform X1 [Oryza sativa Japonica Group]	10
LOC4340341	LOC_Os06g08670	Os06g0185900	138.17	98.5224	139.276	98.1698	81.4875	68.0525	113.702	88.5334	91.5423	66.1147	46.9108	60.9482	64.7387	64.5305	51.5384	K00432	GO:0042221;GO:0006979;GO:0050896;GO:0006950;GO:0016209;GO:0004602;GO:0016491;GO:0004601	probable phospholipid hydroperoxide glutathione peroxidase [Oryza sativa Japonica Group] &gt;KAF2925533.1 hypothetical protein DAI22_06g060100 [Oryza sativa Japonica Group] &gt;BAH01597.1 unnamed protein product [Oryza sativa Japonica Group] &gt;BAS96513.1 Os06g0185900 [Oryza sativa Japonica Group]	10
LOC4340368	LOC_Os06g09190	Os06g0191500	0.054783	0.048609	0	0	0	0	0.025642	0	0.046481	0	0	0.037348	0	0	0	NA	GO:0006464;GO:0043412;GO:0006796;GO:0006793;GO:0016310;GO:0043687;GO:0006468;GO:0030554;GO:0016301;GO:0001882;GO:0000166;GO:0004672;GO:0004674;GO:0004713;GO:0001883;GO:0017076	NA	10
LOC4340373	LOC_Os06g09240	Os06g0192100	16.4263	25.8729	17.3029	14.6551	21.1082	21.1142	15.2758	20.0508	20.4262	17.5394	14.418	16.4295	21.4616	16.8363	13.1511	K12930	GO:0016740	anthocyanidin 3-O-glucosyltransferase [Oryza sativa Japonica Group] &gt;KAF2925593.1 hypothetical protein DAI22_06g064600 [Oryza sativa Japonica Group] &gt;BAD35260.1 putative UDPglucose:flavonoid-3-oxy glucosyl transferase [Oryza sativa Japonica Group] &gt;BAD35816.1 putative UDPglucose:flavonoid-3-oxy glucosyl transferase [Oryza sativa Japonica Group] &gt;BAF18948.1 Os06g0192100 [Oryza sativa J…	10
LOC4340484	LOC_Os06g11200	Os06g0215500	0.057283	0	0	0	0	0	0	0.048408	0	0	0	0	0	0	0	K05894	GO:0008152;GO:0003824;GO:0050662;GO:0048037;GO:0010181;GO:0016491	putative 12-oxophytodienoate reductase 6 [Oryza sativa Japonica Group] &gt;Q69TI2.1 RecName: Full=Putative 12-oxophytodienoate reductase 6; AltName: Full=OPDA-reductase 6; Short=OsOPR6 [Oryza sativa Japonica Group] &gt;EAZ36269.1 hypothetical protein OsJ_20590 [Oryza sativa Japonica Group] &gt;KAF2925805.1 hypothetical protein DAI22_06g079500 [Oryza sativa Japonica Group] &gt;BAD35317.1 putative …	10
LOC4340544	LOC_Os06g12120	Os06g0225300	3.50152	2.70571	3.75458	3.0202	4.21138	2.37378	3.92814	2.4887	3.3071	2.20655	3.32616	1.68684	3.0755	2.80337	2.59418	NA	GO:0044267;GO:0006464;GO:0043412;GO:0006796;GO:0006793;GO:0016310;GO:0043687;GO:0019538;GO:0006468;GO:0030554;GO:0032559;GO:0005524;GO:0016301;GO:0001882;GO:0000166;GO:0005515;GO:0004672;GO:0004674;GO:0004713;GO:0001883;GO:0017076;GO:0032555;GO:0032553;GO:0016740	NA	10
LOC4340570	LOC_Os06g12460	Os06g0230100	43.6445	28.6431	43.3681	26.5167	38.9874	17.5117	36.4653	34.1174	26.6121	18.9063	20.1942	19.2783	19.9611	19.0795	16.9545	K13680	NA	probable glucomannan 4-beta-mannosyltransferase 3 isoform X1 [Oryza sativa Japonica Group] &gt;Q67X45.1 RecName: Full=Probable glucomannan 4-beta-mannosyltransferase 3; AltName: Full=Cellulose synthase-like protein A3; Short=OsCslA3; AltName: Full=Glucomannan synthase; AltName: Full=Mannan synthase 3 [Oryza sativa Japonica Group] &gt;BAD37274.1 putative glycosyltransferase [Oryza sativa Japonica …	10
LOC9266147	LOC_Os06g13660	Os06g0245800	70.227	45.6593	60.7045	55.1857	53.3798	32.5996	55.7775	47.1261	47.3732	34.9198	25.4787	24.319	26.2205	25.3762	23.5926	K01872	GO:0006419;GO:0009308;GO:0043038;GO:0009058;GO:0019752;GO:0044106;GO:0006520;GO:0044249;GO:0042180;GO:0034645;GO:0044260;GO:0034641;GO:0044267;GO:0010467;GO:0009059;GO:0034660;GO:0006807;GO:0006139;GO:0006082;GO:0043436;GO:0019538;GO:0016070;GO:0044281;GO:0006412;GO:0043039;GO:0006418;GO:0006399;GO:0006519;GO:0005737;GO:0005622;GO:0044424;GO:0030554;GO:0032559;GO:0004813;GO:0004812;GO:0005524;GO:…	alanine--tRNA ligase, chloroplastic/mitochondrial [Oryza sativa Japonica Group] &gt;B9FSH5.2 RecName: Full=Alanine--tRNA ligase, chloroplastic/mitochondrial; AltName: Full=Alanyl-tRNA synthetase; Short=AlaRS; Flags: Precursor [Oryza sativa Japonica Group] &gt;KAF2926056.1 hypothetical protein DAI22_06g098600 [Oryza sativa Japonica Group]	10
LOC4340664	LOC_Os06g14350	Os06g0254600	18.8524	2.77692	7.35408	2.72716	7.62207	1.04895	16.4061	4.0031	3.56872	1.8365	1.16801	0.532801	2.69448	2.15445	0.430948	K17991	GO:0005509	probable peroxygenase 5 isoform X1 [Oryza sativa Japonica Group] &gt;KAF2926128.1 hypothetical protein DAI22_06g103300 [Oryza sativa Japonica Group] &gt;BAD45231.1 putative calcium binding protein [Oryza sativa Japonica Group] &gt;BAD46172.1 putative calcium binding protein [Oryza sativa Japonica Group] &gt;BAF19217.1 Os06g0254600 [Oryza sativa Japonica Group] &gt;BAS97082.1 Os06g0254600 [Oryza s…	10
LOC4340666	NA	NA	24.4645	12.3009	16.1009	13.1711	15.6263	9.55798	16.4673	12.5196	14.1778	10.2633	5.85082	3.3285	7.31564	7.54481	5.04843	NA	NA	1-aminocyclopropane-1-carboxylate oxidase homolog 4 [Oryza sativa Japonica Group] &gt;XP_015642463.1 1-aminocyclopropane-1-carboxylate oxidase homolog 4 [Oryza sativa Japonica Group] &gt;KAF2926134.1 hypothetical protein DAI22_06g103500 [Oryza sativa Japonica Group] &gt;BAD45235.1 putative 2-oxoglutarate-dependent oxygenase [Oryza sativa Japonica Group] &gt;BAD46176.1 putative 2-oxoglutarate-depe…	10
LOC4340693	NA	NA	0.640029	0.811376	0.410598	0.487739	0.607633	0.143876	0.542249	0.324111	0.558673	0.418835	0.139602	0.171624	0.071104	0	0.034157	K15397	NA	3-ketoacyl-CoA synthase 6 [Oryza sativa Japonica Group] &gt;EAZ36546.1 hypothetical protein OsJ_20886 [Oryza sativa Japonica Group] &gt;KAF2926179.1 hypothetical protein DAI22_06g106400 [Oryza sativa Japonica Group] &gt;BAD54186.1 putative very-long-chain fatty acid condensing enzyme CUT1 [Oryza sativa Japonica Group] &gt;BAF19243.1 Os06g0262200 [Oryza sativa Japonica Group]	10
LOC4340704	LOC_Os06g15400	Os06g0264800	1207.12	935.16	1244.8	737.022	901.193	506.587	1242.28	977.213	911.805	547.173	393.006	501.719	581.512	451.582	404.288	NA	NA	protein CURVATURE THYLAKOID 1A, chloroplastic [Oryza sativa Japonica Group] &gt;XP_052159654.1 protein CURVATURE THYLAKOID 1A, chloroplastic-like [Oryza glaberrima] &gt;ARV91044.1 putative curvature thylakoid 1A [Oryza sativa Indica Group] &gt;KAB8102028.1 hypothetical protein EE612_033234 [Oryza sativa] &gt;EAZ00433.1 hypothetical protein OsI_22457 [Oryza sativa Indica Group] &gt;EAZ36559.1 hypo…	10
LOC9267469	NA	NA	1.00602	0.850621	1.34288	0.862433	0.88261	0.476834	1.33996	0.951341	0.717743	0.863158	0.244567	0.666103	0.411652	0.724151	0.65025	NA	NA	NA	10
LOC4340751	LOC_Os06g16420	Os06g0275800	147.245	110.915	128.61	83.4494	108.522	56.98	120.184	65.0121	80.7077	56.4365	47.8969	46.6107	59.5118	58.3007	34.4012	NA	NA	amino acid transporter AVT6A [Oryza sativa Japonica Group] &gt;KAF2926269.1 hypothetical protein DAI22_06g113300 [Oryza sativa Japonica Group] &gt;BAB19353.1 putative Na+-dependent neutral amino acid transporter [Oryza sativa Japonica Group] &gt;BAF19296.1 Os06g0275800 [Oryza sativa Japonica Group] &gt;BAG89820.1 unnamed protein product [Oryza sativa Japonica Group] &gt;BAH00040.1 unnamed protein…	10
LOC9270755	LOC_Os06g17870	Os06g0286375	126.613	108.456	145.665	107.802	139.14	118.185	147.239	114.896	110.526	95.0844	84.4434	92.4322	100.064	95.9511	81.7975	K13456	NA	protein NOI4 [Oryza sativa Japonica Group] &gt;XP_052160247.1 protein NOI4-like isoform X1 [Oryza glaberrima] &gt;ABC94596.1 nitrate-induced NOI protein-like protein [Oryza sativa Indica Group] &gt;ACU64875.1 NIP [Oryza nivara] &gt;ABE02740.1 nitrate-induced NOI protein-like protein [Oryza sativa Japonica Group] &gt;AKS24973.1 nitrate-induced NOI protein-like protein [Oryza sativa Japonica Group]…	10
LOC4340816	LOC_Os06g19530	Os06g0299100	23.3569	29.4312	31.658	14.2648	24.9834	16.2047	22.5972	12.0488	17.7617	16.3645	7.62179	9.13749	9.22842	1.42203	2.42132	K10251	GO:0016491	very-long-chain 3-oxoacyl-CoA reductase 1 [Oryza sativa Japonica Group] &gt;EEE65566.1 hypothetical protein OsJ_21060 [Oryza sativa Japonica Group] &gt;KAF2926405.1 hypothetical protein DAI22_06g125500 [Oryza sativa Japonica Group] &gt;BAD53473.1 putative b-keto acyl reductase [Oryza sativa Japonica Group] &gt;BAF19359.1 Os06g0299100 [Oryza sativa Japonica Group] &gt;BAG90016.1 unnamed protein pr…	10
LOC112939387	LOC_Os06g19740	Os06g0301400	3.94216	3.92756	6.32467	2.69529	3.23479	2.07272	4.19508	1.75387	5.68883	4.23569	2.25488	1.87892	4.84082	1.18023	1.27081	NA	NA	uncharacterized protein LOC112939387 isoform X1 [Oryza sativa Japonica Group]	10
LOC4340874	LOC_Os06g21110	Os06g0316000	322.485	261.767	444.001	266.625	285.101	99.5434	320.63	140.75	190.054	114.054	55.2759	95.3669	75.008	20.5205	12.409	NA	NA	uncharacterized protein LOC4340874 [Oryza sativa Japonica Group] &gt;XP_052159710.1 uncharacterized protein LOC127777203 [Oryza glaberrima] &gt;EAZ00703.1 hypothetical protein OsI_22729 [Oryza sativa Indica Group] &gt;KAB8102269.1 hypothetical protein EE612_033678 [Oryza sativa] &gt;EAZ36793.1 hypothetical protein OsJ_21132 [Oryza sativa Japonica Group] &gt;KAF2926509.1 hypothetical protein DAI22…	10
LOC4340876	LOC_Os06g21210	Os06g0316800	382.737	394.51	434.058	228.77	397.388	286.425	573.933	207.61	270.806	116.632	102.16	83.7915	125.645	31.6093	56.4449	NA	NA	NA	10
LOC107277538	LOC_Os06g21230	Os06g0317100	138.264	97.4852	100.39	99.0432	88.4516	67.8027	126.763	70.3624	66.6109	60.15	34.377	36.3897	60.1847	34.5211	25.1018	NA	NA	NA	10
LOC4340877	LOC_Os06g21240	Os06g0317200	228.35	165.845	161.464	164.792	171.328	129.565	179.417	109.258	171.136	129.95	57.8143	62.4002	96.3357	55.3586	76.0142	NA	NA	keratin-associated protein 21-1 [Oryza sativa Japonica Group] &gt;KAF2926518.1 hypothetical protein DAI22_06g133800 [Oryza sativa Japonica Group] &gt;BAD61564.1 putative glycine rich protein [Oryza sativa Japonica Group] &gt;BAD62284.1 putative glycine rich protein [Oryza sativa Japonica Group] &gt;BAG88324.1 unnamed protein product [Oryza sativa Japonica Group] &gt;BAS97475.1 Os06g0317200 [Oryza…	10
LOC4340880	LOC_Os06g21330	Os06g0318200	20.5147	19.842	23.2069	20.2689	18.3562	15.442	18.4601	15.9863	18.1259	17.0832	13.0874	13.5882	14.7146	13.5459	13.3554	K10520	GO:0005515	NA	10
LOC4340879	LOC_Os06g21270	Os06g0317600	1357.01	1970.02	1808.48	810.33	1713.07	800.171	2348.12	822.152	1465.23	628.944	436.128	368.772	361.286	26.2961	124.596	NA	NA	glycine-rich protein DOT1 [Oryza sativa Japonica Group] &gt;KAF2926520.1 hypothetical protein DAI22_06g134000 [Oryza sativa Japonica Group]	10
LOC4340914	LOC_Os06g22330	Os06g0328800	26.2123	24.8258	20.59	21.3102	23.9239	17.8895	25.1324	17.0653	21.5558	21.7366	18.6909	16.8466	19.2436	13.893	18.2976	K23869	NA	galactan beta-1,4-galactosyltransferase GALS1 [Oryza sativa Japonica Group] &gt;KAB8102631.1 hypothetical protein EE612_034415 [Oryza sativa] &gt;EEE65624.1 hypothetical protein OsJ_21187 [Oryza sativa Japonica Group] &gt;KAF2926593.1 hypothetical protein DAI22_06g139400 [Oryza sativa Japonica Group] &gt;BAD33290.1 unknown protein [Oryza sativa Japonica Group] &gt;BAF19447.1 Os06g0328800 [Oryza s…	10
LOC107278443	NA	NA	0.260645	0.237924	0.293166	0.118761	0.157796	0.156291	0.403581	0.106339	0.041539	0.038065	0	0.150796	0	0.060492	0.065656	NA	NA	NA	10
LOC4340892	LOC_Os06g21590	Os06g0320500	4522.21	3305.13	4301.56	2946.1	3309.08	1922.9	3839.08	3216.7	3176.9	1818.58	1337.42	1780.22	2119.33	1797.79	1392.37	K08907	GO:0006091;GO:0015979;GO:0016020	NA	10
LOC4340967	LOC_Os06g23560	Os06g0343600	5.23255	4.73983	4.28551	3.36766	5.04764	3.18799	3.8404	4.66873	4.22227	2.42782	2.81655	2.53407	2.7875	3.04647	2.59876	NA	NA	anthocyanidin 5,3-O-glucosyltransferase [Oryza sativa Japonica Group] &gt;KAB8102392.1 hypothetical protein EE612_033906 [Oryza sativa] &gt;KAF2926669.1 hypothetical protein DAI22_06g145800 [Oryza sativa Japonica Group] &gt;BAD61637.1 putative UDP-glycosyltransferase 88B1 [Oryza sativa Japonica Group] &gt;BAF19489.1 Os06g0343600 [Oryza sativa Japonica Group] &gt;BAG95575.1 unnamed protein product…	10
LOC4340998	LOC_Os06g25439	Os06g0360300	27.7407	17.1129	23.6024	16.6696	17.3118	12.1028	23.8912	19.9654	18.4011	10.9602	7.76128	11.5451	12.0782	8.72207	8.01362	NA	NA	uncharacterized protein At2g34460, chloroplastic [Oryza sativa Japonica Group] &gt;KAB8102439.1 hypothetical protein EE612_034018 [Oryza sativa] &gt;KAF2926728.1 hypothetical protein DAI22_06g151000 [Oryza sativa Japonica Group] &gt;BAD35935.1 putative Tic62 protein [Oryza sativa Japonica Group] &gt;BAD35960.1 putative Tic62 protein [Oryza sativa Japonica Group] &gt;BAF19517.1 Os06g0360300 [Oryza…	10
LOC4341024	LOC_Os06g27860	Os06g0473000	18.7718	10.2259	16.6212	12.5903	9.68093	6.80381	15.5699	7.19072	5.72122	2.85481	3.31705	3.45955	2.91958	1.15556	2.351	NA	NA	protein POOR HOMOLOGOUS SYNAPSIS 1 [Oryza sativa Japonica Group] &gt;KAF2926773.1 hypothetical protein DAI22_06g154700 [Oryza sativa Japonica Group]	10
LOC4341034	LOC_Os06g28124	Os06g0475400	22.654	12.8853	22.6108	11.2578	17.0917	7.0392	16.5291	10.3054	10.7624	7.72938	4.56617	4.06848	5.91345	5.66412	3.2484	NA	NA	uncharacterized protein LOC4341034 isoform X1 [Oryza sativa Japonica Group] &gt;KAB8102496.1 hypothetical protein EE612_034137 [Oryza sativa] &gt;EEE65721.1 hypothetical protein OsJ_21358 [Oryza sativa Japonica Group] &gt;KAF2926802.1 hypothetical protein DAI22_06g156000 [Oryza sativa Japonica Group] &gt;UVC67027.1 xylan arabinosyl 2-O-xylosyltransferase 1 [Oryza sativa] &gt;BAD35293.1 putative H…	10
LOC112939334	NA	NA	0.663166	0.363448	0.871365	0.241371	0.757579	0.48458	0.629959	0.406362	0.566084	0.728378	0.181987	0.041201	0.434673	0.15167	0.152859	NA	NA	uncharacterized protein LOC112939334 [Oryza sativa Japonica Group]	10
LOC4341091	LOC_Os06g29804	Os06g0494000	67.5827	61.1431	64.3952	48.8076	56.9319	35.8215	70.7567	46.5277	51.7114	34.2162	30.6485	40.3232	41.206	29.2267	23.1993	NA	GO:0065007;GO:0009058;GO:0044249;GO:0034645;GO:0044260;GO:0044237;GO:0010467;GO:0009059;GO:0043170;GO:0006807;GO:0006139;GO:0050789;GO:0009889;GO:0031326;GO:0031323;GO:0050794;GO:0010468;GO:0010556;GO:0060255;GO:0019222;GO:0051171;GO:0019219;GO:0080090;GO:0051252;GO:0032774;GO:0016070;GO:0005623;GO:0044464;GO:0005622;GO:0043231;GO:0043229;GO:0044424;GO:0043227;GO:0005634;GO:0043226	paired amphipathic helix protein Sin3-like 4 [Oryza sativa Japonica Group] &gt;KAB8102580.1 hypothetical protein EE612_034302 [Oryza sativa] &gt;KAF2926897.1 hypothetical protein DAI22_06g162600 [Oryza sativa Japonica Group] &gt;BAD46525.1 unknown protein [Oryza sativa Japonica Group] &gt;BAF19599.1 Os06g0494000 [Oryza sativa Japonica Group] &gt;BAG97222.1 unnamed protein product [Oryza sativa Ja…	10
LOC4341092	LOC_Os06g29810	Os06g0494100	23.3752	15.7374	19.8299	14.4146	17.9938	19.2567	19.8398	18.0051	16.7237	18.4012	18.1003	15.9465	14.3805	14.8174	14.4629	NA	GO:0006464;GO:0043412;GO:0006796;GO:0006793;GO:0016310;GO:0043687;GO:0006468;GO:0030246;GO:0016301;GO:0004672;GO:0004674;GO:0004713;GO:0016740;GO:0005529	G-type lectin S-receptor-like serine/threonine-protein kinase SD2-5 [Oryza sativa Japonica Group] &gt;XP_015643661.1 G-type lectin S-receptor-like serine/threonine-protein kinase SD2-5 [Oryza sativa Japonica Group] &gt;KAB8102582.1 hypothetical protein EE612_034304 [Oryza sativa] &gt;KAB8102583.1 hypothetical protein EE612_034304 [Oryza sativa] &gt;KAF2926898.1 hypothetical protein DAI22_06g16270…	10
LOC4341126	LOC_Os06g30910	Os06g0505400	26.592	24.6756	26.5943	26.0696	23.1495	20.0797	27.9433	23.9433	23.5187	20.2321	21.4983	22.7713	22.0995	22.2096	21.6774	K07052	NA	NA	10
LOC4341132	LOC_Os06g30950	Os06g0506200	200.511	224.243	201.801	167.176	208.081	125.324	234.058	165.696	187.912	135.824	117.171	101.56	150.693	117.597	86.9525	K15285	NA	UDP-xylose transporter 1 [Oryza sativa Japonica Group] &gt;XP_015643294.1 UDP-xylose transporter 1 [Oryza sativa Japonica Group] &gt;XP_052157865.1 UDP-xylose transporter 1-like [Oryza glaberrima] &gt;EEC80701.1 hypothetical protein OsI_23132 [Oryza sativa Indica Group] &gt;EEE65788.1 hypothetical protein OsJ_21488 [Oryza sativa Japonica Group] &gt;KAF2926985.1 hypothetical protein DAI22_06g16860…	10
LOC4341179	LOC_Os06g33320	Os06g0524300	16.9489	17.2329	22.1603	16.875	20.5655	12.9632	20.949	13.6095	16.1531	18.3341	17.6147	10.8451	10.0774	13.5588	15.4113	NA	NA	NA	10
LOC4341207	LOC_Os06g34070	Os06g0531600	62.924	52.1733	56.4473	45.5029	58.0344	43.1219	63.0607	45.0613	46.7946	32.863	31.3657	33.2498	33.1436	30.9935	28.1378	NA	GO:0008150;GO:0006629;GO:0008152;GO:0044238;GO:0005575;GO:0003824;GO:0016787;GO:0003674	NA	10
LOC107281424	NA	NA	16.0149	9.15261	14.2265	8.21342	10.8729	4.96507	12.7451	9.09439	10.2859	5.6201	4.37631	3.0779	5.08846	4.33683	2.88645	NA	NA	NA	10
LOC4341217	LOC_Os06g34650	Os06g0537600	11.1556	9.0316	7.44122	8.75014	12.2484	2.63919	11.1157	5.93841	8.62951	5.34391	3.85262	6.00647	5.66598	2.44123	2.75789	NA	GO:0005515;GO:0046914;GO:0008270	NA	10
LOC4341221	LOC_Os06g34730	Os06g0538400	8.98582	12.8956	10.824	8.78579	6.7713	5.0993	10.0729	8.87773	8.52016	3.68214	4.09355	4.83702	3.54167	4.25149	2.19609	NA	NA	uncharacterized protein LOC4341221 [Oryza sativa Japonica Group] &gt;KAB8102753.1 hypothetical protein EE612_034688 [Oryza sativa] &gt;KAF2927098.1 hypothetical protein DAI22_06g178000 [Oryza sativa Japonica Group] &gt;BAD54327.1 unknown protein [Oryza sativa Japonica Group] &gt;BAF19712.1 Os06g0538400 [Oryza sativa Japonica Group] &gt;BAG98393.1 unnamed protein product [Oryza sativa Japonica Gro…	10
LOC4341252	LOC_Os06g35540	Os06g0548000	98.7404	79.5739	85.8841	52.7158	77.7776	51.098	90.1085	55.1447	57.7166	44.8854	39.3408	42.5012	40.1202	32.1045	30.3482	K14455	GO:0009308;GO:0009058;GO:0019752;GO:0044106;GO:0006520;GO:0042180;GO:0034641;GO:0006807;GO:0006082;GO:0043436;GO:0044281;GO:0006519;GO:0048037;GO:0030170;GO:0008483;GO:0016740;GO:0070279;GO:0019842	aspartate aminotransferase, mitochondrial [Oryza sativa Japonica Group] &gt;BAF19739.1 Os06g0548000 [Oryza sativa Japonica Group] &gt;BAG94879.1 unnamed protein product [Oryza sativa Japonica Group] &gt;BAS98162.1 Os06g0548000 [Oryza sativa Japonica Group]	10
LOC4341272	LOC_Os06g35940	Os06g0552900	6.7158	1.71706	3.64446	3.4812	2.15309	1.46499	6.86664	1.54151	1.73893	1.31606	1.71385	0.937843	2.24785	2.76276	1.31059	K16223	NA	protein FLOWERING LOCUS T isoform X1 [Oryza sativa Japonica Group] &gt;XP_052157775.1 protein FLOWERING LOCUS T-like isoform X1 [Oryza glaberrima] &gt;EAZ01304.1 hypothetical protein OsI_23336 [Oryza sativa Indica Group] &gt;EAZ37319.1 hypothetical protein OsJ_21659 [Oryza sativa Japonica Group] &gt;KAF2927158.1 hypothetical protein DAI22_06g184300 [Oryza sativa Japonica Group] &gt;BAD53668.1 put…	10
LOC4341294	LOC_Os06g36320	Os06g0557700	3.46514	4.40696	3.84808	3.36855	3.87622	1.42031	3.95576	2.15984	3.89577	2.04771	1.32621	1.38694	0.622186	0.209342	0.439481	NA	GO:0044237;GO:0009987;GO:0044267;GO:0006464;GO:0043170;GO:0043412;GO:0008152;GO:0006796;GO:0006793;GO:0016310;GO:0043687;GO:0044238;GO:0006468;GO:0005488;GO:0003824;GO:0016301;GO:0004672;GO:0004674;GO:0004713;GO:0016740	NA	10
LOC4341305	NA	NA	46.0742	25.2482	34.6207	12.3253	18.3633	14.4628	29.5945	19.4737	25.8233	12.532	6.59979	12.0286	19.8582	10.1264	4.36424	K00469	NA	probable inositol oxygenase [Oryza sativa Japonica Group] &gt;Q5Z8T3.1 RecName: Full=Probable inositol oxygenase; AltName: Full=Myo-inositol oxygenase; Short=MI oxygenase [Oryza sativa Japonica Group] &gt;EAZ01345.1 hypothetical protein OsI_23379 [Oryza sativa Indica Group] &gt;ACU78065.1 myo-inositol oxygenase [Oryza sativa Japonica Group] &gt;KAF2927203.1 hypothetical protein DAI22_06g187303 [O…	10
LOC4341321	LOC_Os06g36840	Os06g0564500	169.44	107.219	132.131	108.062	118.773	87.2424	125.642	86.2147	81.9214	69.2638	51.8872	64.7541	70.7344	60.6936	44.609	K01738	GO:0009309;GO:0009308;GO:0009058;GO:0046394;GO:0019752;GO:0044106;GO:0008652;GO:0006520;GO:0044249;GO:0042180;GO:0044237;GO:0044271;GO:0034641;GO:0019344;GO:0006535;GO:0006534;GO:0006563;GO:0006807;GO:0016053;GO:0006082;GO:0043436;GO:0009070;GO:0009069;GO:0044283;GO:0044281;GO:0000097;GO:0000096;GO:0044272;GO:0006790;GO:0006519;GO:0016835;GO:0048037;GO:0004124;GO:0016829;GO:0030170;GO:0070279;GO:…	cysteine synthase-like [Oryza sativa Japonica Group] &gt;EEC80820.1 hypothetical protein OsI_23398 [Oryza sativa Indica Group] &gt;KAB8102826.1 hypothetical protein EE612_034851 [Oryza sativa] &gt;AAD23908.1 cysteine synthase [Oryza sativa Japonica Group] &gt;EEE65896.1 hypothetical protein OsJ_21722 [Oryza sativa Japonica Group] &gt;KAF2927225.1 hypothetical protein DAI22_06g188600 [Oryza sativa…	10
LOC9271816	LOC_Os06g37010	Os06g0566300	24.0567	26.7172	21.6981	8.88157	17.6729	13.4737	19.6045	11.8737	17.133	10.2748	7.99575	10.5687	10.0999	7.2962	6.69585	K14709	GO:0006812;GO:0051234;GO:0006811;GO:0051179;GO:0030001;GO:0000041;GO:0006810;GO:0006829;GO:0005623;GO:0044464;GO:0016021;GO:0031224;GO:0016020;GO:0044425;GO:0008324;GO:0022890;GO:0015075;GO:0046873;GO:0022891;GO:0022892;GO:0046915;GO:0022857;GO:0005215;GO:0005385	zinc transporter 10 isoform X1 [Oryza sativa Japonica Group] &gt;EEC80824.1 hypothetical protein OsI_23408 [Oryza sativa Indica Group] &gt;KAF2927245.1 hypothetical protein DAI22_06g189700 [Oryza sativa Japonica Group]	10
LOC4341337	LOC_Os06g37150	Os06g0567900	45.7902	47.3577	59.8469	42.9143	35.7453	36.4359	32.1191	49.3245	46.8976	43.8236	47.898	24.5691	18.5753	38.4425	33.036	K00423	GO:0043169;GO:0005507;GO:0043167;GO:0046872;GO:0016491;GO:0046914	L-ascorbate oxidase isoform X2 [Oryza sativa Japonica Group]	10
LOC112939324	NA	NA	0.282938	0.180703	0.150534	0.101816	0.060428	0.126252	0.199014	0.243494	0.09801	0	0.086968	0.224738	0.086352	0.130027	0.099059	NA	NA	NA	10
LOC9267040	LOC_Os06g39040	Os06g0590301	85.3347	66.13	77.1463	51.4927	58.7846	46.3332	74.9995	63.704	59.6002	39.2131	37.4022	38.0599	46.6886	38.659	37.4538	K11168	GO:0016491	dehydrogenase/reductase SDR family member 12 [Oryza sativa Japonica Group] &gt;XP_052157632.1 uncharacterized protein LOC127775430 [Oryza glaberrima] &gt;EEC80897.1 hypothetical protein OsI_23543 [Oryza sativa Indica Group] &gt;KAB8102937.1 hypothetical protein EE612_035064 [Oryza sativa] &gt;EEE65954.1 hypothetical protein OsJ_21836 [Oryza sativa Japonica Group] &gt;KAF2927380.1 hypothetical pro…	10
LOC4341418	LOC_Os06g39140	Os06g0591600	23.7253	19.2391	23.3306	16.4407	17.8448	17.4346	21.976	16.4653	17.7272	9.92384	15.3384	13.7566	14.7909	14.8521	19.2558	K06886	GO:0051234;GO:0015669;GO:0051179;GO:0015671;GO:0006810;GO:0043169;GO:0020037;GO:0043167;GO:0005506;GO:0046872;GO:0019825;GO:0046906;GO:0046914	two-on-two hemoglobin-3 [Oryza sativa Japonica Group] &gt;XP_052157635.1 two-on-two hemoglobin-3 [Oryza glaberrima] &gt;EEC80902.1 hypothetical protein OsI_23558 [Oryza sativa Indica Group] &gt;EEE65959.1 hypothetical protein OsJ_21847 [Oryza sativa Japonica Group] &gt;BAD32857.1 putative 2-on-2 hemoglobin [Oryza sativa Japonica Group] &gt;BAF19886.1 Os06g0591600 [Oryza sativa Japonica Group] &gt…	10
LOC4341424	LOC_Os06g39344	Os06g0594100	248.817	200.703	215.105	193.087	203.522	161.87	228.396	169.213	170.272	194.68	175.143	144.816	144.122	150.664	153.096	NA	GO:0008150;GO:0008152;GO:0005575;GO:0003824;GO:0003674	3-hydroxyisobutyryl-CoA hydrolase-like protein 3, mitochondrial isoform X1 [Oryza sativa Japonica Group] &gt;KAB8102956.1 hypothetical protein EE612_035094 [Oryza sativa] &gt;KAF2927398.1 hypothetical protein DAI22_06g202600 [Oryza sativa Japonica Group] &gt;BAD32875.1 putative 3-hydroxyisobutyryl-coenzyme A hydrolase [Oryza sativa Japonica Group] &gt;BAD33117.1 putative 3-hydroxyisobutyryl-coenz…	10
LOC4341431	LOC_Os06g39520	Os06g0596300	270.242	291.611	270.645	199.411	299.486	173.853	330.802	175.715	261.384	146.637	137.983	137.983	145.216	107.723	101.351	K10781	GO:0009058;GO:0046394;GO:0019752;GO:0044249;GO:0042180;GO:0044255;GO:0044237;GO:0006633;GO:0006631;GO:0008610;GO:0006629;GO:0032787;GO:0016053;GO:0006082;GO:0043436;GO:0044283;GO:0044281;GO:0000036;GO:0022892;GO:0005215	palmitoyl-acyl carrier protein thioesterase, chloroplastic [Oryza sativa Japonica Group] &gt;EAZ37535.1 hypothetical protein OsJ_21865 [Oryza sativa Japonica Group]	10
LOC107281168	NA	NA	0.343467	0.85807	0.146319	0.189276	0	0.215918	0	0.234095	0.640402	0.213159	0	0.05776	0.166739	0	0.060703	NA	NA	NA	10
LOC4341462	LOC_Os06g40080	Os06g0603000	90.765	67.7612	93.5043	67.9375	74.6034	51.6246	80.3014	57.3834	50.6178	41.861	32.9055	39.4081	43.66	42.7103	32.1483	K21480	GO:0009056;GO:0044248;GO:0044270;GO:0034641;GO:0051187;GO:0051186;GO:0042168;GO:0006788;GO:0046700;GO:0046483;GO:0042440;GO:0006787;GO:0006778;GO:0033015;GO:0033013;GO:0004392;GO:0016491	NA	10
LOC4341494	LOC_Os06g40620	Os06g0608500	83.1106	77.6128	78.4394	73.8264	75.7413	64.9577	84.7961	65.9009	77.4043	70.6132	65.7327	71.626	70.5355	65.7723	61.1437	K12194	GO:0051234;GO:0045184;GO:0051179;GO:0033036;GO:0008104;GO:0015031;GO:0006810	vacuolar protein sorting-associated protein 32 homolog 2 [Oryza sativa Japonica Group] &gt;XP_015644536.1 vacuolar protein sorting-associated protein 32 homolog 2 [Oryza sativa Japonica Group] &gt;XP_052159616.1 vacuolar protein sorting-associated protein 32 homolog 2-like [Oryza glaberrima] &gt;XP_052159617.1 vacuolar protein sorting-associated protein 32 homolog 2-like [Oryza glaberrima] &gt;AC…	10
LOC4341500	LOC_Os06g40720	Os06g0609600	61.3389	57.2664	61.4863	46.6145	60.9505	33.7389	56.2088	39.2592	46.354	32.7423	28.2085	36.7191	32.9098	22.9366	17.8842	NA	GO:0005509	probable calcium-binding protein CML21 [Oryza sativa Japonica Group] &gt;EAZ01634.1 hypothetical protein OsI_23671 [Oryza sativa Indica Group] &gt;KAB8103056.1 hypothetical protein EE612_035267 [Oryza sativa] &gt;EAZ37606.1 hypothetical protein OsJ_21942 [Oryza sativa Japonica Group] &gt;KAF2927510.1 hypothetical protein DAI22_06g210900 [Oryza sativa Japonica Group] &gt;BAD35476.1 calcium-binding…	10
LOC4341516	LOC_Os06g40940	Os06g0611900	312.277	137.695	226.613	197.114	213.568	128.787	247	183.768	161.973	112.25	75.8308	66.9008	80.5464	76.0173	53.8086	K00281	GO:0009308;GO:0019752;GO:0044106;GO:0006520;GO:0042180;GO:0034641;GO:0006544;GO:0006807;GO:0006082;GO:0043436;GO:0009069;GO:0044281;GO:0006519;GO:0048037;GO:0004375;GO:0016491;GO:0030170;GO:0070279;GO:0019842	glycine dehydrogenase (decarboxylating), mitochondrial [Oryza sativa Japonica Group] &gt;XP_052159109.1 glycine dehydrogenase (decarboxylating), mitochondrial-like [Oryza glaberrima] &gt;EAZ01651.1 hypothetical protein OsI_23687 [Oryza sativa Indica Group] &gt;KAF2927533.1 hypothetical protein DAI22_06g212900 [Oryza sativa Japonica Group] &gt;BAD35509.1 putative glycine dehydrogenase [Oryza sativ…	10
LOC4341559	LOC_Os06g41810	Os06g0623300	75.5544	51.0641	62.1458	49.5992	52.7629	33.2287	64.0434	51.0747	43.3013	41.4742	29.2845	33.7207	29.9863	27.6552	25.3965	K09753	GO:0050662;GO:0048037	cinnamoyl-CoA reductase 2 [Oryza sativa Japonica Group] &gt;KAB8103150.1 hypothetical protein EE612_035420 [Oryza sativa] &gt;EAZ37680.1 hypothetical protein OsJ_22017 [Oryza sativa Japonica Group] &gt;KAF2927628.1 hypothetical protein DAI22_06g218800 [Oryza sativa Japonica Group] &gt;BAD35672.1 putative cinnamoyl-CoA reductase [Oryza sativa Japonica Group] &gt;BAF20018.1 Os06g0623300 [Oryza sati…	10
LOC107281207	NA	NA	0.782077	1.233	1.56743	1.3141	0.461476	0.734933	1.03716	0.262695	1.15727	0.830282	0.383093	0.649887	0.458589	0.335424	0.153848	NA	NA	uncharacterized protein LOC107281207 isoform X1 [Oryza sativa Japonica Group] &gt;KAF2927661.1 hypothetical protein DAI22_06g221703 [Oryza sativa Japonica Group]	10
LOC4341612	LOC_Os06g43140	Os06g0638200	89.5954	53.7618	73.8227	49.6809	57.6531	30.6772	73.4272	54.2488	46.7309	34.2708	29.0075	29.5535	29.3737	31.3684	27.0042	NA	NA	uncharacterized protein LOC4341612 [Oryza sativa Japonica Group] &gt;KAF2927726.1 hypothetical protein DAI22_06g226800 [Oryza sativa Japonica Group]	10
LOC4341625	NA	NA	3.44512	1.18161	2.02125	1.83319	2.0695	0.884263	3.10337	1.14604	1.22676	0.906098	0.605657	0.206096	0.779436	0.421212	0.203647	NA	NA	premnaspirodiene oxygenase [Oryza sativa Japonica Group] &gt;KAF2927754.1 hypothetical protein DAI22_06g228300 [Oryza sativa Japonica Group] &gt;BAD37496.1 putative cytochrome P450 [Oryza sativa Japonica Group] &gt;BAF20078.1 Os06g0640500 [Oryza sativa Japonica Group]	10
LOC4341657	LOC_Os06g43800	Os06g0646000	34.0919	12.7449	22.5275	20.1062	18.0775	10.8578	18.8988	15.2662	9.91757	8.08582	6.43789	7.08957	7.35676	7.17769	5.81224	NA	GO:0008168;GO:0016740	uncharacterized methyltransferase At2g41040, chloroplastic [Oryza sativa Japonica Group] &gt;XP_052157935.1 uncharacterized methyltransferase At2g41040, chloroplastic-like [Oryza glaberrima] &gt;EEC81074.1 hypothetical protein OsI_23892 [Oryza sativa Indica Group] &gt;KAB8103302.1 hypothetical protein EE612_035657 [Oryza sativa] &gt;KAF2927804.1 hypothetical protein DAI22_06g232100 [Oryza sativa …	10
LOC4341661	LOC_Os06g43860	Os06g0646600	441.378	313.971	358.706	268.681	366.041	183.319	401.607	220.58	240.861	169.993	100.31	141.956	123.685	72.3881	46.7774	NA	GO:0065007;GO:0009058;GO:0044249;GO:0034645;GO:0010467;GO:0009059;GO:0006807;GO:0006139;GO:0050789;GO:0009889;GO:0031326;GO:0031323;GO:0050794;GO:0010468;GO:0010556;GO:0060255;GO:0019222;GO:0051171;GO:0019219;GO:0080090;GO:0051252;GO:0032774;GO:0016070;GO:0005623;GO:0044464;GO:0005622;GO:0043231;GO:0043229;GO:0044424;GO:0043227;GO:0005634;GO:0043226;GO:0003677;GO:0003676;GO:0043565;GO:0003700;GO:…	NA	10
LOC4341695	LOC_Os06g44230	Os06g0652000	29.5713	23.8095	26.7761	26.4948	24.3049	22.2073	24.5963	25.2157	25.8222	24.848	23.4863	16.5229	16.9975	21.0793	21.8799	K10908	GO:0009058;GO:0044249;GO:0034645;GO:0044260;GO:0010467;GO:0009059;GO:0006807;GO:0006139;GO:0003899;GO:0003677;GO:0003676;GO:0016779;GO:0034062;GO:0016740	DNA-directed RNA polymerase 3B, chloroplastic [Oryza sativa Japonica Group] &gt;KAF2927860.1 hypothetical protein DAI22_06g235900 [Oryza sativa Japonica Group] &gt;BAC76605.1 RpoT2 [Oryza sativa Japonica Group] &gt;BAC98394.1 T7 bacteriophage-type single subunit RNA polymerase [Oryza sativa Japonica Group]	10
LOC4341727	LOC_Os06g44840	Os06g0658900	59.8721	39.5215	53.3841	43.5846	43.8389	38.6574	53.138	40.8766	42.9173	42.9934	37.553	33.6861	33.3254	33.0211	41.6463	K09833	GO:0016021;GO:0031224;GO:0016020;GO:0044425;GO:0004659;GO:0016740	probable homogentisate phytyltransferase 1, chloroplastic [Oryza sativa Japonica Group] &gt;XP_015644511.1 probable homogentisate phytyltransferase 1, chloroplastic [Oryza sativa Japonica Group] &gt;B7FA90.1 RecName: Full=Probable homogentisate phytyltransferase 1, chloroplastic; AltName: Full=Vitamin E pathway gene 2-1 protein; Short=OsVTE2-1; Flags: Precursor [Oryza sativa Japonica Group] &gt;K…	10
LOC4341796	LOC_Os06g45820	Os06g0669400	304.963	176.93	267.295	211.66	204.763	128.175	234.377	174.823	169.237	122.498	104.642	105.718	110.814	114.748	88.1453	K03798	GO:0009056;GO:0009057;GO:0043170;GO:0008152;GO:0044238;GO:0030163;GO:0019538;GO:0006508;GO:0005623;GO:0044464;GO:0016021;GO:0031224;GO:0016020;GO:0044425;GO:0030554;GO:0032559;GO:0005524;GO:0005488;GO:0003824;GO:0043169;GO:0004175;GO:0016787;GO:0043167;GO:0004222;GO:0008237;GO:0046872;GO:0017111;GO:0001882;GO:0000166;GO:0008233;GO:0001883;GO:0017076;GO:0032555;GO:0016462;GO:0032553;GO:0046914;GO:…	ATP-dependent zinc metalloprotease FTSH 2, chloroplastic [Oryza sativa Japonica Group] &gt;XP_052158667.1 ATP-dependent zinc metalloprotease FTSH 2, chloroplastic [Oryza glaberrima] &gt;Q655S1.1 RecName: Full=ATP-dependent zinc metalloprotease FTSH 2, chloroplastic; Short=OsFTSH2; Flags: Precursor [Oryza sativa Japonica Group] &gt;EAZ02023.1 hypothetical protein OsI_24055 [Oryza sativa Indica Gro…	10
LOC4341861	LOC_Os06g46799	Os06g0681600	245.799	335.865	336.636	197.462	374.707	187.373	310.866	218.747	275.546	163.026	115.082	135.913	139.056	105.868	82.1001	K00430	GO:0006118;GO:0042221;GO:0006979;GO:0050896;GO:0006950;GO:0016209;GO:0043169;GO:0020037;GO:0043167;GO:0005506;GO:0046872;GO:0016491;GO:0004601;GO:0046906;GO:0046914	NA	10
LOC4341862	LOC_Os06g46820	Os06g0681700	70.6391	64.5741	69.795	61.8518	64.2166	43.5408	66.5959	45.0034	53.5191	40.0072	37.9389	44.3186	39.2077	43.7919	34.4203	K02895	GO:0016020	uncharacterized vacuolar membrane protein YML018C [Oryza sativa Japonica Group] &gt;KAB8103563.1 hypothetical protein EE612_036099 [Oryza sativa] &gt;EAZ38043.1 hypothetical protein OsJ_22387 [Oryza sativa Japonica Group] &gt;KAF2928129.1 hypothetical protein DAI22_06g255800 [Oryza sativa Japonica Group] &gt;BAD45895.1 solute carrier family 35, member F5-like [Oryza sativa Japonica Group] &gt;BAF…	10
LOC4341895	NA	NA	261.871	219.437	213.004	208.438	243.109	180.988	286.544	177.477	178.878	160.011	147.927	140.104	157.893	148.184	135.181	K20871	NA	NA	10
LOC4341907	LOC_Os06g47620	Os06g0691400	22.8444	26.557	26.5015	10.8656	16.2991	11.8372	29.0161	17.4549	16.4814	10.861	13.0177	11.7727	14.8028	10.6526	19.6315	K14664	GO:0006508;GO:0016787;GO:0008237;GO:0008233;GO:0005515;GO:0046983	IAA-amino acid hydrolase ILR1-like 6 [Oryza sativa Japonica Group] &gt;Q5Z678.1 RecName: Full=IAA-amino acid hydrolase ILR1-like 6; Flags: Precursor [Oryza sativa Japonica Group] &gt;KAB8103632.1 hypothetical protein EE612_036188 [Oryza sativa] &gt;EEE66265.1 hypothetical protein OsJ_22451 [Oryza sativa Japonica Group] &gt;KAF2928220.1 hypothetical protein DAI22_06g262300 [Oryza sativa Japonica G…	10
LOC4341928	LOC_Os06g47940	Os06g0694500	37.3537	40.09	54.338	42.2464	44.943	28.8067	41.0101	41.9399	40.6087	24.8453	20.1398	27.1067	30.1477	25.411	22.8484	K22074	GO:0009058;GO:0044249;GO:0044237;GO:0051188;GO:0051186;GO:0016226;GO:0031163;GO:0043169;GO:0043167;GO:0051536;GO:0005506;GO:0051540;GO:0046872;GO:0046914	nifU-like protein 3, chloroplastic [Oryza sativa Japonica Group] &gt;XP_052157887.1 nifU-like protein 3, chloroplastic [Oryza glaberrima] &gt;EEC81240.1 hypothetical protein OsI_24300 [Oryza sativa Indica Group] &gt;KAB8103663.1 hypothetical protein EE612_036227 [Oryza sativa] &gt;EEE66277.1 hypothetical protein OsJ_22478 [Oryza sativa Japonica Group] &gt;KAF2928260.1 hypothetical protein DAI22_0…	10
LOC4341930	LOC_Os06g47970	Os06g0694800	131.484	101.822	146.363	83.6731	102.993	59.395	107.2	96.6646	88.8529	64.4264	50.897	68.0931	65.6929	61.2682	48.0401	NA	NA	uncharacterized protein LOC4341930 [Oryza sativa Japonica Group] &gt;XP_052158114.1 uncharacterized protein LOC127775847 [Oryza glaberrima] &gt;EAZ02209.1 hypothetical protein OsI_24303 [Oryza sativa Indica Group] &gt;KAB8103665.1 hypothetical protein EE612_036229 [Oryza sativa] &gt;EAZ38132.1 hypothetical protein OsJ_22481 [Oryza sativa Japonica Group] &gt;KAF2928262.1 hypothetical protein DAI22…	10
LOC4341952	LOC_Os06g48330	Os06g0698600	45.9674	55.3295	65	37.1714	55.3116	33.3052	44.5087	33.3086	46.9312	29.9195	29.9905	26.6414	28.7613	22.9116	23.4678	K07195	GO:0051641;GO:0009987;GO:0051234;GO:0051649;GO:0006887;GO:0051179;GO:0046903;GO:0032940;GO:0006810;GO:0016192;GO:0005623;GO:0005938;GO:0044448;GO:0044464;GO:0005737;GO:0044444;GO:0000145;GO:0005622;GO:0044424;GO:0032991;GO:0043234	exocyst complex component EXO70A1 [Oryza sativa Japonica Group] &gt;KAF2928290.1 hypothetical protein DAI22_06g267900 [Oryza sativa Japonica Group] &gt;BAD54466.1 putative Exo70 exocyst complex subunit [Oryza sativa Japonica Group] &gt;BAD54663.1 putative Exo70 exocyst complex subunit [Oryza sativa Japonica Group] &gt;BAF20381.2 Os06g0698600 [Oryza sativa Japonica Group]	10
LOC4341979	LOC_Os06g48960	Os06g0702700	27.6167	11.9045	24.9675	16.8451	19.3372	8.788	22.9492	10.1045	10.4167	6.60212	6.18208	7.71658	6.02267	6.44982	5.00468	NA	NA	NA	10
LOC4341997	LOC_Os06g49110	Os06g0704600	234.025	213.726	258.8	144.469	139.298	122.727	210.735	194.436	189.254	117.246	112.775	102.227	150.121	141.751	130.339	K01698	GO:0044271;GO:0034641;GO:0018130;GO:0046483;GO:0006807;GO:0033014;GO:0033013;GO:0016835;GO:0016836;GO:0016829;GO:0004655	NA	10
LOC4342032	LOC_Os06g49660	Os06g0710700	49.564	23.9451	38.3547	16.6032	61.7861	20.601	54.1108	30.5227	15.2928	25.3251	17.5543	12.8789	26.4396	20.6924	10.6355	K19861	NA	benzyl alcohol O-benzoyltransferase [Oryza sativa Japonica Group] &gt;XP_052157910.1 benzyl alcohol O-benzoyltransferase-like [Oryza glaberrima] &gt;KAF2928431.1 hypothetical protein DAI22_06g278400 [Oryza sativa Japonica Group] &gt;BAD53644.1 putative benzoyl coenzyme A, benzyl alcohol benzoyl transferase [Oryza sativa Japonica Group] &gt;BAF20459.2 Os06g0710700 [Oryza sativa Japonica Group] &gt…	10
LOC4342037	LOC_Os06g49710	Os06g0711200	1.97578	1.37183	1.55143	1.42952	2.1421	0.06533	2.53024	0.02496	1.48757	0.928103	0.41998	0.859896	0.990418	0.255651	0.019107	NA	NA	uncharacterized protein LOC4342037 [Oryza sativa Japonica Group] &gt;EAZ38250.1 hypothetical protein OsJ_22626 [Oryza sativa Japonica Group] &gt;KAF2928442.1 hypothetical protein DAI22_06g278900 [Oryza sativa Japonica Group] &gt;BAD53650.1 unknown protein [Oryza sativa Japonica Group] &gt;BAD54051.1 unknown protein [Oryza sativa Japonica Group] &gt;BAF20464.1 Os06g0711200 [Oryza sativa Japonica G…	10
LOC4342113	LOC_Os06g51029	Os06g0725900	212.04	155.023	219.589	157.177	161.886	101.134	187.039	142.027	145.824	99.5244	90.7089	74.4805	85.3128	90.4614	83.7248	K03798	GO:0009056;GO:0009057;GO:0043170;GO:0030163;GO:0019538;GO:0006508;GO:0016021;GO:0031224;GO:0016020;GO:0044425;GO:0030554;GO:0032559;GO:0005524;GO:0043169;GO:0004175;GO:0016787;GO:0043167;GO:0004222;GO:0008237;GO:0046872;GO:0017111;GO:0001882;GO:0000166;GO:0008233;GO:0001883;GO:0017076;GO:0032555;GO:0016462;GO:0032553;GO:0046914;GO:0008270	ATP-dependent zinc metalloprotease FTSH 1, chloroplastic [Oryza sativa Japonica Group] &gt;Q5Z974.1 RecName: Full=ATP-dependent zinc metalloprotease FTSH 1, chloroplastic; Short=OsFTSH1; Flags: Precursor [Oryza sativa Japonica Group] &gt;BAD61706.1 putative chloroplast FtsH protease [Oryza sativa Japonica Group] &gt;BAF20539.1 Os06g0725900 [Oryza sativa Japonica Group] &gt;BAG89328.1 unnamed prot…	10
LOC4342126	LOC_Os06g51170	Os06g0727400	11.7544	6.13436	10.8895	7.85321	7.86592	4.2856	10.3536	4.61993	5.55569	3.57898	2.49786	2.50579	2.96679	2.19321	1.34045	NA	GO:0044260;GO:0044237;GO:0009987;GO:0044267;GO:0006464;GO:0043170;GO:0043412;GO:0006796;GO:0006793;GO:0016310;GO:0043687;GO:0044238;GO:0019538;GO:0006468;GO:0030554;GO:0032559;GO:0005524;GO:0016301;GO:0001882;GO:0000166;GO:0004672;GO:0004674;GO:0004713;GO:0001883;GO:0017076;GO:0032555;GO:0032553;GO:0016740	probable serine/threonine-protein kinase PIX13 [Oryza sativa Japonica Group] &gt;EEE66388.1 hypothetical protein OsJ_22723 [Oryza sativa Japonica Group] &gt;KAF2928592.1 hypothetical protein DAI22_06g290600 [Oryza sativa Japonica Group] &gt;BAD61815.1 putative protein kinase [Oryza sativa Japonica Group] &gt;BAF20551.1 Os06g0727400 [Oryza sativa Japonica Group] &gt;BAG91489.1 unnamed protein prod…	10
LOC4342137	LOC_Os06g51290	Os06g0729000	65.3143	70.2656	72.3516	51.4007	38.9368	31.7256	76.5617	57.0643	40.342	39.5929	21.1087	26.7561	34.0583	31.1684	28.9778	K02291	GO:0016740	NA	10
LOC4342146	LOC_Os06g51390	Os06g0730300	48.5566	34.9746	51.8836	33.9495	36.2817	24.7162	52.0573	27.5553	28.302	25.6652	22.6226	24.1998	24.2105	25.2937	18.497	NA	NA	transmembrane protein 53 [Oryza sativa Japonica Group] &gt;KAF2928629.1 hypothetical protein DAI22_06g292900 [Oryza sativa Japonica Group] &gt;BAF20569.1 Os06g0730300 [Oryza sativa Japonica Group] &gt;BAG94343.1 unnamed protein product [Oryza sativa Japonica Group] &gt;BAS99645.1 Os06g0730300 [Oryza sativa Japonica Group]	10
LOC4342164	LOC_Os07g01060	Os07g0100500	33.9542	28.3362	29.981	31.9645	31.2965	23.4641	31.7228	25.732	29.2675	30.9521	27.0126	22.3173	23.1596	25.2439	26.0555	K14638	NA	uncharacterized protein LOC4342164 isoform X1 [Oryza sativa Japonica Group] &gt;EAZ38385.1 hypothetical protein OsJ_22762 [Oryza sativa Japonica Group] &gt;KAF2921042.1 hypothetical protein DAI22_07g000300 [Oryza sativa Japonica Group]	10
LOC4342185	LOC_Os07g01370	Os07g0104100	43.1797	45.6259	58.0248	48.2178	52.101	31.6673	58.7633	37.812	38.1669	32.6529	26.5606	33.2533	41.1588	34.3051	28.1287	K00430	GO:0006118;GO:0042221;GO:0006979;GO:0050896;GO:0006950;GO:0016209;GO:0020037;GO:0005506;GO:0016491;GO:0004601;GO:0046906	peroxidase 1-like [Oryza sativa Japonica Group] &gt;XP_052161459.1 peroxidase 1-like [Oryza glaberrima] &gt;EEE66432.1 hypothetical protein OsJ_22789 [Oryza sativa Japonica Group] &gt;KAF2921073.1 hypothetical protein DAI22_07g002500 [Oryza sativa Japonica Group] &gt;CAH69339.1 TPA: class III peroxidase 97 precursor [Oryza sativa Japonica Group]	10
LOC4342210	LOC_Os07g01760	Os07g0108300	428.815	162.519	271.671	225.397	284.754	166.191	358.272	234.46	185.565	168.093	106.674	104.353	125.958	110.317	81.6243	K00814	GO:0016847;GO:0016846;GO:0048037;GO:0016829;GO:0030170;GO:0016740;GO:0070279;GO:0019842	NA	10
LOC4342224	LOC_Os07g01910	Os07g0110100	26.0387	23.3839	29.2328	20.6233	18.8398	26.2696	21.9059	22.4972	24.7136	18.3312	19.0109	18.1849	22.6399	17.4189	20.5796	NA	GO:0008150;GO:0005575;GO:0003674	uncharacterized protein LOC4342224 [Oryza sativa Japonica Group] &gt;EEC81401.1 hypothetical protein OsI_24630 [Oryza sativa Indica Group] &gt;KAB8104079.1 hypothetical protein EE612_036726 [Oryza sativa] &gt;EEE66446.1 hypothetical protein OsJ_22831 [Oryza sativa Japonica Group] &gt;KAF2921132.1 hypothetical protein DAI22_07g007200 [Oryza sativa Japonica Group] &gt;BAC06945.1 unknown protein [Or…	10
LOC4342237	LOC_Os07g02140	Os07g0112100	2.66693	2.6865	3.39253	1.47651	2.00316	1.41965	2.35082	2.23433	1.96642	1.01508	0.409981	0.719045	1.05672	0.954886	0.374169	NA	GO:0006118;GO:0000267;GO:0005737;GO:0044444;GO:0012505;GO:0005783;GO:0005789;GO:0044432;GO:0005626;GO:0043231;GO:0043229;GO:0044446;GO:0031227;GO:0031224;GO:0031300;GO:0016020;GO:0043227;GO:0005624;GO:0044425;GO:0005792;GO:0042175;GO:0043226;GO:0031090;GO:0044422;GO:0071212;GO:0042598;GO:0050662;GO:0048037;GO:0050660;GO:0004497;GO:0004499;GO:0050661;GO:0016491	flavin-containing monooxygenase FMO GS-OX-like 9 [Oryza sativa Japonica Group] &gt;XP_015645433.1 flavin-containing monooxygenase FMO GS-OX-like 9 [Oryza sativa Japonica Group] &gt;XP_015645434.1 flavin-containing monooxygenase FMO GS-OX-like 9 [Oryza sativa Japonica Group] &gt;XP_025882478.1 flavin-containing monooxygenase FMO GS-OX-like 9 [Oryza sativa Japonica Group] &gt;EAZ02537.1 hypothetica…	10
LOC4342330	NA	NA	0.689246	0.509713	0.551238	0.304095	0.534818	0.145124	0.802787	0.473684	0.372746	0.333359	0.080378	0.26131	0.121264	0.300013	0.238265	NA	NA	uncharacterized protein LOC4342330 [Oryza sativa Japonica Group]	10
LOC4342331	NA	NA	0.476794	0.047548	0.23506	0.141678	0.126384	0.025022	0.366069	0.091785	0.089974	0.109995	0.107392	0.023664	0	0.089158	0.045704	NA	NA	uncharacterized protein LOC4342331 [Oryza sativa Japonica Group]	10
LOC107281559	LOC_Os07g03950	Os07g0131500	0.13359	0.067456	0.094814	0.083975	0	0.03604	0.197551	0	0	0	0	0.052093	0.118304	0	0	NA	GO:0044267;GO:0006464;GO:0043412;GO:0006796;GO:0006793;GO:0016310;GO:0043687;GO:0006468;GO:0030554;GO:0032559;GO:0005524;GO:0030246;GO:0016301;GO:0001882;GO:0000166;GO:0004672;GO:0004674;GO:0004713;GO:0001883;GO:0017076;GO:0032555;GO:0032553;GO:0005529	L-type lectin-domain containing receptor kinase IV.1 [Oryza sativa Japonica Group] &gt;EAZ38592.1 hypothetical protein OsJ_22981 [Oryza sativa Japonica Group] &gt;BAC24925.1 putative receptor-type protein kinase LRK1 [Oryza sativa Japonica Group] &gt;BAD31929.1 putative receptor-type protein kinase LRK1 [Oryza sativa Japonica Group] &gt;BAS99932.1 Os07g0131500 [Oryza sativa Japonica Group]	10
LOC4342370	LOC_Os07g04840	Os07g0141400	2638.49	2151.54	2692.58	1815.37	1985.78	1281.56	2592.58	2210.08	2106.06	1386.14	1096.48	1274.53	1404.4	1221.09	1172.26	K02717	GO:0044237;GO:0015979;GO:0005623;GO:0044464;GO:0019898;GO:0005622;GO:0043229;GO:0044446;GO:0044424;GO:0032991;GO:0016020;GO:0044425;GO:0043226;GO:0044422;GO:0009654;GO:0034357;GO:0009521;GO:0009523;GO:0043234;GO:0009579;GO:0044436;GO:0005509;GO:0043169;GO:0043167;GO:0046872	NA	10
LOC4342404	LOC_Os07g05480	Os07g0148900	2305.24	1850.84	2419.93	1279.69	1555.72	866.725	2092.14	1714.56	1665.65	899.283	632.05	898.455	1131.87	942.472	754.742	K02698	GO:0015979;GO:0044424;GO:0032991;GO:0016020;GO:0044425;GO:0034357;GO:0009521;GO:0009522;GO:0043234;GO:0009579	photosystem I reaction center subunit psaK, chloroplastic [Oryza sativa Japonica Group] &gt;XP_052161217.1 photosystem I reaction center subunit psaK, chloroplastic [Oryza glaberrima] &gt;KAB8104322.1 hypothetical protein EE612_037141 [Oryza sativa] &gt;AAO72567.1 photosystem I protein-like protein [Oryza sativa Japonica Group] &gt;EAZ38699.1 hypothetical protein OsJ_23098 [Oryza sativa Japonica …	10
LOC4342420	LOC_Os07g05820	Os07g0152900	121.839	40.2365	67.7809	40.1839	52.4054	34.4722	81.51	73.8165	48.8002	24.4185	17.0078	24.0631	24.3991	14.9102	8.77256	K00101	GO:0006118;GO:0050662;GO:0048037;GO:0010181;GO:0000166;GO:0016491	peroxisomal (S)-2-hydroxy-acid oxidase GLO5 isoform X2 [Oryza sativa Japonica Group]	10
LOC4342420	LOC_Os07g05820	Os07g0152900	121.839	40.2365	67.7809	40.1839	52.4054	34.4722	81.51	73.8165	48.8002	24.4185	17.0078	24.0631	24.3991	14.9102	8.77256	K11517	GO:0006118;GO:0050662;GO:0048037;GO:0010181;GO:0000166;GO:0016491	peroxisomal (S)-2-hydroxy-acid oxidase GLO5 isoform X2 [Oryza sativa Japonica Group]	10
LOC4342432	LOC_Os07g06175	Os07g0156200	1.86242	0.752053	0.609551	0.520132	0.72557	0.160448	1.07668	1.10098	0.468379	0.055441	0.492786	0.174194	0.403561	0	0	K00430	GO:0006118;GO:0042221;GO:0006979;GO:0050896;GO:0006950;GO:0016209;GO:0043169;GO:0020037;GO:0043167;GO:0005506;GO:0046872;GO:0016491;GO:0004601;GO:0046906;GO:0046914	peroxidase 2 [Oryza sativa Japonica Group] &gt;KAB8104367.1 hypothetical protein EE612_037232 [Oryza sativa] &gt;KAF2921488.1 hypothetical protein DAI22_07g037600 [Oryza sativa Japonica Group] &gt;BAD31357.1 putative peroxidase [Oryza sativa Japonica Group] &gt;BAT00122.1 Os07g0156200 [Oryza sativa Japonica Group] &gt;CAH69341.1 TPA: class III peroxidase 99 precursor [Oryza sativa Japonica Group]	10
LOC107281665	NA	NA	1.09953	0.840146	1.51603	0.367979	0.832381	0.418319	0.944172	0.377058	1.2175	0.329844	0.270451	0.210695	0.052991	0.062742	0.050572	NA	NA	NA	10
LOC4342458	LOC_Os07g06800	Os07g0162100	0.186031	0.335703	0.466022	0.033467	0	0	0.28335	0.063306	0.190677	0	0	0	0.058186	0	0	NA	GO:0006629;GO:0005623;GO:0044464;GO:0005737;GO:0016021;GO:0005622;GO:0044424;GO:0031224;GO:0016020;GO:0044425;GO:0016491	3-oxo-5-alpha-steroid 4-dehydrogenase 2 [Oryza sativa Japonica Group] &gt;KAB8104404.1 hypothetical protein EE612_037289 [Oryza sativa] &gt;KAF2921539.1 hypothetical protein DAI22_07g041200 [Oryza sativa Japonica Group] &gt;BAC15959.1 steroid 5alpha-reductase-like protein [Oryza sativa Japonica Group] &gt;BAF20859.1 Os07g0162100 [Oryza sativa Japonica Group] &gt;BAT00172.1 Os07g0162100 [Oryza sat…	10
LOC4342461	LOC_Os07g06840	Os07g0162500	97.5213	99.3287	97.9795	46.9753	93.7451	39.982	94.3938	61.668	65.5932	43.9278	36.0623	45.0123	52.229	29.1624	21.5132	NA	GO:0016787	probable carboxylesterase 15 [Oryza sativa Japonica Group] &gt;KAB8104409.1 hypothetical protein EE612_037295 [Oryza sativa] &gt;KAF2921544.1 hypothetical protein DAI22_07g041700 [Oryza sativa Japonica Group] &gt;BAC15965.1 putative cell death associated protein [Oryza sativa Japonica Group] &gt;BAD30764.1 putative cell death associated protein [Oryza sativa Japonica Group] &gt;BAF20862.1 Os07g01…	10
LOC107281792	NA	NA	0.160116	0.161084	0.113521	0.132095	0.03447	0.090625	0.195107	0.056243	0.110326	0	0	0	0.019543	0	0	NA	NA	NA	10
LOC4342508	LOC_Os07g07470	Os07g0170100	61.4391	40.7855	51.4299	52.1727	46.7619	33.9313	60.8527	38.5778	36.7138	35.3976	30.093	31.9137	28.5728	40.8936	27.8992	K00167	NA	2-oxoisovalerate dehydrogenase subunit beta 1, mitochondrial [Oryza sativa Japonica Group] &gt;KAB8104465.1 hypothetical protein EE612_037392 [Oryza sativa] &gt;EEE66642.1 hypothetical protein OsJ_23251 [Oryza sativa Japonica Group] &gt;KAF2921605.1 hypothetical protein DAI22_07g047400 [Oryza sativa Japonica Group] &gt;BAD31791.1 putative branched-chain alpha-keto acid decarboxylase E1 beta subun…	10
LOC4342509	LOC_Os07g07480	Os07g0170200	58.164	36.1138	45.4317	35.1714	38.9903	21.0699	48.1388	28.924	22.0554	21.0419	14.7965	12.468	16.9747	20.7607	12.364	NA	GO:0005488;GO:0003824;GO:0004519;GO:0016787;GO:0004518;GO:0003676	uncharacterized protein LOC4342509 [Oryza sativa Japonica Group] &gt;XP_052163831.1 uncharacterized protein LOC127780883 [Oryza glaberrima] &gt;EAZ02915.1 hypothetical protein OsI_25053 [Oryza sativa Indica Group] &gt;KAF2921606.1 hypothetical protein DAI22_07g047500 [Oryza sativa Japonica Group] &gt;BAD31792.1 hypothetical protein [Oryza sativa Japonica Group] &gt;BAF20904.1 Os07g0170200 [Oryza …	10
LOC4342513	LOC_Os07g07540	Os07g0171100	180.361	117.357	176.679	65.3949	83.3044	54.3503	134.499	99.6609	87.3991	46.9892	34.1104	31.8391	51.2872	39.7537	28.4362	NA	GO:0005488;GO:0005515	protein MET1, chloroplastic [Oryza sativa Japonica Group] &gt;EAZ02920.1 hypothetical protein OsI_25059 [Oryza sativa Indica Group] &gt;KAB8104471.1 hypothetical protein EE612_037399 [Oryza sativa] &gt;EAZ38843.1 hypothetical protein OsJ_23259 [Oryza sativa Japonica Group] &gt;KAF2921613.1 hypothetical protein DAI22_07g047900 [Oryza sativa Japonica Group] &gt;BAD30783.1 putative SHOOT1 protein [O…	10
LOC9267938	LOC_Os07g09040	Os07g0188233	79.7699	26.928	53.082	31.6663	36.5488	26.4581	60.4348	38.8369	35.5747	23.2366	12.6203	14.6952	16.2511	10.9332	7.16395	K01802	GO:0044260;GO:0044267;GO:0006457;GO:0019538	peptidyl-prolyl cis-trans isomerase FKBP16-4, chloroplastic [Oryza sativa Japonica Group] &gt;KAF2921758.1 hypothetical protein DAI22_07g057600 [Oryza sativa Japonica Group] &gt;BAH93815.1 Os07g0188233 [Oryza sativa Japonica Group]	10
LOC9270490	LOC_Os07g09040	Os07g0188266	13.3764	6.68396	9.67382	8.88495	9.43823	5.20857	11.4436	7.92284	6.74474	5.63335	4.74955	3.54146	4.5928	5.52282	3.83778	NA	GO:0044260;GO:0044267;GO:0006457;GO:0019538	protein CHUP1, chloroplastic [Oryza sativa Japonica Group] &gt;BAC83912.1 hypothetical protein [Oryza sativa Japonica Group] &gt;BAD31846.1 hypothetical protein [Oryza sativa Japonica Group]	10
LOC4342622	LOC_Os07g09370	Os07g0191500	10.1588	7.07647	9.25128	7.38958	6.24029	4.64701	8.46565	6.98951	7.07361	4.34343	4.62007	4.19086	3.28725	3.89917	3.07962	K23541	NA	NA	10
LOC4342621	LOC_Os07g09340	Os07g0191200	65.7964	55.878	64.8525	49.7569	42.4708	32.7695	61.5342	42.9328	42.0914	43.3417	36.2001	22.991	29.7507	38.0768	27.022	K01535	GO:0006812;GO:0051234;GO:0006818;GO:0006811;GO:0051179;GO:0015672;GO:0015992;GO:0006810;GO:0016021;GO:0031224;GO:0016020;GO:0044425;GO:0022804;GO:0016887;GO:0015075;GO:0017111;GO:0015405;GO:0015399;GO:0016462;GO:0022891;GO:0022892;GO:0022857;GO:0005215	plasma membrane ATPase 1 [Oryza sativa Japonica Group] &gt;XP_052161744.1 plasma membrane ATPase 1-like [Oryza glaberrima] &gt;KAB8104620.1 hypothetical protein EE612_037605 [Oryza sativa] &gt;KAF2921776.1 hypothetical protein DAI22_07g059400 [Oryza sativa Japonica Group] &gt;CAD29295.1 plasma membrane H+ ATPase [Oryza sativa Japonica Group] &gt;BAC83861.1 plasma membrane H+ ATPase [Oryza sativa …	10
LOC4342656	LOC_Os07g09970	Os07g0198300	172.481	199.048	201.3	157.102	181.843	87.7412	162.985	134.658	165.948	75.2005	48.6164	73.8363	96.6429	49.0281	54.7087	NA	NA	NA	10
LOC4342678	LOC_Os07g10460	Os07g0204500	56.1598	48.2915	46.2773	37.6465	57.9854	36.9684	61.8207	39.5696	40.0278	43.0339	39.5832	34.6966	30.1121	31.8982	38.6673	K03787	NA	NA	10
LOC4342680	LOC_Os07g10490	Os07g0204900	84.5107	72.5378	78.0924	71.8234	68.5006	58.977	79.4883	69.0015	72.2558	55.7789	51.7034	46.4171	50.6842	47.5988	48.4606	K00514	GO:0006118;GO:0016491	zeta-carotene desaturase, chloroplastic/chromoplastic [Oryza sativa Japonica Group] &gt;KAF2921865.1 hypothetical protein DAI22_07g067200 [Oryza sativa Japonica Group] &gt;BAF21059.1 Os07g0204900 [Oryza sativa Japonica Group] &gt;BAT00534.1 Os07g0204900 [Oryza sativa Japonica Group]	10
LOC4342685	LOC_Os07g10540	Os07g0205700	39.7579	31.9457	37.4734	32.4442	35.7884	27.8042	40.3501	32.3401	30.707	29.4871	25.6684	21.6336	25.3679	24.1626	21.5602	K01262	GO:0051234;GO:0006811;GO:0051179;GO:0043170;GO:0008152;GO:0044238;GO:0019538;GO:0006508;GO:0006810;GO:0016020;GO:0004190;GO:0070001;GO:0003824;GO:0015267;GO:0004175;GO:0008238;GO:0016787;GO:0005216;GO:0015075;GO:0008235;GO:0008237;GO:0022803;GO:0008233;GO:0022838;GO:0022891;GO:0022892;GO:0022857;GO:0005215	aminopeptidase P2 isoform X2 [Oryza sativa Japonica Group] &gt;EAZ39068.1 hypothetical protein OsJ_23499 [Oryza sativa Japonica Group] &gt;KAF2921875.1 hypothetical protein DAI22_07g067900 [Oryza sativa Japonica Group] &gt;BAC83229.1 putative X-prolyl aminopeptidase [Oryza sativa Japonica Group] &gt;BAF21063.1 Os07g0205700 [Oryza sativa Japonica Group] &gt;BAH00068.1 unnamed protein product [Oryz…	10
LOC4342699	LOC_Os07g10770	Os07g0208500	598.107	670.583	611.351	547.18	669.078	458.53	713.473	460.045	571.666	464.308	473.57	404.081	456.138	484.435	385.07	K10999	GO:0009058;GO:0016051;GO:0005975;GO:0044249;GO:0034637;GO:0044262;GO:0006073;GO:0034645;GO:0033692;GO:0044264;GO:0030244;GO:0030243;GO:0009250;GO:0044042;GO:0009059;GO:0043170;GO:0000271;GO:0005976;GO:0016020;GO:0016760;GO:0016759;GO:0046527;GO:0035251;GO:0008194	probable cellulose synthase A catalytic subunit 8 [UDP-forming] [Oryza sativa Japonica Group] &gt;Q84ZN6.1 RecName: Full=Probable cellulose synthase A catalytic subunit 8 [UDP-forming]; AltName: Full=OsCesA8 [Oryza sativa Japonica Group] &gt;KAB8104734.1 hypothetical protein EE612_037793 [Oryza sativa] &gt;EAZ39084.1 hypothetical protein OsJ_23516 [Oryza sativa Japonica Group] &gt;KAF2921910.1 hy…	10
LOC4342770	LOC_Os07g12640	Os07g0229800	14.9771	12.7508	16.5811	14.1231	11.6955	11.4404	14.735	14.4397	13.5188	12.4463	10.3415	12.0306	9.27356	11.9753	11.158	K00006	GO:0046164;GO:0006066;GO:0019405;GO:0019400;GO:0016052;GO:0005975;GO:0009056;GO:0044275;GO:0044262;GO:0044248;GO:0044265;GO:0044237;GO:0009987;GO:0046168;GO:0006072;GO:0019563;GO:0006071;GO:0009057;GO:0043170;GO:0008152;GO:0019637;GO:0006796;GO:0006793;GO:0046174;GO:0019751;GO:0044238;GO:0044282;GO:0044281;GO:0005623;GO:0044464;GO:0005737;GO:0044444;GO:0009331;GO:0032991;GO:0043234;GO:0005488;GO:…	NA	10
LOC107275774	LOC_Os07g13490	Os07g0239000	2.42832	0.962896	1.60151	0.895422	0.459929	1.05391	1.501	1.39058	1.56713	1.77598	0.482188	0.35088	0.772171	0.516843	0.773882	NA	NA	uncharacterized protein LOC107275774 [Oryza sativa Japonica Group] &gt;EAZ39231.1 hypothetical protein OsJ_23654 [Oryza sativa Japonica Group] &gt;BAC80079.1 hypothetical protein [Oryza sativa Japonica Group] &gt;BAD30619.1 hypothetical protein [Oryza sativa Japonica Group]	10
LOC4342808	LOC_Os07g13634	Os07g0240600	4.46297	2.9352	3.57103	2.77995	1.95209	2.20485	4.09259	2.85422	1.67921	0.864502	0.689972	1.23707	1.18876	1.98258	0.399583	NA	NA	DIMBOA UDP-glucosyltransferase BX8 [Oryza sativa Japonica Group] &gt;EAZ03335.1 hypothetical protein OsI_25477 [Oryza sativa Indica Group] &gt;KAF2922095.1 hypothetical protein DAI22_07g085250 [Oryza sativa Japonica Group] &gt;BAC83531.1 putative UDP-glucosyltransferase [Oryza sativa Japonica Group] &gt;BAF21179.1 Os07g0240600 [Oryza sativa Japonica Group] &gt;BAT00769.1 Os07g0240600 [Oryza sativ…	10
LOC4342810	LOC_Os07g13780	Os07g0241600	19.2961	36.7959	33.6988	20.8564	38.4082	12.9089	32.5325	15.664	25.0206	19.6213	9.86156	15.2703	13.1003	7.73264	6.54127	NA	GO:0016740	DIMBOA UDP-glucosyltransferase BX9 [Oryza sativa Japonica Group] &gt;KAF2922097.1 hypothetical protein DAI22_07g085700 [Oryza sativa Japonica Group] &gt;BAC79921.1 putative UDP-glucosyltransferase [Oryza sativa Japonica Group] &gt;BAF21181.1 Os07g0241500 [Oryza sativa Japonica Group] &gt;BAG98007.1 unnamed protein product [Oryza sativa Japonica Group] &gt;BAT00771.1 Os07g0241500 [Oryza sativa Jap…	10
LOC4342871	LOC_Os07g15670	Os07g0260300	47.3159	29.4602	40.0951	25.9285	30.5149	21.6057	37.3493	29.6278	27.4088	25.5381	22.0614	19.075	20.4132	21.0381	23.6848	NA	NA	uncharacterized protein LOC4342871 [Oryza sativa Japonica Group] &gt;AER41620.1 peroxiredoxin [Oryza glumipatula] &gt;KAB8104980.1 hypothetical protein EE612_038324 [Oryza sativa] &gt;EEE66914.1 hypothetical protein OsJ_23762 [Oryza sativa Japonica Group] &gt;KAF2922199.1 hypothetical protein DAI22_07g094800 [Oryza sativa Japonica Group] &gt;KAF2922200.1 hypothetical protein DAI22_07g094800 [Oryz…	10
LOC4342892	LOC_Os07g16600	Os07g0268800	0.19858	0.146537	0.068814	0.103501	0.074853	0	0.185267	0.055939	0.056162	0	0.033498	0	0	0.137692	0.024698	NA	NA	uncharacterized protein LOC4342892 [Oryza sativa Japonica Group]	10
LOC4342943	LOC_Os07g18874	Os07g0288700	4.58688	3.19272	3.08532	2.1155	3.4443	2.02526	4.27157	1.59213	2.33901	2.35575	0.15411	0.108168	0.779224	0.532757	0.404039	K01992	GO:0016887;GO:0017111;GO:0016462	ABC transporter G family member 11 [Oryza sativa Japonica Group] &gt;KAF2922327.1 hypothetical protein DAI22_07g104400 [Oryza sativa Japonica Group] &gt;BAC79956.1 putative ABC transporter family protein [Oryza sativa Japonica Group] &gt;BAC84399.1 putative ABC transporter family protein [Oryza sativa Japonica Group] &gt;BAF21303.1 Os07g0288700 [Oryza sativa Japonica Group] &gt;BAG94477.1 unnamed…	10
LOC9267504	LOC_Os07g22650	Os07g0409200	19.4979	12.7307	18.0398	16.6093	17.2344	10.3709	18.0124	14.1489	13.7366	9.64443	9.22579	7.21223	9.72098	6.48874	7.60926	K22935	GO:0005975	D-ribulose kinase isoform X1 [Oryza sativa Japonica Group]	10
LOC4343009	LOC_Os07g22850	Os07g0411300	0.052712	0	0.167253	0	0	0	0.100024	0	0.063276	0	0	0	0	0.044393	0	NA	GO:0009058;GO:0016740	type III polyketide synthase B [Oryza sativa Japonica Group] &gt;KAF2922426.1 hypothetical protein DAI22_07g112600 [Oryza sativa Japonica Group] &gt;BAC21541.1 putative chalcone synthase [Oryza sativa Japonica Group] &gt;BAF21363.2 Os07g0411300 [Oryza sativa Japonica Group] &gt;BAT01127.1 Os07g0411300 [Oryza sativa Japonica Group]	10
LOC4343014	LOC_Os07g23120	Os07g0413800	92.5868	121.489	113.53	33.1476	114.84	49.2737	72.9144	76.8076	91.6712	21.1632	17.7338	31.4395	63.9274	39.3802	14.2686	NA	NA	protein CDI [Oryza sativa Japonica Group] &gt;KAB8105139.1 hypothetical protein EE612_038684 [Oryza sativa] &gt;KAF2922436.1 hypothetical protein DAI22_07g113500 [Oryza sativa Japonica Group] &gt;BAC20854.1 unknown protein [Oryza sativa Japonica Group] &gt;BAF21368.1 Os07g0413800 [Oryza sativa Japonica Group] &gt;BAG87954.1 unnamed protein product [Oryza sativa Japonica Group]	10
LOC4343029	LOC_Os07g23520	Os07g0418000	100.906	61.7321	86.046	70.8497	77.0645	60.6796	91.5821	69.8165	70.4165	59.9904	45.2592	52.451	45.4664	40.9599	35.6702	NA	NA	uncharacterized protein LOC4343029 isoform X1 [Oryza sativa Japonica Group] &gt;KAB8105159.1 hypothetical protein EE612_038729 [Oryza sativa] &gt;KAF2922458.1 hypothetical protein DAI22_07g115400 [Oryza sativa Japonica Group] &gt;BAC83355.2 unknown protein [Oryza sativa Japonica Group] &gt;BAG87392.1 unnamed protein product [Oryza sativa Japonica Group] &gt;BAG97066.1 unnamed protein product [Ory…	10
LOC107278340	NA	NA	0.876479	0	0.924275	0.48746	0.514788	0.110733	0.940832	0.106522	0	0.076088	0.108308	0.458252	0	0	0	NA	NA	NA	10
LOC4343172	LOC_Os07g28090	Os07g0464600	14.2879	10.3032	12.4024	11.6057	10.4626	9.3262	12.1012	10.9012	11.5513	11.4109	8.96159	7.37209	8.249	6.68982	7.58126	K01992	GO:0051234;GO:0051179;GO:0006810;GO:0005623;GO:0044464;GO:0016021;GO:0031224;GO:0016020;GO:0044425;GO:0022804;GO:0030554;GO:0032559;GO:0016887;GO:0005524;GO:0017111;GO:0001882;GO:0015405;GO:0015399;GO:0001883;GO:0017076;GO:0032555;GO:0016462;GO:0032553;GO:0022857;GO:0005215	ABC transporter B family member 28 [Oryza sativa Japonica Group] &gt;KAB8105325.1 hypothetical protein EE612_039071 [Oryza sativa] &gt;EEE67128.1 hypothetical protein OsJ_24163 [Oryza sativa Japonica Group] &gt;KAF2922713.1 hypothetical protein DAI22_07g134100 [Oryza sativa Japonica Group] &gt;BAD31127.1 putative ATP-binding cassette, sub-family B, member 10 [Oryza sativa Japonica Group] &gt;BAF2…	10
LOC4343183	LOC_Os07g28480	Os07g0468100	11.6536	2.82395	6.15747	2.92998	5.56942	2.68926	6.90105	5.32166	3.82719	2.49431	1.29116	0.861215	2.26523	1.59149	1.07563	K00799	NA	probable glutathione S-transferase GSTU1 [Oryza sativa Japonica Group] &gt;KAB8105340.1 hypothetical protein EE612_039107 [Oryza sativa] &gt;EAZ39741.1 hypothetical protein OsJ_24179 [Oryza sativa Japonica Group] &gt;KAF2922732.1 hypothetical protein DAI22_07g135700 [Oryza sativa Japonica Group] &gt;BAD31084.1 putative glutathione-S-transferase [Oryza sativa Japonica Group] &gt;BAF21509.1 Os07g04…	10
LOC4343195	LOC_Os07g28790	Os07g0470700	20.8868	14.3387	19.8262	14.0592	14.3073	10.5949	18.074	13.9937	13.8744	10.3875	8.68559	7.95525	9.6873	9.17951	8.39151	NA	GO:0005198	NA	10
LOC4343219	LOC_Os07g29410	Os07g0476900	367.064	225.018	291.948	170.832	204.762	118.053	218.414	187.996	174.481	92.6733	67.3246	63.3424	93.1409	74.9672	55.24	NA	GO:0065007;GO:0019725;GO:0045454;GO:0042592;GO:0050789;GO:0065008;GO:0050794	thioredoxin-like protein CDSP32, chloroplastic [Oryza sativa Japonica Group] &gt;Q84NN4.1 RecName: Full=Thioredoxin-like protein CDSP32, chloroplastic; AltName: Full=Chloroplastic drought-induced stress protein of 32 KDa; Short=OsCDSP32; Flags: Precursor [Oryza sativa Japonica Group] &gt;KAB8105375.1 hypothetical protein EE612_039189 [Oryza sativa] &gt;EAZ39786.1 hypothetical protein OsJ_24223 [O…	10
[truncated: 436 more rows]

## Sheet: Sheet2
Supplementary Table 6. Gene expression lists of the 20 clusters
[truncated: 1,269 more rows]

## Sheet: Sheet3
Supplementary Table 6. Gene expression lists of the 20 clusters
[truncated: 1,215 more rows]

[truncated: 17 more sheets: Sheet4, Sheet5, Sheet6, Sheet7, Sheet8, Sheet9, Sheet10, Sheet11, Sheet12, Sheet13, Sheet14, Sheet15, Sheet16, Sheet17, Sheet18, Sheet19, Sheet20]
