# Supplementary material for: Combined miRNA and mRNA sequencing reveals the defensive strategies of resistant YHY15 rice against differentially virulent brown planthoppers
Source: Front Plant Sci. 2024 Mar 18;15:1366515. doi: 10.3389/fpls.2024.1366515 (PMC10982320; doi:10.3389/fpls.2024.1366515)
Supplement: Supplementary file 8 [file Table_7.xlsx]

## Sheet: Cluster 1
Supplementary Table 7. KEGG pathway and GO function enrichment analyses of cluster 1, 6, 7, 10, 11, and 17, respectively.
Cluster 1
KEGG pathway enrichment analyse of cluster 1
ID	Description	GeneRatio	BgRatio	pvalue	p.adjust	qvalue	geneID	Count
Ko00194	Photosynthesis proteins	33/534	75/11386	1.7353e-24	1.57912e-22	1.33344e-22	LOC4324479/LOC4324599/LOC4324705/LOC4327150/LOC4326537/LOC4328000/LOC4328623/LOC4330828/LOC4332431/LOC4332745/LOC4333359/LOC4334300/LOC4335799/LOC4336028/LOC4339833/LOC4340892/LOC4342370/LOC4342404/LOC4343366/LOC4343570/LOC4343583/LOC4343604/LOC4343709/LOC4344439/LOC4344539/LOC4344899/LOC4345663/LOC4346326/LOC4346803/LOC4347395/LOC4350176/LOC4351694/LOC4352085	33
Ko00710	Carbon fixation in photosynthetic organisms	8/534	16/11386	2.04919e-07	9.32382e-06	7.87321e-06	LOC4330413/LOC4331761/LOC4334316/LOC4335227/LOC4346332/LOC4352014/LOC4352016/LOC4352021	8
Ko00900	Terpenoid backbone biosynthesis	7/534	23/11386	6.09803e-05	0.00184974	0.00156195	LOC4326153/LOC9266653/LOC4329911/LOC4330320/LOC4330711/LOC4334003/LOC4338768	7
Ko00860	Porphyrin metabolism	8/534	38/11386	0.000312026	0.00709859	0.00599418	LOC4326901/LOC4326671/LOC4332690/LOC4332771/LOC4337415/LOC112938752/LOC4341462/LOC4349044	8
GO function enrichment analyses of cluster 1
ID	Description	GeneRatio	BgRatio	pvalue	p.adjust	qvalue	geneID	Count	Class
GO:0015979	photosynthesis	28/680	125/18891	5.20229e-15	3.49073e-12	2.89685e-12	LOC_Os01g17170/LOC_Os01g31690/LOC_Os01g41710/LOC_Os01g52240/LOC_Os01g71190/LOC_Os02g10390/LOC_Os02g42570/LOC_Os02g51080/LOC_Os03g22370/LOC_Os03g39610/LOC_Os03g56670/LOC_Os04g38410/LOC_Os04g58200/LOC_Os06g21590/LOC_Os07g04840/LOC_Os07g05480/LOC_Os07g37240/LOC_Os07g37550/LOC_Os07g38960/LOC_Os07g47640/LOC_Os08g10020/LOC_Os08g33820/LOC_Os08g44680/LOC_Os09g17740/LOC_Os09g30340/LOC_Os11g13890/LOC_Os12g…	28	biological_process
GO:0051186	cofactor metabolic process	20/680	143/18891	2.07522e-07	6.96237e-05	5.77786e-05	LOC_Os01g11054/LOC_Os01g17170/LOC_Os01g44050/LOC_Os01g47350/LOC_Os02g35500/LOC_Os02g42570/LOC_Os02g51080/LOC_Os03g20700/LOC_Os03g21900/LOC_Os03g56869/LOC_Os04g58200/LOC_Os05g05830/LOC_Os06g05400/LOC_Os06g40080/LOC_Os06g47940/LOC_Os08g44210/LOC_Os10g35940/LOC_Os12g07020/LOC_Os12g16200/LOC_Os12g19304	20	biological_process
GO:0051188	cofactor biosynthetic process	15/680	90/18891	7.07242e-07	0.000158186	0.000131274	LOC_Os01g17170/LOC_Os01g44050/LOC_Os01g47350/LOC_Os02g42570/LOC_Os02g51080/LOC_Os03g20700/LOC_Os03g21900/LOC_Os04g58200/LOC_Os05g05830/LOC_Os06g05400/LOC_Os06g47940/LOC_Os10g35940/LOC_Os12g07020/LOC_Os12g16200/LOC_Os12g19304	15	biological_process
GO:0019748	secondary metabolic process	9/680	36/18891	3.78591e-06	0.000635086	0.000527039	LOC_Os02g35500/LOC_Os02g39160/LOC_Os02g45660/LOC_Os03g56869/LOC_Os03g60509/LOC_Os05g33840/LOC_Os11g02440/LOC_Os12g02370/LOC_Os12g19304	9	biological_process
GO:0034357	photosynthetic membrane	14/680	93/18891	5.74116e-06	0.000770463	0.000639384	LOC_Os01g31690/LOC_Os01g56680/LOC_Os01g71190/LOC_Os02g01340/LOC_Os03g22370/LOC_Os03g56670/LOC_Os07g04840/LOC_Os07g05480/LOC_Os07g47640/LOC_Os08g10020/LOC_Os08g44680/LOC_Os09g30340/LOC_Os12g08770/LOC_Os12g23200	14	cellular_component
GO:0042180	cellular ketone metabolic process	35/680	437/18891	9.27342e-06	0.000865806	0.000718505	LOC_Os01g34450/LOC_Os01g47350/LOC_Os01g55870/LOC_Os01g69080/LOC_Os01g74650/LOC_Os02g10310/LOC_Os02g35500/LOC_Os02g42570/LOC_Os03g02690/LOC_Os03g50880/LOC_Os03g52170/LOC_Os03g52840/LOC_Os03g56280/LOC_Os04g51400/LOC_Os04g56400/LOC_Os05g05830/LOC_Os06g01390/LOC_Os06g04070/LOC_Os06g13660/LOC_Os06g35540/LOC_Os06g36840/LOC_Os06g39520/LOC_Os06g40940/LOC_Os07g42960/LOC_Os08g37790/LOC_Os08g44210/LOC_Os08g…	35	biological_process
GO:0033013	tetrapyrrole metabolic process	9/680	40/18891	9.66677e-06	0.000865806	0.000718505	LOC_Os01g17170/LOC_Os01g44050/LOC_Os02g51080/LOC_Os03g20700/LOC_Os03g21900/LOC_Os04g58200/LOC_Os06g40080/LOC_Os06g49110/LOC_Os10g35840	9	biological_process
GO:0009521	photosystem	13/680	85/18891	1.03226e-05	0.000865806	0.000718505	LOC_Os01g31690/LOC_Os01g56680/LOC_Os01g71190/LOC_Os03g22370/LOC_Os03g56670/LOC_Os07g04840/LOC_Os07g05480/LOC_Os07g47640/LOC_Os08g10020/LOC_Os08g44680/LOC_Os09g30340/LOC_Os12g08770/LOC_Os12g23200	13	cellular_component
GO:0033014	tetrapyrrole biosynthetic process	8/680	33/18891	1.68986e-05	0.00110005	0.000912894	LOC_Os01g17170/LOC_Os01g44050/LOC_Os02g51080/LOC_Os03g20700/LOC_Os03g21900/LOC_Os04g58200/LOC_Os06g49110/LOC_Os10g35840	8	biological_process
GO:0019752	carboxylic acid metabolic process	34/680	433/18891	1.87576e-05	0.00110005	0.000912894	LOC_Os01g34450/LOC_Os01g55870/LOC_Os01g69080/LOC_Os01g74650/LOC_Os02g10310/LOC_Os02g35500/LOC_Os02g42570/LOC_Os03g02690/LOC_Os03g50880/LOC_Os03g52170/LOC_Os03g52840/LOC_Os03g56280/LOC_Os04g51400/LOC_Os04g56400/LOC_Os05g05830/LOC_Os06g01390/LOC_Os06g04070/LOC_Os06g13660/LOC_Os06g35540/LOC_Os06g36840/LOC_Os06g39520/LOC_Os06g40940/LOC_Os07g42960/LOC_Os08g37790/LOC_Os08g44210/LOC_Os08g44810/LOC_Os10g…	34	biological_process
GO:0043436	oxoacid metabolic process	34/680	433/18891	1.87576e-05	0.00110005	0.000912894	LOC_Os01g34450/LOC_Os01g55870/LOC_Os01g69080/LOC_Os01g74650/LOC_Os02g10310/LOC_Os02g35500/LOC_Os02g42570/LOC_Os03g02690/LOC_Os03g50880/LOC_Os03g52170/LOC_Os03g52840/LOC_Os03g56280/LOC_Os04g51400/LOC_Os04g56400/LOC_Os05g05830/LOC_Os06g01390/LOC_Os06g04070/LOC_Os06g13660/LOC_Os06g35540/LOC_Os06g36840/LOC_Os06g39520/LOC_Os06g40940/LOC_Os07g42960/LOC_Os08g37790/LOC_Os08g44210/LOC_Os08g44810/LOC_Os10g…	34	biological_process
GO:0006082	organic acid metabolic process	34/680	434/18891	1.9673e-05	0.00110005	0.000912894	LOC_Os01g34450/LOC_Os01g55870/LOC_Os01g69080/LOC_Os01g74650/LOC_Os02g10310/LOC_Os02g35500/LOC_Os02g42570/LOC_Os03g02690/LOC_Os03g50880/LOC_Os03g52170/LOC_Os03g52840/LOC_Os03g56280/LOC_Os04g51400/LOC_Os04g56400/LOC_Os05g05830/LOC_Os06g01390/LOC_Os06g04070/LOC_Os06g13660/LOC_Os06g35540/LOC_Os06g36840/LOC_Os06g39520/LOC_Os06g40940/LOC_Os07g42960/LOC_Os08g37790/LOC_Os08g44210/LOC_Os08g44810/LOC_Os10g…	34	biological_process
GO:0044271	cellular nitrogen compound biosynthetic process	22/680	225/18891	2.23152e-05	0.0011441	0.000949454	LOC_Os01g17170/LOC_Os01g34450/LOC_Os01g44050/LOC_Os01g55870/LOC_Os01g74650/LOC_Os02g51080/LOC_Os03g02690/LOC_Os03g20700/LOC_Os03g21900/LOC_Os04g56400/LOC_Os04g58200/LOC_Os06g04070/LOC_Os06g36840/LOC_Os06g49110/LOC_Os07g42960/LOC_Os08g37790/LOC_Os10g35840/LOC_Os10g37980/LOC_Os10g41480/LOC_Os11g41160/LOC_Os12g04270/LOC_Os12g42980	22	biological_process
GO:0009579	thylakoid	14/680	105/18891	2.3871e-05	0.0011441	0.000949454	LOC_Os01g31690/LOC_Os01g56680/LOC_Os01g71190/LOC_Os02g01340/LOC_Os03g22370/LOC_Os03g56670/LOC_Os07g04840/LOC_Os07g05480/LOC_Os07g47640/LOC_Os08g10020/LOC_Os08g44680/LOC_Os09g30340/LOC_Os12g08770/LOC_Os12g23200	14	cellular_component
GO:0006979	response to oxidative stress	19/680	185/18891	4.07004e-05	0.00182066	0.00151091	LOC_Os01g07770/LOC_Os01g19020/LOC_Os02g34810/LOC_Os02g58720/LOC_Os03g25330/LOC_Os04g46960/LOC_Os04g51300/LOC_Os05g04380/LOC_Os06g08670/LOC_Os06g46799/LOC_Os07g01370/LOC_Os07g06175/LOC_Os07g46410/LOC_Os08g02110/LOC_Os08g43560/LOC_Os09g36750/LOC_Os10g21910/LOC_Os12g26290/LOC_Os12g43520	19	biological_process
GO:0043648	dicarboxylic acid metabolic process	10/680	59/18891	4.35845e-05	0.00182783	0.00151686	LOC_Os01g34450/LOC_Os01g55870/LOC_Os03g02690/LOC_Os03g56280/LOC_Os07g42960/LOC_Os08g37790/LOC_Os08g44810/LOC_Os10g37980/LOC_Os10g41480/LOC_Os12g04270	10	biological_process
GO:0006720	isoprenoid metabolic process	8/680	39/18891	6.18773e-05	0.00230665	0.00191421	LOC_Os01g01710/LOC_Os01g66360/LOC_Os02g39160/LOC_Os02g44780/LOC_Os02g45660/LOC_Os03g52170/LOC_Os05g33840/LOC_Os12g17320	8	biological_process
GO:0008299	isoprenoid biosynthetic process	8/680	39/18891	6.18773e-05	0.00230665	0.00191421	LOC_Os01g01710/LOC_Os01g66360/LOC_Os02g39160/LOC_Os02g44780/LOC_Os02g45660/LOC_Os03g52170/LOC_Os05g33840/LOC_Os12g17320	8	biological_process
GO:0034641	cellular nitrogen compound metabolic process	34/680	461/18891	6.63606e-05	0.00234358	0.00194486	LOC_Os01g17170/LOC_Os01g34450/LOC_Os01g44050/LOC_Os01g55870/LOC_Os01g74650/LOC_Os02g10310/LOC_Os02g35500/LOC_Os02g51080/LOC_Os03g02690/LOC_Os03g20700/LOC_Os03g21900/LOC_Os03g50880/LOC_Os03g52840/LOC_Os03g56869/LOC_Os04g51400/LOC_Os04g56400/LOC_Os04g58200/LOC_Os06g04070/LOC_Os06g13660/LOC_Os06g35540/LOC_Os06g36840/LOC_Os06g40080/LOC_Os06g40940/LOC_Os06g49110/LOC_Os07g42960/LOC_Os08g37790/LOC_Os10g…	34	biological_process
GO:0006091	generation of precursor metabolites and energy	22/680	246/18891	8.61166e-05	0.0027149	0.00225301	LOC_Os01g11054/LOC_Os01g31690/LOC_Os01g41710/LOC_Os01g52240/LOC_Os02g10390/LOC_Os03g17070/LOC_Os03g39610/LOC_Os03g52460/LOC_Os03g56280/LOC_Os04g38410/LOC_Os04g38600/LOC_Os05g41640/LOC_Os06g21590/LOC_Os07g32880/LOC_Os07g37240/LOC_Os07g37550/LOC_Os07g38960/LOC_Os08g33820/LOC_Os09g12650/LOC_Os09g17740/LOC_Os11g07020/LOC_Os11g13890	22	biological_process
GO:0006778	porphyrin-containing compound metabolic process	7/680	31/18891	9.3834e-05	0.0027149	0.00225301	LOC_Os01g17170/LOC_Os01g44050/LOC_Os02g51080/LOC_Os03g20700/LOC_Os03g21900/LOC_Os04g58200/LOC_Os06g40080	7	biological_process
GO:0006869	lipid transport	13/680	105/18891	0.000100984	0.0027149	0.00225301	LOC_Os03g01300/LOC_Os03g14654/LOC_Os03g44000/LOC_Os03g58940/LOC_Os04g52260/LOC_Os05g01030/LOC_Os08g44220/LOC_Os11g02369/LOC_Os11g02389/LOC_Os11g02424/LOC_Os12g02310/LOC_Os12g02320/LOC_Os12g02340	13	biological_process
GO:0010876	lipid localization	13/680	105/18891	0.000100984	0.0027149	0.00225301	LOC_Os03g01300/LOC_Os03g14654/LOC_Os03g44000/LOC_Os03g58940/LOC_Os04g52260/LOC_Os05g01030/LOC_Os08g44220/LOC_Os11g02369/LOC_Os11g02389/LOC_Os11g02424/LOC_Os12g02310/LOC_Os12g02320/LOC_Os12g02340	13	biological_process
GO:0019438	aromatic compound biosynthetic process	9/680	53/18891	0.000103197	0.0027149	0.00225301	LOC_Os01g34450/LOC_Os01g55870/LOC_Os03g60509/LOC_Os07g42960/LOC_Os08g37790/LOC_Os10g37980/LOC_Os10g41480/LOC_Os11g02440/LOC_Os12g02370	9	biological_process
GO:0004601	peroxidase activity	18/680	182/18891	0.000105003	0.0027149	0.00225301	LOC_Os01g07770/LOC_Os01g19020/LOC_Os02g34810/LOC_Os02g58720/LOC_Os03g25330/LOC_Os04g46960/LOC_Os04g51300/LOC_Os05g04380/LOC_Os06g08670/LOC_Os06g46799/LOC_Os07g01370/LOC_Os07g06175/LOC_Os08g02110/LOC_Os08g43560/LOC_Os09g36750/LOC_Os10g21910/LOC_Os12g26290/LOC_Os12g43520	18	molecular_function
GO:0044283	small molecule biosynthetic process	22/680	250/18891	0.000109088	0.0027149	0.00225301	LOC_Os01g34450/LOC_Os01g47350/LOC_Os01g55870/LOC_Os01g74650/LOC_Os02g42570/LOC_Os03g02690/LOC_Os03g60509/LOC_Os04g56400/LOC_Os06g04070/LOC_Os06g36840/LOC_Os06g39520/LOC_Os07g42960/LOC_Os08g37790/LOC_Os10g37980/LOC_Os10g41480/LOC_Os11g02440/LOC_Os11g41160/LOC_Os12g02370/LOC_Os12g04270/LOC_Os12g16200/LOC_Os12g19304/LOC_Os12g42980	22	biological_process
GO:0016209	antioxidant activity	19/680	199/18891	0.000109244	0.0027149	0.00225301	LOC_Os01g07770/LOC_Os01g19020/LOC_Os02g34810/LOC_Os02g58720/LOC_Os03g25330/LOC_Os04g46960/LOC_Os04g51300/LOC_Os05g04380/LOC_Os06g08670/LOC_Os06g46799/LOC_Os07g01370/LOC_Os07g06175/LOC_Os07g46410/LOC_Os08g02110/LOC_Os08g43560/LOC_Os09g36750/LOC_Os10g21910/LOC_Os12g26290/LOC_Os12g43520	19	molecular_function
GO:0016829	lyase activity	25/680	304/18891	0.000113575	0.00272174	0.00225869	LOC_Os01g11054/LOC_Os01g34450/LOC_Os01g47350/LOC_Os01g51980/LOC_Os01g74650/LOC_Os02g19924/LOC_Os02g45660/LOC_Os03g21900/LOC_Os03g50880/LOC_Os04g33660/LOC_Os06g03990/LOC_Os06g04070/LOC_Os06g36840/LOC_Os06g49110/LOC_Os07g01760/LOC_Os07g42250/LOC_Os08g44210/LOC_Os09g36240/LOC_Os10g37980/LOC_Os11g04660/LOC_Os11g07020/LOC_Os12g04424/LOC_Os12g19381/LOC_Os12g19470/LOC_Os12g42980	25	molecular_function
GO:0006725	cellular aromatic compound metabolic process	15/680	139/18891	0.000148205	0.00342915	0.00284575	LOC_Os01g34450/LOC_Os01g55870/LOC_Os02g10310/LOC_Os03g60509/LOC_Os05g05830/LOC_Os05g45240/LOC_Os07g42960/LOC_Os08g37790/LOC_Os08g44210/LOC_Os10g35940/LOC_Os10g37980/LOC_Os10g41480/LOC_Os11g02440/LOC_Os12g02370/LOC_Os12g07020	15	biological_process
GO:0006779	porphyrin-containing compound biosynthetic process	6/680	24/18891	0.000164342	0.00367577	0.00305041	LOC_Os01g17170/LOC_Os01g44050/LOC_Os02g51080/LOC_Os03g20700/LOC_Os03g21900/LOC_Os04g58200	6	biological_process
GO:0042221	response to chemical stimulus	24/680	297/18891	0.000201404	0.00426392	0.00353849	LOC_Os01g07770/LOC_Os01g19020/LOC_Os01g49120/LOC_Os02g34810/LOC_Os02g58720/LOC_Os03g25330/LOC_Os03g37490/LOC_Os03g37640/LOC_Os04g46960/LOC_Os04g51300/LOC_Os05g04380/LOC_Os06g08670/LOC_Os06g46799/LOC_Os07g01370/LOC_Os07g06175/LOC_Os07g46410/LOC_Os08g02110/LOC_Os08g43560/LOC_Os09g36750/LOC_Os10g21910/LOC_Os12g03200/LOC_Os12g03260/LOC_Os12g26290/LOC_Os12g43520	24	biological_process
GO:0006519	cellular amino acid metabolic process	28/680	372/18891	0.000204638	0.00426392	0.00353849	LOC_Os01g34450/LOC_Os01g55870/LOC_Os01g74650/LOC_Os02g10310/LOC_Os02g19924/LOC_Os02g35500/LOC_Os03g02690/LOC_Os03g50880/LOC_Os03g52840/LOC_Os03g60509/LOC_Os04g51400/LOC_Os04g56400/LOC_Os06g04070/LOC_Os06g13660/LOC_Os06g35540/LOC_Os06g36840/LOC_Os06g40940/LOC_Os07g42960/LOC_Os08g37790/LOC_Os10g37980/LOC_Os10g38920/LOC_Os10g41480/LOC_Os11g02440/LOC_Os11g41160/LOC_Os12g02370/LOC_Os12g04270/LOC_Os12g…	28	biological_process
GO:0009522	photosystem I	6/680	25/18891	0.000209701	0.00426392	0.00353849	LOC_Os03g56670/LOC_Os07g05480/LOC_Os08g44680/LOC_Os09g30340/LOC_Os12g08770/LOC_Os12g23200	6	cellular_component
GO:0015293	symporter activity	11/680	87/18891	0.000282522	0.00541635	0.00449486	LOC_Os02g13560/LOC_Os02g32930/LOC_Os02g58530/LOC_Os03g11900/LOC_Os03g24860/LOC_Os04g37990/LOC_Os06g05400/LOC_Os07g37320/LOC_Os09g23110/LOC_Os10g42830/LOC_Os12g07270	11	molecular_function
GO:0015294	solute:cation symporter activity	11/680	87/18891	0.000282522	0.00541635	0.00449486	LOC_Os02g13560/LOC_Os02g32930/LOC_Os02g58530/LOC_Os03g11900/LOC_Os03g24860/LOC_Os04g37990/LOC_Os06g05400/LOC_Os07g37320/LOC_Os09g23110/LOC_Os10g42830/LOC_Os12g07270	11	molecular_function
GO:0015995	chlorophyll biosynthetic process	4/680	10/18891	0.000293807	0.00547624	0.00454457	LOC_Os01g17170/LOC_Os02g51080/LOC_Os03g20700/LOC_Os04g58200	4	biological_process
GO:0015291	secondary active transmembrane transporter activity	18/680	201/18891	0.000362524	0.00657442	0.00545591	LOC_Os01g49120/LOC_Os02g13560/LOC_Os02g32930/LOC_Os02g58530/LOC_Os03g06520/LOC_Os03g11900/LOC_Os03g24860/LOC_Os03g37490/LOC_Os03g37640/LOC_Os04g37990/LOC_Os05g02240/LOC_Os06g05400/LOC_Os07g37320/LOC_Os09g23110/LOC_Os10g42830/LOC_Os12g03200/LOC_Os12g03260/LOC_Os12g07270	18	molecular_function
GO:0008652	cellular amino acid biosynthetic process	13/680	125/18891	0.000574957	0.0101525	0.00842527	LOC_Os01g34450/LOC_Os01g55870/LOC_Os01g74650/LOC_Os03g02690/LOC_Os04g56400/LOC_Os06g36840/LOC_Os07g42960/LOC_Os08g37790/LOC_Os10g37980/LOC_Os10g41480/LOC_Os11g41160/LOC_Os12g04270/LOC_Os12g42980	13	biological_process
GO:0050662	coenzyme binding	27/680	378/18891	0.000597477	0.0102797	0.00853078	LOC_Os01g18120/LOC_Os01g22520/LOC_Os02g01150/LOC_Os02g01340/LOC_Os02g13970/LOC_Os02g35500/LOC_Os02g47800/LOC_Os03g08410/LOC_Os04g38600/LOC_Os05g45240/LOC_Os05g51670/LOC_Os06g01390/LOC_Os06g11200/LOC_Os06g41810/LOC_Os07g02140/LOC_Os07g05820/LOC_Os07g12640/LOC_Os07g40690/LOC_Os07g41050/LOC_Os07g41060/LOC_Os07g46410/LOC_Os08g08500/LOC_Os08g34280/LOC_Os08g36480/LOC_Os08g36500/LOC_Os10g35840/LOC_Os12g…	27	molecular_function
GO:0016053	organic acid biosynthetic process	15/680	159/18891	0.000636867	0.0103725	0.00860784	LOC_Os01g34450/LOC_Os01g55870/LOC_Os01g74650/LOC_Os02g42570/LOC_Os03g02690/LOC_Os04g56400/LOC_Os06g36840/LOC_Os06g39520/LOC_Os07g42960/LOC_Os08g37790/LOC_Os10g37980/LOC_Os10g41480/LOC_Os11g41160/LOC_Os12g04270/LOC_Os12g42980	15	biological_process
GO:0046394	carboxylic acid biosynthetic process	15/680	159/18891	0.000636867	0.0103725	0.00860784	LOC_Os01g34450/LOC_Os01g55870/LOC_Os01g74650/LOC_Os02g42570/LOC_Os03g02690/LOC_Os04g56400/LOC_Os06g36840/LOC_Os06g39520/LOC_Os07g42960/LOC_Os08g37790/LOC_Os10g37980/LOC_Os10g41480/LOC_Os11g41160/LOC_Os12g04270/LOC_Os12g42980	15	biological_process
GO:0009309	amine biosynthetic process	14/680	143/18891	0.000661075	0.0103725	0.00860784	LOC_Os01g34450/LOC_Os01g55870/LOC_Os01g74650/LOC_Os03g02690/LOC_Os04g56400/LOC_Os06g04070/LOC_Os06g36840/LOC_Os07g42960/LOC_Os08g37790/LOC_Os10g37980/LOC_Os10g41480/LOC_Os11g41160/LOC_Os12g04270/LOC_Os12g42980	14	biological_process
GO:0006732	coenzyme metabolic process	11/680	96/18891	0.000664707	0.0103725	0.00860784	LOC_Os01g11054/LOC_Os01g47350/LOC_Os02g35500/LOC_Os02g42570/LOC_Os03g56869/LOC_Os05g05830/LOC_Os08g44210/LOC_Os10g35940/LOC_Os12g07020/LOC_Os12g16200/LOC_Os12g19304	11	biological_process
GO:0009073	aromatic amino acid family biosynthetic process	6/680	34/18891	0.00120921	0.0180306	0.014963	LOC_Os01g34450/LOC_Os01g55870/LOC_Os07g42960/LOC_Os08g37790/LOC_Os10g37980/LOC_Os10g41480	6	biological_process
GO:0046417	chorismate metabolic process	6/680	34/18891	0.00120921	0.0180306	0.014963	LOC_Os01g34450/LOC_Os01g55870/LOC_Os07g42960/LOC_Os08g37790/LOC_Os10g37980/LOC_Os10g41480	6	biological_process
GO:0006520	cellular amino acid metabolic process	23/680	319/18891	0.00130523	0.0190393	0.0158001	LOC_Os01g34450/LOC_Os01g55870/LOC_Os01g74650/LOC_Os02g10310/LOC_Os02g35500/LOC_Os03g02690/LOC_Os03g50880/LOC_Os03g52840/LOC_Os04g51400/LOC_Os04g56400/LOC_Os06g04070/LOC_Os06g13660/LOC_Os06g35540/LOC_Os06g36840/LOC_Os06g40940/LOC_Os07g42960/LOC_Os08g37790/LOC_Os10g37980/LOC_Os10g38920/LOC_Os10g41480/LOC_Os11g41160/LOC_Os12g04270/LOC_Os12g42980	23	biological_process
GO:0045454	cell redox homeostasis	11/680	107/18891	0.00163729	0.0224728	0.0186495	LOC_Os01g22520/LOC_Os02g35900/LOC_Os02g40500/LOC_Os02g42700/LOC_Os03g63420/LOC_Os04g42930/LOC_Os05g11090/LOC_Os07g29410/LOC_Os07g46410/LOC_Os09g23650/LOC_Os12g08730	11	biological_process
GO:0009069	serine family amino acid metabolic process	6/680	36/18891	0.00164774	0.0224728	0.0186495	LOC_Os01g74650/LOC_Os03g52840/LOC_Os06g36840/LOC_Os06g40940/LOC_Os11g41160/LOC_Os12g42980	6	biological_process
GO:0006760	folic acid-containing compound metabolic process	4/680	15/18891	0.00165392	0.0224728	0.0186495	LOC_Os05g05830/LOC_Os08g44210/LOC_Os10g35940/LOC_Os12g07020	4	biological_process
GO:0046483	heterocycle metabolic process	19/680	248/18891	0.00167457	0.0224728	0.0186495	LOC_Os01g17170/LOC_Os01g44050/LOC_Os02g42570/LOC_Os02g51080/LOC_Os03g10110/LOC_Os03g17070/LOC_Os03g20700/LOC_Os03g21900/LOC_Os04g58200/LOC_Os05g05830/LOC_Os05g51700/LOC_Os06g40080/LOC_Os06g49110/LOC_Os07g30970/LOC_Os07g32880/LOC_Os08g44210/LOC_Os10g35840/LOC_Os10g35940/LOC_Os12g07020	19	biological_process
GO:0016830	carbon-carbon lyase activity	10/680	94/18891	0.00203398	0.0264276	0.0219314	LOC_Os01g11054/LOC_Os01g47350/LOC_Os03g21900/LOC_Os03g50880/LOC_Os06g04070/LOC_Os08g44210/LOC_Os09g36240/LOC_Os11g07020/LOC_Os12g19381/LOC_Os12g19470	10	molecular_function
GO:0015994	chlorophyll metabolic process	4/680	16/18891	0.00214293	0.0264276	0.0219314	LOC_Os01g17170/LOC_Os02g51080/LOC_Os03g20700/LOC_Os04g58200	4	biological_process
GO:0044436	thylakoid part	6/680	38/18891	0.00219755	0.0264276	0.0219314	LOC_Os01g31690/LOC_Os01g71190/LOC_Os02g01340/LOC_Os07g04840/LOC_Os08g10020/LOC_Os12g08770	6	cellular_component
GO:0009108	coenzyme biosynthetic process	7/680	51/18891	0.00221694	0.0264276	0.0219314	LOC_Os01g47350/LOC_Os02g42570/LOC_Os05g05830/LOC_Os10g35940/LOC_Os12g07020/LOC_Os12g16200/LOC_Os12g19304	7	biological_process
GO:0005351	sugar:hydrogen symporter activity	9/680	80/18891	0.00228435	0.0264276	0.0219314	LOC_Os02g13560/LOC_Os02g58530/LOC_Os03g11900/LOC_Os03g24860/LOC_Os04g37990/LOC_Os06g05400/LOC_Os07g37320/LOC_Os09g23110/LOC_Os10g42830	9	molecular_function
GO:0005402	cation:sugar symporter activity	9/680	80/18891	0.00228435	0.0264276	0.0219314	LOC_Os02g13560/LOC_Os02g58530/LOC_Os03g11900/LOC_Os03g24860/LOC_Os04g37990/LOC_Os06g05400/LOC_Os07g37320/LOC_Os09g23110/LOC_Os10g42830	9	molecular_function
GO:0015295	solute:hydrogen symporter activity	9/680	80/18891	0.00228435	0.0264276	0.0219314	LOC_Os02g13560/LOC_Os02g58530/LOC_Os03g11900/LOC_Os03g24860/LOC_Os04g37990/LOC_Os06g05400/LOC_Os07g37320/LOC_Os09g23110/LOC_Os10g42830	9	molecular_function
GO:0018130	heterocycle biosynthetic process	9/680	80/18891	0.00228435	0.0264276	0.0219314	LOC_Os01g17170/LOC_Os01g44050/LOC_Os02g42570/LOC_Os02g51080/LOC_Os03g20700/LOC_Os03g21900/LOC_Os04g58200/LOC_Os06g49110/LOC_Os10g35840	9	biological_process
GO:0006563	L-serine metabolic process	5/680	27/18891	0.00248839	0.0283001	0.0234854	LOC_Os01g74650/LOC_Os03g52840/LOC_Os06g36840/LOC_Os11g41160/LOC_Os12g42980	5	biological_process
GO:0009523	photosystem II	7/680	53/18891	0.00277465	0.0310299	0.0257507	LOC_Os01g31690/LOC_Os01g56680/LOC_Os01g71190/LOC_Os03g22370/LOC_Os07g04840/LOC_Os07g47640/LOC_Os08g10020	7	cellular_component
GO:0022804	active transmembrane transporter activity	27/680	421/18891	0.00285013	0.0313514	0.0260175	LOC_Os01g11160/LOC_Os01g25386/LOC_Os01g35030/LOC_Os01g49120/LOC_Os02g13560/LOC_Os02g32930/LOC_Os02g58530/LOC_Os03g06520/LOC_Os03g08070/LOC_Os03g11900/LOC_Os03g24860/LOC_Os03g37490/LOC_Os03g37640/LOC_Os04g37990/LOC_Os05g01030/LOC_Os05g02240/LOC_Os05g41580/LOC_Os06g05400/LOC_Os07g09340/LOC_Os07g28090/LOC_Os07g32880/LOC_Os07g37320/LOC_Os09g23110/LOC_Os10g42830/LOC_Os12g03200/LOC_Os12g03260/LOC_Os12g…	27	molecular_function
GO:0009654	oxygen evolving complex	4/680	18/18891	0.00340265	0.0351996	0.029211	LOC_Os01g31690/LOC_Os01g71190/LOC_Os07g04840/LOC_Os08g10020	4	cellular_component
GO:0006790	sulfur compound metabolic process	7/680	55/18891	0.00343405	0.0351996	0.029211	LOC_Os01g74650/LOC_Os02g42570/LOC_Os02g56170/LOC_Os06g36840/LOC_Os11g41650/LOC_Os12g16200/LOC_Os12g42980	7	biological_process
GO:0008643	carbohydrate transport	9/680	85/18891	0.00346225	0.0351996	0.029211	LOC_Os02g13560/LOC_Os02g58530/LOC_Os03g11900/LOC_Os03g24860/LOC_Os04g37990/LOC_Os06g05400/LOC_Os07g37320/LOC_Os09g23110/LOC_Os10g42830	9	biological_process
GO:0015144	carbohydrate transmembrane transporter activity	9/680	85/18891	0.00346225	0.0351996	0.029211	LOC_Os02g13560/LOC_Os02g58530/LOC_Os03g11900/LOC_Os03g24860/LOC_Os04g37990/LOC_Os06g05400/LOC_Os07g37320/LOC_Os09g23110/LOC_Os10g42830	9	molecular_function
GO:0051119	sugar transmembrane transporter activity	9/680	85/18891	0.00346225	0.0351996	0.029211	LOC_Os02g13560/LOC_Os02g58530/LOC_Os03g11900/LOC_Os03g24860/LOC_Os04g37990/LOC_Os06g05400/LOC_Os07g37320/LOC_Os09g23110/LOC_Os10g42830	9	molecular_function
GO:0019725	cellular homeostasis	11/680	120/18891	0.00403771	0.0404374	0.0335577	LOC_Os01g22520/LOC_Os02g35900/LOC_Os02g40500/LOC_Os02g42700/LOC_Os03g63420/LOC_Os04g42930/LOC_Os05g11090/LOC_Os07g29410/LOC_Os07g46410/LOC_Os09g23650/LOC_Os12g08730	11	biological_process
GO:0044106	cellular amine metabolic process	23/680	352/18891	0.00450875	0.042375	0.0351657	LOC_Os01g34450/LOC_Os01g55870/LOC_Os01g74650/LOC_Os02g10310/LOC_Os02g35500/LOC_Os03g02690/LOC_Os03g50880/LOC_Os03g52840/LOC_Os04g51400/LOC_Os04g56400/LOC_Os06g04070/LOC_Os06g13660/LOC_Os06g35540/LOC_Os06g36840/LOC_Os06g40940/LOC_Os07g42960/LOC_Os08g37790/LOC_Os10g37980/LOC_Os10g38920/LOC_Os10g41480/LOC_Os11g41160/LOC_Os12g04270/LOC_Os12g42980	23	biological_process
GO:0008610	lipid biosynthetic process	10/680	105/18891	0.00456916	0.042375	0.0351657	LOC_Os01g01710/LOC_Os01g66360/LOC_Os02g39160/LOC_Os02g44780/LOC_Os02g45660/LOC_Os03g29150/LOC_Os03g52170/LOC_Os05g33840/LOC_Os06g39520/LOC_Os12g17320	10	biological_process
GO:0004124	cysteine synthase activity	3/680	10/18891	0.0046101	0.042375	0.0351657	LOC_Os01g74650/LOC_Os06g36840/LOC_Os12g42980	3	molecular_function
GO:0006081	cellular aldehyde metabolic process	3/680	10/18891	0.0046101	0.042375	0.0351657	LOC_Os02g43194/LOC_Os03g52170/LOC_Os12g07810	3	biological_process
GO:0006721	terpenoid metabolic process	3/680	10/18891	0.0046101	0.042375	0.0351657	LOC_Os02g39160/LOC_Os02g45660/LOC_Os05g33840	3	biological_process
GO:0016114	terpenoid biosynthetic process	3/680	10/18891	0.0046101	0.042375	0.0351657	LOC_Os02g39160/LOC_Os02g45660/LOC_Os05g33840	3	biological_process
GO:0009072	aromatic amino acid family metabolic process	7/680	59/18891	0.00510358	0.0462771	0.0384039	LOC_Os01g34450/LOC_Os01g55870/LOC_Os02g10310/LOC_Os07g42960/LOC_Os08g37790/LOC_Os10g37980/LOC_Os10g41480	7	biological_process
GO:0042398	cellular modified amino acid biosynthetic process	5/680	32/18891	0.0053539	0.0478995	0.0397503	LOC_Os03g60509/LOC_Os06g04070/LOC_Os11g02440/LOC_Os12g02370/LOC_Os12g16200	5	biological_process
GO:0005996	monosaccharide metabolic process	12/680	143/18891	0.00558751	0.0493318	0.0409389	LOC_Os02g35500/LOC_Os03g52170/LOC_Os03g52460/LOC_Os03g56280/LOC_Os03g56869/LOC_Os04g38600/LOC_Os04g40874/LOC_Os05g07130/LOC_Os05g41640/LOC_Os05g51670/LOC_Os09g12650/LOC_Os11g07020	12	biological_process

## Sheet: Cluster 6
Supplementary Table 7. KEGG pathway and GO function enrichment analyses of cluster 1, 6, 7, 10, 11, and 17, respectively.
Cluster 6
KEGG pathway enrichment analyse of cluster 6
ID	Description	GeneRatio	BgRatio	pvalue	p.adjust	qvalue	geneID	Count
Ko04131	Membrane trafficking	65/461	435/11386	1.51114e-20	1.04269e-18	1.04269e-18	LOC4324036/LOC4326314/LOC4326650/LOC4326687/LOC4326864/LOC4324247/LOC4324666/LOC4327897/LOC4324953/LOC4324975/LOC4324331/LOC4326400/LOC4328692/LOC4329190/LOC4329228/LOC4330099/LOC4330514/LOC9267267/LOC4331060/LOC4331421/LOC4331503/LOC4332241/LOC4332330/LOC4332864/LOC4333043/LOC4333493/LOC9271296/LOC4333853/LOC4333883/LOC4334042/LOC4334111/LOC4334355/LOC4334459/LOC4334472/LOC4334998/LOC9267478/LOC…	65
GO function enrichment analyses of cluster 6
ID	Description	GeneRatio	BgRatio	pvalue	p.adjust	qvalue	geneID	Count	Class
GO:0016192	vesicle-mediated transport	26/509	192/18891	1.27662e-11	7.81294e-09	6.43687e-09	LOC_Os01g32880/LOC_Os01g43630/LOC_Os01g50770/LOC_Os01g61180/LOC_Os01g68750/LOC_Os01g74180/LOC_Os02g43590/LOC_Os02g47440/LOC_Os02g56110/LOC_Os03g02150/LOC_Os03g50350/LOC_Os03g58840/LOC_Os04g04020/LOC_Os04g13470/LOC_Os04g14654/LOC_Os04g31330/LOC_Os04g33690/LOC_Os04g41380/LOC_Os04g42500/LOC_Os04g55200/LOC_Os06g07090/LOC_Os06g07780/LOC_Os07g14540/LOC_Os08g22864/LOC_Os09g28610/LOC_Os12g34370	26	biological_process
GO:0051649	establishment of localization in cell	31/509	307/18891	2.92753e-10	8.95824e-08	7.38045e-08	LOC_Os01g32880/LOC_Os01g43630/LOC_Os01g47650/LOC_Os01g50770/LOC_Os01g61180/LOC_Os01g68750/LOC_Os01g74180/LOC_Os01g74640/LOC_Os02g50790/LOC_Os02g56110/LOC_Os03g02150/LOC_Os03g42050/LOC_Os03g50350/LOC_Os04g04020/LOC_Os04g13470/LOC_Os04g14654/LOC_Os04g31330/LOC_Os04g33690/LOC_Os04g42500/LOC_Os04g55200/LOC_Os04g59494/LOC_Os05g33020/LOC_Os06g07090/LOC_Os06g39875/LOC_Os07g09680/LOC_Os08g22864/LOC_Os09g…	31	biological_process
GO:0051641	cellular localization	31/509	315/18891	5.54452e-10	1.13108e-07	9.31869e-08	LOC_Os01g32880/LOC_Os01g43630/LOC_Os01g47650/LOC_Os01g50770/LOC_Os01g61180/LOC_Os01g68750/LOC_Os01g74180/LOC_Os01g74640/LOC_Os02g50790/LOC_Os02g56110/LOC_Os03g02150/LOC_Os03g42050/LOC_Os03g50350/LOC_Os04g04020/LOC_Os04g13470/LOC_Os04g14654/LOC_Os04g31330/LOC_Os04g33690/LOC_Os04g42500/LOC_Os04g55200/LOC_Os04g59494/LOC_Os05g33020/LOC_Os06g07090/LOC_Os06g39875/LOC_Os07g09680/LOC_Os08g22864/LOC_Os09g…	31	biological_process
GO:0046907	intracellular transport	26/509	234/18891	1.065e-09	1.62945e-07	1.34246e-07	LOC_Os01g32880/LOC_Os01g43630/LOC_Os01g47650/LOC_Os01g50770/LOC_Os01g68750/LOC_Os01g74180/LOC_Os01g74640/LOC_Os02g50790/LOC_Os02g56110/LOC_Os03g02150/LOC_Os03g42050/LOC_Os03g50350/LOC_Os04g04020/LOC_Os04g13470/LOC_Os04g33690/LOC_Os04g42500/LOC_Os04g55200/LOC_Os04g59494/LOC_Os06g07090/LOC_Os06g39875/LOC_Os07g09680/LOC_Os09g09360/LOC_Os09g28610/LOC_Os10g33770/LOC_Os12g34370/LOC_Os12g35360	26	biological_process
GO:0030117	membrane coat	14/509	67/18891	2.3525e-09	2.39955e-07	1.97692e-07	LOC_Os01g32880/LOC_Os01g43630/LOC_Os01g50770/LOC_Os01g68750/LOC_Os01g74180/LOC_Os02g56110/LOC_Os03g02150/LOC_Os03g50350/LOC_Os04g04020/LOC_Os04g33690/LOC_Os04g55200/LOC_Os06g07090/LOC_Os09g28610/LOC_Os12g34370	14	cellular_component
GO:0048475	coated membrane	14/509	67/18891	2.3525e-09	2.39955e-07	1.97692e-07	LOC_Os01g32880/LOC_Os01g43630/LOC_Os01g50770/LOC_Os01g68750/LOC_Os01g74180/LOC_Os02g56110/LOC_Os03g02150/LOC_Os03g50350/LOC_Os04g04020/LOC_Os04g33690/LOC_Os04g55200/LOC_Os06g07090/LOC_Os09g28610/LOC_Os12g34370	14	cellular_component
GO:0006886	intracellular protein transport	22/509	205/18891	3.89086e-08	3.09512e-06	2.54999e-06	LOC_Os01g32880/LOC_Os01g43630/LOC_Os01g47650/LOC_Os01g50770/LOC_Os01g68750/LOC_Os01g74180/LOC_Os02g50790/LOC_Os02g56110/LOC_Os03g02150/LOC_Os03g42050/LOC_Os03g50350/LOC_Os04g04020/LOC_Os04g33690/LOC_Os04g59494/LOC_Os06g07090/LOC_Os06g39875/LOC_Os07g09680/LOC_Os09g09360/LOC_Os09g28610/LOC_Os10g33770/LOC_Os12g34370/LOC_Os12g35360	22	biological_process
GO:0012505	endomembrane system	15/509	97/18891	4.74175e-08	3.09512e-06	2.54999e-06	LOC_Os01g48980/LOC_Os02g50790/LOC_Os02g58590/LOC_Os03g42050/LOC_Os03g49180/LOC_Os03g50350/LOC_Os04g04020/LOC_Os04g08740/LOC_Os04g33690/LOC_Os04g55200/LOC_Os04g59494/LOC_Os07g38610/LOC_Os09g09360/LOC_Os09g28610/LOC_Os10g33770	15	cellular_component
GO:0034613	cellular protein localization	22/509	208/18891	5.05739e-08	3.09512e-06	2.54999e-06	LOC_Os01g32880/LOC_Os01g43630/LOC_Os01g47650/LOC_Os01g50770/LOC_Os01g68750/LOC_Os01g74180/LOC_Os02g50790/LOC_Os02g56110/LOC_Os03g02150/LOC_Os03g42050/LOC_Os03g50350/LOC_Os04g04020/LOC_Os04g33690/LOC_Os04g59494/LOC_Os06g07090/LOC_Os06g39875/LOC_Os07g09680/LOC_Os09g09360/LOC_Os09g28610/LOC_Os10g33770/LOC_Os12g34370/LOC_Os12g35360	22	biological_process
GO:0070727	cellular macromolecule localization	22/509	208/18891	5.05739e-08	3.09512e-06	2.54999e-06	LOC_Os01g32880/LOC_Os01g43630/LOC_Os01g47650/LOC_Os01g50770/LOC_Os01g68750/LOC_Os01g74180/LOC_Os02g50790/LOC_Os02g56110/LOC_Os03g02150/LOC_Os03g42050/LOC_Os03g50350/LOC_Os04g04020/LOC_Os04g33690/LOC_Os04g59494/LOC_Os06g07090/LOC_Os06g39875/LOC_Os07g09680/LOC_Os09g09360/LOC_Os09g28610/LOC_Os10g33770/LOC_Os12g34370/LOC_Os12g35360	22	biological_process
GO:0015031	protein transport	25/509	287/18891	2.83733e-07	1.44704e-05	1.19218e-05	LOC_Os01g32880/LOC_Os01g43630/LOC_Os01g47650/LOC_Os01g50770/LOC_Os01g68750/LOC_Os01g74180/LOC_Os02g50790/LOC_Os02g56110/LOC_Os03g02150/LOC_Os03g16900/LOC_Os03g42050/LOC_Os03g50350/LOC_Os04g04020/LOC_Os04g33690/LOC_Os04g59494/LOC_Os05g33020/LOC_Os06g07090/LOC_Os06g39875/LOC_Os07g09680/LOC_Os08g22864/LOC_Os09g09360/LOC_Os09g28610/LOC_Os10g33770/LOC_Os12g34370/LOC_Os12g35360	25	biological_process
GO:0045184	establishment of protein localization	25/509	287/18891	2.83733e-07	1.44704e-05	1.19218e-05	LOC_Os01g32880/LOC_Os01g43630/LOC_Os01g47650/LOC_Os01g50770/LOC_Os01g68750/LOC_Os01g74180/LOC_Os02g50790/LOC_Os02g56110/LOC_Os03g02150/LOC_Os03g16900/LOC_Os03g42050/LOC_Os03g50350/LOC_Os04g04020/LOC_Os04g33690/LOC_Os04g59494/LOC_Os05g33020/LOC_Os06g07090/LOC_Os06g39875/LOC_Os07g09680/LOC_Os08g22864/LOC_Os09g09360/LOC_Os09g28610/LOC_Os10g33770/LOC_Os12g34370/LOC_Os12g35360	25	biological_process
GO:0008104	protein localization	25/509	298/18891	5.74995e-07	2.7069e-05	2.23014e-05	LOC_Os01g32880/LOC_Os01g43630/LOC_Os01g47650/LOC_Os01g50770/LOC_Os01g68750/LOC_Os01g74180/LOC_Os02g50790/LOC_Os02g56110/LOC_Os03g02150/LOC_Os03g16900/LOC_Os03g42050/LOC_Os03g50350/LOC_Os04g04020/LOC_Os04g33690/LOC_Os04g59494/LOC_Os05g33020/LOC_Os06g07090/LOC_Os06g39875/LOC_Os07g09680/LOC_Os08g22864/LOC_Os09g09360/LOC_Os09g28610/LOC_Os10g33770/LOC_Os12g34370/LOC_Os12g35360	25	biological_process
GO:0008565	protein transporter activity	13/509	89/18891	7.34876e-07	3.21246e-05	2.64666e-05	LOC_Os01g43630/LOC_Os01g50770/LOC_Os02g56110/LOC_Os03g02150/LOC_Os03g42050/LOC_Os03g50350/LOC_Os04g55200/LOC_Os04g59494/LOC_Os05g33020/LOC_Os06g07090/LOC_Os10g33770/LOC_Os12g34370/LOC_Os12g35360	13	molecular_function
GO:0006461	protein complex assembly	15/509	149/18891	1.24218e-05	0.000475135	0.000391451	LOC_Os01g32880/LOC_Os01g43630/LOC_Os01g50770/LOC_Os01g68750/LOC_Os01g74180/LOC_Os02g56110/LOC_Os03g02150/LOC_Os03g42050/LOC_Os03g50350/LOC_Os04g55200/LOC_Os04g59494/LOC_Os06g07090/LOC_Os10g33770/LOC_Os10g39870/LOC_Os12g34370	15	biological_process
GO:0070271	protein complex biogenesis	15/509	149/18891	1.24218e-05	0.000475135	0.000391451	LOC_Os01g32880/LOC_Os01g43630/LOC_Os01g50770/LOC_Os01g68750/LOC_Os01g74180/LOC_Os02g56110/LOC_Os03g02150/LOC_Os03g42050/LOC_Os03g50350/LOC_Os04g55200/LOC_Os04g59494/LOC_Os06g07090/LOC_Os10g33770/LOC_Os10g39870/LOC_Os12g34370	15	biological_process
GO:0044431	Golgi apparatus part	8/509	45/18891	2.3565e-05	0.00084834	0.000698925	LOC_Os02g58590/LOC_Os03g49180/LOC_Os03g50350/LOC_Os04g04020/LOC_Os04g33690/LOC_Os04g55200/LOC_Os07g38610/LOC_Os09g28610	8	cellular_component
GO:0033036	macromolecule localization	26/509	406/18891	4.50824e-05	0.00145508	0.0011988	LOC_Os01g32880/LOC_Os01g43630/LOC_Os01g47650/LOC_Os01g50770/LOC_Os01g68750/LOC_Os01g74180/LOC_Os02g50790/LOC_Os02g56110/LOC_Os03g02150/LOC_Os03g16900/LOC_Os03g42050/LOC_Os03g50350/LOC_Os04g04020/LOC_Os04g33690/LOC_Os04g59494/LOC_Os05g33020/LOC_Os06g07090/LOC_Os06g39875/LOC_Os07g09680/LOC_Os07g43290/LOC_Os08g22864/LOC_Os09g09360/LOC_Os09g28610/LOC_Os10g33770/LOC_Os12g34370/LOC_Os12g35360	26	biological_process
GO:0030119	AP-type membrane coat adaptor complex	5/509	16/18891	4.75515e-05	0.00145508	0.0011988	LOC_Os01g50770/LOC_Os02g56110/LOC_Os03g02150/LOC_Os06g07090/LOC_Os12g34370	5	cellular_component
GO:0030131	clathrin adaptor complex	5/509	16/18891	4.75515e-05	0.00145508	0.0011988	LOC_Os01g50770/LOC_Os02g56110/LOC_Os03g02150/LOC_Os06g07090/LOC_Os12g34370	5	cellular_component
GO:0005794	Golgi apparatus	8/509	51/18891	6.0422e-05	0.00176087	0.00145073	LOC_Os02g58590/LOC_Os03g49180/LOC_Os03g50350/LOC_Os04g04020/LOC_Os04g33690/LOC_Os04g55200/LOC_Os07g38610/LOC_Os09g28610	8	cellular_component
GO:0030695	GTPase regulator activity	8/509	52/18891	6.97442e-05	0.00194016	0.00159844	LOC_Os01g61860/LOC_Os02g11820/LOC_Os02g42134/LOC_Os03g14260/LOC_Os03g16900/LOC_Os03g21080/LOC_Os07g37750/LOC_Os09g34040	8	molecular_function
GO:0007165	signal transduction	19/509	272/18891	0.000156005	0.00415109	0.00341997	LOC_Os01g61860/LOC_Os02g11820/LOC_Os02g13110/LOC_Os02g37950/LOC_Os02g42134/LOC_Os03g14260/LOC_Os03g24180/LOC_Os03g50320/LOC_Os04g08740/LOC_Os04g59310/LOC_Os05g02820/LOC_Os06g36770/LOC_Os06g39875/LOC_Os07g09680/LOC_Os07g37750/LOC_Os07g46450/LOC_Os09g34040/LOC_Os12g04290/LOC_Os12g32180	19	biological_process
GO:0031090	organelle membrane	14/509	169/18891	0.00020072	0.0048266	0.00397651	LOC_Os01g48980/LOC_Os01g70800/LOC_Os01g74640/LOC_Os02g58590/LOC_Os03g07890/LOC_Os03g49180/LOC_Os03g50350/LOC_Os04g04020/LOC_Os04g08740/LOC_Os04g33690/LOC_Os04g55200/LOC_Os07g38610/LOC_Os09g09360/LOC_Os09g28610	14	cellular_component
GO:0009966	regulation of signal transduction	7/509	46/18891	0.000212987	0.0048266	0.00397651	LOC_Os01g61860/LOC_Os02g11820/LOC_Os02g42134/LOC_Os03g14260/LOC_Os07g37750/LOC_Os09g34040/LOC_Os12g04290	7	biological_process
GO:0010646	regulation of cell communication	7/509	46/18891	0.000212987	0.0048266	0.00397651	LOC_Os01g61860/LOC_Os02g11820/LOC_Os02g42134/LOC_Os03g14260/LOC_Os07g37750/LOC_Os09g34040/LOC_Os12g04290	7	biological_process
GO:0023051	regulation of signaling	7/509	46/18891	0.000212987	0.0048266	0.00397651	LOC_Os01g61860/LOC_Os02g11820/LOC_Os02g42134/LOC_Os03g14260/LOC_Os07g37750/LOC_Os09g34040/LOC_Os12g04290	7	biological_process
GO:0060589	nucleoside-triphosphatase regulator activity	8/509	61/18891	0.000220825	0.0048266	0.00397651	LOC_Os01g61860/LOC_Os02g11820/LOC_Os02g42134/LOC_Os03g14260/LOC_Os03g16900/LOC_Os03g21080/LOC_Os07g37750/LOC_Os09g34040	8	molecular_function
GO:0023046	signaling	20/509	306/18891	0.000256217	0.00522682	0.00430624	LOC_Os01g61860/LOC_Os02g11820/LOC_Os02g13110/LOC_Os02g37950/LOC_Os02g42134/LOC_Os03g14260/LOC_Os03g24180/LOC_Os03g50320/LOC_Os04g08740/LOC_Os04g59310/LOC_Os05g02820/LOC_Os06g08440/LOC_Os06g36770/LOC_Os06g39875/LOC_Os07g09680/LOC_Os07g37750/LOC_Os07g46450/LOC_Os09g34040/LOC_Os12g04290/LOC_Os12g32180	20	biological_process
GO:0023060	signal transmission	20/509	306/18891	0.000256217	0.00522682	0.00430624	LOC_Os01g61860/LOC_Os02g11820/LOC_Os02g13110/LOC_Os02g37950/LOC_Os02g42134/LOC_Os03g14260/LOC_Os03g24180/LOC_Os03g50320/LOC_Os04g08740/LOC_Os04g59310/LOC_Os05g02820/LOC_Os06g08440/LOC_Os06g36770/LOC_Os06g39875/LOC_Os07g09680/LOC_Os07g37750/LOC_Os07g46450/LOC_Os09g34040/LOC_Os12g04290/LOC_Os12g32180	20	biological_process
GO:0005083	small GTPase regulator activity	7/509	49/18891	0.000318848	0.00629467	0.00518601	LOC_Os01g61860/LOC_Os02g11820/LOC_Os02g42134/LOC_Os03g14260/LOC_Os03g16900/LOC_Os07g37750/LOC_Os09g34040	7	molecular_function
GO:0048193	Golgi vesicle transport	5/509	24/18891	0.000387161	0.00729021	0.00600621	LOC_Os04g04020/LOC_Os04g33690/LOC_Os04g42500/LOC_Os04g55200/LOC_Os09g28610	5	biological_process
GO:0065003	macromolecular complex assembly	16/509	224/18891	0.000395338	0.00729021	0.00600621	LOC_Os01g32880/LOC_Os01g43630/LOC_Os01g50770/LOC_Os01g68750/LOC_Os01g74180/LOC_Os02g56110/LOC_Os03g02150/LOC_Os03g17084/LOC_Os03g42050/LOC_Os03g50350/LOC_Os04g55200/LOC_Os04g59494/LOC_Os06g07090/LOC_Os10g33770/LOC_Os10g39870/LOC_Os12g34370	16	biological_process
GO:0007242	intracellular signal transduction	13/509	160/18891	0.000405012	0.00729021	0.00600621	LOC_Os01g61860/LOC_Os02g11820/LOC_Os02g37950/LOC_Os02g42134/LOC_Os03g14260/LOC_Os03g50320/LOC_Os04g08740/LOC_Os04g59310/LOC_Os06g39875/LOC_Os07g09680/LOC_Os07g37750/LOC_Os09g34040/LOC_Os12g32180	13	biological_process
GO:0022607	cellular component assembly	16/509	226/18891	0.000436106	0.00742746	0.00611928	LOC_Os01g32880/LOC_Os01g43630/LOC_Os01g50770/LOC_Os01g68750/LOC_Os01g74180/LOC_Os02g56110/LOC_Os03g02150/LOC_Os03g17084/LOC_Os03g42050/LOC_Os03g50350/LOC_Os04g55200/LOC_Os04g59494/LOC_Os06g07090/LOC_Os10g33770/LOC_Os10g39870/LOC_Os12g34370	16	biological_process
GO:0012506	vesicle membrane	5/509	25/18891	0.000473318	0.00742746	0.00611928	LOC_Os03g50350/LOC_Os04g04020/LOC_Os04g33690/LOC_Os04g55200/LOC_Os09g28610	5	cellular_component
GO:0030120	vesicle coat	5/509	25/18891	0.000473318	0.00742746	0.00611928	LOC_Os03g50350/LOC_Os04g04020/LOC_Os04g33690/LOC_Os04g55200/LOC_Os09g28610	5	cellular_component
GO:0030659	cytoplasmic vesicle membrane	5/509	25/18891	0.000473318	0.00742746	0.00611928	LOC_Os03g50350/LOC_Os04g04020/LOC_Os04g33690/LOC_Os04g55200/LOC_Os09g28610	5	cellular_component
GO:0030662	coated vesicle membrane	5/509	25/18891	0.000473318	0.00742746	0.00611928	LOC_Os03g50350/LOC_Os04g04020/LOC_Os04g33690/LOC_Os04g55200/LOC_Os09g28610	5	cellular_component
GO:0023052	signaling	26/509	473/18891	0.000506651	0.00775176	0.00638647	LOC_Os01g47810/LOC_Os01g61860/LOC_Os01g64280/LOC_Os02g11820/LOC_Os02g13110/LOC_Os02g37950/LOC_Os02g42134/LOC_Os03g14260/LOC_Os03g18540/LOC_Os03g24180/LOC_Os03g50320/LOC_Os04g08740/LOC_Os04g45800/LOC_Os04g59310/LOC_Os05g02820/LOC_Os05g42210/LOC_Os06g08440/LOC_Os06g36770/LOC_Os06g39875/LOC_Os07g09680/LOC_Os07g33790/LOC_Os07g37750/LOC_Os07g46450/LOC_Os09g34040/LOC_Os12g04290/LOC_Os12g32180	26	biological_process
GO:0006888	ER to Golgi vesicle-mediated transport	4/509	15/18891	0.000561248	0.00797195	0.00656787	LOC_Os04g04020/LOC_Os04g33690/LOC_Os04g42500/LOC_Os09g28610	4	biological_process
GO:0016023	cytoplasmic membrane-bounded vesicle	5/509	26/18891	0.000573146	0.00797195	0.00656787	LOC_Os03g50350/LOC_Os04g04020/LOC_Os04g33690/LOC_Os04g55200/LOC_Os09g28610	5	cellular_component
GO:0030135	coated vesicle	5/509	26/18891	0.000573146	0.00797195	0.00656787	LOC_Os03g50350/LOC_Os04g04020/LOC_Os04g33690/LOC_Os04g55200/LOC_Os09g28610	5	cellular_component
GO:0031988	membrane-bounded vesicle	5/509	26/18891	0.000573146	0.00797195	0.00656787	LOC_Os03g50350/LOC_Os04g04020/LOC_Os04g33690/LOC_Os04g55200/LOC_Os09g28610	5	cellular_component
GO:0043933	macromolecular complex subunit organization	16/509	237/18891	0.000731081	0.00933912	0.00769425	LOC_Os01g32880/LOC_Os01g43630/LOC_Os01g50770/LOC_Os01g68750/LOC_Os01g74180/LOC_Os02g56110/LOC_Os03g02150/LOC_Os03g17084/LOC_Os03g42050/LOC_Os03g50350/LOC_Os04g55200/LOC_Os04g59494/LOC_Os06g07090/LOC_Os10g33770/LOC_Os10g39870/LOC_Os12g34370	16	biological_process
GO:0006606	protein import into nucleus	4/509	16/18891	0.00073248	0.00933912	0.00769425	LOC_Os02g50790/LOC_Os03g42050/LOC_Os04g59494/LOC_Os10g33770	4	biological_process
GO:0034504	protein localization to nucleus	4/509	16/18891	0.00073248	0.00933912	0.00769425	LOC_Os02g50790/LOC_Os03g42050/LOC_Os04g59494/LOC_Os10g33770	4	biological_process
GO:0051170	nuclear import	4/509	16/18891	0.00073248	0.00933912	0.00769425	LOC_Os02g50790/LOC_Os03g42050/LOC_Os04g59494/LOC_Os10g33770	4	biological_process
GO:0007265	Ras protein signal transduction	6/509	43/18891	0.000971423	0.0116571	0.00960395	LOC_Os01g61860/LOC_Os02g11820/LOC_Os02g42134/LOC_Os03g14260/LOC_Os07g37750/LOC_Os09g34040	6	biological_process
GO:0046578	regulation of Ras protein signal transduction	6/509	43/18891	0.000971423	0.0116571	0.00960395	LOC_Os01g61860/LOC_Os02g11820/LOC_Os02g42134/LOC_Os03g14260/LOC_Os07g37750/LOC_Os09g34040	6	biological_process
GO:0051056	regulation of small GTPase mediated signal transduction	6/509	43/18891	0.000971423	0.0116571	0.00960395	LOC_Os01g61860/LOC_Os02g11820/LOC_Os02g42134/LOC_Os03g14260/LOC_Os07g37750/LOC_Os09g34040	6	biological_process
GO:0000139	Golgi membrane	5/509	30/18891	0.00113633	0.0133737	0.0110183	LOC_Os02g58590/LOC_Os03g49180/LOC_Os03g50350/LOC_Os04g55200/LOC_Os07g38610	5	cellular_component
GO:0016043	cellular component organization	21/509	377/18891	0.00144816	0.0167221	0.0137769	LOC_Os01g32880/LOC_Os01g43630/LOC_Os01g50770/LOC_Os01g68750/LOC_Os01g74180/LOC_Os02g43590/LOC_Os02g56110/LOC_Os03g02150/LOC_Os03g17084/LOC_Os03g19690/LOC_Os03g42050/LOC_Os03g50350/LOC_Os04g55200/LOC_Os04g59494/LOC_Os06g07090/LOC_Os06g44890/LOC_Os10g33770/LOC_Os10g39870/LOC_Os11g34300/LOC_Os11g34310/LOC_Os12g34370	21	biological_process
GO:0030118	clathrin coat	5/509	33/18891	0.00177105	0.0192217	0.0158362	LOC_Os01g50770/LOC_Os02g56110/LOC_Os03g02150/LOC_Os06g07090/LOC_Os12g34370	5	cellular_component
GO:0003774	motor activity	7/509	65/18891	0.00178582	0.0192217	0.0158362	LOC_Os02g01180/LOC_Os03g18980/LOC_Os04g57140/LOC_Os05g06280/LOC_Os06g04560/LOC_Os10g34710/LOC_Os10g36880	7	molecular_function
GO:0032011	ARF protein signal transduction	4/509	20/18891	0.00179025	0.0192217	0.0158362	LOC_Os02g11820/LOC_Os02g42134/LOC_Os03g14260/LOC_Os07g37750	4	biological_process
GO:0032012	regulation of ARF protein signal transduction	4/509	20/18891	0.00179025	0.0192217	0.0158362	LOC_Os02g11820/LOC_Os02g42134/LOC_Os03g14260/LOC_Os07g37750	4	biological_process
GO:0044433	cytoplasmic vesicle part	5/509	34/18891	0.00203106	0.0214312	0.0176566	LOC_Os03g50350/LOC_Os04g04020/LOC_Os04g33690/LOC_Os04g55200/LOC_Os09g28610	5	cellular_component
GO:0044085	cellular component biogenesis	17/509	288/18891	0.00218757	0.0226914	0.0186949	LOC_Os01g11260/LOC_Os01g32880/LOC_Os01g43630/LOC_Os01g50770/LOC_Os01g68750/LOC_Os01g74180/LOC_Os02g56110/LOC_Os03g02150/LOC_Os03g17084/LOC_Os03g42050/LOC_Os03g50350/LOC_Os04g55200/LOC_Os04g59494/LOC_Os06g07090/LOC_Os10g33770/LOC_Os10g39870/LOC_Os12g34370	17	biological_process
GO:0031410	cytoplasmic vesicle	5/509	35/18891	0.00231787	0.0232546	0.0191589	LOC_Os03g50350/LOC_Os04g04020/LOC_Os04g33690/LOC_Os04g55200/LOC_Os09g28610	5	cellular_component
GO:0031982	vesicle	5/509	35/18891	0.00231787	0.0232546	0.0191589	LOC_Os03g50350/LOC_Os04g04020/LOC_Os04g33690/LOC_Os04g55200/LOC_Os09g28610	5	cellular_component
GO:0003777	microtubule motor activity	6/509	51/18891	0.00239438	0.0232597	0.0191631	LOC_Os02g01180/LOC_Os03g18980/LOC_Os04g57140/LOC_Os05g06280/LOC_Os06g04560/LOC_Os10g36880	6	molecular_function
GO:0005875	microtubule associated complex	6/509	51/18891	0.00239438	0.0232597	0.0191631	LOC_Os02g01180/LOC_Os03g18980/LOC_Os04g57140/LOC_Os05g06280/LOC_Os06g04560/LOC_Os10g36880	6	cellular_component
GO:0008081	phosphoric diester hydrolase activity	5/509	37/18891	0.0029781	0.0284781	0.0234623	LOC_Os02g37590/LOC_Os02g37950/LOC_Os03g02740/LOC_Os04g59310/LOC_Os06g40190	5	molecular_function
GO:0016071	mRNA metabolic process	6/509	54/18891	0.00320901	0.0302141	0.0248926	LOC_Os04g31950/LOC_Os05g36120/LOC_Os07g48410/LOC_Os08g22354/LOC_Os10g30370/LOC_Os11g45590	6	biological_process
GO:0007018	microtubule-based movement	6/509	56/18891	0.00385642	0.0357596	0.0294613	LOC_Os02g01180/LOC_Os03g18980/LOC_Os04g57140/LOC_Os05g06280/LOC_Os06g04560/LOC_Os10g36880	6	biological_process
GO:0031072	heat shock protein binding	10/509	138/18891	0.00422584	0.0386002	0.0318017	LOC_Os01g33800/LOC_Os01g44310/LOC_Os01g65480/LOC_Os01g70250/LOC_Os02g03600/LOC_Os03g28310/LOC_Os04g24180/LOC_Os07g28800/LOC_Os08g36980/LOC_Os09g28890	10	molecular_function
GO:0005635	nuclear envelope	4/509	26/18891	0.00486266	0.0419148	0.0345325	LOC_Os02g50790/LOC_Os03g42050/LOC_Os04g59494/LOC_Os10g33770	4	cellular_component
GO:0005643	nuclear pore	4/509	26/18891	0.00486266	0.0419148	0.0345325	LOC_Os02g50790/LOC_Os03g42050/LOC_Os04g59494/LOC_Os10g33770	4	cellular_component
GO:0017038	protein import	4/509	26/18891	0.00486266	0.0419148	0.0345325	LOC_Os02g50790/LOC_Os03g42050/LOC_Os04g59494/LOC_Os10g33770	4	biological_process
GO:0046930	pore complex	4/509	26/18891	0.00486266	0.0419148	0.0345325	LOC_Os02g50790/LOC_Os03g42050/LOC_Os04g59494/LOC_Os10g33770	4	cellular_component
GO:0006913	nucleocytoplasmic transport	6/509	59/18891	0.00500238	0.0419377	0.0345514	LOC_Os02g50790/LOC_Os03g42050/LOC_Os04g59494/LOC_Os06g39875/LOC_Os07g09680/LOC_Os10g33770	6	biological_process
GO:0051169	nuclear transport	6/509	59/18891	0.00500238	0.0419377	0.0345514	LOC_Os02g50790/LOC_Os03g42050/LOC_Os04g59494/LOC_Os06g39875/LOC_Os07g09680/LOC_Os10g33770	6	biological_process
GO:0043087	regulation of GTPase activity	5/509	42/18891	0.00520696	0.0430629	0.0354784	LOC_Os01g61860/LOC_Os02g11820/LOC_Os02g42134/LOC_Os03g16900/LOC_Os09g34040	5	biological_process
GO:0005856	cytoskeleton	9/509	121/18891	0.00548888	0.0447893	0.0369007	LOC_Os02g01180/LOC_Os02g43590/LOC_Os03g06510/LOC_Os03g18980/LOC_Os04g57140/LOC_Os05g06280/LOC_Os06g04560/LOC_Os10g34710/LOC_Os10g36880	9	cellular_component
GO:0051336	regulation of hydrolase activity	5/509	43/18891	0.00576427	0.0464175	0.0382421	LOC_Os01g61860/LOC_Os02g11820/LOC_Os02g42134/LOC_Os03g16900/LOC_Os09g34040	5	biological_process
GO:0015399	primary active transmembrane transporter activity	12/509	193/18891	0.00623712	0.0486716	0.0400992	LOC_Os01g34970/LOC_Os01g74470/LOC_Os02g08010/LOC_Os02g33490/LOC_Os03g08380/LOC_Os03g52090/LOC_Os05g33020/LOC_Os05g33390/LOC_Os06g08310/LOC_Os08g45030/LOC_Os10g27220/LOC_Os12g39660	12	molecular_function
GO:0015405	P-P-bond-hydrolysis-driven transmembrane transporter activity	12/509	193/18891	0.00623712	0.0486716	0.0400992	LOC_Os01g34970/LOC_Os01g74470/LOC_Os02g08010/LOC_Os02g33490/LOC_Os03g08380/LOC_Os03g52090/LOC_Os05g33020/LOC_Os05g33390/LOC_Os06g08310/LOC_Os08g45030/LOC_Os10g27220/LOC_Os12g39660	12	molecular_function
GO:0006650	glycerophospholipid metabolic process	5/509	44/18891	0.0063623	0.0486716	0.0400992	LOC_Os03g02740/LOC_Os03g49800/LOC_Os03g50320/LOC_Os06g40190/LOC_Os09g09360	5	biological_process
GO:0046486	glycerolipid metabolic process	5/509	44/18891	0.0063623	0.0486716	0.0400992	LOC_Os03g02740/LOC_Os03g49800/LOC_Os03g50320/LOC_Os06g40190/LOC_Os09g09360	5	biological_process

## Sheet: Cluster 7
Supplementary Table 7. KEGG pathway and GO function enrichment analyses of cluster 1, 6, 7, 10, 11, and 17, respectively.
Cluster 7
KEGG pathway enrichment analyse of cluster 7
ID	Description	GeneRatio	BgRatio	pvalue	p.adjust	qvalue	geneID	Count
Ko01003	Glycosyltransferases	39/623	309/11386	8.43704e-07	6.32778e-05	5.59509e-05	LOC4325900/LOC4325496/LOC4329712/LOC4330028/LOC4330591/LOC4330824/LOC4331045/LOC4331252/LOC4332564/LOC4333062/LOC4333686/LOC4334258/LOC4334478/LOC4334604/LOC4334710/LOC4335711/LOC4336475/LOC4337139/LOC4338659/LOC112936017/LOC4339283/LOC4339895/LOC4340315/LOC4340564/LOC4340642/LOC4342475/LOC4342609/LOC4342643/LOC4342645/LOC4343849/LOC4344307/LOC4344645/LOC4345284/LOC4345458/LOC4345573/LOC4345658/L…	39
Ko04031	GTP-binding proteins	15/623	78/11386	1.74578e-05	0.000654669	0.000578865	LOC4326208/LOC4324856/LOC4329132/LOC4329809/LOC4330181/LOC4330631/LOC4333518/LOC4339304/LOC4339322/LOC4339623/LOC4340541/LOC4340590/LOC4342746/LOC4346088/LOC4350802	15
Ko00940	Phenylpropanoid biosynthesis	23/623	185/11386	0.00018968	0.004742	0.00419293	LOC4327090/LOC4325129/LOC4326273/LOC4324556/LOC4328509/LOC4328832/LOC4331437/LOC9272450/LOC4333187/LOC4334201/LOC4336088/LOC4336295/LOC4337483/LOC4339222/LOC4341248/LOC4341935/LOC4346141/LOC4347520/LOC4349240/LOC4349427/LOC4350051/LOC4351067/LOC4351703	23
Ko02020	Two-component system	12/623	70/11386	0.000371265	0.00696123	0.00615519	LOC4327282/LOC4326549/LOC4325861/LOC4324842/LOC4328141/LOC4330637/LOC4330938/LOC4332724/LOC4335918/LOC4339356/LOC4345722/LOC4351130	12
Ko05323	Rheumatoid arthritis	6/623	24/11386	0.00151017	0.0226525	0.0200296	LOC4331207/LOC4335014/LOC4337284/LOC4337563/LOC4349890/LOC4351612	6
GO function enrichment analyses of cluster 7
ID	Description	GeneRatio	BgRatio	pvalue	p.adjust	qvalue	geneID	Count	Class
GO:0005618	cell wall	16/816	80/18891	2.56214e-07	0.000180375	0.000159931	LOC_Os01g20980/LOC_Os01g53990/LOC_Os01g57854/LOC_Os01g65790/LOC_Os02g46910/LOC_Os03g13570/LOC_Os04g35770/LOC_Os04g51510/LOC_Os04g53950/LOC_Os05g44600/LOC_Os06g48170/LOC_Os06g48160/LOC_Os07g34580/LOC_Os07g41360/LOC_Os08g34900/LOC_Os11g45730	16	cellular_component
GO:0008378	galactosyltransferase activity	10/816	37/18891	2.57686e-06	0.000623741	0.000553048	LOC_Os02g30780/LOC_Os02g35870/LOC_Os03g58900/LOC_Os06g06280/LOC_Os06g12390/LOC_Os07g09670/LOC_Os07g09690/LOC_Os08g02370/LOC_Os09g26330/LOC_Os12g41956	10	molecular_function
GO:0006629	lipid metabolic process	41/816	436/18891	2.65799e-06	0.000623741	0.000553048	LOC_Os01g02890/LOC_Os01g11710/LOC_Os01g33230/LOC_Os01g49024/LOC_Os01g52770/LOC_Os01g54470/LOC_Os01g61570/LOC_Os01g65830/LOC_Os02g01140/LOC_Os02g02750/LOC_Os02g09620/LOC_Os03g16690/LOC_Os03g27370/LOC_Os03g39860/LOC_Os03g50030/LOC_Os03g49770/LOC_Os03g64170/LOC_Os05g11910/LOC_Os05g11950/LOC_Os05g44200/LOC_Os05g48060/LOC_Os06g05130/LOC_Os06g12410/LOC_Os06g14490/LOC_Os06g40170/LOC_Os06g46350/LOC_Os07g…	41	biological_process
GO:0030312	external encapsulating structure	16/816	100/18891	5.70852e-06	0.0010047	0.00089083	LOC_Os01g20980/LOC_Os01g53990/LOC_Os01g57854/LOC_Os01g65790/LOC_Os02g46910/LOC_Os03g13570/LOC_Os04g35770/LOC_Os04g51510/LOC_Os04g53950/LOC_Os05g44600/LOC_Os06g48170/LOC_Os06g48160/LOC_Os07g34580/LOC_Os07g41360/LOC_Os08g34900/LOC_Os11g45730	16	cellular_component
GO:0005507	copper ion binding	18/816	134/18891	1.87403e-05	0.00149758	0.00132784	LOC_Os01g57880/LOC_Os01g61160/LOC_Os02g43660/LOC_Os02g48820/LOC_Os03g02400/LOC_Os03g18640/LOC_Os03g55120/LOC_Os03g59280/LOC_Os06g46500/LOC_Os07g02200/LOC_Os07g02810/LOC_Os07g32660/LOC_Os07g42590/LOC_Os09g36940/LOC_Os11g01730/LOC_Os12g01730/LOC_Os12g26880/LOC_Os09g20090	18	molecular_function
GO:0006486	protein glycosylation	11/816	55/18891	1.91451e-05	0.00149758	0.00132784	LOC_Os01g63970/LOC_Os02g30780/LOC_Os02g35870/LOC_Os03g58900/LOC_Os06g06280/LOC_Os06g12390/LOC_Os07g09670/LOC_Os07g09690/LOC_Os08g02370/LOC_Os09g26330/LOC_Os12g41956	11	biological_process
GO:0009101	glycoprotein biosynthetic process	11/816	55/18891	1.91451e-05	0.00149758	0.00132784	LOC_Os01g63970/LOC_Os02g30780/LOC_Os02g35870/LOC_Os03g58900/LOC_Os06g06280/LOC_Os06g12390/LOC_Os07g09670/LOC_Os07g09690/LOC_Os08g02370/LOC_Os09g26330/LOC_Os12g41956	11	biological_process
GO:0043413	macromolecule glycosylation	11/816	55/18891	1.91451e-05	0.00149758	0.00132784	LOC_Os01g63970/LOC_Os02g30780/LOC_Os02g35870/LOC_Os03g58900/LOC_Os06g06280/LOC_Os06g12390/LOC_Os07g09670/LOC_Os07g09690/LOC_Os08g02370/LOC_Os09g26330/LOC_Os12g41956	11	biological_process
GO:0070085	glycosylation	11/816	55/18891	1.91451e-05	0.00149758	0.00132784	LOC_Os01g63970/LOC_Os02g30780/LOC_Os02g35870/LOC_Os03g58900/LOC_Os06g06280/LOC_Os06g12390/LOC_Os07g09670/LOC_Os07g09690/LOC_Os08g02370/LOC_Os09g26330/LOC_Os12g41956	11	biological_process
GO:0044262	cellular carbohydrate metabolic process	34/816	369/18891	2.85321e-05	0.00200866	0.001781	LOC_Os01g46610/LOC_Os01g47080/LOC_Os01g47550/LOC_Os01g48200/LOC_Os01g63970/LOC_Os01g71280/LOC_Os01g71320/LOC_Os02g30780/LOC_Os02g35870/LOC_Os02g38840/LOC_Os02g46910/LOC_Os02g58480/LOC_Os03g13570/LOC_Os03g28330/LOC_Os03g58900/LOC_Os04g39610/LOC_Os04g40950/LOC_Os04g46560/LOC_Os04g51510/LOC_Os04g53950/LOC_Os06g02180/LOC_Os06g06280/LOC_Os06g08380/LOC_Os06g12390/LOC_Os06g48170/LOC_Os06g48160/LOC_Os07g…	34	biological_process
GO:0007264	small GTPase mediated signal transduction	16/816	118/18891	4.78942e-05	0.00306523	0.00271782	LOC_Os01g62950/LOC_Os02g20850/LOC_Os02g37420/LOC_Os02g43690/LOC_Os02g49980/LOC_Os03g17020/LOC_Os03g20720/LOC_Os05g43820/LOC_Os05g44050/LOC_Os05g48980/LOC_Os06g12090/LOC_Os06g12790/LOC_Os07g12200/LOC_Os08g41340/LOC_Os11g37640/LOC_Os11g37690	16	biological_process
GO:0007242	intracellular signal transduction	19/816	160/18891	6.33684e-05	0.00371761	0.00329627	LOC_Os01g16930/LOC_Os01g62950/LOC_Os02g20850/LOC_Os02g37420/LOC_Os02g43690/LOC_Os02g49980/LOC_Os03g17020/LOC_Os03g20720/LOC_Os05g43820/LOC_Os05g44050/LOC_Os05g45820/LOC_Os05g48980/LOC_Os06g12090/LOC_Os06g12790/LOC_Os07g12200/LOC_Os08g01310/LOC_Os08g41340/LOC_Os11g37640/LOC_Os11g37690	19	biological_process
GO:0006886	intracellular protein transport	22/816	205/18891	8.14966e-05	0.00441336	0.00391316	LOC_Os01g12880/LOC_Os01g21850/LOC_Os01g62950/LOC_Os01g73230/LOC_Os02g37420/LOC_Os02g43690/LOC_Os02g49980/LOC_Os05g43820/LOC_Os05g44050/LOC_Os05g48020/LOC_Os05g48980/LOC_Os06g12090/LOC_Os06g22650/LOC_Os06g44374/LOC_Os07g07000/LOC_Os07g12200/LOC_Os07g19070/LOC_Os08g01740/LOC_Os08g41340/LOC_Os11g37640/LOC_Os12g10560/LOC_Os12g38110	22	biological_process
GO:0009100	glycoprotein metabolic process	11/816	65/18891	9.66533e-05	0.0044473	0.00394325	LOC_Os01g63970/LOC_Os02g30780/LOC_Os02g35870/LOC_Os03g58900/LOC_Os06g06280/LOC_Os06g12390/LOC_Os07g09670/LOC_Os07g09690/LOC_Os08g02370/LOC_Os09g26330/LOC_Os12g41956	11	biological_process
GO:0034613	cellular protein localization	22/816	208/18891	0.000101075	0.0044473	0.00394325	LOC_Os01g12880/LOC_Os01g21850/LOC_Os01g62950/LOC_Os01g73230/LOC_Os02g37420/LOC_Os02g43690/LOC_Os02g49980/LOC_Os05g43820/LOC_Os05g44050/LOC_Os05g48020/LOC_Os05g48980/LOC_Os06g12090/LOC_Os06g22650/LOC_Os06g44374/LOC_Os07g07000/LOC_Os07g12200/LOC_Os07g19070/LOC_Os08g01740/LOC_Os08g41340/LOC_Os11g37640/LOC_Os12g10560/LOC_Os12g38110	22	biological_process
GO:0070727	cellular macromolecule localization	22/816	208/18891	0.000101075	0.0044473	0.00394325	LOC_Os01g12880/LOC_Os01g21850/LOC_Os01g62950/LOC_Os01g73230/LOC_Os02g37420/LOC_Os02g43690/LOC_Os02g49980/LOC_Os05g43820/LOC_Os05g44050/LOC_Os05g48020/LOC_Os05g48980/LOC_Os06g12090/LOC_Os06g22650/LOC_Os06g44374/LOC_Os07g07000/LOC_Os07g12200/LOC_Os07g19070/LOC_Os08g01740/LOC_Os08g41340/LOC_Os11g37640/LOC_Os12g10560/LOC_Os12g38110	22	biological_process
GO:0004601	peroxidase activity	20/816	182/18891	0.000122266	0.00485756	0.00430701	LOC_Os01g10850/LOC_Os01g15830/LOC_Os01g16450/LOC_Os01g73200/LOC_Os02g14160/LOC_Os03g02920/LOC_Os03g22020/LOC_Os03g55420/LOC_Os04g39100/LOC_Os04g59160/LOC_Os05g41990/LOC_Os06g35490/LOC_Os06g48030/LOC_Os08g42030/LOC_Os09g32964/LOC_Os10g39170/LOC_Os10g41720/LOC_Os11g10460/LOC_Os11g43980/LOC_Os12g08920	20	molecular_function
GO:0015031	protein transport	27/816	287/18891	0.000131099	0.00485756	0.00430701	LOC_Os01g12880/LOC_Os01g19770/LOC_Os01g21850/LOC_Os01g62950/LOC_Os01g66330/LOC_Os01g73230/LOC_Os02g20850/LOC_Os02g37420/LOC_Os02g43690/LOC_Os02g49980/LOC_Os05g43820/LOC_Os05g44050/LOC_Os05g48020/LOC_Os05g48980/LOC_Os06g12090/LOC_Os06g12790/LOC_Os06g22650/LOC_Os06g44374/LOC_Os07g07000/LOC_Os07g12200/LOC_Os07g19070/LOC_Os07g29630/LOC_Os08g01740/LOC_Os08g41340/LOC_Os11g37640/LOC_Os12g10560/LOC_Os12g…	27	biological_process
GO:0045184	establishment of protein localization	27/816	287/18891	0.000131099	0.00485756	0.00430701	LOC_Os01g12880/LOC_Os01g19770/LOC_Os01g21850/LOC_Os01g62950/LOC_Os01g66330/LOC_Os01g73230/LOC_Os02g20850/LOC_Os02g37420/LOC_Os02g43690/LOC_Os02g49980/LOC_Os05g43820/LOC_Os05g44050/LOC_Os05g48020/LOC_Os05g48980/LOC_Os06g12090/LOC_Os06g12790/LOC_Os06g22650/LOC_Os06g44374/LOC_Os07g07000/LOC_Os07g12200/LOC_Os07g19070/LOC_Os07g29630/LOC_Os08g01740/LOC_Os08g41340/LOC_Os11g37640/LOC_Os12g10560/LOC_Os12g…	27	biological_process
GO:0006979	response to oxidative stress	20/816	185/18891	0.000152948	0.00538378	0.0047736	LOC_Os01g10850/LOC_Os01g15830/LOC_Os01g16450/LOC_Os01g73200/LOC_Os02g14160/LOC_Os03g02920/LOC_Os03g22020/LOC_Os03g55420/LOC_Os04g39100/LOC_Os04g59160/LOC_Os05g41990/LOC_Os06g35490/LOC_Os06g48030/LOC_Os08g42030/LOC_Os09g32964/LOC_Os10g39170/LOC_Os10g41720/LOC_Os11g10460/LOC_Os11g43980/LOC_Os12g08920	20	biological_process
GO:0046907	intracellular transport	23/816	234/18891	0.000213563	0.00715943	0.006348	LOC_Os01g12880/LOC_Os01g21850/LOC_Os01g62950/LOC_Os01g73230/LOC_Os02g37420/LOC_Os02g43690/LOC_Os02g49980/LOC_Os05g43820/LOC_Os05g44050/LOC_Os05g48020/LOC_Os05g48980/LOC_Os06g12090/LOC_Os06g22650/LOC_Os06g44374/LOC_Os07g07000/LOC_Os07g12200/LOC_Os07g19070/LOC_Os07g27150/LOC_Os08g01740/LOC_Os08g41340/LOC_Os11g37640/LOC_Os12g10560/LOC_Os12g38110	23	biological_process
GO:0016762	xyloglucan:xyloglucosyl transferase activity	7/816	30/18891	0.000232811	0.00742107	0.00657999	LOC_Os02g46910/LOC_Os03g13570/LOC_Os04g51510/LOC_Os04g53950/LOC_Os06g48170/LOC_Os06g48160/LOC_Os07g34580	7	molecular_function
GO:0008104	protein localization	27/816	298/18891	0.00024245	0.00742107	0.00657999	LOC_Os01g12880/LOC_Os01g19770/LOC_Os01g21850/LOC_Os01g62950/LOC_Os01g66330/LOC_Os01g73230/LOC_Os02g20850/LOC_Os02g37420/LOC_Os02g43690/LOC_Os02g49980/LOC_Os05g43820/LOC_Os05g44050/LOC_Os05g48020/LOC_Os05g48980/LOC_Os06g12090/LOC_Os06g12790/LOC_Os06g22650/LOC_Os06g44374/LOC_Os07g07000/LOC_Os07g12200/LOC_Os07g19070/LOC_Os07g29630/LOC_Os08g01740/LOC_Os08g41340/LOC_Os11g37640/LOC_Os12g10560/LOC_Os12g…	27	biological_process
GO:0051649	establishment of localization in cell	27/816	307/18891	0.000389169	0.0109367	0.00969716	LOC_Os01g12880/LOC_Os01g21850/LOC_Os01g24950/LOC_Os01g62950/LOC_Os01g73230/LOC_Os02g37420/LOC_Os02g43690/LOC_Os02g49980/LOC_Os05g43820/LOC_Os05g44050/LOC_Os05g48020/LOC_Os05g48980/LOC_Os06g12090/LOC_Os06g14450/LOC_Os06g22650/LOC_Os06g44374/LOC_Os07g07000/LOC_Os07g12200/LOC_Os07g19070/LOC_Os07g27150/LOC_Os08g01740/LOC_Os08g41340/LOC_Os09g26820/LOC_Os11g05880/LOC_Os11g37640/LOC_Os12g10560/LOC_Os12g…	27	biological_process
GO:0033036	macromolecule localization	33/816	406/18891	0.000395057	0.0109367	0.00969716	LOC_Os01g12880/LOC_Os01g19770/LOC_Os01g21850/LOC_Os01g62950/LOC_Os01g66330/LOC_Os01g73230/LOC_Os02g20850/LOC_Os02g37420/LOC_Os02g43690/LOC_Os02g49980/LOC_Os03g07100/LOC_Os03g50280/LOC_Os03g57990/LOC_Os05g43820/LOC_Os05g44050/LOC_Os05g48020/LOC_Os05g48980/LOC_Os06g12090/LOC_Os06g12790/LOC_Os06g22650/LOC_Os06g44374/LOC_Os07g07000/LOC_Os07g07930/LOC_Os07g12200/LOC_Os07g19070/LOC_Os07g29630/LOC_Os08g…	33	biological_process
GO:0016209	antioxidant activity	20/816	199/18891	0.000403912	0.0109367	0.00969716	LOC_Os01g10850/LOC_Os01g15830/LOC_Os01g16450/LOC_Os01g73200/LOC_Os02g14160/LOC_Os03g02920/LOC_Os03g22020/LOC_Os03g55420/LOC_Os04g39100/LOC_Os04g59160/LOC_Os05g41990/LOC_Os06g35490/LOC_Os06g48030/LOC_Os08g42030/LOC_Os09g32964/LOC_Os10g39170/LOC_Os10g41720/LOC_Os11g10460/LOC_Os11g43980/LOC_Os12g08920	20	molecular_function
GO:0042545	cell wall modification	8/816	43/18891	0.000442676	0.0115424	0.0102342	LOC_Os01g20980/LOC_Os01g53990/LOC_Os01g57854/LOC_Os01g65790/LOC_Os04g35770/LOC_Os05g44600/LOC_Os08g34900/LOC_Os11g45730	8	biological_process
GO:0051641	cellular localization	27/816	315/18891	0.000580307	0.0145906	0.0129369	LOC_Os01g12880/LOC_Os01g21850/LOC_Os01g24950/LOC_Os01g62950/LOC_Os01g73230/LOC_Os02g37420/LOC_Os02g43690/LOC_Os02g49980/LOC_Os05g43820/LOC_Os05g44050/LOC_Os05g48020/LOC_Os05g48980/LOC_Os06g12090/LOC_Os06g14450/LOC_Os06g22650/LOC_Os06g44374/LOC_Os07g07000/LOC_Os07g12200/LOC_Os07g19070/LOC_Os07g27150/LOC_Os08g01740/LOC_Os08g41340/LOC_Os09g26820/LOC_Os11g05880/LOC_Os11g37640/LOC_Os12g10560/LOC_Os12g…	27	biological_process
GO:0044255	cellular lipid metabolic process	18/816	176/18891	0.000627739	0.0152389	0.0135118	LOC_Os01g02890/LOC_Os01g33230/LOC_Os01g49024/LOC_Os01g65830/LOC_Os02g02750/LOC_Os03g27370/LOC_Os03g39860/LOC_Os03g50030/LOC_Os05g48060/LOC_Os06g05130/LOC_Os06g40170/LOC_Os08g10010/LOC_Os08g09950/LOC_Os08g31060/LOC_Os08g43580/LOC_Os09g16920/LOC_Os09g31970/LOC_Os11g34440	18	biological_process
GO:0007165	signal transduction	24/816	272/18891	0.000765099	0.0179543	0.0159194	LOC_Os01g16930/LOC_Os01g62950/LOC_Os02g20850/LOC_Os02g37420/LOC_Os02g43690/LOC_Os02g45600/LOC_Os02g49980/LOC_Os03g17020/LOC_Os03g20720/LOC_Os03g25400/LOC_Os04g40860/LOC_Os05g43820/LOC_Os05g44050/LOC_Os05g45820/LOC_Os05g48980/LOC_Os06g12090/LOC_Os06g12790/LOC_Os06g44410/LOC_Os07g12200/LOC_Os08g01310/LOC_Os08g41340/LOC_Os11g05540/LOC_Os11g37640/LOC_Os11g37690	24	biological_process
GO:0042221	response to chemical stimulus	25/816	297/18891	0.00117841	0.0267613	0.0237283	LOC_Os01g10850/LOC_Os01g15830/LOC_Os01g16450/LOC_Os01g43530/LOC_Os01g73200/LOC_Os02g14160/LOC_Os02g44870/LOC_Os03g02920/LOC_Os03g22020/LOC_Os03g55420/LOC_Os04g39100/LOC_Os04g59160/LOC_Os05g41990/LOC_Os05g48040/LOC_Os06g09660/LOC_Os06g35490/LOC_Os06g48030/LOC_Os08g42030/LOC_Os09g32964/LOC_Os09g35600/LOC_Os10g39170/LOC_Os10g41720/LOC_Os11g10460/LOC_Os11g43980/LOC_Os12g08920	25	biological_process
GO:0023052	signaling	35/816	473/18891	0.00143262	0.0315177	0.0279456	LOC_Os01g16930/LOC_Os01g62950/LOC_Os02g02540/LOC_Os02g20850/LOC_Os02g37420/LOC_Os02g42060/LOC_Os02g43690/LOC_Os02g45600/LOC_Os02g49980/LOC_Os03g03400/LOC_Os03g17020/LOC_Os03g20720/LOC_Os03g25400/LOC_Os04g40860/LOC_Os04g53998/LOC_Os04g54080/LOC_Os05g27920/LOC_Os05g43820/LOC_Os05g44050/LOC_Os05g45820/LOC_Os05g48980/LOC_Os06g12090/LOC_Os06g12790/LOC_Os06g44410/LOC_Os07g12200/LOC_Os08g01310/LOC_Os08g…	35	biological_process
GO:0071555	cell wall organization	10/816	76/18891	0.00154596	0.0329806	0.0292426	LOC_Os01g20980/LOC_Os01g53990/LOC_Os01g57854/LOC_Os01g65790/LOC_Os03g60720/LOC_Os04g15840/LOC_Os04g35770/LOC_Os05g44600/LOC_Os08g34900/LOC_Os11g45730	10	biological_process
GO:0004620	phospholipase activity	7/816	41/18891	0.00170169	0.0348258	0.0308787	LOC_Os03g27370/LOC_Os03g50030/LOC_Os05g45820/LOC_Os06g40170/LOC_Os08g01310/LOC_Os08g31060/LOC_Os11g34440	7	molecular_function
GO:0023046	signaling	25/816	306/18891	0.00178087	0.0348258	0.0308787	LOC_Os01g16930/LOC_Os01g62950/LOC_Os02g20850/LOC_Os02g37420/LOC_Os02g42060/LOC_Os02g43690/LOC_Os02g45600/LOC_Os02g49980/LOC_Os03g17020/LOC_Os03g20720/LOC_Os03g25400/LOC_Os04g40860/LOC_Os05g43820/LOC_Os05g44050/LOC_Os05g45820/LOC_Os05g48980/LOC_Os06g12090/LOC_Os06g12790/LOC_Os06g44410/LOC_Os07g12200/LOC_Os08g01310/LOC_Os08g41340/LOC_Os11g05540/LOC_Os11g37640/LOC_Os11g37690	25	biological_process
GO:0023060	signal transmission	25/816	306/18891	0.00178087	0.0348258	0.0308787	LOC_Os01g16930/LOC_Os01g62950/LOC_Os02g20850/LOC_Os02g37420/LOC_Os02g42060/LOC_Os02g43690/LOC_Os02g45600/LOC_Os02g49980/LOC_Os03g17020/LOC_Os03g20720/LOC_Os03g25400/LOC_Os04g40860/LOC_Os05g43820/LOC_Os05g44050/LOC_Os05g45820/LOC_Os05g48980/LOC_Os06g12090/LOC_Os06g12790/LOC_Os06g44410/LOC_Os07g12200/LOC_Os08g01310/LOC_Os08g41340/LOC_Os11g05540/LOC_Os11g37640/LOC_Os11g37690	25	biological_process
GO:0006631	fatty acid metabolic process	7/816	42/18891	0.00196716	0.0374293	0.0331871	LOC_Os01g65830/LOC_Os03g39860/LOC_Os06g05130/LOC_Os08g10010/LOC_Os08g09950/LOC_Os08g43580/LOC_Os09g16920	7	biological_process
GO:0006073	cellular glucan metabolic process	11/816	94/18891	0.00240285	0.0433745	0.0384586	LOC_Os01g48200/LOC_Os02g46910/LOC_Os03g13570/LOC_Os04g51510/LOC_Os04g53950/LOC_Os06g02180/LOC_Os06g08380/LOC_Os06g48170/LOC_Os06g48160/LOC_Os07g34580/LOC_Os07g41360	11	biological_process
GO:0044042	glucan metabolic process	11/816	94/18891	0.00240285	0.0433745	0.0384586	LOC_Os01g48200/LOC_Os02g46910/LOC_Os03g13570/LOC_Os04g51510/LOC_Os04g53950/LOC_Os06g02180/LOC_Os06g08380/LOC_Os06g48170/LOC_Os06g48160/LOC_Os07g34580/LOC_Os07g41360	11	biological_process

## Sheet: Cluster 10
Supplementary Table 7. KEGG pathway and GO function enrichment analyses of cluster 1, 6, 7, 10, 11, and 17, respectively.
Cluster 10
KEGG pathway enrichment analyse of cluster 10
ID	Description	GeneRatio	BgRatio	pvalue	p.adjust	qvalue	geneID	Count
Ko03011	Ribosome	222/1171	337/11386	1.19255e-140	9.54041e-139	8.41063e-139	LOC4326457/LOC4325478/LOC4326782/LOC4327087/LOC4327104/LOC4324441/LOC4323904/LOC4326469/LOC4326022/LOC4323991/LOC4326383/LOC4326653/LOC4326865/LOC4325282/LOC4324671/LOC4327004/LOC4327483/LOC4327570/LOC4327414/LOC9266509/LOC4327382/LOC4327391/LOC4325065/LOC9271934/LOC4325100/LOC4324553/LOC4327989/LOC4327999/LOC4328016/LOC4328048/LOC4328392/LOC4328472/LOC4328671/LOC4328797/LOC4328914/LOC4329028/LOC…	222
Ko03032	DNA replication proteins	31/1171	56/11386	7.19744e-17	2.87898e-15	2.53805e-15	LOC4327215/LOC107275673/LOC4324832/LOC4325052/LOC4327991/LOC4328158/LOC4328484/LOC9269830/LOC4332935/LOC4333092/LOC4334180/LOC9266900/LOC4336736/LOC4338176/LOC4338385/LOC9267485/LOC4340741/LOC9270807/LOC4342990/LOC4343870/LOC4343985/LOC4344029/LOC4344666/LOC4347720/LOC4349401/LOC4349656/LOC4349811/LOC4351052/LOC4351377/LOC4351872/LOC4352514	31
Ko03009	Ribosome biogenesis	66/1171	269/11386	8.95129e-12	2.38701e-10	2.10434e-10	LOC4325333/LOC4323854/LOC4324202/LOC4328735/LOC4329057/LOC4329331/LOC4329832/LOC4329847/LOC4329857/LOC4330579/LOC4331181/LOC4332209/LOC4332800/LOC4332803/LOC4332841/LOC4333495/LOC4333574/LOC4333814/LOC4333963/LOC4333983/LOC4334461/LOC4334469/LOC4335541/LOC4336370/LOC4336742/LOC4336833/LOC4336910/LOC4337268/LOC4337783/LOC9266224/LOC4338564/LOC4339160/LOC4339582/LOC4339641/LOC4340048/LOC4340192/LOC…	66
Ko04147	Exosome	87/1171	464/11386	1.46172e-08	2.35503e-07	2.07615e-07	LOC4324512/LOC4324500/LOC4324502/LOC4324504/LOC4326917/LOC4326977/LOC4326849/LOC4324481/LOC4324115/LOC4327384/LOC4325069/LOC4328215/LOC4328286/LOC4328446/LOC4328872/LOC4329211/LOC4329866/LOC4329972/LOC4330233/LOC4330888/LOC4331315/LOC4331590/LOC4331710/LOC4331810/LOC4331811/LOC4331812/LOC4331813/LOC4331873/LOC4332333/LOC4332433/LOC4332596/LOC4332659/LOC4333462/LOC4333694/LOC4333939/LOC107276918/L…	87
Ko03012	Translation factors	32/1171	107/11386	1.47189e-08	2.35503e-07	2.07615e-07	LOC4326038/LOC4327193/LOC4324111/LOC4323837/LOC4328129/LOC4329922/LOC4330963/LOC4331842/LOC4332538/LOC4332744/LOC4332828/LOC4332866/LOC4333216/LOC4333273/LOC4334118/LOC4334501/LOC4334895/LOC4335338/LOC4337239/LOC4338152/LOC4338229/LOC4339634/LOC4340947/LOC4342241/LOC4343894/LOC4344055/LOC4344188/LOC4345234/LOC4348852/LOC4349446/LOC4351657/LOC4352748	32
Ko04812	Cytoskeleton proteins	27/1171	114/11386	2.57819e-05	0.000343758	0.00030305	LOC4327702/LOC4327718/LOC4324211/LOC4324106/LOC4328800/LOC4329290/LOC9270703/LOC4330696/LOC4331382/LOC107278712/LOC4333349/LOC9269802/LOC4334272/LOC9266759/LOC4335552/LOC4335606/LOC107276454/LOC4337174/LOC4338710/LOC4338772/LOC4339007/LOC4342193/LOC9271005/LOC4349023/LOC4352456/LOC4352674/LOC4352796	27
Ko03400	DNA repair and recombination proteins	56/1171	320/11386	4.54307e-05	0.000510935	0.000450429	LOC4326152/LOC4324417/LOC9269422/LOC4324209/LOC4325905/LOC4324428/LOC4327876/LOC4325837/LOC9270244/LOC4329458/LOC4330895/LOC4331062/LOC4331236/LOC4331489/LOC4332052/LOC4332589/LOC4332781/LOC4333537/LOC4333679/LOC4334058/LOC4334389/LOC4335542/LOC4335738/LOC4335888/LOC4336217/LOC9270850/LOC4336384/LOC4336704/LOC9272152/LOC4337886/LOC4339293/LOC4339405/LOC4339981/LOC4340017/LOC4340258/LOC9266846/LOC…	56
Ko03016	Transfer RNA biogenesis	35/1171	171/11386	5.10935e-05	0.000510935	0.000450429	LOC4325487/LOC4324679/LOC4327613/LOC4324012/LOC9267985/LOC4329664/LOC4329718/LOC4330354/LOC4331788/LOC4333345/LOC4333799/LOC4334285/LOC9267457/LOC9271204/LOC4335469/LOC4335891/LOC4336205/LOC4339585/LOC9267091/LOC4340066/LOC4340601/LOC4341140/LOC4341203/LOC9270869/LOC4342000/LOC4342049/LOC4343801/LOC4345200/LOC4345916/LOC4348566/LOC4350746/LOC4351716/LOC4352148/LOC4352435/LOC4352669	35
GO function enrichment analyses of cluster 10
ID	Description	GeneRatio	BgRatio	pvalue	p.adjust	qvalue	geneID	Count	Class
GO:0003735	structural constituent of ribosome	190/1057	465/18891	1.31344e-116	8.03268e-114	6.46397e-114	LOC_Os01g01060/LOC_Os01g04730/LOC_Os01g09510/LOC_Os01g10820/LOC_Os01g12090/LOC_Os01g13080/LOC_Os01g14830/LOC_Os01g16890/LOC_Os01g19840/LOC_Os01g22490/LOC_Os01g24690/LOC_Os01g25610/LOC_Os01g33050/LOC_Os01g41030/LOC_Os01g42980/LOC_Os01g48770/LOC_Os01g52490/LOC_Os01g54870/LOC_Os01g59990/LOC_Os01g60790/LOC_Os01g61814/LOC_Os01g62210/LOC_Os01g62350/LOC_Os01g64090/LOC_Os01g67134/LOC_Os02g01230/LOC_Os02g…	190	molecular_function
GO:0005840	ribosome	190/1057	466/18891	2.11386e-116	8.03268e-114	6.46397e-114	LOC_Os01g01060/LOC_Os01g04730/LOC_Os01g09510/LOC_Os01g10820/LOC_Os01g12090/LOC_Os01g13080/LOC_Os01g14830/LOC_Os01g16890/LOC_Os01g19840/LOC_Os01g22490/LOC_Os01g24690/LOC_Os01g25610/LOC_Os01g33050/LOC_Os01g41030/LOC_Os01g42980/LOC_Os01g48770/LOC_Os01g52490/LOC_Os01g54870/LOC_Os01g59990/LOC_Os01g60790/LOC_Os01g61814/LOC_Os01g62210/LOC_Os01g62350/LOC_Os01g64090/LOC_Os01g67134/LOC_Os02g01230/LOC_Os02g…	190	cellular_component
GO:0044427	chromosomal part	37/1057	93/18891	1.45868e-22	3.69533e-20	2.97367e-20	LOC_Os01g05630/LOC_Os01g05970/LOC_Os01g06010/LOC_Os01g31800/LOC_Os01g62230/LOC_Os01g64640/LOC_Os02g45940/LOC_Os02g55570/LOC_Os03g02780/LOC_Os03g06670/LOC_Os03g17100/LOC_Os03g51200/LOC_Os03g53190/LOC_Os04g34240/LOC_Os04g39280/LOC_Os04g48060/LOC_Os05g02300/LOC_Os05g36280/LOC_Os05g39050/LOC_Os05g49860/LOC_Os06g06510/LOC_Os07g22400/LOC_Os07g36130/LOC_Os07g36140/LOC_Os07g36500/LOC_Os07g43540/LOC_Os08g…	37	cellular_component
GO:0005694	chromosome	42/1057	129/18891	1.78567e-21	3.39278e-19	2.7302e-19	LOC_Os01g05630/LOC_Os01g05970/LOC_Os01g06010/LOC_Os01g31800/LOC_Os01g62230/LOC_Os01g64640/LOC_Os01g67740/LOC_Os02g45940/LOC_Os02g47150/LOC_Os02g55570/LOC_Os03g02780/LOC_Os03g06670/LOC_Os03g17100/LOC_Os03g32630/LOC_Os03g51200/LOC_Os03g53190/LOC_Os04g34240/LOC_Os04g39280/LOC_Os04g48060/LOC_Os05g02300/LOC_Os05g36280/LOC_Os05g39050/LOC_Os05g41750/LOC_Os05g49860/LOC_Os06g06510/LOC_Os07g22400/LOC_Os07g…	42	cellular_component
GO:0044085	cellular component biogenesis	63/1057	288/18891	3.6434e-21	5.53797e-19	4.45646e-19	LOC_Os01g05630/LOC_Os01g05970/LOC_Os01g06010/LOC_Os01g13430/LOC_Os01g18050/LOC_Os01g31800/LOC_Os01g32750/LOC_Os01g62230/LOC_Os01g64640/LOC_Os02g12570/LOC_Os02g20860/LOC_Os02g30800/LOC_Os02g45940/LOC_Os02g57590/LOC_Os03g01530/LOC_Os03g02780/LOC_Os03g06670/LOC_Os03g12710/LOC_Os03g13800/LOC_Os03g17100/LOC_Os03g18350/LOC_Os03g51200/LOC_Os03g53190/LOC_Os03g59660/LOC_Os04g34240/LOC_Os04g56350/LOC_Os04g…	63	biological_process
GO:0032993	protein-DNA complex	30/1057	67/18891	2.47754e-20	3.13822e-18	2.52535e-18	LOC_Os01g05630/LOC_Os01g05970/LOC_Os01g06010/LOC_Os01g31800/LOC_Os01g62230/LOC_Os01g64640/LOC_Os02g45940/LOC_Os03g02780/LOC_Os03g06670/LOC_Os03g17100/LOC_Os03g51200/LOC_Os03g53190/LOC_Os04g34240/LOC_Os05g02300/LOC_Os05g36280/LOC_Os05g39050/LOC_Os05g49860/LOC_Os06g06510/LOC_Os07g22400/LOC_Os07g36130/LOC_Os07g36140/LOC_Os07g36500/LOC_Os08g33100/LOC_Os08g38300/LOC_Os09g23730/LOC_Os09g39730/LOC_Os10g…	30	cellular_component
GO:0006334	nucleosome assembly	30/1057	70/18891	1.16699e-19	8.86915e-18	7.13708e-18	LOC_Os01g05630/LOC_Os01g05970/LOC_Os01g06010/LOC_Os01g31800/LOC_Os01g62230/LOC_Os01g64640/LOC_Os02g45940/LOC_Os03g02780/LOC_Os03g06670/LOC_Os03g17100/LOC_Os03g51200/LOC_Os03g53190/LOC_Os04g34240/LOC_Os05g02300/LOC_Os05g36280/LOC_Os05g39050/LOC_Os05g49860/LOC_Os06g05660/LOC_Os06g06510/LOC_Os07g36130/LOC_Os07g36140/LOC_Os07g36500/LOC_Os08g33100/LOC_Os08g38300/LOC_Os09g23730/LOC_Os09g39730/LOC_Os10g…	30	biological_process
GO:0031497	chromatin assembly	30/1057	70/18891	1.16699e-19	8.86915e-18	7.13708e-18	LOC_Os01g05630/LOC_Os01g05970/LOC_Os01g06010/LOC_Os01g31800/LOC_Os01g62230/LOC_Os01g64640/LOC_Os02g45940/LOC_Os03g02780/LOC_Os03g06670/LOC_Os03g17100/LOC_Os03g51200/LOC_Os03g53190/LOC_Os04g34240/LOC_Os05g02300/LOC_Os05g36280/LOC_Os05g39050/LOC_Os05g49860/LOC_Os06g05660/LOC_Os06g06510/LOC_Os07g36130/LOC_Os07g36140/LOC_Os07g36500/LOC_Os08g33100/LOC_Os08g38300/LOC_Os09g23730/LOC_Os09g39730/LOC_Os10g…	30	biological_process
GO:0034728	nucleosome organization	30/1057	70/18891	1.16699e-19	8.86915e-18	7.13708e-18	LOC_Os01g05630/LOC_Os01g05970/LOC_Os01g06010/LOC_Os01g31800/LOC_Os01g62230/LOC_Os01g64640/LOC_Os02g45940/LOC_Os03g02780/LOC_Os03g06670/LOC_Os03g17100/LOC_Os03g51200/LOC_Os03g53190/LOC_Os04g34240/LOC_Os05g02300/LOC_Os05g36280/LOC_Os05g39050/LOC_Os05g49860/LOC_Os06g05660/LOC_Os06g06510/LOC_Os07g36130/LOC_Os07g36140/LOC_Os07g36500/LOC_Os08g33100/LOC_Os08g38300/LOC_Os09g23730/LOC_Os09g39730/LOC_Os10g…	30	biological_process
GO:0065004	protein-DNA complex assembly	30/1057	70/18891	1.16699e-19	8.86915e-18	7.13708e-18	LOC_Os01g05630/LOC_Os01g05970/LOC_Os01g06010/LOC_Os01g31800/LOC_Os01g62230/LOC_Os01g64640/LOC_Os02g45940/LOC_Os03g02780/LOC_Os03g06670/LOC_Os03g17100/LOC_Os03g51200/LOC_Os03g53190/LOC_Os04g34240/LOC_Os05g02300/LOC_Os05g36280/LOC_Os05g39050/LOC_Os05g49860/LOC_Os06g05660/LOC_Os06g06510/LOC_Os07g36130/LOC_Os07g36140/LOC_Os07g36500/LOC_Os08g33100/LOC_Os08g38300/LOC_Os09g23730/LOC_Os09g39730/LOC_Os10g…	30	biological_process
GO:0034622	cellular macromolecular complex assembly	41/1057	136/18891	1.35245e-19	9.34418e-18	7.51935e-18	LOC_Os01g05630/LOC_Os01g05970/LOC_Os01g06010/LOC_Os01g13430/LOC_Os01g18050/LOC_Os01g31800/LOC_Os01g62230/LOC_Os01g64640/LOC_Os02g45940/LOC_Os03g01530/LOC_Os03g02780/LOC_Os03g06670/LOC_Os03g17100/LOC_Os03g18350/LOC_Os03g51200/LOC_Os03g53190/LOC_Os04g34240/LOC_Os04g56970/LOC_Os05g02300/LOC_Os05g28510/LOC_Os05g36280/LOC_Os05g37160/LOC_Os05g39050/LOC_Os05g49860/LOC_Os06g05660/LOC_Os06g06510/LOC_Os06g…	41	biological_process
GO:0006323	DNA packaging	30/1057	71/18891	1.91445e-19	1.19062e-17	9.58099e-18	LOC_Os01g05630/LOC_Os01g05970/LOC_Os01g06010/LOC_Os01g31800/LOC_Os01g62230/LOC_Os01g64640/LOC_Os02g45940/LOC_Os03g02780/LOC_Os03g06670/LOC_Os03g17100/LOC_Os03g51200/LOC_Os03g53190/LOC_Os04g34240/LOC_Os05g02300/LOC_Os05g36280/LOC_Os05g39050/LOC_Os05g49860/LOC_Os06g05660/LOC_Os06g06510/LOC_Os07g36130/LOC_Os07g36140/LOC_Os07g36500/LOC_Os08g33100/LOC_Os08g38300/LOC_Os09g23730/LOC_Os09g39730/LOC_Os10g…	30	biological_process
GO:0000786	nucleosome	29/1057	66/18891	2.03658e-19	1.19062e-17	9.58099e-18	LOC_Os01g05630/LOC_Os01g05970/LOC_Os01g06010/LOC_Os01g31800/LOC_Os01g62230/LOC_Os01g64640/LOC_Os02g45940/LOC_Os03g02780/LOC_Os03g06670/LOC_Os03g17100/LOC_Os03g51200/LOC_Os03g53190/LOC_Os04g34240/LOC_Os05g02300/LOC_Os05g36280/LOC_Os05g39050/LOC_Os05g49860/LOC_Os06g06510/LOC_Os07g36130/LOC_Os07g36140/LOC_Os07g36500/LOC_Os08g33100/LOC_Os08g38300/LOC_Os09g23730/LOC_Os09g39730/LOC_Os10g28230/LOC_Os11g…	29	cellular_component
GO:0006333	chromatin assembly or disassembly	31/1057	84/18891	5.35384e-18	2.75186e-16	2.21444e-16	LOC_Os01g05630/LOC_Os01g05970/LOC_Os01g06010/LOC_Os01g31800/LOC_Os01g62230/LOC_Os01g64640/LOC_Os02g45940/LOC_Os03g02780/LOC_Os03g06670/LOC_Os03g17100/LOC_Os03g51200/LOC_Os03g53190/LOC_Os04g34240/LOC_Os05g02300/LOC_Os05g36280/LOC_Os05g39050/LOC_Os05g48030/LOC_Os05g49860/LOC_Os06g05660/LOC_Os06g06510/LOC_Os07g36130/LOC_Os07g36140/LOC_Os07g36500/LOC_Os08g33100/LOC_Os08g38300/LOC_Os09g23730/LOC_Os09g…	31	biological_process
GO:0034621	cellular macromolecular complex subunit organization	41/1057	149/18891	5.43129e-18	2.75186e-16	2.21444e-16	LOC_Os01g05630/LOC_Os01g05970/LOC_Os01g06010/LOC_Os01g13430/LOC_Os01g18050/LOC_Os01g31800/LOC_Os01g62230/LOC_Os01g64640/LOC_Os02g45940/LOC_Os03g01530/LOC_Os03g02780/LOC_Os03g06670/LOC_Os03g17100/LOC_Os03g18350/LOC_Os03g51200/LOC_Os03g53190/LOC_Os04g34240/LOC_Os04g56970/LOC_Os05g02300/LOC_Os05g28510/LOC_Os05g36280/LOC_Os05g37160/LOC_Os05g39050/LOC_Os05g49860/LOC_Os06g05660/LOC_Os06g06510/LOC_Os06g…	41	biological_process
GO:0065003	macromolecular complex assembly	50/1057	224/18891	1.93913e-17	9.21088e-16	7.41208e-16	LOC_Os01g05630/LOC_Os01g05970/LOC_Os01g06010/LOC_Os01g13430/LOC_Os01g18050/LOC_Os01g31800/LOC_Os01g32750/LOC_Os01g62230/LOC_Os01g64640/LOC_Os02g12570/LOC_Os02g20860/LOC_Os02g30800/LOC_Os02g45940/LOC_Os03g01530/LOC_Os03g02780/LOC_Os03g06670/LOC_Os03g12710/LOC_Os03g17100/LOC_Os03g18350/LOC_Os03g51200/LOC_Os03g53190/LOC_Os03g59660/LOC_Os04g34240/LOC_Os04g56970/LOC_Os04g58240/LOC_Os05g02300/LOC_Os05g…	50	biological_process
GO:0022607	cellular component assembly	50/1057	226/18891	2.8733e-17	1.28453e-15	1.03368e-15	LOC_Os01g05630/LOC_Os01g05970/LOC_Os01g06010/LOC_Os01g13430/LOC_Os01g18050/LOC_Os01g31800/LOC_Os01g32750/LOC_Os01g62230/LOC_Os01g64640/LOC_Os02g12570/LOC_Os02g20860/LOC_Os02g30800/LOC_Os02g45940/LOC_Os03g01530/LOC_Os03g02780/LOC_Os03g06670/LOC_Os03g12710/LOC_Os03g17100/LOC_Os03g18350/LOC_Os03g51200/LOC_Os03g53190/LOC_Os03g59660/LOC_Os04g34240/LOC_Os04g56970/LOC_Os04g58240/LOC_Os05g02300/LOC_Os05g…	50	biological_process
GO:0071103	DNA conformation change	32/1057	95/18891	3.55845e-17	1.50246e-15	1.20904e-15	LOC_Os01g05630/LOC_Os01g05970/LOC_Os01g06010/LOC_Os01g31800/LOC_Os01g62230/LOC_Os01g64640/LOC_Os02g45940/LOC_Os02g47150/LOC_Os03g02780/LOC_Os03g06670/LOC_Os03g17100/LOC_Os03g32630/LOC_Os03g51200/LOC_Os03g53190/LOC_Os04g34240/LOC_Os05g02300/LOC_Os05g36280/LOC_Os05g39050/LOC_Os05g49860/LOC_Os06g05660/LOC_Os06g06510/LOC_Os07g36130/LOC_Os07g36140/LOC_Os07g36500/LOC_Os08g33100/LOC_Os08g38300/LOC_Os09g…	32	biological_process
GO:0000785	chromatin	29/1057	80/18891	1.1143e-16	4.45722e-15	3.58676e-15	LOC_Os01g05630/LOC_Os01g05970/LOC_Os01g06010/LOC_Os01g31800/LOC_Os01g62230/LOC_Os01g64640/LOC_Os02g45940/LOC_Os03g02780/LOC_Os03g06670/LOC_Os03g17100/LOC_Os03g51200/LOC_Os03g53190/LOC_Os04g34240/LOC_Os05g02300/LOC_Os05g36280/LOC_Os05g39050/LOC_Os05g49860/LOC_Os06g06510/LOC_Os07g36130/LOC_Os07g36140/LOC_Os07g36500/LOC_Os08g33100/LOC_Os08g38300/LOC_Os09g23730/LOC_Os09g39730/LOC_Os10g28230/LOC_Os11g…	29	cellular_component
GO:0043933	macromolecular complex subunit organization	50/1057	237/18891	2.2903e-16	8.70314e-15	7.0035e-15	LOC_Os01g05630/LOC_Os01g05970/LOC_Os01g06010/LOC_Os01g13430/LOC_Os01g18050/LOC_Os01g31800/LOC_Os01g32750/LOC_Os01g62230/LOC_Os01g64640/LOC_Os02g12570/LOC_Os02g20860/LOC_Os02g30800/LOC_Os02g45940/LOC_Os03g01530/LOC_Os03g02780/LOC_Os03g06670/LOC_Os03g12710/LOC_Os03g17100/LOC_Os03g18350/LOC_Os03g51200/LOC_Os03g53190/LOC_Os03g59660/LOC_Os04g34240/LOC_Os04g56970/LOC_Os04g58240/LOC_Os05g02300/LOC_Os05g…	50	biological_process
GO:0051276	chromosome organization	34/1057	119/18891	1.07977e-15	3.90775e-14	3.1446e-14	LOC_Os01g05630/LOC_Os01g05970/LOC_Os01g06010/LOC_Os01g31800/LOC_Os01g62230/LOC_Os01g64640/LOC_Os01g67740/LOC_Os02g45940/LOC_Os03g02780/LOC_Os03g06670/LOC_Os03g17100/LOC_Os03g51200/LOC_Os03g53190/LOC_Os04g34240/LOC_Os04g39280/LOC_Os05g02300/LOC_Os05g36280/LOC_Os05g39050/LOC_Os05g48030/LOC_Os05g49860/LOC_Os06g05660/LOC_Os06g06510/LOC_Os07g36130/LOC_Os07g36140/LOC_Os07g36500/LOC_Os08g33100/LOC_Os08g…	34	biological_process
GO:0007018	microtubule-based movement	23/1057	56/18891	6.74753e-15	2.33097e-13	1.87575e-13	LOC_Os01g14090/LOC_Os01g18050/LOC_Os01g33040/LOC_Os01g42070/LOC_Os02g13570/LOC_Os02g28850/LOC_Os02g43050/LOC_Os02g56540/LOC_Os03g01530/LOC_Os03g02290/LOC_Os03g17164/LOC_Os03g39020/LOC_Os03g53920/LOC_Os03g56260/LOC_Os04g30720/LOC_Os05g33030/LOC_Os05g38480/LOC_Os06g46000/LOC_Os07g01490/LOC_Os11g35090/LOC_Os12g36100/LOC_Os12g39980/LOC_Os12g42160	23	biological_process
GO:0006325	chromatin organization	32/1057	113/18891	9.92357e-15	3.27909e-13	2.63871e-13	LOC_Os01g05630/LOC_Os01g05970/LOC_Os01g06010/LOC_Os01g31800/LOC_Os01g62230/LOC_Os01g64640/LOC_Os02g45940/LOC_Os03g02780/LOC_Os03g06670/LOC_Os03g17100/LOC_Os03g51200/LOC_Os03g53190/LOC_Os04g34240/LOC_Os05g02300/LOC_Os05g36280/LOC_Os05g39050/LOC_Os05g48030/LOC_Os05g49860/LOC_Os06g05660/LOC_Os06g06510/LOC_Os07g36130/LOC_Os07g36140/LOC_Os07g36500/LOC_Os08g33100/LOC_Os08g38300/LOC_Os09g19830/LOC_Os09g…	32	biological_process
GO:0006414	translational elongation	18/1057	35/18891	4.60015e-14	1.45672e-12	1.17223e-12	LOC_Os01g09510/LOC_Os01g13080/LOC_Os02g12794/LOC_Os02g32760/LOC_Os03g08010/LOC_Os03g08020/LOC_Os03g08050/LOC_Os03g59160/LOC_Os03g63410/LOC_Os05g37330/LOC_Os06g14550/LOC_Os06g37440/LOC_Os06g48780/LOC_Os07g42300/LOC_Os07g46750/LOC_Os08g02340/LOC_Os08g03640/LOC_Os12g03880	18	biological_process
GO:0016043	cellular component organization	61/1057	377/18891	5.45925e-14	1.65961e-12	1.3355e-12	LOC_Os01g05630/LOC_Os01g05970/LOC_Os01g06010/LOC_Os01g13430/LOC_Os01g18050/LOC_Os01g31800/LOC_Os01g32750/LOC_Os01g34870/LOC_Os01g62230/LOC_Os01g64640/LOC_Os01g67740/LOC_Os02g12570/LOC_Os02g20860/LOC_Os02g30800/LOC_Os02g45940/LOC_Os03g01530/LOC_Os03g02780/LOC_Os03g06670/LOC_Os03g12710/LOC_Os03g17100/LOC_Os03g18350/LOC_Os03g51200/LOC_Os03g53190/LOC_Os03g59660/LOC_Os04g34240/LOC_Os04g39280/LOC_Os04g…	61	biological_process
GO:0003777	microtubule motor activity	21/1057	51/18891	9.55498e-14	2.68955e-12	2.16431e-12	LOC_Os01g14090/LOC_Os01g15260/LOC_Os01g33040/LOC_Os01g42070/LOC_Os02g13570/LOC_Os02g28850/LOC_Os02g43050/LOC_Os02g56540/LOC_Os03g02290/LOC_Os03g17164/LOC_Os03g39020/LOC_Os03g53920/LOC_Os03g56260/LOC_Os04g30720/LOC_Os05g33030/LOC_Os05g38480/LOC_Os07g01490/LOC_Os11g35090/LOC_Os12g36100/LOC_Os12g39980/LOC_Os12g42160	21	molecular_function
GO:0005875	microtubule associated complex	21/1057	51/18891	9.55498e-14	2.68955e-12	2.16431e-12	LOC_Os01g14090/LOC_Os01g15260/LOC_Os01g33040/LOC_Os01g42070/LOC_Os02g13570/LOC_Os02g28850/LOC_Os02g43050/LOC_Os02g56540/LOC_Os03g02290/LOC_Os03g17164/LOC_Os03g39020/LOC_Os03g53920/LOC_Os03g56260/LOC_Os04g30720/LOC_Os05g33030/LOC_Os05g38480/LOC_Os07g01490/LOC_Os11g35090/LOC_Os12g36100/LOC_Os12g39980/LOC_Os12g42160	21	cellular_component
GO:0007017	microtubule-based process	25/1057	81/18891	9.68734e-13	2.62942e-11	2.11592e-11	LOC_Os01g14090/LOC_Os01g15260/LOC_Os01g18050/LOC_Os01g33040/LOC_Os01g42070/LOC_Os02g13570/LOC_Os02g28850/LOC_Os02g43050/LOC_Os02g56540/LOC_Os03g01530/LOC_Os03g02290/LOC_Os03g17164/LOC_Os03g39020/LOC_Os03g53920/LOC_Os03g56260/LOC_Os04g30720/LOC_Os04g56970/LOC_Os05g33030/LOC_Os05g38480/LOC_Os06g46000/LOC_Os07g01490/LOC_Os11g35090/LOC_Os12g36100/LOC_Os12g39980/LOC_Os12g42160	25	biological_process
GO:0015630	microtubule cytoskeleton	25/1057	84/18891	2.41544e-12	6.33011e-11	5.0939e-11	LOC_Os01g14090/LOC_Os01g15260/LOC_Os01g18050/LOC_Os01g33040/LOC_Os01g42070/LOC_Os02g13570/LOC_Os02g28850/LOC_Os02g43050/LOC_Os02g56540/LOC_Os03g01530/LOC_Os03g02290/LOC_Os03g17164/LOC_Os03g39020/LOC_Os03g53920/LOC_Os03g56260/LOC_Os04g30720/LOC_Os04g56970/LOC_Os05g33030/LOC_Os05g38480/LOC_Os06g46000/LOC_Os07g01490/LOC_Os11g35090/LOC_Os12g36100/LOC_Os12g39980/LOC_Os12g42160	25	cellular_component
GO:0006996	organelle organization	41/1057	216/18891	4.47112e-12	1.13268e-10	9.11482e-11	LOC_Os01g05630/LOC_Os01g05970/LOC_Os01g06010/LOC_Os01g31800/LOC_Os01g34870/LOC_Os01g62230/LOC_Os01g64640/LOC_Os01g67740/LOC_Os02g45940/LOC_Os03g02780/LOC_Os03g06670/LOC_Os03g17100/LOC_Os03g51200/LOC_Os03g53190/LOC_Os04g34240/LOC_Os04g39280/LOC_Os04g40940/LOC_Os05g02300/LOC_Os05g36280/LOC_Os05g39050/LOC_Os05g48030/LOC_Os05g49860/LOC_Os05g50360/LOC_Os06g05660/LOC_Os06g06510/LOC_Os07g36130/LOC_Os07g…	41	biological_process
GO:0003774	motor activity	21/1057	65/18891	2.39109e-11	5.86203e-10	4.71723e-10	LOC_Os01g14090/LOC_Os01g15260/LOC_Os01g33040/LOC_Os01g42070/LOC_Os02g13570/LOC_Os02g28850/LOC_Os02g43050/LOC_Os02g56540/LOC_Os03g02290/LOC_Os03g17164/LOC_Os03g39020/LOC_Os03g53920/LOC_Os03g56260/LOC_Os04g30720/LOC_Os05g33030/LOC_Os05g38480/LOC_Os07g01490/LOC_Os11g35090/LOC_Os12g36100/LOC_Os12g39980/LOC_Os12g42160	21	molecular_function
GO:0044430	cytoskeletal part	25/1057	100/18891	1.60583e-10	3.81385e-09	3.06904e-09	LOC_Os01g14090/LOC_Os01g15260/LOC_Os01g18050/LOC_Os01g33040/LOC_Os01g42070/LOC_Os02g13570/LOC_Os02g28850/LOC_Os02g43050/LOC_Os02g56540/LOC_Os03g01530/LOC_Os03g02290/LOC_Os03g17164/LOC_Os03g39020/LOC_Os03g53920/LOC_Os03g56260/LOC_Os04g30720/LOC_Os04g56970/LOC_Os05g33030/LOC_Os05g38480/LOC_Os06g46000/LOC_Os07g01490/LOC_Os11g35090/LOC_Os12g36100/LOC_Os12g39980/LOC_Os12g42160	25	cellular_component
GO:0015934	large ribosomal subunit	15/1057	36/18891	2.74337e-10	6.31806e-09	5.0842e-09	LOC_Os01g04730/LOC_Os01g42980/LOC_Os03g07290/LOC_Os03g54890/LOC_Os04g51630/LOC_Os06g23210/LOC_Os06g35470/LOC_Os07g01870/LOC_Os08g01859/LOC_Os08g13690/LOC_Os08g41810/LOC_Os08g42920/LOC_Os09g08430/LOC_Os11g05370/LOC_Os12g05430	15	cellular_component
GO:0003723	RNA binding	52/1057	379/18891	1.92276e-09	4.29793e-08	3.45858e-08	LOC_Os01g24690/LOC_Os01g25610/LOC_Os01g41030/LOC_Os01g60260/LOC_Os01g60660/LOC_Os01g66560/LOC_Os01g67134/LOC_Os01g73880/LOC_Os02g01230/LOC_Os02g01560/LOC_Os02g10080/LOC_Os02g28850/LOC_Os02g34570/LOC_Os02g57590/LOC_Os03g05980/LOC_Os03g18510/LOC_Os03g25450/LOC_Os03g38000/LOC_Os03g41612/LOC_Os03g58050/LOC_Os03g59310/LOC_Os03g59550/LOC_Os03g63720/LOC_Os04g12480/LOC_Os04g42270/LOC_Os05g04850/LOC_Os05g…	52	molecular_function
GO:0005856	cytoskeleton	26/1057	121/18891	2.38768e-09	5.18469e-08	4.17216e-08	LOC_Os01g14090/LOC_Os01g15260/LOC_Os01g18050/LOC_Os01g33040/LOC_Os01g42070/LOC_Os02g13570/LOC_Os02g28850/LOC_Os02g43050/LOC_Os02g56540/LOC_Os03g01530/LOC_Os03g02290/LOC_Os03g11450/LOC_Os03g17164/LOC_Os03g39020/LOC_Os03g53920/LOC_Os03g56260/LOC_Os04g30720/LOC_Os04g56970/LOC_Os05g33030/LOC_Os05g38480/LOC_Os06g46000/LOC_Os07g01490/LOC_Os11g35090/LOC_Os12g36100/LOC_Os12g39980/LOC_Os12g42160	26	cellular_component
GO:0034660	ncRNA metabolic process	30/1057	167/18891	1.2608e-08	2.66169e-07	2.14189e-07	LOC_Os01g37837/LOC_Os02g46130/LOC_Os02g57590/LOC_Os03g25450/LOC_Os03g38980/LOC_Os03g48850/LOC_Os04g22870/LOC_Os04g56350/LOC_Os05g08360/LOC_Os05g48510/LOC_Os05g49230/LOC_Os06g04300/LOC_Os06g31210/LOC_Os06g33980/LOC_Os06g43760/LOC_Os06g49870/LOC_Os07g32550/LOC_Os07g44190/LOC_Os08g05490/LOC_Os08g15090/LOC_Os08g19850/LOC_Os08g23110/LOC_Os08g25390/LOC_Os08g42560/LOC_Os09g21110/LOC_Os10g10434/LOC_Os10g…	30	biological_process
GO:0015935	small ribosomal subunit	17/1057	59/18891	1.35228e-08	2.77765e-07	2.2352e-07	LOC_Os01g01060/LOC_Os01g61814/LOC_Os03g05980/LOC_Os03g08440/LOC_Os03g14530/LOC_Os03g38000/LOC_Os03g58430/LOC_Os03g59310/LOC_Os03g60400/LOC_Os06g04290/LOC_Os07g10660/LOC_Os07g41750/LOC_Os07g42450/LOC_Os10g08930/LOC_Os11g29190/LOC_Os11g38959/LOC_Os12g33240	17	cellular_component
GO:0006260	DNA replication	28/1057	152/18891	2.17651e-08	4.35302e-07	3.50291e-07	LOC_Os01g14610/LOC_Os01g36390/LOC_Os01g53070/LOC_Os01g64820/LOC_Os02g30800/LOC_Os02g55410/LOC_Os02g56130/LOC_Os03g03650/LOC_Os03g11540/LOC_Os03g43420/LOC_Os03g57870/LOC_Os04g48060/LOC_Os05g06840/LOC_Os05g14590/LOC_Os05g29010/LOC_Os05g39850/LOC_Os05g45340/LOC_Os06g07210/LOC_Os06g42770/LOC_Os07g22400/LOC_Os07g43540/LOC_Os09g34850/LOC_Os10g26280/LOC_Os11g03430/LOC_Os12g03130/LOC_Os12g07720/LOC_Os12g…	28	biological_process
GO:0006259	DNA metabolic process	52/1057	408/18891	2.42791e-08	4.73131e-07	3.80733e-07	LOC_Os01g07110/LOC_Os01g14610/LOC_Os01g36390/LOC_Os01g53070/LOC_Os01g64820/LOC_Os01g67740/LOC_Os01g71960/LOC_Os01g71690/LOC_Os02g30800/LOC_Os02g47150/LOC_Os02g55410/LOC_Os02g56130/LOC_Os03g03650/LOC_Os03g11540/LOC_Os03g22330/LOC_Os03g32630/LOC_Os03g43420/LOC_Os03g43850/LOC_Os03g53000/LOC_Os03g57870/LOC_Os04g02520/LOC_Os04g33050/LOC_Os04g35420/LOC_Os04g39280/LOC_Os04g40970/LOC_Os04g48060/LOC_Os05g…	52	biological_process
GO:0022613	ribonucleoprotein complex biogenesis	15/1057	48/18891	2.85593e-08	5.42628e-07	4.36657e-07	LOC_Os02g57590/LOC_Os03g13800/LOC_Os04g56350/LOC_Os05g08360/LOC_Os05g49230/LOC_Os07g32550/LOC_Os07g44620/LOC_Os08g03640/LOC_Os08g23710/LOC_Os09g32976/LOC_Os10g10434/LOC_Os11g01420/LOC_Os11g37100/LOC_Os12g01430/LOC_Os12g03880	15	biological_process
GO:0003746	translation elongation factor activity	10/1057	21/18891	5.77455e-08	1.0704e-06	8.61364e-07	LOC_Os02g12794/LOC_Os03g08010/LOC_Os03g08020/LOC_Os03g08050/LOC_Os03g59160/LOC_Os03g63410/LOC_Os06g37440/LOC_Os07g12630/LOC_Os07g42300/LOC_Os07g46750	10	molecular_function
GO:0031967	organelle envelope	24/1057	125/18891	9.67227e-08	1.75022e-06	1.40842e-06	LOC_Os01g12520/LOC_Os01g13430/LOC_Os01g16910/LOC_Os01g42650/LOC_Os02g38250/LOC_Os02g48720/LOC_Os02g55134/LOC_Os03g02390/LOC_Os03g07580/LOC_Os03g09870/LOC_Os03g18350/LOC_Os03g20750/LOC_Os03g22690/LOC_Os05g23720/LOC_Os05g28510/LOC_Os05g45950/LOC_Os07g45300/LOC_Os08g40850/LOC_Os08g42380/LOC_Os09g19734/LOC_Os10g40110/LOC_Os11g47130/LOC_Os12g33020/LOC_Os12g38310	24	cellular_component
GO:0042254	ribosome biogenesis	14/1057	46/18891	1.20406e-07	2.1281e-06	1.7125e-06	LOC_Os02g57590/LOC_Os03g13800/LOC_Os04g56350/LOC_Os05g08360/LOC_Os05g49230/LOC_Os07g32550/LOC_Os07g44620/LOC_Os08g03640/LOC_Os08g23710/LOC_Os09g32976/LOC_Os10g10434/LOC_Os11g01420/LOC_Os12g01430/LOC_Os12g03880	14	biological_process
GO:0005739	mitochondrion	23/1057	123/18891	2.93312e-07	5.06629e-06	4.07689e-06	LOC_Os01g05010/LOC_Os01g12520/LOC_Os01g16910/LOC_Os01g42650/LOC_Os01g57460/LOC_Os02g20860/LOC_Os02g48720/LOC_Os02g55134/LOC_Os03g02390/LOC_Os03g09870/LOC_Os03g20750/LOC_Os04g40310/LOC_Os05g23720/LOC_Os05g45950/LOC_Os06g03790/LOC_Os06g22070/LOC_Os07g45300/LOC_Os08g40850/LOC_Os08g42380/LOC_Os09g19734/LOC_Os11g04440/LOC_Os12g33020/LOC_Os12g38310	23	cellular_component
GO:0006270	DNA replication initiation	7/1057	12/18891	1.04033e-06	1.757e-05	1.41387e-05	LOC_Os01g36390/LOC_Os02g55410/LOC_Os05g14590/LOC_Os05g39850/LOC_Os11g03430/LOC_Os12g03130/LOC_Os12g37400	7	biological_process
GO:0006399	tRNA metabolic process	24/1057	142/18891	1.11998e-06	1.85041e-05	1.48904e-05	LOC_Os01g37837/LOC_Os02g46130/LOC_Os03g25450/LOC_Os03g38980/LOC_Os03g48850/LOC_Os04g22870/LOC_Os05g48510/LOC_Os06g04300/LOC_Os06g31210/LOC_Os06g33980/LOC_Os06g43760/LOC_Os06g49870/LOC_Os07g44190/LOC_Os08g05490/LOC_Os08g15090/LOC_Os08g19850/LOC_Os08g23110/LOC_Os08g25390/LOC_Os08g42560/LOC_Os09g21110/LOC_Os10g26130/LOC_Os12g09290/LOC_Os12g25710/LOC_Os12g35570	24	biological_process
GO:0044428	nuclear part	19/1057	97/18891	1.49854e-06	2.42317e-05	1.94995e-05	LOC_Os01g13430/LOC_Os02g38250/LOC_Os02g50630/LOC_Os03g07580/LOC_Os03g18350/LOC_Os03g22690/LOC_Os03g49210/LOC_Os04g39280/LOC_Os05g28510/LOC_Os05g50360/LOC_Os06g13670/LOC_Os06g33980/LOC_Os07g22400/LOC_Os07g43540/LOC_Os08g16610/LOC_Os10g26280/LOC_Os11g04240/LOC_Os11g47130/LOC_Os12g39070	19	cellular_component
GO:0031975	envelope	24/1057	145/18891	1.6481e-06	2.6095e-05	2.09989e-05	LOC_Os01g12520/LOC_Os01g13430/LOC_Os01g16910/LOC_Os01g42650/LOC_Os02g38250/LOC_Os02g48720/LOC_Os02g55134/LOC_Os03g02390/LOC_Os03g07580/LOC_Os03g09870/LOC_Os03g18350/LOC_Os03g20750/LOC_Os03g22690/LOC_Os05g23720/LOC_Os05g28510/LOC_Os05g45950/LOC_Os07g45300/LOC_Os08g40850/LOC_Os08g42380/LOC_Os09g19734/LOC_Os10g40110/LOC_Os11g47130/LOC_Os12g33020/LOC_Os12g38310	24	cellular_component
GO:0044429	mitochondrial part	20/1057	108/18891	2.01479e-06	3.12497e-05	2.51469e-05	LOC_Os01g05010/LOC_Os01g12520/LOC_Os01g16910/LOC_Os01g42650/LOC_Os02g48720/LOC_Os02g55134/LOC_Os03g02390/LOC_Os03g09870/LOC_Os03g20750/LOC_Os05g23720/LOC_Os05g45950/LOC_Os06g03790/LOC_Os06g22070/LOC_Os07g45300/LOC_Os08g40850/LOC_Os08g42380/LOC_Os09g19734/LOC_Os11g04440/LOC_Os12g33020/LOC_Os12g38310	20	cellular_component
GO:0006261	DNA-dependent DNA replication	9/1057	23/18891	2.08054e-06	3.16242e-05	2.54483e-05	LOC_Os01g36390/LOC_Os02g55410/LOC_Os05g14590/LOC_Os05g29010/LOC_Os05g39850/LOC_Os07g22400/LOC_Os11g03430/LOC_Os12g03130/LOC_Os12g37400	9	biological_process
GO:0019752	carboxylic acid metabolic process	49/1057	433/18891	2.1851e-06	3.19361e-05	2.56993e-05	LOC_Os01g16940/LOC_Os01g37837/LOC_Os01g59920/LOC_Os01g61380/LOC_Os01g71990/LOC_Os02g02850/LOC_Os02g46130/LOC_Os02g47590/LOC_Os02g47940/LOC_Os02g55420/LOC_Os02g58510/LOC_Os03g01600/LOC_Os03g15120/LOC_Os03g15780/LOC_Os03g18590/LOC_Os03g38980/LOC_Os03g45320/LOC_Os03g48850/LOC_Os03g55280/LOC_Os03g58040/LOC_Os03g63930/LOC_Os04g18200/LOC_Os04g38950/LOC_Os04g55060/LOC_Os05g31290/LOC_Os05g48450/LOC_Os05g…	49	biological_process
GO:0043436	oxoacid metabolic process	49/1057	433/18891	2.1851e-06	3.19361e-05	2.56993e-05	LOC_Os01g16940/LOC_Os01g37837/LOC_Os01g59920/LOC_Os01g61380/LOC_Os01g71990/LOC_Os02g02850/LOC_Os02g46130/LOC_Os02g47590/LOC_Os02g47940/LOC_Os02g55420/LOC_Os02g58510/LOC_Os03g01600/LOC_Os03g15120/LOC_Os03g15780/LOC_Os03g18590/LOC_Os03g38980/LOC_Os03g45320/LOC_Os03g48850/LOC_Os03g55280/LOC_Os03g58040/LOC_Os03g63930/LOC_Os04g18200/LOC_Os04g38950/LOC_Os04g55060/LOC_Os05g31290/LOC_Os05g48450/LOC_Os05g…	49	biological_process
GO:0006082	organic acid metabolic process	49/1057	434/18891	2.33337e-06	3.34596e-05	2.69252e-05	LOC_Os01g16940/LOC_Os01g37837/LOC_Os01g59920/LOC_Os01g61380/LOC_Os01g71990/LOC_Os02g02850/LOC_Os02g46130/LOC_Os02g47590/LOC_Os02g47940/LOC_Os02g55420/LOC_Os02g58510/LOC_Os03g01600/LOC_Os03g15120/LOC_Os03g15780/LOC_Os03g18590/LOC_Os03g38980/LOC_Os03g45320/LOC_Os03g48850/LOC_Os03g55280/LOC_Os03g58040/LOC_Os03g63930/LOC_Os04g18200/LOC_Os04g38950/LOC_Os04g55060/LOC_Os05g31290/LOC_Os05g48450/LOC_Os05g…	49	biological_process
GO:0042180	cellular ketone metabolic process	49/1057	437/18891	2.83634e-06	3.99188e-05	3.2123e-05	LOC_Os01g16940/LOC_Os01g37837/LOC_Os01g59920/LOC_Os01g61380/LOC_Os01g71990/LOC_Os02g02850/LOC_Os02g46130/LOC_Os02g47590/LOC_Os02g47940/LOC_Os02g55420/LOC_Os02g58510/LOC_Os03g01600/LOC_Os03g15120/LOC_Os03g15780/LOC_Os03g18590/LOC_Os03g38980/LOC_Os03g45320/LOC_Os03g48850/LOC_Os03g55280/LOC_Os03g58040/LOC_Os03g63930/LOC_Os04g18200/LOC_Os04g38950/LOC_Os04g55060/LOC_Os05g31290/LOC_Os05g48450/LOC_Os05g…	49	biological_process
GO:0019867	outer membrane	9/1057	24/18891	3.16377e-06	4.34094e-05	3.49319e-05	LOC_Os01g16910/LOC_Os02g10260/LOC_Os03g16440/LOC_Os03g20750/LOC_Os05g39390/LOC_Os05g43470/LOC_Os05g45950/LOC_Os09g19734/LOC_Os10g40110	9	cellular_component
GO:0006396	RNA processing	26/1057	171/18891	3.19858e-06	4.34094e-05	3.49319e-05	LOC_Os02g28850/LOC_Os02g34570/LOC_Os02g57590/LOC_Os03g25450/LOC_Os03g59550/LOC_Os03g63720/LOC_Os04g22870/LOC_Os04g56350/LOC_Os05g04850/LOC_Os05g08360/LOC_Os05g18850/LOC_Os05g49230/LOC_Os06g04300/LOC_Os06g33980/LOC_Os06g42770/LOC_Os06g46880/LOC_Os06g49870/LOC_Os07g32550/LOC_Os07g40700/LOC_Os07g44190/LOC_Os08g15090/LOC_Os09g07820/LOC_Os10g10434/LOC_Os11g37100/LOC_Os12g09290/LOC_Os12g21500	26	biological_process
GO:0008094	DNA-dependent ATPase activity	10/1057	32/18891	6.00255e-06	8.00339e-05	6.4404e-05	LOC_Os01g36390/LOC_Os01g71690/LOC_Os02g55410/LOC_Os03g43850/LOC_Os04g48060/LOC_Os05g14590/LOC_Os05g39850/LOC_Os11g40150/LOC_Os12g07720/LOC_Os12g37400	10	molecular_function
GO:0006520	cellular amino acid metabolic process	38/1057	319/18891	9.23717e-06	0.000121039	9.7401e-05	LOC_Os01g16940/LOC_Os01g37837/LOC_Os01g59920/LOC_Os01g71990/LOC_Os02g46130/LOC_Os02g47590/LOC_Os02g47940/LOC_Os02g55420/LOC_Os02g58510/LOC_Os03g01600/LOC_Os03g15120/LOC_Os03g15780/LOC_Os03g38980/LOC_Os03g45320/LOC_Os03g48850/LOC_Os03g55280/LOC_Os03g58040/LOC_Os04g18200/LOC_Os04g38950/LOC_Os05g48450/LOC_Os05g48510/LOC_Os06g31210/LOC_Os06g43760/LOC_Os07g49390/LOC_Os08g05490/LOC_Os08g19850/LOC_Os08g…	38	biological_process
GO:0034641	cellular nitrogen compound metabolic process	49/1057	461/18891	1.23545e-05	0.000159143	0.000128064	LOC_Os01g16020/LOC_Os01g16940/LOC_Os01g37837/LOC_Os01g59920/LOC_Os01g71990/LOC_Os02g40010/LOC_Os02g46130/LOC_Os02g47590/LOC_Os02g47940/LOC_Os02g55420/LOC_Os02g58510/LOC_Os03g01600/LOC_Os03g15120/LOC_Os03g15780/LOC_Os03g38980/LOC_Os03g45320/LOC_Os03g48850/LOC_Os03g55280/LOC_Os03g58040/LOC_Os03g58710/LOC_Os04g18200/LOC_Os04g24140/LOC_Os04g38950/LOC_Os04g42000/LOC_Os04g42520/LOC_Os04g57950/LOC_Os05g…	49	biological_process
GO:0044106	cellular amine metabolic process	40/1057	352/18891	1.67043e-05	0.000211587	0.000170266	LOC_Os01g16940/LOC_Os01g37837/LOC_Os01g59920/LOC_Os01g71990/LOC_Os02g46130/LOC_Os02g47590/LOC_Os02g47940/LOC_Os02g55420/LOC_Os02g58510/LOC_Os03g01600/LOC_Os03g15120/LOC_Os03g15780/LOC_Os03g38980/LOC_Os03g45320/LOC_Os03g48850/LOC_Os03g55280/LOC_Os03g58040/LOC_Os04g18200/LOC_Os04g38950/LOC_Os05g48450/LOC_Os05g48510/LOC_Os06g31210/LOC_Os06g43760/LOC_Os07g49390/LOC_Os08g05490/LOC_Os08g19850/LOC_Os08g…	40	biological_process
GO:0044283	small molecule biosynthetic process	31/1057	250/18891	2.76188e-05	0.000344103	0.000276902	LOC_Os01g16940/LOC_Os01g59920/LOC_Os01g71990/LOC_Os02g40010/LOC_Os02g47940/LOC_Os03g15120/LOC_Os03g15780/LOC_Os03g18590/LOC_Os03g45320/LOC_Os03g55280/LOC_Os03g58710/LOC_Os03g63930/LOC_Os04g18200/LOC_Os04g42000/LOC_Os04g42520/LOC_Os04g55060/LOC_Os04g57950/LOC_Os05g31290/LOC_Os05g35580/LOC_Os07g49390/LOC_Os08g09210/LOC_Os08g12840/LOC_Os08g25390/LOC_Os08g44530/LOC_Os09g25620/LOC_Os09g32760/LOC_Os09g…	31	biological_process
GO:0006418	tRNA aminoacylation for protein translation	16/1057	92/18891	4.6693e-05	0.000554479	0.000446195	LOC_Os01g37837/LOC_Os02g46130/LOC_Os03g38980/LOC_Os03g48850/LOC_Os05g48510/LOC_Os06g31210/LOC_Os06g43760/LOC_Os08g05490/LOC_Os08g19850/LOC_Os08g23110/LOC_Os08g25390/LOC_Os08g42560/LOC_Os09g21110/LOC_Os10g26130/LOC_Os12g25710/LOC_Os12g35570	16	biological_process
GO:0043038	amino acid activation	16/1057	92/18891	4.6693e-05	0.000554479	0.000446195	LOC_Os01g37837/LOC_Os02g46130/LOC_Os03g38980/LOC_Os03g48850/LOC_Os05g48510/LOC_Os06g31210/LOC_Os06g43760/LOC_Os08g05490/LOC_Os08g19850/LOC_Os08g23110/LOC_Os08g25390/LOC_Os08g42560/LOC_Os09g21110/LOC_Os10g26130/LOC_Os12g25710/LOC_Os12g35570	16	biological_process
GO:0043039	tRNA aminoacylation	16/1057	92/18891	4.6693e-05	0.000554479	0.000446195	LOC_Os01g37837/LOC_Os02g46130/LOC_Os03g38980/LOC_Os03g48850/LOC_Os05g48510/LOC_Os06g31210/LOC_Os06g43760/LOC_Os08g05490/LOC_Os08g19850/LOC_Os08g23110/LOC_Os08g25390/LOC_Os08g42560/LOC_Os09g21110/LOC_Os10g26130/LOC_Os12g25710/LOC_Os12g35570	16	biological_process
GO:0004812	aminoacyl-tRNA ligase activity	16/1057	93/18891	5.35101e-05	0.000625657	0.000503472	LOC_Os01g37837/LOC_Os02g46130/LOC_Os03g38980/LOC_Os03g48850/LOC_Os05g48510/LOC_Os06g31210/LOC_Os06g43760/LOC_Os08g05490/LOC_Os08g19850/LOC_Os08g23110/LOC_Os08g25390/LOC_Os08g42560/LOC_Os09g21110/LOC_Os10g26130/LOC_Os12g25710/LOC_Os12g35570	16	molecular_function
GO:0006519	cellular amino acid metabolic process	40/1057	372/18891	5.88593e-05	0.000677774	0.000545411	LOC_Os01g16940/LOC_Os01g37837/LOC_Os01g59920/LOC_Os01g71990/LOC_Os02g46130/LOC_Os02g47590/LOC_Os02g47940/LOC_Os02g55420/LOC_Os02g58510/LOC_Os03g01600/LOC_Os03g15120/LOC_Os03g15780/LOC_Os03g38980/LOC_Os03g45320/LOC_Os03g48850/LOC_Os03g55280/LOC_Os03g58040/LOC_Os04g18200/LOC_Os04g38950/LOC_Os05g48450/LOC_Os05g48510/LOC_Os06g31210/LOC_Os06g43760/LOC_Os07g49390/LOC_Os08g05490/LOC_Os08g19850/LOC_Os08g…	40	biological_process
GO:0009308	amine metabolic process	42/1057	399/18891	6.33782e-05	0.000718917	0.000578519	LOC_Os01g16940/LOC_Os01g37837/LOC_Os01g59920/LOC_Os01g71990/LOC_Os02g46130/LOC_Os02g47590/LOC_Os02g47940/LOC_Os02g55420/LOC_Os02g58510/LOC_Os03g01600/LOC_Os03g15120/LOC_Os03g15780/LOC_Os03g38980/LOC_Os03g45320/LOC_Os03g48850/LOC_Os03g55280/LOC_Os03g58040/LOC_Os04g18200/LOC_Os04g30770/LOC_Os04g38950/LOC_Os05g48450/LOC_Os05g48510/LOC_Os06g31210/LOC_Os06g43760/LOC_Os06g51060/LOC_Os07g49390/LOC_Os08g…	42	biological_process
GO:0034470	ncRNA processing	14/1057	76/18891	7.17199e-05	0.000801576	0.000645035	LOC_Os02g57590/LOC_Os03g25450/LOC_Os04g22870/LOC_Os04g56350/LOC_Os05g08360/LOC_Os05g49230/LOC_Os06g04300/LOC_Os06g33980/LOC_Os06g49870/LOC_Os07g32550/LOC_Os07g44190/LOC_Os08g15090/LOC_Os10g10434/LOC_Os12g09290	14	biological_process
GO:0016053	organic acid biosynthetic process	22/1057	159/18891	7.79339e-05	0.00084614	0.000680896	LOC_Os01g16940/LOC_Os01g59920/LOC_Os01g71990/LOC_Os02g47940/LOC_Os03g15120/LOC_Os03g15780/LOC_Os03g18590/LOC_Os03g45320/LOC_Os03g55280/LOC_Os03g63930/LOC_Os04g18200/LOC_Os04g55060/LOC_Os05g31290/LOC_Os07g49390/LOC_Os08g12840/LOC_Os08g25390/LOC_Os08g44530/LOC_Os09g32760/LOC_Os09g36860/LOC_Os11g03470/LOC_Os12g03190/LOC_Os12g13320	22	biological_process
GO:0046394	carboxylic acid biosynthetic process	22/1057	159/18891	7.79339e-05	0.00084614	0.000680896	LOC_Os01g16940/LOC_Os01g59920/LOC_Os01g71990/LOC_Os02g47940/LOC_Os03g15120/LOC_Os03g15780/LOC_Os03g18590/LOC_Os03g45320/LOC_Os03g55280/LOC_Os03g63930/LOC_Os04g18200/LOC_Os04g55060/LOC_Os05g31290/LOC_Os07g49390/LOC_Os08g12840/LOC_Os08g25390/LOC_Os08g44530/LOC_Os09g32760/LOC_Os09g36860/LOC_Os11g03470/LOC_Os12g03190/LOC_Os12g13320	22	biological_process
GO:0005740	mitochondrial envelope	16/1057	96/18891	7.94983e-05	0.000850968	0.000684781	LOC_Os01g12520/LOC_Os01g16910/LOC_Os01g42650/LOC_Os02g48720/LOC_Os02g55134/LOC_Os03g02390/LOC_Os03g09870/LOC_Os03g20750/LOC_Os05g23720/LOC_Os05g45950/LOC_Os07g45300/LOC_Os08g40850/LOC_Os08g42380/LOC_Os09g19734/LOC_Os12g33020/LOC_Os12g38310	16	cellular_component
GO:0031974	membrane-enclosed lumen	12/1057	65/18891	0.000227041	0.00239655	0.00192852	LOC_Os01g05010/LOC_Os02g50630/LOC_Os02g55134/LOC_Os03g49210/LOC_Os06g03790/LOC_Os06g13670/LOC_Os06g22070/LOC_Os08g42380/LOC_Os11g04240/LOC_Os11g04440/LOC_Os12g38310/LOC_Os12g39070	12	cellular_component
GO:0031968	organelle outer membrane	5/1057	12/18891	0.000309066	0.00321768	0.0025893	LOC_Os01g16910/LOC_Os03g20750/LOC_Os05g45950/LOC_Os09g19734/LOC_Os10g40110	5	cellular_component
GO:0022402	cell cycle process	7/1057	25/18891	0.000332119	0.00341095	0.00274482	LOC_Os01g07110/LOC_Os01g34870/LOC_Os02g55570/LOC_Os04g40940/LOC_Os05g50360/LOC_Os08g06600/LOC_Os06g11050	7	biological_process
GO:0005635	nuclear envelope	7/1057	26/18891	0.000432697	0.00421602	0.00339267	LOC_Os01g13430/LOC_Os02g38250/LOC_Os03g07580/LOC_Os03g18350/LOC_Os03g22690/LOC_Os05g28510/LOC_Os11g47130	7	cellular_component
GO:0005643	nuclear pore	7/1057	26/18891	0.000432697	0.00421602	0.00339267	LOC_Os01g13430/LOC_Os02g38250/LOC_Os03g07580/LOC_Os03g18350/LOC_Os03g22690/LOC_Os05g28510/LOC_Os11g47130	7	cellular_component
GO:0006633	fatty acid biosynthetic process	7/1057	26/18891	0.000432697	0.00421602	0.00339267	LOC_Os03g18590/LOC_Os03g63930/LOC_Os04g55060/LOC_Os05g31290/LOC_Os08g12840/LOC_Os09g32760/LOC_Os09g36860	7	biological_process
GO:0046930	pore complex	7/1057	26/18891	0.000432697	0.00421602	0.00339267	LOC_Os01g13430/LOC_Os02g38250/LOC_Os03g07580/LOC_Os03g18350/LOC_Os03g22690/LOC_Os05g28510/LOC_Os11g47130	7	cellular_component
GO:0003899	DNA-directed RNA polymerase activity	11/1057	63/18891	0.000673829	0.00640137	0.00515124	LOC_Os01g34614/LOC_Os02g45120/LOC_Os03g18410/LOC_Os04g41040/LOC_Os05g29010/LOC_Os07g07610/LOC_Os07g22400/LOC_Os11g40090/LOC_Os12g04510/LOC_Os12g34854/LOC_Os12g36100	11	molecular_function
GO:0034062	RNA polymerase activity	11/1057	63/18891	0.000673829	0.00640137	0.00515124	LOC_Os01g34614/LOC_Os02g45120/LOC_Os03g18410/LOC_Os04g41040/LOC_Os05g29010/LOC_Os07g07610/LOC_Os07g22400/LOC_Os11g40090/LOC_Os12g04510/LOC_Os12g34854/LOC_Os12g36100	11	molecular_function
GO:0016071	mRNA metabolic process	10/1057	54/18891	0.000725975	0.00681161	0.00548137	LOC_Os01g64690/LOC_Os02g01250/LOC_Os02g03440/LOC_Os02g08090/LOC_Os05g24970/LOC_Os07g07220/LOC_Os07g41790/LOC_Os08g05530/LOC_Os11g37100/LOC_Os11g43620	10	biological_process
GO:0022403	cell cycle phase	6/1057	21/18891	0.000793547	0.00735482	0.00591849	LOC_Os01g07110/LOC_Os01g34870/LOC_Os02g55570/LOC_Os04g40940/LOC_Os05g50360/LOC_Os08g06600	6	biological_process
GO:0044271	cellular nitrogen compound biosynthetic process	25/1057	225/18891	0.000845332	0.00774039	0.00622876	LOC_Os01g16020/LOC_Os01g16940/LOC_Os01g59920/LOC_Os01g71990/LOC_Os02g40010/LOC_Os02g47940/LOC_Os03g15120/LOC_Os03g15780/LOC_Os03g45320/LOC_Os03g55280/LOC_Os03g58710/LOC_Os04g18200/LOC_Os04g42000/LOC_Os04g42520/LOC_Os04g57950/LOC_Os05g35580/LOC_Os07g49390/LOC_Os08g09210/LOC_Os08g25390/LOC_Os08g44530/LOC_Os09g25620/LOC_Os11g03470/LOC_Os12g03190/LOC_Os12g13320/LOC_Os09g37120	25	biological_process
GO:0003743	translation initiation factor activity	9/1057	46/18891	0.000877379	0.00783215	0.0063026	LOC_Os01g61350/LOC_Os01g73880/LOC_Os03g08450/LOC_Os03g18510/LOC_Os03g21550/LOC_Os05g49150/LOC_Os07g02210/LOC_Os10g32970/LOC_Os10g41960	9	molecular_function
GO:0003887	DNA-directed DNA polymerase activity	7/1057	29/18891	0.000886269	0.00783215	0.0063026	LOC_Os01g53070/LOC_Os01g64820/LOC_Os02g30800/LOC_Os03g03650/LOC_Os05g06840/LOC_Os05g45340/LOC_Os12g13950	7	molecular_function
GO:0007049	cell cycle	7/1057	29/18891	0.000886269	0.00783215	0.0063026	LOC_Os01g07110/LOC_Os01g34870/LOC_Os02g55570/LOC_Os04g40940/LOC_Os05g50360/LOC_Os08g06600/LOC_Os06g11050	7	biological_process
GO:0031966	mitochondrial membrane	12/1057	76/18891	0.000993812	0.00868158	0.00698615	LOC_Os01g12520/LOC_Os01g16910/LOC_Os02g48720/LOC_Os03g02390/LOC_Os03g09870/LOC_Os03g20750/LOC_Os05g23720/LOC_Os05g45950/LOC_Os07g45300/LOC_Os08g40850/LOC_Os09g19734/LOC_Os12g33020	12	cellular_component
GO:0019843	rRNA binding	5/1057	15/18891	0.0010178	0.0087901	0.00707347	LOC_Os01g41030/LOC_Os01g67134/LOC_Os03g05980/LOC_Os03g41612/LOC_Os11g38959	5	molecular_function
GO:0046112	nucleobase biosynthetic process	5/1057	16/18891	0.00141269	0.0120634	0.00970751	LOC_Os02g40010/LOC_Os04g42520/LOC_Os04g57950/LOC_Os05g35580/LOC_Os08g09210	5	biological_process
GO:0033365	protein localization to organelle	8/1057	40/18891	0.00144956	0.0122407	0.00985023	LOC_Os01g13430/LOC_Os01g66560/LOC_Os03g18350/LOC_Os05g28510/LOC_Os06g14550/LOC_Os08g42380/LOC_Os11g47130/LOC_Os12g38310	8	biological_process
GO:0009113	purine nucleobase biosynthetic process	4/1057	10/18891	0.00155905	0.0130207	0.0104779	LOC_Os02g40010/LOC_Os04g42520/LOC_Os05g35580/LOC_Os08g09210	4	biological_process
GO:0006461	protein complex assembly	18/1057	149/18891	0.00169772	0.0138738	0.0111644	LOC_Os01g13430/LOC_Os01g18050/LOC_Os01g32750/LOC_Os02g12570/LOC_Os02g20860/LOC_Os02g30800/LOC_Os03g01530/LOC_Os03g12710/LOC_Os03g18350/LOC_Os03g59660/LOC_Os04g56970/LOC_Os04g58240/LOC_Os05g28510/LOC_Os05g37160/LOC_Os06g46000/LOC_Os11g04240/LOC_Os11g47130/LOC_Os12g39070	18	biological_process
GO:0070271	protein complex biogenesis	18/1057	149/18891	0.00169772	0.0138738	0.0111644	LOC_Os01g13430/LOC_Os01g18050/LOC_Os01g32750/LOC_Os02g12570/LOC_Os02g20860/LOC_Os02g30800/LOC_Os03g01530/LOC_Os03g12710/LOC_Os03g18350/LOC_Os03g59660/LOC_Os04g56970/LOC_Os04g58240/LOC_Os05g28510/LOC_Os05g37160/LOC_Os06g46000/LOC_Os11g04240/LOC_Os11g47130/LOC_Os12g39070	18	biological_process
GO:0006144	purine nucleobase metabolic process	4/1057	11/18891	0.00234195	0.0189349	0.0152371	LOC_Os02g40010/LOC_Os04g42520/LOC_Os05g35580/LOC_Os08g09210	4	biological_process
GO:0000278	mitotic cell cycle	5/1057	18/18891	0.00252376	0.0199797	0.0160779	LOC_Os01g07110/LOC_Os01g34870/LOC_Os04g40940/LOC_Os05g50360/LOC_Os08g06600	5	biological_process
GO:0009112	nucleobase metabolic process	5/1057	18/18891	0.00252376	0.0199797	0.0160779	LOC_Os02g40010/LOC_Os04g42520/LOC_Os04g57950/LOC_Os05g35580/LOC_Os08g09210	5	biological_process
GO:0006364	rRNA processing	6/1057	26/18891	0.00264901	0.020299	0.0163348	LOC_Os02g57590/LOC_Os04g56350/LOC_Os05g08360/LOC_Os05g49230/LOC_Os07g32550/LOC_Os10g10434	6	biological_process
GO:0016072	rRNA metabolic process	6/1057	26/18891	0.00264901	0.020299	0.0163348	LOC_Os02g57590/LOC_Os04g56350/LOC_Os05g08360/LOC_Os05g49230/LOC_Os07g32550/LOC_Os10g10434	6	biological_process
GO:0017038	protein import	6/1057	26/18891	0.00264901	0.020299	0.0163348	LOC_Os01g13430/LOC_Os03g18350/LOC_Os05g28510/LOC_Os08g42380/LOC_Os11g47130/LOC_Os12g38310	6	biological_process
GO:0009309	amine biosynthetic process	17/1057	143/18891	0.00267092	0.020299	0.0163348	LOC_Os01g16940/LOC_Os01g59920/LOC_Os01g71990/LOC_Os02g47940/LOC_Os03g15120/LOC_Os03g15780/LOC_Os03g45320/LOC_Os03g55280/LOC_Os04g18200/LOC_Os07g49390/LOC_Os08g25390/LOC_Os08g44530/LOC_Os09g25620/LOC_Os11g03470/LOC_Os12g03190/LOC_Os12g13320/LOC_Os09g37120	17	biological_process
GO:0006413	translational initiation	8/1057	44/18891	0.00274139	0.0206283	0.0165998	LOC_Os01g61350/LOC_Os01g73880/LOC_Os03g08450/LOC_Os03g21550/LOC_Os05g49150/LOC_Os07g02210/LOC_Os10g32970/LOC_Os10g41960	8	biological_process
GO:0019725	cellular homeostasis	15/1057	120/18891	0.00285912	0.0213032	0.0171429	LOC_Os01g23610/LOC_Os01g34620/LOC_Os01g57460/LOC_Os01g61350/LOC_Os02g01200/LOC_Os03g14520/LOC_Os05g06460/LOC_Os05g39450/LOC_Os06g45510/LOC_Os10g08879/LOC_Os10g28000/LOC_Os11g47770/LOC_Os02g30850/LOC_Os03g44650/LOC_Os11g43580	15	biological_process
GO:0034613	cellular protein localization	22/1057	208/18891	0.00311719	0.0227795	0.0183309	LOC_Os01g08400/LOC_Os01g13430/LOC_Os01g37980/LOC_Os01g66560/LOC_Os02g12570/LOC_Os03g12710/LOC_Os03g18350/LOC_Os03g52650/LOC_Os03g59660/LOC_Os04g58240/LOC_Os05g28510/LOC_Os05g49890/LOC_Os06g14550/LOC_Os07g45300/LOC_Os08g15040/LOC_Os08g34140/LOC_Os08g42380/LOC_Os09g24980/LOC_Os10g37690/LOC_Os10g40110/LOC_Os11g47130/LOC_Os12g38310	22	biological_process
GO:0070727	cellular macromolecule localization	22/1057	208/18891	0.00311719	0.0227795	0.0183309	LOC_Os01g08400/LOC_Os01g13430/LOC_Os01g37980/LOC_Os01g66560/LOC_Os02g12570/LOC_Os03g12710/LOC_Os03g18350/LOC_Os03g52650/LOC_Os03g59660/LOC_Os04g58240/LOC_Os05g28510/LOC_Os05g49890/LOC_Os06g14550/LOC_Os07g45300/LOC_Os08g15040/LOC_Os08g34140/LOC_Os08g42380/LOC_Os09g24980/LOC_Os10g37690/LOC_Os10g40110/LOC_Os11g47130/LOC_Os12g38310	22	biological_process
GO:0006605	protein targeting	8/1057	45/18891	0.00317368	0.0229714	0.0184853	LOC_Os01g13430/LOC_Os01g66560/LOC_Os03g18350/LOC_Os05g28510/LOC_Os06g14550/LOC_Os08g42380/LOC_Os11g47130/LOC_Os12g38310	8	biological_process
GO:0005759	mitochondrial matrix	4/1057	12/18891	0.00335839	0.024079	0.0193766	LOC_Os01g05010/LOC_Os06g03790/LOC_Os06g22070/LOC_Os11g04440	4	cellular_component
GO:0008026	ATP-dependent helicase activity	13/1057	99/18891	0.00345547	0.0243163	0.0195675	LOC_Os02g05330/LOC_Os03g51900/LOC_Os03g58810/LOC_Os04g35420/LOC_Os04g40970/LOC_Os04g43140/LOC_Os06g48750/LOC_Os07g10250/LOC_Os07g20580/LOC_Os07g48360/LOC_Os11g44910/LOC_Os12g05230/LOC_Os12g29660	13	molecular_function
GO:0070035	purine NTP-dependent helicase activity	13/1057	99/18891	0.00345547	0.0243163	0.0195675	LOC_Os02g05330/LOC_Os03g51900/LOC_Os03g58810/LOC_Os04g35420/LOC_Os04g40970/LOC_Os04g43140/LOC_Os06g48750/LOC_Os07g10250/LOC_Os07g20580/LOC_Os07g48360/LOC_Os11g44910/LOC_Os12g05230/LOC_Os12g29660	13	molecular_function
GO:0043233	organelle lumen	9/1057	56/18891	0.00366026	0.0252891	0.0203503	LOC_Os01g05010/LOC_Os02g50630/LOC_Os03g49210/LOC_Os06g03790/LOC_Os06g13670/LOC_Os06g22070/LOC_Os11g04240/LOC_Os11g04440/LOC_Os12g39070	9	cellular_component
GO:0070013	intracellular organelle lumen	9/1057	56/18891	0.00366026	0.0252891	0.0203503	LOC_Os01g05010/LOC_Os02g50630/LOC_Os03g49210/LOC_Os06g03790/LOC_Os06g13670/LOC_Os06g22070/LOC_Os11g04240/LOC_Os11g04440/LOC_Os12g39070	9	cellular_component
GO:0042592	homeostatic process	17/1057	148/18891	0.00382398	0.0261822	0.021069	LOC_Os01g23610/LOC_Os01g34620/LOC_Os01g57460/LOC_Os01g61350/LOC_Os02g01200/LOC_Os03g14520/LOC_Os04g39280/LOC_Os05g06460/LOC_Os05g39450/LOC_Os06g45510/LOC_Os10g08879/LOC_Os10g28000/LOC_Os11g47770/LOC_Os02g30850/LOC_Os03g44650/LOC_Os09g30446/LOC_Os11g43580	17	biological_process
GO:0000279	M phase	5/1057	20/18891	0.0041605	0.028232	0.0227185	LOC_Os01g34870/LOC_Os02g55570/LOC_Os04g40940/LOC_Os05g50360/LOC_Os08g06600	5	biological_process
GO:0008652	cellular amino acid biosynthetic process	15/1057	125/18891	0.00423158	0.0284602	0.0229022	LOC_Os01g16940/LOC_Os01g59920/LOC_Os01g71990/LOC_Os02g47940/LOC_Os03g15120/LOC_Os03g15780/LOC_Os03g45320/LOC_Os03g55280/LOC_Os04g18200/LOC_Os07g49390/LOC_Os08g25390/LOC_Os08g44530/LOC_Os11g03470/LOC_Os12g03190/LOC_Os12g13320	15	biological_process
GO:0004386	helicase activity	17/1057	151/18891	0.00469392	0.0312928	0.0251816	LOC_Os02g05330/LOC_Os03g51230/LOC_Os03g51900/LOC_Os03g58810/LOC_Os04g35420/LOC_Os04g40970/LOC_Os04g43140/LOC_Os06g08770/LOC_Os06g48750/LOC_Os07g08170/LOC_Os07g10250/LOC_Os07g20580/LOC_Os07g48360/LOC_Os11g07870/LOC_Os11g44910/LOC_Os12g05230/LOC_Os12g29660	17	molecular_function
GO:0034404	nucleobase-containing small molecule biosynthetic process	5/1057	21/18891	0.00521267	0.034152	0.0274824	LOC_Os02g40010/LOC_Os04g42520/LOC_Os04g57950/LOC_Os05g35580/LOC_Os08g09210	5	biological_process
GO:0034654	nucleobase-containing compound biosynthetic process	5/1057	21/18891	0.00521267	0.034152	0.0274824	LOC_Os02g40010/LOC_Os04g42520/LOC_Os04g57950/LOC_Os05g35580/LOC_Os08g09210	5	biological_process
GO:0004527	exonuclease activity	8/1057	49/18891	0.00545359	0.0354251	0.0285069	LOC_Os02g28850/LOC_Os02g34570/LOC_Os03g12610/LOC_Os03g63720/LOC_Os05g46270/LOC_Os06g04190/LOC_Os09g07820/LOC_Os12g21500	8	molecular_function
GO:0006886	intracellular protein transport	21/1057	205/18891	0.00552536	0.0355871	0.0286373	LOC_Os01g08400/LOC_Os01g13430/LOC_Os01g37980/LOC_Os01g66560/LOC_Os02g12570/LOC_Os03g12710/LOC_Os03g18350/LOC_Os03g52650/LOC_Os03g59660/LOC_Os04g58240/LOC_Os05g28510/LOC_Os05g49890/LOC_Os06g14550/LOC_Os07g45300/LOC_Os08g15040/LOC_Os08g34140/LOC_Os08g42380/LOC_Os09g24980/LOC_Os10g40110/LOC_Os11g47130/LOC_Os12g38310	21	biological_process
GO:0006820	anion transport	8/1057	50/18891	0.00618132	0.0394773	0.0317678	LOC_Os01g16910/LOC_Os03g14520/LOC_Os03g20750/LOC_Os05g45950/LOC_Os09g19734/LOC_Os09g34970/LOC_Os10g08879/LOC_Os12g41500	8	biological_process
GO:0046907	intracellular transport	23/1057	234/18891	0.00627708	0.0397548	0.0319911	LOC_Os01g08400/LOC_Os01g13430/LOC_Os01g37980/LOC_Os01g66560/LOC_Os02g12570/LOC_Os02g38250/LOC_Os03g12710/LOC_Os03g18350/LOC_Os03g52650/LOC_Os03g59660/LOC_Os04g58240/LOC_Os05g28510/LOC_Os05g49890/LOC_Os06g14550/LOC_Os07g45300/LOC_Os08g15040/LOC_Os08g34140/LOC_Os08g42380/LOC_Os09g24980/LOC_Os10g40110/LOC_Os11g06740/LOC_Os11g47130/LOC_Os12g38310	23	biological_process
GO:0043623	cellular protein complex assembly	9/1057	61/18891	0.00653513	0.0410471	0.033031	LOC_Os01g13430/LOC_Os01g18050/LOC_Os03g01530/LOC_Os03g18350/LOC_Os04g56970/LOC_Os05g28510/LOC_Os05g37160/LOC_Os06g46000/LOC_Os11g47130	9	biological_process
GO:0008033	tRNA processing	8/1057	51/18891	0.0069804	0.0434845	0.0349923	LOC_Os03g25450/LOC_Os04g22870/LOC_Os06g04300/LOC_Os06g33980/LOC_Os06g49870/LOC_Os07g44190/LOC_Os08g15090/LOC_Os12g09290	8	biological_process
GO:0055086	nucleobase-containing small molecule metabolic process	18/1057	171/18891	0.00741618	0.0458235	0.0368746	LOC_Os01g46570/LOC_Os02g40010/LOC_Os02g48390/LOC_Os03g19930/LOC_Os03g56800/LOC_Os04g02670/LOC_Os04g24140/LOC_Os04g42520/LOC_Os04g57950/LOC_Os05g02400/LOC_Os05g35580/LOC_Os06g02210/LOC_Os06g02220/LOC_Os06g03720/LOC_Os06g14620/LOC_Os08g09210/LOC_Os09g29190/LOC_Os10g41410	18	biological_process
GO:0000036	ACP phosphopantetheine attachment site binding involved in fatty acid biosynthetic process	4/1057	15/18891	0.00809647	0.0495005	0.0398335	LOC_Os03g63930/LOC_Os05g31290/LOC_Os09g32760/LOC_Os09g36860	4	molecular_function
GO:0006631	fatty acid metabolic process	7/1057	42/18891	0.00814153	0.0495005	0.0398335	LOC_Os03g18590/LOC_Os03g63930/LOC_Os04g55060/LOC_Os05g31290/LOC_Os08g12840/LOC_Os09g32760/LOC_Os09g36860	7	biological_process

## Sheet: Cluster 11
Supplementary Table 7. KEGG pathway and GO function enrichment analyses of cluster 1, 6, 7, 10, 11, and 17, respectively.
Cluster 11
KEGG pathway enrichment analyse of cluster 11
ID	Description	GeneRatio	BgRatio	pvalue	p.adjust	qvalue	geneID	Count
Ko00908	Zeatin biosynthesis	4/363	16/11386	0.001364	0.045183	0.0389736	LOC4327333/LOC107275925/LOC107276418/LOC4344176	4
Ko00910	Nitrogen metabolism	4/363	16/11386	0.001364	0.045183	0.0389736	LOC9270004/LOC4345604/LOC4349804/LOC4351529	4
Ko00199	Cytochrome P450	11/363	126/11386	0.00228305	0.045183	0.0389736	LOC4328742/LOC4335096/LOC4338097/LOC4338937/LOC4347175/LOC4349112/LOC4350521/LOC4351514/LOC4352145/LOC9269725/LOC4329324	11
Ko04075	Plant hormone signal transduction	16/363	227/11386	0.00251017	0.045183	0.0389736	LOC4324850/LOC4331832/LOC4331833/LOC4333065/LOC107278279/LOC4335698/LOC4337240/LOC4337372/LOC4343899/LOC4345625/LOC4347164/LOC4348533/LOC107278571/LOC107278576/LOC9268804/LOC4342421	16
GO function enrichment analyses of cluster 11
ID	Description	GeneRatio	BgRatio	pvalue	p.adjust	qvalue	geneID	Count	Class
GO:0044271	cellular nitrogen compound biosynthetic process	17/440	225/18891	2.23707e-05	0.00700043	0.00655011	LOC_Os01g13190/LOC_Os01g52260/LOC_Os01g73450/LOC_Os02g39570/LOC_Os03g03450/LOC_Os03g14120/LOC_Os05g28200/LOC_Os05g30454/LOC_Os05g38170/LOC_Os05g49800/LOC_Os06g36880/LOC_Os09g12290/LOC_Os10g40360/LOC_Os12g09540/LOC_Os12g17070/LOC_Os03g19420/LOC_Os05g18780	17	biological_process
GO:0044283	small molecule biosynthetic process	18/440	250/18891	2.46929e-05	0.00700043	0.00655011	LOC_Os01g12560/LOC_Os01g13190/LOC_Os01g52260/LOC_Os01g73450/LOC_Os02g04170/LOC_Os02g39570/LOC_Os03g03450/LOC_Os03g14120/LOC_Os04g30760/LOC_Os05g30454/LOC_Os05g38170/LOC_Os05g49800/LOC_Os06g36880/LOC_Os09g12290/LOC_Os10g40360/LOC_Os12g09540/LOC_Os03g19420/LOC_Os05g18780	18	biological_process
GO:0009607	response to biotic stimulus	5/440	18/18891	4.46807e-05	0.00844465	0.00790143	LOC_Os12g36850/LOC_Os12g36830/LOC_Os12g36860/LOC_Os12g36880/LOC_Os12g36840	5	biological_process
GO:0034641	cellular nitrogen compound metabolic process	25/440	461/18891	8.77516e-05	0.0124388	0.0116386	LOC_Os01g13190/LOC_Os01g52260/LOC_Os01g73450/LOC_Os02g02860/LOC_Os02g04170/LOC_Os02g39570/LOC_Os02g43470/LOC_Os03g03450/LOC_Os03g14120/LOC_Os03g58290/LOC_Os03g58300/LOC_Os04g58400/LOC_Os05g28200/LOC_Os05g30454/LOC_Os05g38170/LOC_Os05g49800/LOC_Os06g36880/LOC_Os07g07060/LOC_Os09g12290/LOC_Os09g25610/LOC_Os10g40360/LOC_Os12g09540/LOC_Os12g17070/LOC_Os03g19420/LOC_Os05g18780	25	biological_process
GO:0009308	amine metabolic process	22/440	399/18891	0.000182572	0.017476	0.0163519	LOC_Os01g10110/LOC_Os01g13190/LOC_Os01g52260/LOC_Os01g73450/LOC_Os02g02860/LOC_Os02g39330/LOC_Os02g39570/LOC_Os02g43470/LOC_Os03g03450/LOC_Os03g14120/LOC_Os03g58290/LOC_Os03g58300/LOC_Os04g58400/LOC_Os05g49800/LOC_Os06g36880/LOC_Os06g37500/LOC_Os07g07060/LOC_Os09g12290/LOC_Os09g25610/LOC_Os10g40130/LOC_Os10g40360/LOC_Os03g19420	22	biological_process
GO:0006519	cellular amino acid metabolic process	21/440	372/18891	0.000184932	0.017476	0.0163519	LOC_Os01g12560/LOC_Os01g13190/LOC_Os01g52260/LOC_Os01g73450/LOC_Os02g02860/LOC_Os02g39570/LOC_Os02g43470/LOC_Os03g03450/LOC_Os03g14120/LOC_Os03g58290/LOC_Os03g58300/LOC_Os04g58400/LOC_Os05g49800/LOC_Os06g36880/LOC_Os07g07060/LOC_Os09g12290/LOC_Os09g25610/LOC_Os10g26110/LOC_Os10g40360/LOC_Os03g19420/LOC_Os08g04540	21	biological_process
GO:0006457	protein folding	14/440	198/18891	0.000234254	0.0189745	0.017754	LOC_Os01g13760/LOC_Os01g50700/LOC_Os02g39870/LOC_Os03g57340/LOC_Os04g28420/LOC_Os05g01270/LOC_Os05g23740/LOC_Os06g02380/LOC_Os06g09688/LOC_Os08g38086/LOC_Os08g39140/LOC_Os09g26730/LOC_Os09g29840/LOC_Os10g41710	14	biological_process
GO:0004089	carbonate dehydratase activity	4/440	15/18891	0.000323155	0.0203588	0.0190491	LOC_Os08g36680/LOC_Os08g32750/LOC_Os11g05510/LOC_Os12g05730	4	molecular_function
GO:0008173	RNA methyltransferase activity	4/440	15/18891	0.000323155	0.0203588	0.0190491	LOC_Os01g09750/LOC_Os01g53890/LOC_Os03g07850/LOC_Os08g39600	4	molecular_function
GO:0009309	amine biosynthetic process	11/440	143/18891	0.000530924	0.0252019	0.0235807	LOC_Os01g13190/LOC_Os01g52260/LOC_Os01g73450/LOC_Os02g39570/LOC_Os03g03450/LOC_Os03g14120/LOC_Os05g49800/LOC_Os06g36880/LOC_Os09g12290/LOC_Os10g40360/LOC_Os03g19420	11	biological_process
GO:0019752	carboxylic acid metabolic process	22/440	433/18891	0.00056034	0.0252019	0.0235807	LOC_Os01g13190/LOC_Os01g52260/LOC_Os01g73450/LOC_Os02g02860/LOC_Os02g39570/LOC_Os02g43470/LOC_Os03g03450/LOC_Os03g14120/LOC_Os03g58290/LOC_Os03g58300/LOC_Os04g30760/LOC_Os04g58400/LOC_Os05g49800/LOC_Os06g36880/LOC_Os07g07060/LOC_Os09g12290/LOC_Os09g25610/LOC_Os10g26110/LOC_Os10g40360/LOC_Os03g19420/LOC_Os08g04540/LOC_Os10g01640	22	biological_process
GO:0043436	oxoacid metabolic process	22/440	433/18891	0.00056034	0.0252019	0.0235807	LOC_Os01g13190/LOC_Os01g52260/LOC_Os01g73450/LOC_Os02g02860/LOC_Os02g39570/LOC_Os02g43470/LOC_Os03g03450/LOC_Os03g14120/LOC_Os03g58290/LOC_Os03g58300/LOC_Os04g30760/LOC_Os04g58400/LOC_Os05g49800/LOC_Os06g36880/LOC_Os07g07060/LOC_Os09g12290/LOC_Os09g25610/LOC_Os10g26110/LOC_Os10g40360/LOC_Os03g19420/LOC_Os08g04540/LOC_Os10g01640	22	biological_process
GO:0006082	organic acid metabolic process	22/440	434/18891	0.000577821	0.0252019	0.0235807	LOC_Os01g13190/LOC_Os01g52260/LOC_Os01g73450/LOC_Os02g02860/LOC_Os02g39570/LOC_Os02g43470/LOC_Os03g03450/LOC_Os03g14120/LOC_Os03g58290/LOC_Os03g58300/LOC_Os04g30760/LOC_Os04g58400/LOC_Os05g49800/LOC_Os06g36880/LOC_Os07g07060/LOC_Os09g12290/LOC_Os09g25610/LOC_Os10g26110/LOC_Os10g40360/LOC_Os03g19420/LOC_Os08g04540/LOC_Os10g01640	22	biological_process
GO:0042180	cellular ketone metabolic process	22/440	437/18891	0.000633145	0.0256424	0.0239929	LOC_Os01g13190/LOC_Os01g52260/LOC_Os01g73450/LOC_Os02g02860/LOC_Os02g39570/LOC_Os02g43470/LOC_Os03g03450/LOC_Os03g14120/LOC_Os03g58290/LOC_Os03g58300/LOC_Os04g30760/LOC_Os04g58400/LOC_Os05g49800/LOC_Os06g36880/LOC_Os07g07060/LOC_Os09g12290/LOC_Os09g25610/LOC_Os10g26110/LOC_Os10g40360/LOC_Os03g19420/LOC_Os08g04540/LOC_Os10g01640	22	biological_process
GO:0008652	cellular amino acid biosynthetic process	10/440	125/18891	0.000693992	0.0262329	0.0245454	LOC_Os01g13190/LOC_Os01g52260/LOC_Os01g73450/LOC_Os02g39570/LOC_Os03g03450/LOC_Os03g14120/LOC_Os05g49800/LOC_Os06g36880/LOC_Os09g12290/LOC_Os10g40360	10	biological_process
GO:0016053	organic acid biosynthetic process	11/440	159/18891	0.00127612	0.0415636	0.03889	LOC_Os01g13190/LOC_Os01g52260/LOC_Os01g73450/LOC_Os02g39570/LOC_Os03g03450/LOC_Os03g14120/LOC_Os04g30760/LOC_Os05g49800/LOC_Os06g36880/LOC_Os09g12290/LOC_Os10g40360	11	biological_process
GO:0046394	carboxylic acid biosynthetic process	11/440	159/18891	0.00127612	0.0415636	0.03889	LOC_Os01g13190/LOC_Os01g52260/LOC_Os01g73450/LOC_Os02g39570/LOC_Os03g03450/LOC_Os03g14120/LOC_Os04g30760/LOC_Os05g49800/LOC_Os06g36880/LOC_Os09g12290/LOC_Os10g40360	11	biological_process
GO:0016778	diphosphotransferase activity	3/440	10/18891	0.00133305	0.0415636	0.03889	LOC_Os01g52530/LOC_Os02g03540/LOC_Os05g30454	3	molecular_function
GO:0006520	cellular amino acid metabolic process	17/440	319/18891	0.00139279	0.0415636	0.03889	LOC_Os01g13190/LOC_Os01g52260/LOC_Os01g73450/LOC_Os02g02860/LOC_Os02g39570/LOC_Os02g43470/LOC_Os03g03450/LOC_Os03g14120/LOC_Os03g58290/LOC_Os03g58300/LOC_Os04g58400/LOC_Os05g49800/LOC_Os06g36880/LOC_Os07g07060/LOC_Os09g12290/LOC_Os09g25610/LOC_Os10g40360	17	biological_process
GO:0006725	cellular aromatic compound metabolic process	10/440	139/18891	0.00156442	0.0436498	0.0408419	LOC_Os01g10110/LOC_Os03g03450/LOC_Os03g58290/LOC_Os03g58300/LOC_Os05g30454/LOC_Os05g38170/LOC_Os06g26234/LOC_Os06g37500/LOC_Os12g09540/LOC_Os05g18780	10	biological_process
GO:0044106	cellular amine metabolic process	18/440	352/18891	0.00161666	0.0436498	0.0408419	LOC_Os01g13190/LOC_Os01g52260/LOC_Os01g73450/LOC_Os02g02860/LOC_Os02g39570/LOC_Os02g43470/LOC_Os03g03450/LOC_Os03g14120/LOC_Os03g58290/LOC_Os03g58300/LOC_Os04g58400/LOC_Os05g49800/LOC_Os06g36880/LOC_Os07g07060/LOC_Os09g12290/LOC_Os09g25610/LOC_Os10g40360/LOC_Os03g19420	18	biological_process

## Sheet: Cluster 17
Supplementary Table 7. KEGG pathway and GO function enrichment analyses of cluster 1, 6, 7, 10, 11, and 17, respectively.
Cluster 17
KEGG pathway enrichment analyse of cluster 17
ID	Description	GeneRatio	BgRatio	pvalue	p.adjust	qvalue	geneID	Count
Ko03051	Proteasome	33/1016	80/11386	7.42859e-15	6.76001e-13	6.17746e-13	LOC4324379/LOC4324031/LOC4327357/LOC4328287/LOC4328517/LOC4328632/LOC4328674/LOC4330075/LOC4330943/LOC4331828/LOC4332222/LOC4332553/LOC4333000/LOC4333803/LOC4334802/LOC4335380/LOC4335951/LOC4336206/LOC4337291/LOC4338586/LOC4340065/LOC4340166/LOC4340276/LOC4340376/LOC4341448/LOC4341637/LOC4343069/LOC4344373/LOC4346245/LOC4347507/LOC4347573/LOC4350922/LOC4351995	33
Ko04131	Membrane trafficking	83/1016	435/11386	1.30262e-11	5.9269e-10	5.41614e-10	LOC4327349/LOC4326806/LOC4323988/LOC4327734/LOC4326622/LOC4324140/LOC4324146/LOC4327685/LOC4327973/LOC4328161/LOC4328228/LOC4329152/LOC4329701/LOC4330379/LOC4330850/LOC107276732/LOC4332496/LOC4332616/LOC4332678/LOC4332886/LOC4333064/LOC4333120/LOC4333468/LOC4333729/LOC4334079/LOC4334331/LOC4334334/LOC4334335/LOC4334384/LOC4334436/LOC4334786/LOC4335339/LOC4335613/LOC4336788/LOC4336849/LOC4337014/L…	83
Ko04932	Non-alcoholic fatty liver disease	19/1016	39/11386	1.19333e-10	3.61977e-09	3.30783e-09	LOC4331143/LOC4331499/LOC4331914/LOC4332532/LOC4332639/LOC4333018/LOC4333901/LOC4334506/LOC4335710/LOC4336292/LOC4338350/LOC4339127/LOC4340088/LOC4342058/LOC4343746/LOC4344058/LOC4344095/LOC4346289/LOC4349513	19
Ko00100	Steroid biosynthesis	12/1016	17/11386	9.71928e-10	2.21114e-08	2.02059e-08	LOC4326449/LOC4325687/LOC4328256/LOC4329318/LOC4331540/LOC4333071/LOC4342171/LOC4342690/LOC4348555/LOC9270960/LOC4351226/LOC9269350	12
Ko04141	Protein processing in endoplasmic reticulum	9/1016	16/11386	2.2251e-06	4.04968e-05	3.70069e-05	LOC4326440/LOC4324876/LOC4329431/LOC4335701/LOC107275757/LOC4337538/LOC4338348/LOC4342072/LOC4342702	9
Ko04147	Exosome	71/1016	464/11386	3.80931e-06	5.77746e-05	5.27957e-05	LOC4324510/LOC4324263/LOC4327163/LOC4327475/LOC4327476/LOC9269066/LOC4327971/LOC4327993/LOC4328012/LOC4328363/LOC4328734/LOC4329636/LOC4329892/LOC4330016/LOC4330318/LOC4330540/LOC4330563/LOC4330723/LOC4330747/LOC4330845/LOC4331140/LOC4331379/LOC4331747/LOC4332270/LOC4332356/LOC4332685/LOC4333538/LOC4333880/LOC4333885/LOC4333919/LOC4333945/LOC4334307/LOC4334494/LOC4334702/LOC9270136/LOC4336000/LOC…	71
Ko04031	GTP-binding proteins	18/1016	78/11386	0.000134744	0.00175167	0.00160072	LOC4325347/LOC4325879/LOC4326797/LOC4325312/LOC4325946/LOC4328116/LOC4334545/LOC4334590/LOC4337555/LOC4339021/LOC4339324/LOC4341266/LOC4342745/LOC4342802/LOC4343293/LOC4345752/LOC4346082/LOC4348493	18
Ko05323	Rheumatoid arthritis	8/1016	24/11386	0.000784512	0.00892382	0.0081548	LOC4326699/LOC4327660/LOC4327166/LOC4328470/LOC4336883/LOC4337176/LOC4339800/LOC9272111	8
GO function enrichment analyses of cluster 17
ID	Description	GeneRatio	BgRatio	pvalue	p.adjust	qvalue	geneID	Count	Class
GO:0051641	cellular localization	56/1044	315/18891	5.97776e-15	3.30112e-12	2.42148e-12	LOC_Os01g08450/LOC_Os01g23620/LOC_Os01g33020/LOC_Os01g51700/LOC_Os01g52250/LOC_Os01g56600/LOC_Os02g04915/LOC_Os02g08180/LOC_Os02g21250/LOC_Os02g46510/LOC_Os03g10920/LOC_Os03g11440/LOC_Os03g18180/LOC_Os03g42320/LOC_Os03g50340/LOC_Os03g57040/LOC_Os03g59740/LOC_Os03g60530/LOC_Os04g30800/LOC_Os04g52270/LOC_Os04g52760/LOC_Os04g53220/LOC_Os04g58870/LOC_Os05g01480/LOC_Os05g06350/LOC_Os05g19040/LOC_Os05g…	56	biological_process
GO:0046907	intracellular transport	47/1044	234/18891	8.3047e-15	3.30112e-12	2.42148e-12	LOC_Os01g08450/LOC_Os01g23620/LOC_Os01g33020/LOC_Os01g51700/LOC_Os01g52250/LOC_Os01g56600/LOC_Os02g08180/LOC_Os02g21250/LOC_Os02g46510/LOC_Os03g10920/LOC_Os03g18180/LOC_Os03g50340/LOC_Os03g57040/LOC_Os03g59740/LOC_Os03g60530/LOC_Os04g52270/LOC_Os04g52760/LOC_Os04g53220/LOC_Os05g01480/LOC_Os05g06350/LOC_Os05g19040/LOC_Os05g24601/LOC_Os05g28290/LOC_Os05g31780/LOC_Os05g38610/LOC_Os05g38630/LOC_Os05g…	47	biological_process
GO:0051649	establishment of localization in cell	54/1044	307/18891	2.90949e-14	7.71016e-12	5.65565e-12	LOC_Os01g08450/LOC_Os01g23620/LOC_Os01g33020/LOC_Os01g51700/LOC_Os01g52250/LOC_Os01g56600/LOC_Os02g04915/LOC_Os02g08180/LOC_Os02g21250/LOC_Os02g46510/LOC_Os03g10920/LOC_Os03g11440/LOC_Os03g18180/LOC_Os03g42320/LOC_Os03g50340/LOC_Os03g57040/LOC_Os03g59740/LOC_Os03g60530/LOC_Os04g52270/LOC_Os04g52760/LOC_Os04g53220/LOC_Os04g58870/LOC_Os05g01480/LOC_Os05g06350/LOC_Os05g19040/LOC_Os05g24601/LOC_Os05g…	54	biological_process
GO:0008104	protein localization	50/1044	298/18891	1.68976e-12	3.35839e-10	2.46349e-10	LOC_Os01g08450/LOC_Os01g12900/LOC_Os01g23620/LOC_Os01g51700/LOC_Os01g52250/LOC_Os01g56600/LOC_Os02g02840/LOC_Os02g08180/LOC_Os02g21250/LOC_Os02g46510/LOC_Os02g48610/LOC_Os03g11440/LOC_Os03g43860/LOC_Os03g50340/LOC_Os03g57040/LOC_Os03g59740/LOC_Os03g60530/LOC_Os03g63250/LOC_Os04g30800/LOC_Os04g52760/LOC_Os04g53220/LOC_Os05g01480/LOC_Os05g06350/LOC_Os05g19040/LOC_Os05g24601/LOC_Os05g31780/LOC_Os05g…	50	biological_process
GO:0000502	proteasome complex	14/1044	24/18891	2.6549e-12	4.22129e-10	3.09645e-10	LOC_Os01g59600/LOC_Os02g08520/LOC_Os02g42320/LOC_Os03g08280/LOC_Os03g26970/LOC_Os03g48930/LOC_Os06g04800/LOC_Os06g06030/LOC_Os06g43570/LOC_Os07g25420/LOC_Os08g43540/LOC_Os09g32800/LOC_Os09g33986/LOC_Os11g40140	14	cellular_component
GO:0015031	protein transport	48/1044	287/18891	5.32713e-12	6.05009e-10	4.43794e-10	LOC_Os01g08450/LOC_Os01g12900/LOC_Os01g23620/LOC_Os01g51700/LOC_Os01g52250/LOC_Os01g56600/LOC_Os02g02840/LOC_Os02g08180/LOC_Os02g21250/LOC_Os02g46510/LOC_Os02g48610/LOC_Os03g11440/LOC_Os03g43860/LOC_Os03g50340/LOC_Os03g57040/LOC_Os03g59740/LOC_Os03g60530/LOC_Os03g63250/LOC_Os04g52760/LOC_Os04g53220/LOC_Os05g01480/LOC_Os05g06350/LOC_Os05g19040/LOC_Os05g24601/LOC_Os05g31780/LOC_Os05g38610/LOC_Os05g…	48	biological_process
GO:0045184	establishment of protein localization	48/1044	287/18891	5.32713e-12	6.05009e-10	4.43794e-10	LOC_Os01g08450/LOC_Os01g12900/LOC_Os01g23620/LOC_Os01g51700/LOC_Os01g52250/LOC_Os01g56600/LOC_Os02g02840/LOC_Os02g08180/LOC_Os02g21250/LOC_Os02g46510/LOC_Os02g48610/LOC_Os03g11440/LOC_Os03g43860/LOC_Os03g50340/LOC_Os03g57040/LOC_Os03g59740/LOC_Os03g60530/LOC_Os03g63250/LOC_Os04g52760/LOC_Os04g53220/LOC_Os05g01480/LOC_Os05g06350/LOC_Os05g19040/LOC_Os05g24601/LOC_Os05g31780/LOC_Os05g38610/LOC_Os05g…	48	biological_process
GO:0044248	cellular catabolic process	50/1044	309/18891	6.77824e-12	6.73588e-10	4.94098e-10	LOC_Os01g03190/LOC_Os01g14040/LOC_Os01g16900/LOC_Os01g16960/LOC_Os01g36930/LOC_Os01g46070/LOC_Os01g53680/LOC_Os01g59600/LOC_Os02g01510/LOC_Os02g02940/LOC_Os02g08520/LOC_Os02g38200/LOC_Os02g38920/LOC_Os02g42320/LOC_Os02g51590/LOC_Os03g08280/LOC_Os03g15950/LOC_Os03g24040/LOC_Os03g26970/LOC_Os03g48930/LOC_Os04g01690/LOC_Os04g58110/LOC_Os05g44760/LOC_Os05g45590/LOC_Os06g02144/LOC_Os06g04800/LOC_Os06g…	50	biological_process
GO:0006886	intracellular protein transport	39/1044	205/18891	9.52433e-12	8.41316e-10	6.17132e-10	LOC_Os01g08450/LOC_Os01g23620/LOC_Os01g51700/LOC_Os01g52250/LOC_Os01g56600/LOC_Os02g08180/LOC_Os02g21250/LOC_Os02g46510/LOC_Os03g50340/LOC_Os03g57040/LOC_Os03g59740/LOC_Os03g60530/LOC_Os04g52760/LOC_Os04g53220/LOC_Os05g01480/LOC_Os05g06350/LOC_Os05g19040/LOC_Os05g24601/LOC_Os05g31780/LOC_Os05g38610/LOC_Os05g38630/LOC_Os05g44070/LOC_Os05g46550/LOC_Os06g23430/LOC_Os06g35814/LOC_Os06g51510/LOC_Os07g…	39	biological_process
GO:0016043	cellular component organization	56/1044	377/18891	1.2627e-11	1.00385e-09	7.36355e-10	LOC_Os01g46580/LOC_Os01g49150/LOC_Os01g61920/LOC_Os01g70220/LOC_Os02g06480/LOC_Os02g21250/LOC_Os02g40680/LOC_Os02g46510/LOC_Os02g49190/LOC_Os02g57150/LOC_Os03g10070/LOC_Os03g12570/LOC_Os03g24220/LOC_Os03g38010/LOC_Os03g44420/LOC_Os03g50340/LOC_Os03g51250/LOC_Os03g57040/LOC_Os03g63090/LOC_Os03g63250/LOC_Os04g18090/LOC_Os04g38810/LOC_Os04g52270/LOC_Os05g06260/LOC_Os05g15180/LOC_Os05g24601/LOC_Os05g…	56	biological_process
GO:0034613	cellular protein localization	39/1044	208/18891	1.51771e-11	1.00548e-09	7.37553e-10	LOC_Os01g08450/LOC_Os01g23620/LOC_Os01g51700/LOC_Os01g52250/LOC_Os01g56600/LOC_Os02g08180/LOC_Os02g21250/LOC_Os02g46510/LOC_Os03g50340/LOC_Os03g57040/LOC_Os03g59740/LOC_Os03g60530/LOC_Os04g52760/LOC_Os04g53220/LOC_Os05g01480/LOC_Os05g06350/LOC_Os05g19040/LOC_Os05g24601/LOC_Os05g31780/LOC_Os05g38610/LOC_Os05g38630/LOC_Os05g44070/LOC_Os05g46550/LOC_Os06g23430/LOC_Os06g35814/LOC_Os06g51510/LOC_Os07g…	39	biological_process
GO:0070727	cellular macromolecule localization	39/1044	208/18891	1.51771e-11	1.00548e-09	7.37553e-10	LOC_Os01g08450/LOC_Os01g23620/LOC_Os01g51700/LOC_Os01g52250/LOC_Os01g56600/LOC_Os02g08180/LOC_Os02g21250/LOC_Os02g46510/LOC_Os03g50340/LOC_Os03g57040/LOC_Os03g59740/LOC_Os03g60530/LOC_Os04g52760/LOC_Os04g53220/LOC_Os05g01480/LOC_Os05g06350/LOC_Os05g19040/LOC_Os05g24601/LOC_Os05g31780/LOC_Os05g38610/LOC_Os05g38630/LOC_Os05g44070/LOC_Os05g46550/LOC_Os06g23430/LOC_Os06g35814/LOC_Os06g51510/LOC_Os07g…	39	biological_process
GO:0009056	catabolic process	59/1044	415/18891	2.22312e-11	1.35952e-09	9.97253e-10	LOC_Os01g03190/LOC_Os01g14040/LOC_Os01g16900/LOC_Os01g16960/LOC_Os01g36930/LOC_Os01g46070/LOC_Os01g53680/LOC_Os01g59600/LOC_Os02g01510/LOC_Os02g02940/LOC_Os02g08520/LOC_Os02g11050/LOC_Os02g38200/LOC_Os02g38920/LOC_Os02g42320/LOC_Os02g51590/LOC_Os03g08280/LOC_Os03g15950/LOC_Os03g17260/LOC_Os03g18690/LOC_Os03g24040/LOC_Os03g26970/LOC_Os03g48930/LOC_Os04g01690/LOC_Os04g21660/LOC_Os04g58110/LOC_Os05g…	59	biological_process
GO:0004298	threonine-type endopeptidase activity	13/1044	23/18891	2.84233e-11	1.41228e-09	1.03596e-09	LOC_Os01g59600/LOC_Os02g08520/LOC_Os02g42320/LOC_Os03g08280/LOC_Os03g26970/LOC_Os03g48930/LOC_Os06g04800/LOC_Os06g06030/LOC_Os06g43570/LOC_Os08g43540/LOC_Os09g32800/LOC_Os09g33986/LOC_Os11g40140	13	molecular_function
GO:0005839	proteasome core complex	13/1044	23/18891	2.84233e-11	1.41228e-09	1.03596e-09	LOC_Os01g59600/LOC_Os02g08520/LOC_Os02g42320/LOC_Os03g08280/LOC_Os03g26970/LOC_Os03g48930/LOC_Os06g04800/LOC_Os06g06030/LOC_Os06g43570/LOC_Os08g43540/LOC_Os09g32800/LOC_Os09g33986/LOC_Os11g40140	13	cellular_component
GO:0070003	threonine-type peptidase activity	13/1044	23/18891	2.84233e-11	1.41228e-09	1.03596e-09	LOC_Os01g59600/LOC_Os02g08520/LOC_Os02g42320/LOC_Os03g08280/LOC_Os03g26970/LOC_Os03g48930/LOC_Os06g04800/LOC_Os06g06030/LOC_Os06g43570/LOC_Os08g43540/LOC_Os09g32800/LOC_Os09g33986/LOC_Os11g40140	13	molecular_function
GO:0009057	macromolecule catabolic process	47/1044	316/18891	5.46987e-10	2.55797e-08	1.87635e-08	LOC_Os01g03190/LOC_Os01g16960/LOC_Os01g36930/LOC_Os01g46070/LOC_Os01g53680/LOC_Os01g59600/LOC_Os02g01510/LOC_Os02g08520/LOC_Os02g11050/LOC_Os02g38920/LOC_Os02g42320/LOC_Os02g51590/LOC_Os03g08280/LOC_Os03g15950/LOC_Os03g18690/LOC_Os03g24040/LOC_Os03g26970/LOC_Os03g48930/LOC_Os04g21660/LOC_Os04g58110/LOC_Os05g44760/LOC_Os05g45590/LOC_Os06g02144/LOC_Os06g04800/LOC_Os06g06030/LOC_Os06g07630/LOC_Os06g…	47	biological_process
GO:0044265	cellular macromolecule catabolic process	40/1044	251/18891	1.38074e-09	6.09828e-08	4.47328e-08	LOC_Os01g03190/LOC_Os01g16960/LOC_Os01g36930/LOC_Os01g46070/LOC_Os01g53680/LOC_Os01g59600/LOC_Os02g01510/LOC_Os02g08520/LOC_Os02g38920/LOC_Os02g42320/LOC_Os02g51590/LOC_Os03g08280/LOC_Os03g15950/LOC_Os03g24040/LOC_Os03g26970/LOC_Os03g48930/LOC_Os04g58110/LOC_Os05g44760/LOC_Os05g45590/LOC_Os06g02144/LOC_Os06g04800/LOC_Os06g06030/LOC_Os06g08530/LOC_Os06g13810/LOC_Os06g43570/LOC_Os07g46560/LOC_Os08g…	40	biological_process
GO:0033036	macromolecule localization	54/1044	406/18891	1.87405e-09	7.84142e-08	5.75194e-08	LOC_Os01g08450/LOC_Os01g12900/LOC_Os01g23620/LOC_Os01g51700/LOC_Os01g52250/LOC_Os01g56600/LOC_Os01g60740/LOC_Os02g02840/LOC_Os02g08180/LOC_Os02g21250/LOC_Os02g46510/LOC_Os02g48610/LOC_Os03g11440/LOC_Os03g43860/LOC_Os03g50340/LOC_Os03g57040/LOC_Os03g59740/LOC_Os03g60530/LOC_Os03g63250/LOC_Os04g30800/LOC_Os04g52760/LOC_Os04g53220/LOC_Os05g01480/LOC_Os05g06350/LOC_Os05g19040/LOC_Os05g24601/LOC_Os05g…	54	biological_process
GO:0031090	organelle membrane	31/1044	169/18891	3.2111e-09	1.27641e-07	9.36289e-08	LOC_Os01g04990/LOC_Os01g38990/LOC_Os01g40570/LOC_Os01g51770/LOC_Os01g68324/LOC_Os02g02620/LOC_Os02g06480/LOC_Os02g06650/LOC_Os02g46350/LOC_Os02g48610/LOC_Os03g09110/LOC_Os03g10510/LOC_Os03g19890/LOC_Os03g50340/LOC_Os03g57040/LOC_Os03g57120/LOC_Os04g42760/LOC_Os04g52270/LOC_Os05g11780/LOC_Os06g03660/LOC_Os06g51510/LOC_Os07g10150/LOC_Os07g10830/LOC_Os07g19460/LOC_Os07g36465/LOC_Os09g29050/LOC_Os09g…	31	cellular_component
GO:0005783	endoplasmic reticulum	20/1044	77/18891	4.28017e-09	1.62035e-07	1.18858e-07	LOC_Os01g01307/LOC_Os01g01369/LOC_Os01g23740/LOC_Os01g53520/LOC_Os01g68324/LOC_Os02g01010/LOC_Os02g46350/LOC_Os03g29170/LOC_Os04g52760/LOC_Os04g57420/LOC_Os05g01262/LOC_Os05g06430/LOC_Os05g19040/LOC_Os05g23600/LOC_Os07g10830/LOC_Os08g18110/LOC_Os09g38370/LOC_Os11g09280/LOC_Os12g25210/LOC_Os09g37650	20	cellular_component
GO:0030163	protein catabolic process	30/1044	162/18891	4.55624e-09	1.64646e-07	1.20773e-07	LOC_Os01g03190/LOC_Os01g36930/LOC_Os01g59600/LOC_Os02g08520/LOC_Os02g11050/LOC_Os02g42320/LOC_Os03g08280/LOC_Os03g18690/LOC_Os03g24040/LOC_Os03g26970/LOC_Os03g48930/LOC_Os04g21660/LOC_Os06g04800/LOC_Os06g06030/LOC_Os06g07630/LOC_Os06g08530/LOC_Os06g09290/LOC_Os06g39870/LOC_Os06g43570/LOC_Os07g46560/LOC_Os07g49150/LOC_Os08g33340/LOC_Os08g43540/LOC_Os09g32740/LOC_Os09g32800/LOC_Os09g33986/LOC_Os11g…	30	biological_process
GO:0006091	generation of precursor metabolites and energy	37/1044	246/18891	2.77328e-08	9.58591e-07	7.03157e-07	LOC_Os01g16900/LOC_Os01g16960/LOC_Os01g41610/LOC_Os01g46070/LOC_Os01g49190/LOC_Os01g52214/LOC_Os01g53680/LOC_Os02g01510/LOC_Os02g02940/LOC_Os02g07870/LOC_Os02g38200/LOC_Os02g38920/LOC_Os02g51590/LOC_Os03g15950/LOC_Os03g59220/LOC_Os04g58110/LOC_Os05g44760/LOC_Os05g45590/LOC_Os05g45740/LOC_Os05g47980/LOC_Os05g50380/LOC_Os06g13810/LOC_Os06g43850/LOC_Os07g04240/LOC_Os07g13980/LOC_Os07g31300/LOC_Os07g…	37	biological_process
GO:0006996	organelle organization	34/1044	216/18891	3.22199e-08	1.06728e-06	7.82887e-07	LOC_Os01g46580/LOC_Os01g49150/LOC_Os01g61920/LOC_Os01g70220/LOC_Os02g40680/LOC_Os02g49190/LOC_Os03g12570/LOC_Os03g24220/LOC_Os03g38010/LOC_Os03g51250/LOC_Os03g63090/LOC_Os03g63250/LOC_Os04g18090/LOC_Os04g38810/LOC_Os05g06260/LOC_Os05g15180/LOC_Os05g32760/LOC_Os05g41080/LOC_Os05g41172/LOC_Os06g03660/LOC_Os06g04030/LOC_Os06g41110/LOC_Os07g08710/LOC_Os07g13950/LOC_Os07g23200/LOC_Os08g25570/LOC_Os09g…	34	biological_process
GO:0005794	Golgi apparatus	15/1044	51/18891	6.043e-08	1.92167e-06	1.40961e-06	LOC_Os01g33020/LOC_Os02g02620/LOC_Os03g40270/LOC_Os03g50340/LOC_Os03g57040/LOC_Os04g42760/LOC_Os04g52270/LOC_Os04g52760/LOC_Os06g05804/LOC_Os06g51510/LOC_Os07g10150/LOC_Os08g18110/LOC_Os08g34970/LOC_Os11g07280/LOC_Os12g01390	15	cellular_component
GO:0044262	cellular carbohydrate metabolic process	47/1044	369/18891	8.07992e-08	2.47059e-06	1.81226e-06	LOC_Os01g16960/LOC_Os01g34890/LOC_Os01g46070/LOC_Os01g52250/LOC_Os01g53680/LOC_Os01g68324/LOC_Os02g01510/LOC_Os02g02620/LOC_Os02g17880/LOC_Os02g38920/LOC_Os02g51590/LOC_Os03g09250/LOC_Os03g15950/LOC_Os03g40270/LOC_Os04g42760/LOC_Os04g57890/LOC_Os04g58110/LOC_Os04g58580/LOC_Os05g11060/LOC_Os05g23600/LOC_Os05g44360/LOC_Os05g44760/LOC_Os05g45590/LOC_Os05g48750/LOC_Os05g49760/LOC_Os05g50380/LOC_Os06g…	47	biological_process
GO:0005829	cytosol	12/1044	34/18891	1.3464e-07	3.82282e-06	2.80416e-06	LOC_Os01g53680/LOC_Os02g14860/LOC_Os02g26440/LOC_Os03g15950/LOC_Os03g43020/LOC_Os06g13810/LOC_Os09g20820/LOC_Os09g24910/LOC_Os10g08550/LOC_Os10g34670/LOC_Os12g30060/LOC_Os12g37590	12	cellular_component
GO:0044445	cytosolic part	12/1044	34/18891	1.3464e-07	3.82282e-06	2.80416e-06	LOC_Os01g53680/LOC_Os02g14860/LOC_Os02g26440/LOC_Os03g15950/LOC_Os03g43020/LOC_Os06g13810/LOC_Os09g20820/LOC_Os09g24910/LOC_Os10g08550/LOC_Os10g34670/LOC_Os12g30060/LOC_Os12g37590	12	cellular_component
GO:0007010	cytoskeleton organization	14/1044	49/18891	2.4897e-07	6.82522e-06	5.00651e-06	LOC_Os01g46580/LOC_Os03g24220/LOC_Os03g51250/LOC_Os03g63090/LOC_Os04g38810/LOC_Os05g06260/LOC_Os05g15180/LOC_Os05g32760/LOC_Os06g41110/LOC_Os07g23200/LOC_Os09g07380/LOC_Os09g34180/LOC_Os11g35360/LOC_Os12g41290	14	biological_process
GO:0015078	hydrogen ion transmembrane transporter activity	22/1044	120/18891	6.11392e-07	1.53467e-05	1.12573e-05	LOC_Os01g08190/LOC_Os01g12260/LOC_Os01g40470/LOC_Os01g41610/LOC_Os01g46980/LOC_Os01g49190/LOC_Os02g06650/LOC_Os02g07870/LOC_Os03g27290/LOC_Os03g59220/LOC_Os04g32660/LOC_Os04g34720/LOC_Os04g55040/LOC_Os05g45740/LOC_Os05g47980/LOC_Os06g05080/LOC_Os06g43850/LOC_Os07g31300/LOC_Os07g36465/LOC_Os08g15170/LOC_Os08g37320/LOC_Os10g17280	22	molecular_function
GO:0006461	protein complex assembly	25/1044	149/18891	6.1773e-07	1.53467e-05	1.12573e-05	LOC_Os01g46580/LOC_Os02g06480/LOC_Os02g21250/LOC_Os02g46510/LOC_Os02g57150/LOC_Os03g10070/LOC_Os03g44420/LOC_Os03g50340/LOC_Os03g57040/LOC_Os03g63090/LOC_Os04g52270/LOC_Os05g24601/LOC_Os05g31780/LOC_Os05g38610/LOC_Os05g43450/LOC_Os05g46550/LOC_Os06g51510/LOC_Os07g10150/LOC_Os07g42810/LOC_Os09g38330/LOC_Os10g22330/LOC_Os11g07280/LOC_Os11g35360/LOC_Os12g01390/LOC_Os03g14720	25	biological_process
GO:0070271	protein complex biogenesis	25/1044	149/18891	6.1773e-07	1.53467e-05	1.12573e-05	LOC_Os01g46580/LOC_Os02g06480/LOC_Os02g21250/LOC_Os02g46510/LOC_Os02g57150/LOC_Os03g10070/LOC_Os03g44420/LOC_Os03g50340/LOC_Os03g57040/LOC_Os03g63090/LOC_Os04g52270/LOC_Os05g24601/LOC_Os05g31780/LOC_Os05g38610/LOC_Os05g43450/LOC_Os05g46550/LOC_Os06g51510/LOC_Os07g10150/LOC_Os07g42810/LOC_Os09g38330/LOC_Os10g22330/LOC_Os11g07280/LOC_Os11g35360/LOC_Os12g01390/LOC_Os03g14720	25	biological_process
GO:0065003	macromolecular complex assembly	32/1044	224/18891	7.73122e-07	1.86252e-05	1.36622e-05	LOC_Os01g46580/LOC_Os01g61920/LOC_Os02g06480/LOC_Os02g21250/LOC_Os02g46510/LOC_Os02g57150/LOC_Os03g10070/LOC_Os03g44420/LOC_Os03g50340/LOC_Os03g57040/LOC_Os03g63090/LOC_Os04g18090/LOC_Os04g52270/LOC_Os05g24601/LOC_Os05g31780/LOC_Os05g38610/LOC_Os05g41080/LOC_Os05g43450/LOC_Os05g46550/LOC_Os06g04030/LOC_Os06g51510/LOC_Os07g08710/LOC_Os07g10150/LOC_Os07g42810/LOC_Os09g38020/LOC_Os09g38330/LOC_Os10g…	32	biological_process
GO:0019829	cation-transporting ATPase activity	16/1044	69/18891	8.0793e-07	1.88913e-05	1.38574e-05	LOC_Os01g12260/LOC_Os01g40470/LOC_Os01g41610/LOC_Os01g46980/LOC_Os01g49190/LOC_Os02g07870/LOC_Os03g17310/LOC_Os04g55040/LOC_Os05g45740/LOC_Os05g47980/LOC_Os06g43850/LOC_Os07g31300/LOC_Os07g36465/LOC_Os08g15170/LOC_Os08g37320/LOC_Os10g17280	16	molecular_function
GO:0022607	cellular component assembly	32/1044	226/18891	9.43965e-07	2.14415e-05	1.5728e-05	LOC_Os01g46580/LOC_Os01g61920/LOC_Os02g06480/LOC_Os02g21250/LOC_Os02g46510/LOC_Os02g57150/LOC_Os03g10070/LOC_Os03g44420/LOC_Os03g50340/LOC_Os03g57040/LOC_Os03g63090/LOC_Os04g18090/LOC_Os04g52270/LOC_Os05g24601/LOC_Os05g31780/LOC_Os05g38610/LOC_Os05g41080/LOC_Os05g43450/LOC_Os05g46550/LOC_Os06g04030/LOC_Os06g51510/LOC_Os07g08710/LOC_Os07g10150/LOC_Os07g42810/LOC_Os09g38020/LOC_Os09g38330/LOC_Os10g…	32	biological_process
GO:0016469	proton-transporting two-sector ATPase complex	18/1044	89/18891	1.45169e-06	3.20583e-05	2.35158e-05	LOC_Os01g08190/LOC_Os01g12260/LOC_Os01g40470/LOC_Os01g41610/LOC_Os01g46980/LOC_Os01g49190/LOC_Os02g07870/LOC_Os04g34720/LOC_Os04g55040/LOC_Os05g45740/LOC_Os05g47980/LOC_Os05g51530/LOC_Os06g43850/LOC_Os07g31300/LOC_Os07g36465/LOC_Os08g15170/LOC_Os08g37320/LOC_Os10g17280	18	cellular_component
GO:0019318	hexose metabolic process	22/1044	127/18891	1.65918e-06	3.56499e-05	2.61503e-05	LOC_Os01g16960/LOC_Os01g46070/LOC_Os01g53680/LOC_Os02g01510/LOC_Os02g38920/LOC_Os02g51590/LOC_Os03g15950/LOC_Os04g58110/LOC_Os04g58580/LOC_Os05g44760/LOC_Os05g45590/LOC_Os05g50380/LOC_Os06g02144/LOC_Os06g13810/LOC_Os07g07550/LOC_Os07g13980/LOC_Os08g43370/LOC_Os09g12660/LOC_Os09g20820/LOC_Os09g24910/LOC_Os10g08550/LOC_Os12g05110	22	biological_process
GO:0006006	glucose metabolic process	20/1044	110/18891	2.24608e-06	4.69903e-05	3.44689e-05	LOC_Os01g16960/LOC_Os01g46070/LOC_Os01g53680/LOC_Os02g01510/LOC_Os02g38920/LOC_Os02g51590/LOC_Os03g15950/LOC_Os04g58110/LOC_Os05g44760/LOC_Os05g45590/LOC_Os05g50380/LOC_Os06g02144/LOC_Os06g13810/LOC_Os07g13980/LOC_Os08g43370/LOC_Os09g12660/LOC_Os09g20820/LOC_Os09g24910/LOC_Os10g08550/LOC_Os12g05110	20	biological_process
GO:0043933	macromolecular complex subunit organization	32/1044	237/18891	2.69155e-06	5.48661e-05	4.02461e-05	LOC_Os01g46580/LOC_Os01g61920/LOC_Os02g06480/LOC_Os02g21250/LOC_Os02g46510/LOC_Os02g57150/LOC_Os03g10070/LOC_Os03g44420/LOC_Os03g50340/LOC_Os03g57040/LOC_Os03g63090/LOC_Os04g18090/LOC_Os04g52270/LOC_Os05g24601/LOC_Os05g31780/LOC_Os05g38610/LOC_Os05g41080/LOC_Os05g43450/LOC_Os05g46550/LOC_Os06g04030/LOC_Os06g51510/LOC_Os07g08710/LOC_Os07g10150/LOC_Os07g42810/LOC_Os09g38020/LOC_Os09g38330/LOC_Os10g…	32	biological_process
GO:0030117	membrane coat	15/1044	67/18891	2.85123e-06	5.5286e-05	4.0554e-05	LOC_Os02g21250/LOC_Os02g46510/LOC_Os03g50340/LOC_Os03g57040/LOC_Os04g52270/LOC_Os05g24601/LOC_Os05g31780/LOC_Os05g38610/LOC_Os05g46550/LOC_Os06g51510/LOC_Os07g10150/LOC_Os07g42810/LOC_Os10g22330/LOC_Os11g07280/LOC_Os12g01390	15	cellular_component
GO:0048475	coated membrane	15/1044	67/18891	2.85123e-06	5.5286e-05	4.0554e-05	LOC_Os02g21250/LOC_Os02g46510/LOC_Os03g50340/LOC_Os03g57040/LOC_Os04g52270/LOC_Os05g24601/LOC_Os05g31780/LOC_Os05g38610/LOC_Os05g46550/LOC_Os06g51510/LOC_Os07g10150/LOC_Os07g42810/LOC_Os10g22330/LOC_Os11g07280/LOC_Os12g01390	15	cellular_component
GO:0006511	ubiquitin-dependent protein catabolic process	23/1044	142/18891	3.20958e-06	5.547e-05	4.0689e-05	LOC_Os01g03190/LOC_Os01g36930/LOC_Os01g59600/LOC_Os02g08520/LOC_Os02g42320/LOC_Os03g08280/LOC_Os03g24040/LOC_Os03g26970/LOC_Os03g48930/LOC_Os06g04800/LOC_Os06g06030/LOC_Os06g08530/LOC_Os06g43570/LOC_Os07g46560/LOC_Os08g33340/LOC_Os08g43540/LOC_Os09g32740/LOC_Os09g32800/LOC_Os09g33986/LOC_Os11g40140/LOC_Os12g40390/LOC_Os01g55640/LOC_Os08g41560	23	biological_process
GO:0019941	modification-dependent protein catabolic process	23/1044	142/18891	3.20958e-06	5.547e-05	4.0689e-05	LOC_Os01g03190/LOC_Os01g36930/LOC_Os01g59600/LOC_Os02g08520/LOC_Os02g42320/LOC_Os03g08280/LOC_Os03g24040/LOC_Os03g26970/LOC_Os03g48930/LOC_Os06g04800/LOC_Os06g06030/LOC_Os06g08530/LOC_Os06g43570/LOC_Os07g46560/LOC_Os08g33340/LOC_Os08g43540/LOC_Os09g32740/LOC_Os09g32800/LOC_Os09g33986/LOC_Os11g40140/LOC_Os12g40390/LOC_Os01g55640/LOC_Os08g41560	23	biological_process
GO:0043632	modification-dependent macromolecule catabolic process	23/1044	142/18891	3.20958e-06	5.547e-05	4.0689e-05	LOC_Os01g03190/LOC_Os01g36930/LOC_Os01g59600/LOC_Os02g08520/LOC_Os02g42320/LOC_Os03g08280/LOC_Os03g24040/LOC_Os03g26970/LOC_Os03g48930/LOC_Os06g04800/LOC_Os06g06030/LOC_Os06g08530/LOC_Os06g43570/LOC_Os07g46560/LOC_Os08g33340/LOC_Os08g43540/LOC_Os09g32740/LOC_Os09g32800/LOC_Os09g33986/LOC_Os11g40140/LOC_Os12g40390/LOC_Os01g55640/LOC_Os08g41560	23	biological_process
GO:0044257	cellular protein catabolic process	23/1044	142/18891	3.20958e-06	5.547e-05	4.0689e-05	LOC_Os01g03190/LOC_Os01g36930/LOC_Os01g59600/LOC_Os02g08520/LOC_Os02g42320/LOC_Os03g08280/LOC_Os03g24040/LOC_Os03g26970/LOC_Os03g48930/LOC_Os06g04800/LOC_Os06g06030/LOC_Os06g08530/LOC_Os06g43570/LOC_Os07g46560/LOC_Os08g33340/LOC_Os08g43540/LOC_Os09g32740/LOC_Os09g32800/LOC_Os09g33986/LOC_Os11g40140/LOC_Os12g40390/LOC_Os01g55640/LOC_Os08g41560	23	biological_process
GO:0051603	proteolysis involved in cellular protein catabolic process	23/1044	142/18891	3.20958e-06	5.547e-05	4.0689e-05	LOC_Os01g03190/LOC_Os01g36930/LOC_Os01g59600/LOC_Os02g08520/LOC_Os02g42320/LOC_Os03g08280/LOC_Os03g24040/LOC_Os03g26970/LOC_Os03g48930/LOC_Os06g04800/LOC_Os06g06030/LOC_Os06g08530/LOC_Os06g43570/LOC_Os07g46560/LOC_Os08g33340/LOC_Os08g43540/LOC_Os09g32740/LOC_Os09g32800/LOC_Os09g33986/LOC_Os11g40140/LOC_Os12g40390/LOC_Os01g55640/LOC_Os08g41560	23	biological_process
GO:0005739	mitochondrion	21/1044	123/18891	3.61163e-06	6.10904e-05	4.48117e-05	LOC_Os01g04990/LOC_Os01g16900/LOC_Os01g38990/LOC_Os01g40570/LOC_Os01g51770/LOC_Os02g06480/LOC_Os02g06650/LOC_Os02g38200/LOC_Os02g48610/LOC_Os03g09110/LOC_Os03g10510/LOC_Os03g19890/LOC_Os03g27290/LOC_Os05g11780/LOC_Os06g05080/LOC_Os07g13950/LOC_Os07g19460/LOC_Os08g15170/LOC_Os09g25314/LOC_Os09g29050/LOC_Os11g03710	21	cellular_component
GO:0044431	Golgi apparatus part	12/1044	45/18891	4.01414e-06	6.64841e-05	4.87682e-05	LOC_Os01g33020/LOC_Os02g02620/LOC_Os03g50340/LOC_Os03g57040/LOC_Os04g42760/LOC_Os04g52270/LOC_Os06g05804/LOC_Os06g51510/LOC_Os07g10150/LOC_Os08g34970/LOC_Os11g07280/LOC_Os12g01390	12	cellular_component
GO:0012505	endomembrane system	18/1044	97/18891	5.29091e-06	8.58422e-05	6.2968e-05	LOC_Os01g68324/LOC_Os02g02620/LOC_Os02g46350/LOC_Os02g46510/LOC_Os03g50340/LOC_Os03g57040/LOC_Os04g42760/LOC_Os04g52270/LOC_Os05g06350/LOC_Os06g51510/LOC_Os07g10150/LOC_Os07g10830/LOC_Os09g38370/LOC_Os11g07280/LOC_Os11g41130/LOC_Os12g01390/LOC_Os12g25210/LOC_Os09g37650	18	cellular_component
GO:0008565	protein transporter activity	17/1044	89/18891	6.40111e-06	0.000101778	7.46572e-05	LOC_Os02g08180/LOC_Os02g46510/LOC_Os02g48610/LOC_Os03g11440/LOC_Os03g50340/LOC_Os04g52270/LOC_Os05g06350/LOC_Os05g24601/LOC_Os05g31780/LOC_Os05g46550/LOC_Os06g51510/LOC_Os07g10150/LOC_Os07g42810/LOC_Os09g17830/LOC_Os09g17840/LOC_Os11g07280/LOC_Os12g01390	17	molecular_function
GO:0005798	Golgi-associated vesicle	7/1044	16/18891	1.13608e-05	0.000173689	0.000127407	LOC_Os03g50340/LOC_Os03g57040/LOC_Os04g52270/LOC_Os06g51510/LOC_Os07g10150/LOC_Os11g07280/LOC_Os12g01390	7	cellular_component
GO:0030660	Golgi-associated vesicle membrane	7/1044	16/18891	1.13608e-05	0.000173689	0.000127407	LOC_Os03g50340/LOC_Os03g57040/LOC_Os04g52270/LOC_Os06g51510/LOC_Os07g10150/LOC_Os11g07280/LOC_Os12g01390	7	cellular_component
GO:0005996	monosaccharide metabolic process	22/1044	143/18891	1.2209e-05	0.000183135	0.000134335	LOC_Os01g16960/LOC_Os01g46070/LOC_Os01g53680/LOC_Os02g01510/LOC_Os02g38920/LOC_Os02g51590/LOC_Os03g15950/LOC_Os04g58110/LOC_Os04g58580/LOC_Os05g44760/LOC_Os05g45590/LOC_Os05g50380/LOC_Os06g02144/LOC_Os06g13810/LOC_Os07g07550/LOC_Os07g13980/LOC_Os08g43370/LOC_Os09g12660/LOC_Os09g20820/LOC_Os09g24910/LOC_Os10g08550/LOC_Os12g05110	22	biological_process
GO:0008134	transcription factor binding	11/1044	43/18891	1.56274e-05	0.00023007	0.000168764	LOC_Os01g08450/LOC_Os01g50960/LOC_Os01g51700/LOC_Os02g34830/LOC_Os03g60530/LOC_Os05g01480/LOC_Os05g38630/LOC_Os05g44070/LOC_Os06g35814/LOC_Os07g13530/LOC_Os08g19694	11	molecular_function
GO:0005740	mitochondrial envelope	17/1044	96/18891	1.82745e-05	0.00026415	0.000193763	LOC_Os01g04990/LOC_Os01g38990/LOC_Os01g40570/LOC_Os01g51770/LOC_Os02g06480/LOC_Os02g06650/LOC_Os02g48610/LOC_Os03g09110/LOC_Os03g10510/LOC_Os03g19890/LOC_Os05g11780/LOC_Os06g05080/LOC_Os07g13950/LOC_Os07g19460/LOC_Os09g25314/LOC_Os09g29050/LOC_Os11g03710	17	cellular_component
GO:0044282	small molecule catabolic process	20/1044	127/18891	2.11472e-05	0.000300215	0.000220217	LOC_Os01g14040/LOC_Os01g16960/LOC_Os01g46070/LOC_Os01g53680/LOC_Os02g01510/LOC_Os02g38920/LOC_Os02g51590/LOC_Os03g15950/LOC_Os04g01690/LOC_Os04g58110/LOC_Os05g44760/LOC_Os05g45590/LOC_Os06g02144/LOC_Os06g13810/LOC_Os06g45670/LOC_Os08g43370/LOC_Os09g20820/LOC_Os09g24910/LOC_Os10g08550/LOC_Os12g05110	20	biological_process
GO:0000139	Golgi membrane	9/1044	30/18891	2.31397e-05	0.000314834	0.00023094	LOC_Os02g02620/LOC_Os03g50340/LOC_Os03g57040/LOC_Os04g42760/LOC_Os04g52270/LOC_Os06g51510/LOC_Os07g10150/LOC_Os11g07280/LOC_Os12g01390	9	cellular_component
GO:0016853	isomerase activity	22/1044	149/18891	2.3643e-05	0.000314834	0.00023094	LOC_Os01g01369/LOC_Os01g23740/LOC_Os01g46950/LOC_Os02g01010/LOC_Os02g08410/LOC_Os02g51590/LOC_Os03g09250/LOC_Os03g50480/LOC_Os03g59700/LOC_Os04g58580/LOC_Os05g06430/LOC_Os05g34180/LOC_Os06g49480/LOC_Os07g09720/LOC_Os07g36190/LOC_Os08g06050/LOC_Os08g14330/LOC_Os08g34240/LOC_Os08g44520/LOC_Os09g36670/LOC_Os11g09280/LOC_Os12g42760	22	molecular_function
GO:0006007	glucose catabolic process	17/1044	98/18891	2.4157e-05	0.000314834	0.00023094	LOC_Os01g16960/LOC_Os01g46070/LOC_Os01g53680/LOC_Os02g01510/LOC_Os02g38920/LOC_Os02g51590/LOC_Os03g15950/LOC_Os04g58110/LOC_Os05g44760/LOC_Os05g45590/LOC_Os06g02144/LOC_Os06g13810/LOC_Os08g43370/LOC_Os09g20820/LOC_Os09g24910/LOC_Os10g08550/LOC_Os12g05110	17	biological_process
GO:0019320	hexose catabolic process	17/1044	98/18891	2.4157e-05	0.000314834	0.00023094	LOC_Os01g16960/LOC_Os01g46070/LOC_Os01g53680/LOC_Os02g01510/LOC_Os02g38920/LOC_Os02g51590/LOC_Os03g15950/LOC_Os04g58110/LOC_Os05g44760/LOC_Os05g45590/LOC_Os06g02144/LOC_Os06g13810/LOC_Os08g43370/LOC_Os09g20820/LOC_Os09g24910/LOC_Os10g08550/LOC_Os12g05110	17	biological_process
GO:0046365	monosaccharide catabolic process	17/1044	98/18891	2.4157e-05	0.000314834	0.00023094	LOC_Os01g16960/LOC_Os01g46070/LOC_Os01g53680/LOC_Os02g01510/LOC_Os02g38920/LOC_Os02g51590/LOC_Os03g15950/LOC_Os04g58110/LOC_Os05g44760/LOC_Os05g45590/LOC_Os06g02144/LOC_Os06g13810/LOC_Os08g43370/LOC_Os09g20820/LOC_Os09g24910/LOC_Os10g08550/LOC_Os12g05110	17	biological_process
GO:0015077	monovalent inorganic cation transmembrane transporter activity	22/1044	150/18891	2.62878e-05	0.000337077	0.000247257	LOC_Os01g08190/LOC_Os01g12260/LOC_Os01g40470/LOC_Os01g41610/LOC_Os01g46980/LOC_Os01g49190/LOC_Os02g06650/LOC_Os02g07870/LOC_Os03g27290/LOC_Os03g59220/LOC_Os04g32660/LOC_Os04g34720/LOC_Os04g55040/LOC_Os05g45740/LOC_Os05g47980/LOC_Os06g05080/LOC_Os06g43850/LOC_Os07g31300/LOC_Os07g36465/LOC_Os08g15170/LOC_Os08g37320/LOC_Os10g17280	22	molecular_function
GO:0006096	glycolysis	15/1044	80/18891	2.78947e-05	0.000352005	0.000258207	LOC_Os01g16960/LOC_Os01g46070/LOC_Os01g53680/LOC_Os02g01510/LOC_Os02g38920/LOC_Os02g51590/LOC_Os03g15950/LOC_Os04g58110/LOC_Os05g44760/LOC_Os05g45590/LOC_Os06g13810/LOC_Os09g20820/LOC_Os09g24910/LOC_Os10g08550/LOC_Os12g05110	15	biological_process
GO:0006066	alcohol metabolic process	25/1044	189/18891	4.57142e-05	0.000563893	0.000413633	LOC_Os01g01369/LOC_Os01g16960/LOC_Os01g46070/LOC_Os01g53680/LOC_Os02g01510/LOC_Os02g38920/LOC_Os02g51590/LOC_Os03g09250/LOC_Os03g15950/LOC_Os04g58110/LOC_Os04g58580/LOC_Os05g44760/LOC_Os05g45590/LOC_Os05g50380/LOC_Os06g02144/LOC_Os06g13810/LOC_Os07g07550/LOC_Os07g13980/LOC_Os08g43370/LOC_Os09g12660/LOC_Os09g19930/LOC_Os09g20820/LOC_Os09g24910/LOC_Os10g08550/LOC_Os12g05110	25	biological_process
GO:0044275	cellular carbohydrate catabolic process	17/1044	103/18891	4.68137e-05	0.000563893	0.000413633	LOC_Os01g16960/LOC_Os01g46070/LOC_Os01g53680/LOC_Os02g01510/LOC_Os02g38920/LOC_Os02g51590/LOC_Os03g15950/LOC_Os04g58110/LOC_Os05g44760/LOC_Os05g45590/LOC_Os06g02144/LOC_Os06g13810/LOC_Os08g43370/LOC_Os09g20820/LOC_Os09g24910/LOC_Os10g08550/LOC_Os12g05110	17	biological_process
GO:0046164	alcohol catabolic process	17/1044	103/18891	4.68137e-05	0.000563893	0.000413633	LOC_Os01g16960/LOC_Os01g46070/LOC_Os01g53680/LOC_Os02g01510/LOC_Os02g38920/LOC_Os02g51590/LOC_Os03g15950/LOC_Os04g58110/LOC_Os05g44760/LOC_Os05g45590/LOC_Os06g02144/LOC_Os06g13810/LOC_Os08g43370/LOC_Os09g20820/LOC_Os09g24910/LOC_Os10g08550/LOC_Os12g05110	17	biological_process
GO:0016023	cytoplasmic membrane-bounded vesicle	8/1044	26/18891	5.41461e-05	0.000623857	0.000457619	LOC_Os02g04915/LOC_Os03g50340/LOC_Os03g57040/LOC_Os04g52270/LOC_Os06g51510/LOC_Os07g10150/LOC_Os11g07280/LOC_Os12g01390	8	cellular_component
GO:0030135	coated vesicle	8/1044	26/18891	5.41461e-05	0.000623857	0.000457619	LOC_Os02g04915/LOC_Os03g50340/LOC_Os03g57040/LOC_Os04g52270/LOC_Os06g51510/LOC_Os07g10150/LOC_Os11g07280/LOC_Os12g01390	8	cellular_component
GO:0031988	membrane-bounded vesicle	8/1044	26/18891	5.41461e-05	0.000623857	0.000457619	LOC_Os02g04915/LOC_Os03g50340/LOC_Os03g57040/LOC_Os04g52270/LOC_Os06g51510/LOC_Os07g10150/LOC_Os11g07280/LOC_Os12g01390	8	cellular_component
GO:0044429	mitochondrial part	17/1044	108/18891	8.65343e-05	0.00098053	0.00071925	LOC_Os01g04990/LOC_Os01g38990/LOC_Os01g40570/LOC_Os01g51770/LOC_Os02g06480/LOC_Os02g06650/LOC_Os02g48610/LOC_Os03g09110/LOC_Os03g10510/LOC_Os03g19890/LOC_Os05g11780/LOC_Os06g05080/LOC_Os07g13950/LOC_Os07g19460/LOC_Os09g25314/LOC_Os09g29050/LOC_Os11g03710	17	cellular_component
GO:0006084	acetyl-CoA metabolic process	6/1044	15/18891	9.12694e-05	0.00098053	0.00071925	LOC_Os01g16900/LOC_Os02g02940/LOC_Os02g38200/LOC_Os07g04240/LOC_Os08g02640/LOC_Os09g20440	6	biological_process
GO:0006099	tricarboxylic acid cycle	6/1044	15/18891	9.12694e-05	0.00098053	0.00071925	LOC_Os01g16900/LOC_Os02g02940/LOC_Os02g38200/LOC_Os07g04240/LOC_Os08g02640/LOC_Os09g20440	6	biological_process
GO:0009109	coenzyme catabolic process	6/1044	15/18891	9.12694e-05	0.00098053	0.00071925	LOC_Os01g16900/LOC_Os02g02940/LOC_Os02g38200/LOC_Os07g04240/LOC_Os08g02640/LOC_Os09g20440	6	biological_process
GO:0046356	acetyl-CoA catabolic process	6/1044	15/18891	9.12694e-05	0.00098053	0.00071925	LOC_Os01g16900/LOC_Os02g02940/LOC_Os02g38200/LOC_Os07g04240/LOC_Os08g02640/LOC_Os09g20440	6	biological_process
GO:0009141	nucleoside triphosphate metabolic process	12/1044	62/18891	0.000126502	0.00130609	0.000958061	LOC_Os01g41610/LOC_Os01g49190/LOC_Os02g07870/LOC_Os02g35700/LOC_Os05g45740/LOC_Os05g47980/LOC_Os06g43850/LOC_Os07g31300/LOC_Os07g44630/LOC_Os08g15170/LOC_Os08g37320/LOC_Os10g17280	12	biological_process
GO:0009142	nucleoside triphosphate biosynthetic process	12/1044	62/18891	0.000126502	0.00130609	0.000958061	LOC_Os01g41610/LOC_Os01g49190/LOC_Os02g07870/LOC_Os02g35700/LOC_Os05g45740/LOC_Os05g47980/LOC_Os06g43850/LOC_Os07g31300/LOC_Os07g44630/LOC_Os08g15170/LOC_Os08g37320/LOC_Os10g17280	12	biological_process
GO:0015980	energy derivation by oxidation of organic compounds	12/1044	62/18891	0.000126502	0.00130609	0.000958061	LOC_Os01g16900/LOC_Os01g52214/LOC_Os02g02940/LOC_Os02g38200/LOC_Os03g59220/LOC_Os05g50380/LOC_Os07g04240/LOC_Os07g13980/LOC_Os07g45090/LOC_Os08g02640/LOC_Os09g12660/LOC_Os09g20440	12	biological_process
GO:0044085	cellular component biogenesis	32/1044	288/18891	0.000137383	0.00136637	0.00100227	LOC_Os01g46580/LOC_Os01g61920/LOC_Os02g06480/LOC_Os02g21250/LOC_Os02g46510/LOC_Os02g57150/LOC_Os03g10070/LOC_Os03g44420/LOC_Os03g50340/LOC_Os03g57040/LOC_Os03g63090/LOC_Os04g18090/LOC_Os04g52270/LOC_Os05g24601/LOC_Os05g31780/LOC_Os05g38610/LOC_Os05g41080/LOC_Os05g43450/LOC_Os05g46550/LOC_Os06g04030/LOC_Os06g51510/LOC_Os07g08710/LOC_Os07g10150/LOC_Os07g42810/LOC_Os09g38020/LOC_Os09g38330/LOC_Os10g…	32	biological_process
GO:0009060	aerobic respiration	6/1044	16/18891	0.000139215	0.00136637	0.00100227	LOC_Os01g16900/LOC_Os02g02940/LOC_Os02g38200/LOC_Os07g04240/LOC_Os08g02640/LOC_Os09g20440	6	biological_process
GO:0030119	AP-type membrane coat adaptor complex	6/1044	16/18891	0.000139215	0.00136637	0.00100227	LOC_Os02g46510/LOC_Os03g57040/LOC_Os05g24601/LOC_Os05g31780/LOC_Os05g46550/LOC_Os07g42810	6	cellular_component
GO:0030131	clathrin adaptor complex	6/1044	16/18891	0.000139215	0.00136637	0.00100227	LOC_Os02g46510/LOC_Os03g57040/LOC_Os05g24601/LOC_Os05g31780/LOC_Os05g46550/LOC_Os07g42810	6	cellular_component
GO:0016192	vesicle-mediated transport	24/1044	192/18891	0.000157338	0.00152541	0.00111894	LOC_Os01g33020/LOC_Os02g21250/LOC_Os02g46510/LOC_Os03g10920/LOC_Os03g42320/LOC_Os03g50340/LOC_Os03g57040/LOC_Os03g57760/LOC_Os04g52270/LOC_Os04g58870/LOC_Os05g24601/LOC_Os05g31780/LOC_Os05g38610/LOC_Os05g46550/LOC_Os06g05804/LOC_Os06g51510/LOC_Os07g10150/LOC_Os07g42810/LOC_Os09g36976/LOC_Os10g22330/LOC_Os10g27990/LOC_Os11g07280/LOC_Os12g01390/LOC_Os12g05810	24	biological_process
GO:0031967	organelle envelope	18/1044	125/18891	0.000175391	0.00159798	0.00117217	LOC_Os01g04990/LOC_Os01g38990/LOC_Os01g40570/LOC_Os01g51770/LOC_Os02g06480/LOC_Os02g06650/LOC_Os02g48610/LOC_Os03g09110/LOC_Os03g10510/LOC_Os03g19890/LOC_Os05g06350/LOC_Os05g11780/LOC_Os06g05080/LOC_Os07g13950/LOC_Os07g19460/LOC_Os09g25314/LOC_Os09g29050/LOC_Os11g03710	18	cellular_component
GO:0051082	unfolded protein binding	18/1044	125/18891	0.000175391	0.00159798	0.00117217	LOC_Os01g32870/LOC_Os02g01280/LOC_Os02g14860/LOC_Os02g20394/LOC_Os02g26440/LOC_Os02g35000/LOC_Os02g50760/LOC_Os02g57150/LOC_Os03g02260/LOC_Os03g43020/LOC_Os03g64210/LOC_Os05g03630/LOC_Os05g46290/LOC_Os06g11440/LOC_Os09g30412/LOC_Os10g34670/LOC_Os12g30060/LOC_Os12g37590	18	molecular_function
GO:0006486	protein glycosylation	11/1044	55/18891	0.000176884	0.00159798	0.00117217	LOC_Os01g68324/LOC_Os02g02620/LOC_Os04g42760/LOC_Os04g57890/LOC_Os05g11060/LOC_Os05g23600/LOC_Os05g44360/LOC_Os07g10830/LOC_Os08g03670/LOC_Os06g09270/LOC_Os12g27930	11	biological_process
GO:0009101	glycoprotein biosynthetic process	11/1044	55/18891	0.000176884	0.00159798	0.00117217	LOC_Os01g68324/LOC_Os02g02620/LOC_Os04g42760/LOC_Os04g57890/LOC_Os05g11060/LOC_Os05g23600/LOC_Os05g44360/LOC_Os07g10830/LOC_Os08g03670/LOC_Os06g09270/LOC_Os12g27930	11	biological_process
GO:0043413	macromolecule glycosylation	11/1044	55/18891	0.000176884	0.00159798	0.00117217	LOC_Os01g68324/LOC_Os02g02620/LOC_Os04g42760/LOC_Os04g57890/LOC_Os05g11060/LOC_Os05g23600/LOC_Os05g44360/LOC_Os07g10830/LOC_Os08g03670/LOC_Os06g09270/LOC_Os12g27930	11	biological_process
GO:0070085	glycosylation	11/1044	55/18891	0.000176884	0.00159798	0.00117217	LOC_Os01g68324/LOC_Os02g02620/LOC_Os04g42760/LOC_Os04g57890/LOC_Os05g11060/LOC_Os05g23600/LOC_Os05g44360/LOC_Os07g10830/LOC_Os08g03670/LOC_Os06g09270/LOC_Os12g27930	11	biological_process
GO:0008610	lipid biosynthetic process	16/1044	105/18891	0.00020391	0.00182144	0.00133608	LOC_Os02g46350/LOC_Os03g02710/LOC_Os03g09250/LOC_Os03g29170/LOC_Os03g59040/LOC_Os04g31070/LOC_Os05g34180/LOC_Os05g46580/LOC_Os05g48750/LOC_Os06g46450/LOC_Os07g12150/LOC_Os07g36190/LOC_Os08g43170/LOC_Os09g34960/LOC_Os10g17990/LOC_Os10g18220	16	biological_process
GO:0003779	actin binding	11/1044	57/18891	0.000246531	0.00213051	0.0015628	LOC_Os03g24220/LOC_Os03g51250/LOC_Os03g56790/LOC_Os04g38810/LOC_Os05g08790/LOC_Os05g15180/LOC_Os05g32760/LOC_Os06g41110/LOC_Os07g23200/LOC_Os09g34180/LOC_Os10g37670	11	molecular_function
GO:0031966	mitochondrial membrane	13/1044	76/18891	0.000247158	0.00213051	0.0015628	LOC_Os01g04990/LOC_Os01g38990/LOC_Os01g40570/LOC_Os01g51770/LOC_Os02g06480/LOC_Os02g06650/LOC_Os02g48610/LOC_Os03g09110/LOC_Os03g10510/LOC_Os03g19890/LOC_Os05g11780/LOC_Os07g19460/LOC_Os09g29050	13	cellular_component
GO:0005525	GTP binding	25/1044	210/18891	0.000250533	0.00213051	0.0015628	LOC_Os01g08450/LOC_Os01g12900/LOC_Os01g23620/LOC_Os01g51700/LOC_Os01g54420/LOC_Os01g56600/LOC_Os02g02840/LOC_Os02g06340/LOC_Os03g44420/LOC_Os03g44780/LOC_Os03g59740/LOC_Os03g60530/LOC_Os05g01480/LOC_Os05g38630/LOC_Os05g44070/LOC_Os05g48240/LOC_Os06g09570/LOC_Os06g35814/LOC_Os06g40600/LOC_Os07g12170/LOC_Os07g13530/LOC_Os07g31370/LOC_Os08g39890/LOC_Os09g19980/LOC_Os10g23100	25	molecular_function
GO:0032561	guanyl ribonucleotide binding	25/1044	210/18891	0.000250533	0.00213051	0.0015628	LOC_Os01g08450/LOC_Os01g12900/LOC_Os01g23620/LOC_Os01g51700/LOC_Os01g54420/LOC_Os01g56600/LOC_Os02g02840/LOC_Os02g06340/LOC_Os03g44420/LOC_Os03g44780/LOC_Os03g59740/LOC_Os03g60530/LOC_Os05g01480/LOC_Os05g38630/LOC_Os05g44070/LOC_Os05g48240/LOC_Os06g09570/LOC_Os06g35814/LOC_Os06g40600/LOC_Os07g12170/LOC_Os07g13530/LOC_Os07g31370/LOC_Os08g39890/LOC_Os09g19980/LOC_Os10g23100	25	molecular_function
GO:0006457	protein folding	24/1044	198/18891	0.00025191	0.00213051	0.0015628	LOC_Os01g32870/LOC_Os01g68710/LOC_Os02g01280/LOC_Os02g14860/LOC_Os02g20394/LOC_Os02g26440/LOC_Os02g35000/LOC_Os02g50760/LOC_Os02g52290/LOC_Os03g02260/LOC_Os03g43020/LOC_Os03g59700/LOC_Os03g64210/LOC_Os05g03630/LOC_Os05g46290/LOC_Os06g11440/LOC_Os06g49480/LOC_Os08g44520/LOC_Os09g30412/LOC_Os09g32526/LOC_Os09g36670/LOC_Os10g34670/LOC_Os12g30060/LOC_Os12g37590	24	biological_process
GO:0007264	small GTPase mediated signal transduction	17/1044	118/18891	0.000261293	0.00218661	0.00160395	LOC_Os01g08450/LOC_Os01g12900/LOC_Os01g23620/LOC_Os01g51700/LOC_Os02g02840/LOC_Os02g49070/LOC_Os02g56570/LOC_Os03g59740/LOC_Os03g60530/LOC_Os05g01480/LOC_Os05g38630/LOC_Os05g44070/LOC_Os06g35814/LOC_Os07g12170/LOC_Os07g13530/LOC_Os07g31370/LOC_Os10g23100	17	biological_process
GO:0012506	vesicle membrane	7/1044	25/18891	0.00030792	0.00247269	0.0018138	LOC_Os03g50340/LOC_Os03g57040/LOC_Os04g52270/LOC_Os06g51510/LOC_Os07g10150/LOC_Os11g07280/LOC_Os12g01390	7	cellular_component
GO:0030120	vesicle coat	7/1044	25/18891	0.00030792	0.00247269	0.0018138	LOC_Os03g50340/LOC_Os03g57040/LOC_Os04g52270/LOC_Os06g51510/LOC_Os07g10150/LOC_Os11g07280/LOC_Os12g01390	7	cellular_component
GO:0030659	cytoplasmic vesicle membrane	7/1044	25/18891	0.00030792	0.00247269	0.0018138	LOC_Os03g50340/LOC_Os03g57040/LOC_Os04g52270/LOC_Os06g51510/LOC_Os07g10150/LOC_Os11g07280/LOC_Os12g01390	7	cellular_component
GO:0030662	coated vesicle membrane	7/1044	25/18891	0.00030792	0.00247269	0.0018138	LOC_Os03g50340/LOC_Os03g57040/LOC_Os04g52270/LOC_Os06g51510/LOC_Os07g10150/LOC_Os11g07280/LOC_Os12g01390	7	cellular_component
GO:0019001	guanyl nucleotide binding	25/1044	214/18891	0.000334944	0.00260493	0.0019108	LOC_Os01g08450/LOC_Os01g12900/LOC_Os01g23620/LOC_Os01g51700/LOC_Os01g54420/LOC_Os01g56600/LOC_Os02g02840/LOC_Os02g06340/LOC_Os03g44420/LOC_Os03g44780/LOC_Os03g59740/LOC_Os03g60530/LOC_Os05g01480/LOC_Os05g38630/LOC_Os05g44070/LOC_Os05g48240/LOC_Os06g09570/LOC_Os06g35814/LOC_Os06g40600/LOC_Os07g12170/LOC_Os07g13530/LOC_Os07g31370/LOC_Os08g39890/LOC_Os09g19980/LOC_Os10g23100	25	molecular_function
GO:0006913	nucleocytoplasmic transport	11/1044	59/18891	0.000338023	0.00260493	0.0019108	LOC_Os01g08450/LOC_Os01g51700/LOC_Os03g60530/LOC_Os05g01480/LOC_Os05g06350/LOC_Os05g38630/LOC_Os05g44070/LOC_Os06g35814/LOC_Os07g13530/LOC_Os07g31370/LOC_Os10g23100	11	biological_process
GO:0008092	cytoskeletal protein binding	11/1044	59/18891	0.000338023	0.00260493	0.0019108	LOC_Os03g24220/LOC_Os03g51250/LOC_Os03g56790/LOC_Os04g38810/LOC_Os05g08790/LOC_Os05g15180/LOC_Os05g32760/LOC_Os06g41110/LOC_Os07g23200/LOC_Os09g34180/LOC_Os10g37670	11	molecular_function
GO:0051169	nuclear transport	11/1044	59/18891	0.000338023	0.00260493	0.0019108	LOC_Os01g08450/LOC_Os01g51700/LOC_Os03g60530/LOC_Os05g01480/LOC_Os05g06350/LOC_Os05g38630/LOC_Os05g44070/LOC_Os06g35814/LOC_Os07g13530/LOC_Os07g31370/LOC_Os10g23100	11	biological_process
GO:0030118	clathrin coat	8/1044	33/18891	0.000340771	0.00260493	0.0019108	LOC_Os02g46510/LOC_Os03g57040/LOC_Os05g24601/LOC_Os05g31780/LOC_Os05g46550/LOC_Os06g51510/LOC_Os07g42810/LOC_Os12g01390	8	cellular_component
GO:0003924	GTPase activity	16/1044	111/18891	0.000389683	0.00281857	0.00206751	LOC_Os01g08450/LOC_Os01g51700/LOC_Os01g54420/LOC_Os02g06340/LOC_Os03g44420/LOC_Os03g44780/LOC_Os03g60530/LOC_Os05g01480/LOC_Os05g38630/LOC_Os05g44070/LOC_Os05g48240/LOC_Os06g35814/LOC_Os06g40600/LOC_Os07g13530/LOC_Os07g31370/LOC_Os10g23100	16	molecular_function
GO:0009144	purine nucleoside triphosphate metabolic process	11/1044	60/18891	0.000393536	0.00281857	0.00206751	LOC_Os01g41610/LOC_Os01g49190/LOC_Os02g07870/LOC_Os02g35700/LOC_Os05g45740/LOC_Os05g47980/LOC_Os06g43850/LOC_Os07g31300/LOC_Os08g15170/LOC_Os08g37320/LOC_Os10g17280	11	biological_process
GO:0009145	purine nucleoside triphosphate biosynthetic process	11/1044	60/18891	0.000393536	0.00281857	0.00206751	LOC_Os01g41610/LOC_Os01g49190/LOC_Os02g07870/LOC_Os02g35700/LOC_Os05g45740/LOC_Os05g47980/LOC_Os06g43850/LOC_Os07g31300/LOC_Os08g15170/LOC_Os08g37320/LOC_Os10g17280	11	biological_process
GO:0009199	ribonucleoside triphosphate metabolic process	11/1044	60/18891	0.000393536	0.00281857	0.00206751	LOC_Os01g41610/LOC_Os01g49190/LOC_Os02g07870/LOC_Os02g35700/LOC_Os05g45740/LOC_Os05g47980/LOC_Os06g43850/LOC_Os07g31300/LOC_Os08g15170/LOC_Os08g37320/LOC_Os10g17280	11	biological_process
GO:0009201	ribonucleoside triphosphate biosynthetic process	11/1044	60/18891	0.000393536	0.00281857	0.00206751	LOC_Os01g41610/LOC_Os01g49190/LOC_Os02g07870/LOC_Os02g35700/LOC_Os05g45740/LOC_Os05g47980/LOC_Os06g43850/LOC_Os07g31300/LOC_Os08g15170/LOC_Os08g37320/LOC_Os10g17280	11	biological_process
GO:0009205	purine ribonucleoside triphosphate metabolic process	11/1044	60/18891	0.000393536	0.00281857	0.00206751	LOC_Os01g41610/LOC_Os01g49190/LOC_Os02g07870/LOC_Os02g35700/LOC_Os05g45740/LOC_Os05g47980/LOC_Os06g43850/LOC_Os07g31300/LOC_Os08g15170/LOC_Os08g37320/LOC_Os10g17280	11	biological_process
GO:0009206	purine ribonucleoside triphosphate biosynthetic process	11/1044	60/18891	0.000393536	0.00281857	0.00206751	LOC_Os01g41610/LOC_Os01g49190/LOC_Os02g07870/LOC_Os02g35700/LOC_Os05g45740/LOC_Os05g47980/LOC_Os06g43850/LOC_Os07g31300/LOC_Os08g15170/LOC_Os08g37320/LOC_Os10g17280	11	biological_process
GO:0031410	cytoplasmic vesicle	8/1044	35/18891	0.0005236	0.00368373	0.00270214	LOC_Os02g04915/LOC_Os03g50340/LOC_Os03g57040/LOC_Os04g52270/LOC_Os06g51510/LOC_Os07g10150/LOC_Os11g07280/LOC_Os12g01390	8	cellular_component
GO:0031982	vesicle	8/1044	35/18891	0.0005236	0.00368373	0.00270214	LOC_Os02g04915/LOC_Os03g50340/LOC_Os03g57040/LOC_Os04g52270/LOC_Os06g51510/LOC_Os07g10150/LOC_Os11g07280/LOC_Os12g01390	8	cellular_component
GO:0022890	inorganic cation transmembrane transporter activity	23/1044	199/18891	0.000661103	0.00461032	0.00338182	LOC_Os01g08190/LOC_Os01g12260/LOC_Os01g40470/LOC_Os01g41610/LOC_Os01g46980/LOC_Os01g49190/LOC_Os02g06650/LOC_Os02g07870/LOC_Os03g17310/LOC_Os03g27290/LOC_Os03g59220/LOC_Os04g32660/LOC_Os04g34720/LOC_Os04g55040/LOC_Os05g45740/LOC_Os05g47980/LOC_Os06g05080/LOC_Os06g43850/LOC_Os07g31300/LOC_Os07g36465/LOC_Os08g15170/LOC_Os08g37320/LOC_Os10g17280	23	molecular_function
GO:0006754	ATP biosynthetic process	10/1044	55/18891	0.000766824	0.00516632	0.00378966	LOC_Os01g41610/LOC_Os01g49190/LOC_Os02g07870/LOC_Os05g45740/LOC_Os05g47980/LOC_Os06g43850/LOC_Os07g31300/LOC_Os08g15170/LOC_Os08g37320/LOC_Os10g17280	10	biological_process
GO:0015986	ATP synthesis coupled proton transport	10/1044	55/18891	0.000766824	0.00516632	0.00378966	LOC_Os01g41610/LOC_Os01g49190/LOC_Os02g07870/LOC_Os05g45740/LOC_Os05g47980/LOC_Os06g43850/LOC_Os07g31300/LOC_Os08g15170/LOC_Os08g37320/LOC_Os10g17280	10	biological_process
GO:0034220	ion transmembrane transport	10/1044	55/18891	0.000766824	0.00516632	0.00378966	LOC_Os01g41610/LOC_Os01g49190/LOC_Os02g07870/LOC_Os05g45740/LOC_Os05g47980/LOC_Os06g43850/LOC_Os07g31300/LOC_Os08g15170/LOC_Os08g37320/LOC_Os10g17280	10	biological_process
GO:0046034	ATP metabolic process	10/1044	55/18891	0.000766824	0.00516632	0.00378966	LOC_Os01g41610/LOC_Os01g49190/LOC_Os02g07870/LOC_Os05g45740/LOC_Os05g47980/LOC_Os06g43850/LOC_Os07g31300/LOC_Os08g15170/LOC_Os08g37320/LOC_Os10g17280	10	biological_process
GO:0009100	glycoprotein metabolic process	11/1044	65/18891	0.000798927	0.00533737	0.00391513	LOC_Os01g68324/LOC_Os02g02620/LOC_Os04g42760/LOC_Os04g57890/LOC_Os05g11060/LOC_Os05g23600/LOC_Os05g44360/LOC_Os07g10830/LOC_Os08g03670/LOC_Os06g09270/LOC_Os12g27930	11	biological_process
GO:0030029	actin filament-based process	6/1044	22/18891	0.000974773	0.006352	0.0046594	LOC_Os01g46580/LOC_Os03g63090/LOC_Os04g38810/LOC_Os07g23200/LOC_Os09g34180/LOC_Os11g35360	6	biological_process
GO:0030036	actin cytoskeleton organization	6/1044	22/18891	0.000974773	0.006352	0.0046594	LOC_Os01g46580/LOC_Os03g63090/LOC_Os04g38810/LOC_Os07g23200/LOC_Os09g34180/LOC_Os11g35360	6	biological_process
GO:0051187	cofactor catabolic process	6/1044	22/18891	0.000974773	0.006352	0.0046594	LOC_Os01g16900/LOC_Os02g02940/LOC_Os02g38200/LOC_Os07g04240/LOC_Os08g02640/LOC_Os09g20440	6	biological_process
GO:0015399	primary active transmembrane transporter activity	22/1044	193/18891	0.00102988	0.00660289	0.00484343	LOC_Os01g12260/LOC_Os01g40470/LOC_Os01g41610/LOC_Os01g46980/LOC_Os01g49190/LOC_Os02g07870/LOC_Os02g08180/LOC_Os02g09470/LOC_Os03g11440/LOC_Os03g17310/LOC_Os04g38570/LOC_Os04g55040/LOC_Os05g45740/LOC_Os05g47980/LOC_Os06g43850/LOC_Os07g31300/LOC_Os07g36465/LOC_Os08g15170/LOC_Os08g37320/LOC_Os09g17830/LOC_Os09g17840/LOC_Os10g17280	22	molecular_function
GO:0015405	P-P-bond-hydrolysis-driven transmembrane transporter activity	22/1044	193/18891	0.00102988	0.00660289	0.00484343	LOC_Os01g12260/LOC_Os01g40470/LOC_Os01g41610/LOC_Os01g46980/LOC_Os01g49190/LOC_Os02g07870/LOC_Os02g08180/LOC_Os02g09470/LOC_Os03g11440/LOC_Os03g17310/LOC_Os04g38570/LOC_Os04g55040/LOC_Os05g45740/LOC_Os05g47980/LOC_Os06g43850/LOC_Os07g31300/LOC_Os07g36465/LOC_Os08g15170/LOC_Os08g37320/LOC_Os09g17830/LOC_Os09g17840/LOC_Os10g17280	22	molecular_function
GO:0044264	cellular polysaccharide metabolic process	14/1044	99/18891	0.00106754	0.00678957	0.00498037	LOC_Os01g34890/LOC_Os01g52250/LOC_Os02g17880/LOC_Os03g40270/LOC_Os05g48750/LOC_Os05g50380/LOC_Os06g51270/LOC_Os07g13980/LOC_Os07g36610/LOC_Os09g12660/LOC_Os09g23220/LOC_Os10g02770/LOC_Os10g30156/LOC_Os11g33270	14	biological_process
GO:0031975	envelope	18/1044	145/18891	0.00108182	0.00682578	0.00500693	LOC_Os01g04990/LOC_Os01g38990/LOC_Os01g40570/LOC_Os01g51770/LOC_Os02g06480/LOC_Os02g06650/LOC_Os02g48610/LOC_Os03g09110/LOC_Os03g10510/LOC_Os03g19890/LOC_Os05g06350/LOC_Os05g11780/LOC_Os06g05080/LOC_Os07g13950/LOC_Os07g19460/LOC_Os09g25314/LOC_Os09g29050/LOC_Os11g03710	18	cellular_component
GO:0006720	isoprenoid metabolic process	8/1044	39/18891	0.00112504	0.00698754	0.00512558	LOC_Os03g02710/LOC_Os05g34180/LOC_Os05g46580/LOC_Os06g46450/LOC_Os07g36190/LOC_Os08g43170/LOC_Os09g34960/LOC_Os10g18220	8	biological_process
GO:0008299	isoprenoid biosynthetic process	8/1044	39/18891	0.00112504	0.00698754	0.00512558	LOC_Os03g02710/LOC_Os05g34180/LOC_Os05g46580/LOC_Os06g46450/LOC_Os07g36190/LOC_Os08g43170/LOC_Os09g34960/LOC_Os10g18220	8	biological_process
GO:0007165	signal transduction	28/1044	272/18891	0.00116752	0.00717501	0.0052631	LOC_Os01g08310/LOC_Os01g08450/LOC_Os01g12900/LOC_Os01g23620/LOC_Os01g51700/LOC_Os01g60910/LOC_Os02g02840/LOC_Os02g49070/LOC_Os02g56570/LOC_Os03g59740/LOC_Os03g60530/LOC_Os05g01480/LOC_Os05g08560/LOC_Os05g38630/LOC_Os05g44070/LOC_Os05g48150/LOC_Os06g35814/LOC_Os07g12170/LOC_Os07g13530/LOC_Os07g31370/LOC_Os08g34240/LOC_Os08g38970/LOC_Os09g37060/LOC_Os09g39400/LOC_Os10g23100/LOC_Os12g34840/LOC_Os12g…	28	biological_process
GO:0006119	oxidative phosphorylation	13/1044	89/18891	0.00117327	0.00717501	0.0052631	LOC_Os01g41610/LOC_Os01g49190/LOC_Os01g52214/LOC_Os02g07870/LOC_Os03g59220/LOC_Os05g45740/LOC_Os05g47980/LOC_Os06g43850/LOC_Os07g31300/LOC_Os07g45090/LOC_Os08g15170/LOC_Os08g37320/LOC_Os10g17280	13	biological_process
GO:0006612	protein targeting to membrane	6/1044	24/18891	0.0015994	0.00970627	0.00711986	LOC_Os01g52250/LOC_Os01g56600/LOC_Os04g53220/LOC_Os06g23430/LOC_Os07g13950/LOC_Os11g03710	6	biological_process
GO:0023046	signaling	30/1044	306/18891	0.00171872	0.0102016	0.00748317	LOC_Os01g08310/LOC_Os01g08450/LOC_Os01g12900/LOC_Os01g23620/LOC_Os01g51700/LOC_Os01g60910/LOC_Os02g02840/LOC_Os02g04915/LOC_Os02g49070/LOC_Os02g56570/LOC_Os03g59740/LOC_Os03g60530/LOC_Os04g13480/LOC_Os05g01480/LOC_Os05g08560/LOC_Os05g38630/LOC_Os05g44070/LOC_Os05g48150/LOC_Os06g35814/LOC_Os07g12170/LOC_Os07g13530/LOC_Os07g31370/LOC_Os08g34240/LOC_Os08g38970/LOC_Os09g37060/LOC_Os09g39400/LOC_Os10g…	30	biological_process
GO:0023060	signal transmission	30/1044	306/18891	0.00171872	0.0102016	0.00748317	LOC_Os01g08310/LOC_Os01g08450/LOC_Os01g12900/LOC_Os01g23620/LOC_Os01g51700/LOC_Os01g60910/LOC_Os02g02840/LOC_Os02g04915/LOC_Os02g49070/LOC_Os02g56570/LOC_Os03g59740/LOC_Os03g60530/LOC_Os04g13480/LOC_Os05g01480/LOC_Os05g08560/LOC_Os05g38630/LOC_Os05g44070/LOC_Os05g48150/LOC_Os06g35814/LOC_Os07g12170/LOC_Os07g13530/LOC_Os07g31370/LOC_Os08g34240/LOC_Os08g38970/LOC_Os09g37060/LOC_Os09g39400/LOC_Os10g…	30	biological_process
GO:0016052	carbohydrate catabolic process	17/1044	139/18891	0.00173019	0.0102016	0.00748317	LOC_Os01g16960/LOC_Os01g46070/LOC_Os01g53680/LOC_Os02g01510/LOC_Os02g38920/LOC_Os02g51590/LOC_Os03g15950/LOC_Os04g58110/LOC_Os05g44760/LOC_Os05g45590/LOC_Os06g02144/LOC_Os06g13810/LOC_Os08g43370/LOC_Os09g20820/LOC_Os09g24910/LOC_Os10g08550/LOC_Os12g05110	17	biological_process
GO:0004872	receptor activity	9/1044	51/18891	0.00173234	0.0102016	0.00748317	LOC_Os01g70100/LOC_Os03g43670/LOC_Os03g58960/LOC_Os05g23600/LOC_Os06g09120/LOC_Os06g09930/LOC_Os06g19630/LOC_Os08g38970/LOC_Os08g42620	9	molecular_function
GO:0006073	cellular glucan metabolic process	13/1044	94/18891	0.00195016	0.0113166	0.0083011	LOC_Os01g34890/LOC_Os01g52250/LOC_Os02g17880/LOC_Os03g40270/LOC_Os05g50380/LOC_Os06g51270/LOC_Os07g13980/LOC_Os07g36610/LOC_Os09g12660/LOC_Os09g23220/LOC_Os10g02770/LOC_Os10g30156/LOC_Os11g33270	13	biological_process
GO:0044042	glucan metabolic process	13/1044	94/18891	0.00195016	0.0113166	0.0083011	LOC_Os01g34890/LOC_Os01g52250/LOC_Os02g17880/LOC_Os03g40270/LOC_Os05g50380/LOC_Os06g51270/LOC_Os07g13980/LOC_Os07g36610/LOC_Os09g12660/LOC_Os09g23220/LOC_Os10g02770/LOC_Os10g30156/LOC_Os11g33270	13	biological_process
GO:0044433	cytoplasmic vesicle part	7/1044	34/18891	0.00223081	0.0128514	0.00942693	LOC_Os03g50340/LOC_Os03g57040/LOC_Os04g52270/LOC_Os06g51510/LOC_Os07g10150/LOC_Os11g07280/LOC_Os12g01390	7	cellular_component
GO:0005856	cytoskeleton	15/1044	121/18891	0.00275734	0.0157704	0.0115681	LOC_Os01g43360/LOC_Os01g46580/LOC_Os01g54080/LOC_Os02g36990/LOC_Os02g57150/LOC_Os03g63090/LOC_Os05g06260/LOC_Os05g15180/LOC_Os07g23200/LOC_Os08g02380/LOC_Os08g39890/LOC_Os09g07380/LOC_Os09g35890/LOC_Os11g35360/LOC_Os12g41290	15	cellular_component
GO:0005743	mitochondrial inner membrane	10/1044	65/18891	0.00285165	0.0160784	0.011794	LOC_Os01g04990/LOC_Os01g38990/LOC_Os02g06480/LOC_Os02g06650/LOC_Os02g48610/LOC_Os03g09110/LOC_Os03g19890/LOC_Os05g11780/LOC_Os07g19460/LOC_Os09g29050	10	cellular_component
GO:0019866	organelle inner membrane	10/1044	65/18891	0.00285165	0.0160784	0.011794	LOC_Os01g04990/LOC_Os01g38990/LOC_Os02g06480/LOC_Os02g06650/LOC_Os02g48610/LOC_Os03g09110/LOC_Os03g19890/LOC_Os05g11780/LOC_Os07g19460/LOC_Os09g29050	10	cellular_component
GO:0006605	protein targeting	8/1044	45/18891	0.00294091	0.0164649	0.0120776	LOC_Os01g52250/LOC_Os01g56600/LOC_Os02g08180/LOC_Os04g53220/LOC_Os05g06350/LOC_Os06g23430/LOC_Os07g13950/LOC_Os11g03710	8	biological_process
GO:0000159	protein phosphatase type 2A complex	4/1044	12/18891	0.00321052	0.0173135	0.0127	LOC_Os01g08310/LOC_Os05g08560/LOC_Os05g48150/LOC_Os09g37060	4	cellular_component
GO:0008601	protein phosphatase type 2A regulator activity	4/1044	12/18891	0.00321052	0.0173135	0.0127	LOC_Os01g08310/LOC_Os05g08560/LOC_Os05g48150/LOC_Os09g37060	4	molecular_function
GO:0009003	signal peptidase activity	4/1044	12/18891	0.00321052	0.0173135	0.0127	LOC_Os04g08340/LOC_Os09g38370/LOC_Os11g40500/LOC_Os12g25210	4	molecular_function
GO:0016485	protein processing	4/1044	12/18891	0.00321052	0.0173135	0.0127	LOC_Os05g23260/LOC_Os08g01180/LOC_Os09g38370/LOC_Os12g25210	4	biological_process
GO:0051604	protein maturation	4/1044	12/18891	0.00321052	0.0173135	0.0127	LOC_Os05g23260/LOC_Os08g01180/LOC_Os09g38370/LOC_Os12g25210	4	biological_process
GO:0007242	intracellular signal transduction	18/1044	160/18891	0.00326559	0.0173135	0.0127	LOC_Os01g08450/LOC_Os01g12900/LOC_Os01g23620/LOC_Os01g51700/LOC_Os02g02840/LOC_Os02g49070/LOC_Os02g56570/LOC_Os03g59740/LOC_Os03g60530/LOC_Os05g01480/LOC_Os05g38630/LOC_Os05g44070/LOC_Os06g35814/LOC_Os07g12170/LOC_Os07g13530/LOC_Os07g31370/LOC_Os10g23100/LOC_Os12g37560	18	biological_process
GO:0009150	purine ribonucleotide metabolic process	11/1044	77/18891	0.00326669	0.0173135	0.0127	LOC_Os01g41610/LOC_Os01g49190/LOC_Os02g07870/LOC_Os02g35700/LOC_Os05g45740/LOC_Os05g47980/LOC_Os06g43850/LOC_Os07g31300/LOC_Os08g15170/LOC_Os08g37320/LOC_Os10g17280	11	biological_process
GO:0009152	purine ribonucleotide biosynthetic process	11/1044	77/18891	0.00326669	0.0173135	0.0127	LOC_Os01g41610/LOC_Os01g49190/LOC_Os02g07870/LOC_Os02g35700/LOC_Os05g45740/LOC_Os05g47980/LOC_Os06g43850/LOC_Os07g31300/LOC_Os08g15170/LOC_Os08g37320/LOC_Os10g17280	11	biological_process
GO:0045333	cellular respiration	9/1044	56/18891	0.00337188	0.0177526	0.0130221	LOC_Os01g16900/LOC_Os01g52214/LOC_Os02g02940/LOC_Os02g38200/LOC_Os03g59220/LOC_Os07g04240/LOC_Os07g45090/LOC_Os08g02640/LOC_Os09g20440	9	biological_process
GO:0006325	chromatin organization	14/1044	113/18891	0.00377675	0.0197534	0.0144898	LOC_Os01g49150/LOC_Os01g61920/LOC_Os01g70220/LOC_Os02g49190/LOC_Os03g12570/LOC_Os04g18090/LOC_Os05g41080/LOC_Os05g41172/LOC_Os06g04030/LOC_Os07g08710/LOC_Os08g25570/LOC_Os09g38020/LOC_Os10g17770/LOC_Os10g39410	14	biological_process
GO:0006284	base-excision repair	5/1044	20/18891	0.00394508	0.0204989	0.0150366	LOC_Os03g10220/LOC_Os04g42290/LOC_Os05g50290/LOC_Os06g13070/LOC_Os06g44050	5	biological_process
GO:0009259	ribonucleotide metabolic process	11/1044	80/18891	0.00440965	0.022492	0.0164986	LOC_Os01g41610/LOC_Os01g49190/LOC_Os02g07870/LOC_Os02g35700/LOC_Os05g45740/LOC_Os05g47980/LOC_Os06g43850/LOC_Os07g31300/LOC_Os08g15170/LOC_Os08g37320/LOC_Os10g17280	11	biological_process
GO:0009260	ribonucleotide biosynthetic process	11/1044	80/18891	0.00440965	0.022492	0.0164986	LOC_Os01g41610/LOC_Os01g49190/LOC_Os02g07870/LOC_Os02g35700/LOC_Os05g45740/LOC_Os05g47980/LOC_Os06g43850/LOC_Os07g31300/LOC_Os08g15170/LOC_Os08g37320/LOC_Os10g17280	11	biological_process
GO:0048500	signal recognition particle	4/1044	13/18891	0.00443631	0.022492	0.0164986	LOC_Os01g52250/LOC_Os01g56600/LOC_Os04g53220/LOC_Os06g23430	4	cellular_component
GO:0033692	cellular polysaccharide biosynthetic process	10/1044	69/18891	0.00444181	0.022492	0.0164986	LOC_Os01g34890/LOC_Os01g52250/LOC_Os03g40270/LOC_Os05g48750/LOC_Os05g50380/LOC_Os06g51270/LOC_Os07g13980/LOC_Os07g36610/LOC_Os09g12660/LOC_Os10g30156	10	biological_process
GO:0065008	regulation of biological quality	19/1044	178/18891	0.00457565	0.023023	0.0168881	LOC_Os01g23740/LOC_Os01g46580/LOC_Os02g01010/LOC_Os02g04915/LOC_Os02g06480/LOC_Os02g34530/LOC_Os03g58630/LOC_Os04g30800/LOC_Os04g33680/LOC_Os05g06430/LOC_Os05g06750/LOC_Os06g11740/LOC_Os06g44910/LOC_Os07g34030/LOC_Os09g36370/LOC_Os11g09280/LOC_Os11g35360/LOC_Os07g05630/LOC_Os11g03070	19	biological_process
GO:0005694	chromosome	15/1044	129/18891	0.00507907	0.0253953	0.0186283	LOC_Os01g61920/LOC_Os02g40680/LOC_Os02g49190/LOC_Os03g12570/LOC_Os03g38010/LOC_Os04g18090/LOC_Os05g41080/LOC_Os06g04030/LOC_Os07g08710/LOC_Os08g06050/LOC_Os08g34240/LOC_Os09g38020/LOC_Os10g17770/LOC_Os10g39410/LOC_Os12g42760	15	cellular_component
GO:0008237	metallopeptidase activity	13/1044	105/18891	0.00518209	0.0257485	0.0188874	LOC_Os01g09560/LOC_Os01g42510/LOC_Os02g12650/LOC_Os02g42660/LOC_Os02g45650/LOC_Os03g11410/LOC_Os03g21810/LOC_Os08g30810/LOC_Os08g40110/LOC_Os08g43300/LOC_Os09g19790/LOC_Os10g32470/LOC_Os11g33330	13	molecular_function
GO:0005789	endoplasmic reticulum membrane	6/1044	30/18891	0.00531688	0.0260921	0.0191394	LOC_Os01g68324/LOC_Os02g46350/LOC_Os07g10830/LOC_Os09g38370/LOC_Os12g25210/LOC_Os09g37650	6	cellular_component
GO:0042175	nuclear outer membrane-endoplasmic reticulum membrane network	6/1044	30/18891	0.00531688	0.0260921	0.0191394	LOC_Os01g68324/LOC_Os02g46350/LOC_Os07g10830/LOC_Os09g38370/LOC_Os12g25210/LOC_Os09g37650	6	cellular_component
GO:0007275	multicellular organismal development	7/1044	40/18891	0.00579799	0.0280146	0.0205496	LOC_Os01g03190/LOC_Os01g70100/LOC_Os03g24040/LOC_Os03g58960/LOC_Os07g46560/LOC_Os08g42620/LOC_Os01g55640	7	biological_process
GO:0033365	protein localization to organelle	7/1044	40/18891	0.00579799	0.0280146	0.0205496	LOC_Os01g52250/LOC_Os01g56600/LOC_Os04g53220/LOC_Os05g06350/LOC_Os06g23430/LOC_Os07g13950/LOC_Os11g03710	7	biological_process
GO:0006163	purine nucleotide metabolic process	11/1044	83/18891	0.00584958	0.0280146	0.0205496	LOC_Os01g41610/LOC_Os01g49190/LOC_Os02g07870/LOC_Os02g35700/LOC_Os05g45740/LOC_Os05g47980/LOC_Os06g43850/LOC_Os07g31300/LOC_Os08g15170/LOC_Os08g37320/LOC_Os10g17280	11	biological_process
GO:0006164	purine nucleotide biosynthetic process	11/1044	83/18891	0.00584958	0.0280146	0.0205496	LOC_Os01g41610/LOC_Os01g49190/LOC_Os02g07870/LOC_Os02g35700/LOC_Os05g45740/LOC_Os05g47980/LOC_Os06g43850/LOC_Os07g31300/LOC_Os08g15170/LOC_Os08g37320/LOC_Os10g17280	11	biological_process
GO:0019208	phosphatase regulator activity	4/1044	14/18891	0.00594205	0.0281186	0.0206259	LOC_Os01g08310/LOC_Os05g08560/LOC_Os05g48150/LOC_Os09g37060	4	molecular_function
GO:0019888	protein phosphatase regulator activity	4/1044	14/18891	0.00594205	0.0281186	0.0206259	LOC_Os01g08310/LOC_Os05g08560/LOC_Os05g48150/LOC_Os09g37060	4	molecular_function
GO:0051276	chromosome organization	14/1044	119/18891	0.00600731	0.028237	0.0207127	LOC_Os01g49150/LOC_Os01g61920/LOC_Os01g70220/LOC_Os02g49190/LOC_Os03g12570/LOC_Os04g18090/LOC_Os05g41080/LOC_Os05g41172/LOC_Os06g04030/LOC_Os07g08710/LOC_Os08g25570/LOC_Os09g38020/LOC_Os10g17770/LOC_Os10g39410	14	biological_process
GO:0000271	polysaccharide biosynthetic process	10/1044	72/18891	0.00603809	0.028237	0.0207127	LOC_Os01g34890/LOC_Os01g52250/LOC_Os03g40270/LOC_Os05g48750/LOC_Os05g50380/LOC_Os06g51270/LOC_Os07g13980/LOC_Os07g36610/LOC_Os09g12660/LOC_Os10g30156	10	biological_process
GO:0005886	plasma membrane	6/1044	31/18891	0.00629053	0.0290754	0.0213278	LOC_Os01g34890/LOC_Os02g46510/LOC_Os06g51270/LOC_Os06g51510/LOC_Os10g30190/LOC_Os12g01390	6	cellular_component
GO:0044459	plasma membrane part	6/1044	31/18891	0.00629053	0.0290754	0.0213278	LOC_Os01g34890/LOC_Os02g46510/LOC_Os06g51270/LOC_Os06g51510/LOC_Os10g30190/LOC_Os12g01390	6	cellular_component
GO:0009165	nucleotide biosynthetic process	13/1044	108/18891	0.00657061	0.0301944	0.0221486	LOC_Os01g41610/LOC_Os01g49190/LOC_Os02g07870/LOC_Os02g35700/LOC_Os05g45740/LOC_Os05g47980/LOC_Os05g49520/LOC_Os06g43850/LOC_Os07g31300/LOC_Os07g44630/LOC_Os08g15170/LOC_Os08g37320/LOC_Os10g17280	13	biological_process
GO:0044432	endoplasmic reticulum part	6/1044	32/18891	0.00738754	0.0335605	0.0246177	LOC_Os01g68324/LOC_Os02g46350/LOC_Os07g10830/LOC_Os09g38370/LOC_Os12g25210/LOC_Os09g37650	6	cellular_component
GO:0071212	subsynaptic reticulum	6/1044	32/18891	0.00738754	0.0335605	0.0246177	LOC_Os01g68324/LOC_Os02g46350/LOC_Os07g10830/LOC_Os09g38370/LOC_Os12g25210/LOC_Os09g37650	6	cellular_component
GO:0032502	developmental process	7/1044	42/18891	0.00762579	0.034446	0.0252673	LOC_Os01g03190/LOC_Os01g70100/LOC_Os03g24040/LOC_Os03g58960/LOC_Os07g46560/LOC_Os08g42620/LOC_Os01g55640	7	biological_process
GO:0009250	glucan biosynthetic process	9/1044	64/18891	0.00828041	0.0371917	0.0272813	LOC_Os01g34890/LOC_Os01g52250/LOC_Os03g40270/LOC_Os05g50380/LOC_Os06g51270/LOC_Os07g13980/LOC_Os07g36610/LOC_Os09g12660/LOC_Os10g30156	9	biological_process
GO:0016051	carbohydrate biosynthetic process	16/1044	150/18891	0.00886067	0.0395532	0.0290136	LOC_Os01g34890/LOC_Os01g52250/LOC_Os02g29530/LOC_Os03g09250/LOC_Os03g40270/LOC_Os04g58580/LOC_Os05g48750/LOC_Os05g50380/LOC_Os06g49810/LOC_Os06g51270/LOC_Os07g13980/LOC_Os07g36610/LOC_Os09g12660/LOC_Os10g30156/LOC_Os11g03160/LOC_Os12g02910	16	biological_process
GO:0016866	intramolecular transferase activity	5/1044	24/18891	0.0090052	0.0395532	0.0290136	LOC_Os02g08410/LOC_Os02g51590/LOC_Os03g50480/LOC_Os04g58580/LOC_Os07g09720	5	molecular_function
GO:0048193	Golgi vesicle transport	5/1044	24/18891	0.0090052	0.0395532	0.0290136	LOC_Os01g33020/LOC_Os03g10920/LOC_Os04g52270/LOC_Os06g05804/LOC_Os09g36976	5	biological_process
GO:0051258	protein polymerization	5/1044	24/18891	0.0090052	0.0395532	0.0290136	LOC_Os01g46580/LOC_Os03g44420/LOC_Os03g63090/LOC_Os09g38330/LOC_Os11g35360	5	biological_process
GO:0033554	cellular response to stress	14/1044	125/18891	0.00918774	0.0401332	0.029439	LOC_Os02g48290/LOC_Os03g10220/LOC_Os04g42120/LOC_Os04g42290/LOC_Os04g42990/LOC_Os05g05260/LOC_Os05g08560/LOC_Os05g10980/LOC_Os05g50290/LOC_Os06g13070/LOC_Os06g44050/LOC_Os08g01130/LOC_Os08g33340/LOC_Os12g31370	14	biological_process
GO:0006613	cotranslational protein targeting to membrane	4/1044	16/18891	0.00989167	0.0420528	0.0308471	LOC_Os01g52250/LOC_Os01g56600/LOC_Os04g53220/LOC_Os06g23430	4	biological_process
GO:0006614	SRP-dependent cotranslational protein targeting to membrane	4/1044	16/18891	0.00989167	0.0420528	0.0308471	LOC_Os01g52250/LOC_Os01g56600/LOC_Os04g53220/LOC_Os06g23430	4	biological_process
GO:0008312	7S RNA binding	4/1044	16/18891	0.00989167	0.0420528	0.0308471	LOC_Os01g52250/LOC_Os01g56600/LOC_Os04g53220/LOC_Os06g23430	4	molecular_function
GO:0045047	protein targeting to ER	4/1044	16/18891	0.00989167	0.0420528	0.0308471	LOC_Os01g52250/LOC_Os01g56600/LOC_Os04g53220/LOC_Os06g23430	4	biological_process
GO:0070972	protein localization to endoplasmic reticulum	4/1044	16/18891	0.00989167	0.0420528	0.0308471	LOC_Os01g52250/LOC_Os01g56600/LOC_Os04g53220/LOC_Os06g23430	4	biological_process
GO:0006281	DNA repair	13/1044	114/18891	0.010225	0.0432385	0.0317168	LOC_Os03g10220/LOC_Os04g42120/LOC_Os04g42290/LOC_Os04g42990/LOC_Os05g05260/LOC_Os05g08560/LOC_Os05g10980/LOC_Os05g50290/LOC_Os06g13070/LOC_Os06g44050/LOC_Os08g01130/LOC_Os08g33340/LOC_Os12g31370	13	biological_process
GO:0006974	response to DNA damage stimulus	13/1044	115/18891	0.0109636	0.0461169	0.0338282	LOC_Os03g10220/LOC_Os04g42120/LOC_Os04g42290/LOC_Os04g42990/LOC_Os05g05260/LOC_Os05g08560/LOC_Os05g10980/LOC_Os05g50290/LOC_Os06g13070/LOC_Os06g44050/LOC_Os08g01130/LOC_Os08g33340/LOC_Os12g31370	13	biological_process
GO:0004871	signal transducer activity	17/1044	167/18891	0.0111292	0.0463231	0.0339795	LOC_Os01g57230/LOC_Os01g70100/LOC_Os03g10800/LOC_Os03g43670/LOC_Os03g58960/LOC_Os04g13480/LOC_Os05g08530/LOC_Os05g23600/LOC_Os05g50120/LOC_Os06g06090/LOC_Os06g08550/LOC_Os06g09120/LOC_Os06g09930/LOC_Os06g19630/LOC_Os08g38970/LOC_Os08g42620/LOC_Os09g39400	17	molecular_function
GO:0060089	molecular transducer activity	17/1044	167/18891	0.0111292	0.0463231	0.0339795	LOC_Os01g57230/LOC_Os01g70100/LOC_Os03g10800/LOC_Os03g43670/LOC_Os03g58960/LOC_Os04g13480/LOC_Os05g08530/LOC_Os05g23600/LOC_Os05g50120/LOC_Os06g06090/LOC_Os06g08550/LOC_Os06g09120/LOC_Os06g09930/LOC_Os06g19630/LOC_Os08g38970/LOC_Os08g42620/LOC_Os09g39400	17	molecular_function
