# Supplementary material for: Combined miRNA and mRNA sequencing reveals the defensive strategies of resistant YHY15 rice against differentially virulent brown planthoppers
Source: Front Plant Sci. 2024 Mar 18;15:1366515. doi: 10.3389/fpls.2024.1366515 (PMC10982320; doi:10.3389/fpls.2024.1366515)
Supplement: Supplementary file 9 [file Table_8.xlsx]

## Sheet: Sheet1
Supplementary Table 8. Orthologous Arabidopsis and rice genes used for Hormonometer analysis
FC, fold change; Padj, adjusted P-value
Rice gene ID	Probeset ID	locus	p-value(RT6h vs. 0h)	Fold-Change(RT6h vs. 0h)	p-value(RT48h vs. 0h)	Fold-Change(RT48h vs. 0h)	p-value(RY6h vs. 0h)	Fold-Change(RY6h vs. 0h)	p-value(RY48h vs. 0h)	Fold-Change(RY48h vs. 0h)
BGIOSGA040203	245015_at	ATCG00490	0.494177	0.668239	0.665892	-0.3843	0.851311	-0.124568	0.824601	-0.144002
BGIOSGA010590	245027_at	AT2G26550	0.779105	0.184292	0.749207	-0.141227	0.415382	-0.190201	0.803032	-0.0733431
BGIOSGA010588	245028_at	AT2G26570	0.857388	-0.21105	0.76742	-0.208145	0.000118978	-1.11265	0.00461129	-0.834492
BGIOSGA010588	245028_at	AT2G26570	0.531095	-0.325197	0.815586	-0.149564	0.00461546	-0.665319	0.148114	-0.391959
BGIOSGA013223	245029_at	AT2G26580	0.938198	-0.0877136	0.922336	-0.0726962	0.429269	0.252224	0.486981	0.222267
BGIOSGA013223	245029_at	AT2G26580	0.897732	-0.163257	0.662163	-0.278223	0.00840603	-0.785701	0.142212	-0.517475
BGIOSGA004985	245038_at	AT2G26560	0.51536	0.487489	0.21619	0.875793	0.00357876	0.900588	4.46096e-05	1.23333
BGIOSGA004985	245038_at	AT2G26560	0.711162	0.435056	0.448392	0.552276	0.757216	0.175041	0.856817	-0.110308
BGIOSGA004985	245038_at	AT2G26560	0.932044	0.253447	0.882917	0.263004	0.522096	-0.587666	0.309561	-1.03369
BGIOSGA004985	245038_at	AT2G26560	0.0852859	-1.37088	0.318696	-1.21734	0.000195819	-2.32074	1.03855e-08	-3.25533
BGIOSGA004985	245038_at	AT2G26560	0.862585	-0.198577	0.64248	0.351913	0.0472063	0.688615	0.0547145	0.67266
BGIOSGA004985	245038_at	AT2G26560	0.682928	0.482443	0.504552	0.567204	0.000201314	1.19309	0.0982538	0.561617
BGIOSGA004985	245038_at	AT2G26560	0.769741	1.1738	0.646238	0.970612	0.00279681	2.52571	0.108848	1.614
BGIOSGA006931	245039_at	AT2G26600	0.496144	0.466941	0.389976	0.474623	0.897048	-0.051251	0.69883	-0.153662
BGIOSGA006931	245039_at	AT2G26600	0.926675	-0.104444	0.443248	-0.357592	1.64381e-06	-1.4237	3.81664e-05	-1.0261
BGIOSGA012004	245042_at	AT2G26540	0.942258	0.0539547	0.803272	-0.118188	0.644029	0.110497	0.855488	-0.0515508
BGIOSGA001609	245043_at	AT2G26430	0.929939	-0.0619943	0.667197	-0.16504	0.13678	-0.290519	0.337869	-0.207663
BGIOSGA013626	245044_at	AT2G26500	0.97928	-0.0334626	0.142831	-0.659775	9.32497e-05	-1.36754	0.000124114	-1.19794
BGIOSGA017442	245045_at	AT2G26590	0.933591	0.096483	0.968057	-0.0312078	0.0405263	0.413333	0.0327706	0.475556
BGIOSGA037684	245046_at	AT2G26510	0.933331	0.0790082	0.451461	0.3065	0.903371	0.0372025	0.94909	-0.0218728
BGIOSGA029702	245053_at	AT2G26450	1	-3.26618	0.308362	-2.23047	0.0349976	-3.25236	0.161267	-2.02528
BGIOSGA034506	245054_at	AT2G26460	0.93822	0.0615511	0.901949	-0.0685984	0.981318	-0.00703806	0.987412	0.0054516
BGIOSGA034506	245054_at	AT2G26460	0.528362	0.509037	0.726789	0.32694	0.0259816	0.655614	0.0140835	0.783868
BGIOSGA022902	245055_at	AT2G26470	0.927766	-0.126899	0.870008	0.135574	0.107042	0.517373	0.00956203	0.736824
BGIOSGA004796	245060_at	AT2G39770	0.854642	-0.172198	0.827865	-0.156223	0.0357403	-0.615876	0.107139	-0.421733
BGIOSGA004796	245060_at	AT2G39770	0.856268	0.269549	0.562364	0.46584	0.00110184	1.13148	0.00500726	0.967544
BGIOSGA004796	245060_at	AT2G39770	0.956595	0.0545604	0.768099	-0.185491	0.00428805	-0.673339	0.00147701	-0.682541
BGIOSGA033513	245061_at	AT2G39730	0.39724	-0.769442	0.00201087	-1.61899	1.13357e-09	-2.95782	2.06792e-10	-2.70719
BGIOSGA015076	245062_at	AT2G39760	0.433707	1.86548	1	0.68895	0.322858	1.33584	0.327907	1.45506
BGIOSGA015076	245062_at	AT2G39760	0.972664	-0.0342601	0.914782	-0.0718228	0.887291	0.0472766	0.952512	-0.0204909
BGIOSGA015076	245062_at	AT2G39760	1	0.0631422	0.620046	0.859889	0.749442	-0.426731	0.905984	0.166206
BGIOSGA015076	245062_at	AT2G39760	1	-1.80647	1	1.64209	1	-2.20438	1	-1.15839
BGIOSGA027292	245064_at	AT2G39725	0.720583	0.271136	0.746868	0.259183	0.0306804	0.570764	0.126702	0.497369
BGIOSGA000497	245065_at	AT2G39750	0.848643	0.252915	0.63057	0.380274	0.031757	0.73819	0.019627	0.765759
BGIOSGA005347	245066_at	AT2G39840	0.509129	-0.417946	0.269635	-0.555157	0.00677789	-0.749099	0.00790937	-0.683238
BGIOSGA005347	245066_at	AT2G39840	0.804832	-0.143365	0.894219	0.0751286	0.267131	0.223209	0.261441	0.2317
BGIOSGA000328	245067_at	AT2G39780	0.257964	-0.717451	0.45131	-0.470889	0.00389538	-0.942529	0.00955319	-0.831746
BGIOSGA000328	245067_at	AT2G39780	0.612605	-0.33907	0.376269	-0.35893	5.50227e-06	-1.03315	0.000108257	-0.793106
BGIOSGA033383	245070_at	AT2G23240	1	-2.94853	1	-1.31133	0.276679	1.86771	1	-0.0732725
BGIOSGA014220	245078_at	AT2G23340	1	0.723991	0.254976	3.9905	1	1.19978	1	1.18925
BGIOSGA014220	245078_at	AT2G23340	0.547378	0.705005	0.00462101	1.62757	0.00126593	1.51865	0.00156327	1.66978
BGIOSGA011038	245087_at	AT2G39830	0.533827	-0.463503	0.516769	-0.429474	7.56055e-06	-1.3779	4.06262e-05	-1.05938
BGIOSGA016021	245089_at	AT2G45290	0.659994	-0.3696	0.807196	-0.19826	0.00196117	1.29606	8.10103e-05	1.80977
BGIOSGA016021	245089_at	AT2G45290	0.854914	-0.235466	0.285797	-0.620623	0.000492587	-1.14581	0.00034092	-1.09627
BGIOSGA026248	245092_at	AT2G40950	0.493198	0.298235	0.605772	0.207078	0.602884	0.134989	0.892203	-0.0471955
BGIOSGA026328	245094_at	AT2G40840	0.447395	-0.352939	0.017796	-0.75372	2.1066e-06	-0.861685	6.06534e-05	-0.954851
BGIOSGA001467	245095_at	AT2G40860	0.929939	-0.102321	0.856589	-0.129996	0.000310219	-0.987002	0.00941461	-0.752263
BGIOSGA004633	245096_at	AT2G40880	0.94782	0.11448	0.919411	0.114687	0.00563109	-1.20214	0.0224622	-0.960044
BGIOSGA001928	245097_at	AT2G40935	0.594146	-0.339366	0.577593	-0.296378	0.957854	-0.0186958	0.796239	-0.0946487
BGIOSGA004629	245099_at	AT2G40830	0.880562	-0.165298	0.891674	0.103627	0.849921	-0.0845674	0.321683	0.348146
BGIOSGA004629	245099_at	AT2G40830	0.909204	-0.183121	0.978514	0.0303804	0.180511	-0.517267	0.154257	-0.596777
BGIOSGA020098	245101_at	AT2G40890	0.838551	-0.157253	0.966694	0.0268814	0.0711606	-0.391195	0.0286795	-0.425479
BGIOSGA020098	245101_at	AT2G40890	0.19203	-0.85772	0.0715535	-0.788875	0.00232536	-1.45658	0.00207623	-1.16331
BGIOSGA034531	245104_at	AT2G41600	0.759219	0.2995	0.848062	0.161254	0.032807	0.687039	0.0160632	0.760042
BGIOSGA034531	245104_at	AT2G41600	0.793216	0.260077	0.88516	0.135261	0.0832848	0.570325	0.0225711	0.811954
BGIOSGA011093	245105_at	AT2G41610	0.682305	-0.341459	0.641923	-0.280702	0.187401	-0.55755	0.00933647	-0.93076
BGIOSGA011093	245105_at	AT2G41610	0.35807	-0.460397	0.37064	-0.602071	0.000359775	-1.32567	0.000425993	-1.0976
BGIOSGA005140	245108_at	AT2G41510	0.842936	0.410594	0.70237	-0.444368	0.0311065	-1.34108	8.91508e-05	-2.16547
BGIOSGA005140	245108_at	AT2G41510	0.00950389	-1.38587	0.0547655	-1.16546	1.32354e-06	-1.80681	5.62529e-07	-1.87436
BGIOSGA000642	245112_at	AT2G41540	0.989082	-0.0149835	0.934423	0.0476806	0.0417159	0.440579	0.0205885	0.502772
BGIOSGA000642	245112_at	AT2G41540	0.337217	0.414387	0.273945	0.399597	0.140849	0.360587	0.90827	0.0399385
BGIOSGA000642	245112_at	AT2G41540	0.25938	0.737855	0.923511	0.0958452	0.00180991	-0.983196	0.0013625	-0.994371
BGIOSGA005138	245115_at	AT2G41530	0.943781	-0.0767181	0.801754	-0.147664	0.165421	0.303146	0.576433	0.153846
BGIOSGA010736	245116_at	AT2G41620	0.560253	0.41232	0.64666	0.227153	0.00100363	0.874531	0.000371362	0.941555
BGIOSGA020105	245117_at	AT2G41560	0.778819	-0.357417	0.239637	-0.754831	0.0576161	-0.853376	0.00611525	-1.08421
BGIOSGA026313	245118_at	AT2G41680	0.956189	-0.066511	0.349261	-0.511886	0.000175077	-1.1114	0.000162698	-1.05101
BGIOSGA001576	245119_at	AT2G41640	1.39614e-09	3.17825	1.42746e-07	2.70097	0.00740582	1.97612	0.221981	0.988397
BGIOSGA001576	245119_at	AT2G41640	0.946871	0.114715	0.585991	0.422862	0.404686	-0.403257	0.0330427	-0.869223
BGIOSGA001576	245119_at	AT2G41640	0.963872	0.0452654	0.602153	0.293334	0.918212	-0.0379025	0.650769	-0.15001
BGIOSGA001576	245119_at	AT2G41640	0.203769	0.648529	0.280717	0.568545	0.169101	-0.489659	0.0304479	-0.628338
BGIOSGA032624	245122_at	AT2G47420	0.446149	0.535633	0.530069	0.379696	3.76685e-06	1.01988	1.61943e-05	1.05226
BGIOSGA011517	245123_at	AT2G47450	0.984393	-0.0193739	0.0905744	-0.627934	0.000819643	-0.9037	2.84436e-07	-1.11449
BGIOSGA003345	245126_at	AT2G47460	0.491543	-0.457609	0.455513	-0.659128	2.44276e-07	-1.45877	6.11214e-06	-1.34657
BGIOSGA005943	245127_at	AT2G47600	0.131776	-1.13847	0.00340543	-1.64581	2.08713e-06	-2.25994	5.19991e-12	-2.65065
BGIOSGA024504	245129_at	AT2G45350	0.478902	0.568885	0.239931	0.701054	0.0467316	0.843905	0.0465398	0.823662
BGIOSGA001359	245130_at	AT2G45340	0.953402	0.121047	0.617837	0.464718	0.000522599	1.31174	0.00272905	1.10761
BGIOSGA021997	245131_s_at	AT2G45330	0.917307	0.0922456	0.784641	-0.147033	0.761166	-0.0941878	0.827814	-0.0711893
BGIOSGA023115	245132_at	AT2G45320	0.628404	-0.295671	0.808373	0.159364	0.715839	0.0929571	0.309677	0.242501
BGIOSGA031218	245134_s_at	AT2G45250	0.844855	0.264691	0.894527	0.131346	0.00275712	0.902379	0.00238485	0.964677
BGIOSGA011538	245137_at	AT2G45460	0.81554	0.325637	0.63221	0.35221	0.00168207	1.05083	5.14448e-06	1.41306
BGIOSGA005951	245138_at	AT2G45190	0.939125	1.10482	0.707872	1.29034	0.195047	3.41004	0.186175	3.49759
BGIOSGA005951	245138_at	AT2G45190	0.996112	0.0966576	0.925673	0.700165	0.337317	2.91569	0.287943	3.19885
BGIOSGA036187	245142_at	AT2G45270	0.993014	0.00812346	0.633524	-0.175513	0.0892696	-0.331252	0.0657893	-0.369968
BGIOSGA033251	245144_at	AT2G45240	0.565748	0.322171	0.643236	0.231944	0.000291357	0.70561	0.000145421	0.73918
BGIOSGA016013	245145_at	AT2G45440	0.904281	0.0830168	0.418346	-0.307226	0.908796	0.0299892	0.868634	0.0465035
BGIOSGA007437	245146_at	AT2G45200	0.914145	-0.112932	0.976335	-0.0216041	0.0712641	0.446751	0.248448	0.348234
BGIOSGA001358	245147_at	AT2G45280	0.919007	-0.114734	0.859569	-0.138968	0.259501	-0.38552	0.892522	-0.0585664
BGIOSGA016612	245149_at	AT2G47620	0.897732	-0.131018	0.968544	-0.0292223	0.572874	0.166163	0.167462	0.316425
BGIOSGA012599	245150_at	AT2G47590	0.449811	0.286015	0.886581	-0.0628398	0.870617	0.0418573	0.705702	-0.0889235
BGIOSGA019685	245152_at	AT2G47490	0.828316	-0.23015	0.520935	-0.386799	0.000339259	-0.983097	0.000324864	-0.957971
BGIOSGA005204	245155_at	AT5G12470	0.689154	0.622175	0.791677	0.327489	0.00245177	1.37424	0.000943504	1.31523
BGIOSGA005204	245155_at	AT5G12470	0.451853	-0.455907	0.538739	-0.376194	0.0113079	-0.800063	0.00998159	-0.755126
BGIOSGA022838	245159_at	AT2G33100	0.733544	0.799217	0.676735	0.91133	0.60598	0.549543	0.587864	-0.71833
BGIOSGA029573	245165_at	AT2G33180	0.821726	0.239084	0.676461	-0.283515	0.134104	-0.481015	0.0354315	-0.700975
BGIOSGA005359	245168_at	AT2G33150	0.968845	-0.0455047	0.790897	-0.167299	0.00609102	-0.726317	0.00204437	-0.753501
BGIOSGA005359	245168_at	AT2G33150	0.706748	0.329575	0.715956	-0.201302	0.809298	-0.0617009	0.393956	-0.205533
BGIOSGA011295	245169_at	AT2G33220	0.987204	0.0131245	0.709156	-0.205967	0.167573	0.309837	0.650851	0.127843
BGIOSGA003364	245173_at	AT2G47520	1.63594e-17	3.85572	7.5125e-20	3.42037	1.44358e-26	3.65155	7.42061e-14	3.32776
BGIOSGA003364	245173_at	AT2G47520	1	4.83677	1	4.23801	0.106018	4.09353	1	3.27619
BGIOSGA010904	245174_at	AT2G47500	0.942132	-0.0612794	0.575453	0.217279	0.15706	0.289651	0.157562	0.30442
BGIOSGA010904	245174_at	AT2G47500	0.206769	0.984516	0.490955	0.498262	0.40286	0.359547	0.608254	0.293984
BGIOSGA010904	245174_at	AT2G47500	0.83263	0.325166	0.813229	0.22606	0.0769121	0.716707	0.137175	0.651471
BGIOSGA003439	245175_at	AT2G47470	0.947127	0.0759761	0.8824	0.108874	0.00258218	0.662969	0.0233656	0.537866
BGIOSGA003439	245175_at	AT2G47470	0.95274	-0.0791333	0.985589	0.0168475	0.016181	0.578686	0.086063	0.409338
BGIOSGA029650	245177_at	AT5G12380	0.825595	0.305963	0.747798	0.286062	0.97458	-0.0168655	0.22918	-0.600524
BGIOSGA035465	245180_at	AT5G12410	0.318168	0.68775	0.673336	0.326008	0.00785844	0.9426	0.00742257	0.928877
BGIOSGA019751	245182_at	AT5G12430	0.886413	-0.104548	0.832266	-0.103135	0.556621	-0.186435	0.694269	-0.124524
BGIOSGA000304	245186_at	AT1G67710	0.424321	-0.521339	0.808373	-0.212325	2.50413e-06	-1.57833	0.000148484	-1.1572
BGIOSGA004954	245187_s_at	AT1G67680	0.664485	0.359299	0.660441	0.300924	3.63988e-05	0.933875	7.27849e-05	0.921229
BGIOSGA016633	245188_at	AT1G67660	0.854642	0.260654	0.830001	0.210297	0.0634995	0.756611	0.182012	0.637486
BGIOSGA016633	245188_at	AT1G67660	0.808242	0.168794	0.900053	0.0970763	0.447093	-0.169876	0.448689	-0.190181
BGIOSGA004996	245190_at	AT1G67690	0.968911	0.0334782	0.666204	-0.189736	0.981584	-0.00711989	0.435116	-0.202427
BGIOSGA019570	245192_at	AT1G67780	0.917307	-0.108198	0.918196	-0.0712183	0.38872	0.234665	0.620017	0.139096
BGIOSGA027743	245195_at	AT1G67740	0.59602	-0.353432	0.03594	-0.841449	3.84984e-06	-1.45877	2.29148e-07	-1.49941
BGIOSGA006111	245198_at	AT1G67700	0.897732	0.175417	0.278348	-0.585122	0.000287408	-1.11939	0.00119267	-1.05337
BGIOSGA006114	245199_at	AT1G67730	0.803714	0.213449	0.541975	0.277344	0.000520981	0.675935	0.0252009	0.501333
BGIOSGA006114	245199_at	AT1G67730	0.19824	-0.595846	0.374062	-0.471218	9.31269e-09	-2.78983	0.00110387	-1.13194
BGIOSGA006114	245199_at	AT1G67730	0.380652	-0.800365	0.925229	-0.14255	0.0102171	-1.22103	0.0353036	-0.959081
BGIOSGA006114	245199_at	AT1G67730	0.050613	-0.933862	0.0608982	-0.907161	9.95694e-05	-2.75481	8.12444e-07	-1.6483
BGIOSGA006114	245199_at	AT1G67730	0.95597	0.128728	0.953451	0.130983	0.671703	-0.278428	0.131322	-0.976587
BGIOSGA006114	245199_at	AT1G67730	0.95808	0.385601	0.94141	0.314086	0.376944	1.50103	0.421785	1.38904
BGIOSGA006114	245199_at	AT1G67730	0.74846	0.745472	0.645504	0.68041	0.00061292	2.11461	0.00193619	1.83073
BGIOSGA006114	245199_at	AT1G67730	0.648537	0.464947	0.476972	0.641775	0.000107728	1.36564	0.0335975	0.779027
BGIOSGA000027	245200_at	AT1G67850	0.805338	0.280767	0.963695	0.0350651	0.448481	-0.224949	0.385479	-0.273964
BGIOSGA000027	245200_at	AT1G67850	0.925556	-0.0676754	0.897819	-0.0677342	0.919986	0.0261062	0.673839	-0.104078
BGIOSGA000027	245200_at	AT1G67850	0.172205	-0.495081	0.0947002	-0.50394	0.0935722	-0.432255	0.0001647	-0.81335
BGIOSGA037263	245201_at	AT1G67840	0.952653	-0.0790129	0.769657	-0.25816	0.000203522	-1.13591	0.0034624	-0.917797
BGIOSGA012742	245206_at	AT5G12290	0.853071	0.219089	0.440716	0.381966	0.006199	0.825051	0.00549104	0.800646
BGIOSGA012742	245206_at	AT5G12290	0.825473	0.189987	0.656443	0.237367	0.00504712	0.704515	0.0270049	0.618375
BGIOSGA000090	245208_at	AT5G12330	0.554078	0.52344	0.793319	0.282418	0.000211269	1.24146	0.000100534	1.35311
BGIOSGA000090	245208_at	AT5G12330	0.840251	-0.545381	0.64221	-1.01162	0.889193	-0.141753	0.611273	-0.516111
BGIOSGA005185	245209_at	AT5G12340	1	1.59099	0.540578	3.51136	0.879158	0.327367	1	-1.19703
BGIOSGA005185	245209_at	AT5G12340	0.120492	-2.93784	0.0375578	-3.77076	0.059617	-1.89898	0.018903	-2.96436
BGIOSGA005185	245209_at	AT5G12340	0.872206	-0.430856	0.45704	-1.16793	0.0497569	-2.00342	0.103132	-1.82872
BGIOSGA036407	245211_at	AT5G12370	0.810732	0.184824	0.928114	0.0615632	0.30962	0.266734	0.346903	0.254078
BGIOSGA004881	245213_at	AT1G44575	0.066919	-0.948969	0.00834975	-1.42948	7.85522e-11	-2.63815	5.89732e-13	-2.45577
BGIOSGA004881	245213_at	AT1G44575	0.0803431	-1.15543	0.0143709	-1.13433	0.00328024	-1.00699	0.00232965	-1.01338
BGIOSGA015709	245218_s_at	AT1G59218	0.282795	-0.86047	0.527841	-0.536991	0.0226712	-1.07094	0.00803534	-1.16931
BGIOSGA026094	245226_at	AT3G29970	1	2.28113	1	1.21872	0.0133664	3.20617	0.217857	2.04352
BGIOSGA010143	245227_s_at	AT1G08410	0.14029	1.32028	0.190066	1.07961	1.63335e-05	1.99112	2.38671e-06	2.00773
BGIOSGA010143	245227_s_at	AT1G08410	0.758811	-0.19533	0.97288	-0.0242424	0.204903	-0.30015	0.770276	-0.0870956
BGIOSGA031305	245230_at	AT4G25610	0.874416	0.146692	0.923866	-0.0677106	0.207224	0.338079	0.116964	0.420799
BGIOSGA016820	245234_at	AT4G25560	0.532701	0.594411	0.908222	0.137572	0.00977189	1.01892	0.564437	0.317089
BGIOSGA014065	245235_at	AT4G25550	0.731403	0.333382	0.771571	0.198932	1.41967e-05	0.939878	0.000384171	0.833155
BGIOSGA014068	245236_at	AT4G25540	0.838551	-0.434548	0.730863	-0.445572	0.372352	-0.658193	0.740349	-0.272333
BGIOSGA005956	245238_at	AT4G25570	0.625628	-0.515399	0.447578	-0.554231	1.08686e-05	-1.70101	8.30243e-05	-1.38599
BGIOSGA005956	245238_at	AT4G25570	0.808242	-0.190011	0.0652654	-0.618853	4.06188e-05	-1.24005	8.21057e-08	-1.18954
BGIOSGA005956	245238_at	AT4G25570	0.0327578	-1.35038	0.0041682	-1.74427	5.36118e-08	-3.13916	3.65242e-08	-2.69875
BGIOSGA005956	245238_at	AT4G25570	0.872907	0.251752	0.978023	0.0371959	0.309032	-0.541685	0.327939	-0.487433
BGIOSGA005956	245238_at	AT4G25570	0.859975	0.255528	0.373392	0.581293	0.00409719	0.969226	0.0199963	0.815411
BGIOSGA031379	245242_at	AT1G44446	0.770827	0.530725	0.327632	0.86133	9.01139e-06	1.6821	1.61544e-06	1.71942
BGIOSGA031379	245242_at	AT1G44446	0.0109228	-1.02948	1.24733e-06	-2.03606	1.45077e-09	-2.2578	1.46141e-26	-2.92195
BGIOSGA008220	245243_at	AT1G44414	0.978334	-0.0537933	0.870444	0.1841	0.188541	0.626671	0.581403	0.319463
BGIOSGA020633	245244_at	AT1G44350	0.727665	-0.330335	0.000600413	-1.15287	0.000491796	-1.00787	5.64611e-11	-1.37801
BGIOSGA013925	245248_at	AT4G15415	0.675589	-0.223479	0.791276	-0.135039	0.972369	-0.00968011	0.579252	-0.143698
BGIOSGA013925	245248_at	AT4G15415	0.934228	0.0538238	0.941424	-0.0368131	0.962504	-0.0122454	0.628176	-0.112494
BGIOSGA013925	245248_at	AT4G15415	0.939364	-0.0915892	0.674799	-0.212404	0.0025093	-0.618799	0.0550342	-0.478118
BGIOSGA022130	245249_at	AT4G16760	0.826234	-0.20065	0.488923	-0.411886	4.21481e-05	-0.979915	3.65557e-07	-1.0124
BGIOSGA005915	245252_at	AT4G17500	3.45723e-07	3.80065	5.80266e-07	3.55313	0.00292963	2.09981	0.0280214	1.56954
BGIOSGA007365	245253_at	AT4G15440	0.856997	-0.372155	0.651233	-0.640236	0.00876219	-3.54619	0.000319217	-2.40806
BGIOSGA009834	245254_at	AT4G14680	0.816041	0.204725	0.933159	-0.0653523	0.00276142	-0.573659	0.271801	-0.255701
BGIOSGA015099	245255_at	AT4G14110	0.810213	0.286518	0.646375	0.291297	0.000677363	0.838179	0.000425077	0.834707
BGIOSGA011396	245256_at	AT4G15090	0.942995	-0.0987988	0.770547	-0.273708	0.116948	-0.628116	0.596514	-0.306932
BGIOSGA003079	245261_at	AT4G14385	0.940322	-0.0617213	0.806509	-0.11071	0.939232	0.0210688	0.939216	0.0228786
BGIOSGA014652	245262_at	AT4G16563	4.66187e-05	2.01439	1.02871e-05	1.95528	7.35842e-09	2.63478	7.78707e-08	2.28688
BGIOSGA009284	245263_at	AT4G17740	1	-1.34231	1	-0.504067	0.684024	-0.553952	0.948954	0.103368
BGIOSGA011645	245266_at	AT4G17070	0.382642	-0.586583	0.683293	-0.294225	0.584946	0.200638	0.783338	0.113839
BGIOSGA022142	245268_at	AT4G16570	0.666016	0.396282	0.769648	0.221435	0.00697574	0.716127	0.0031421	0.822598
BGIOSGA024704	245269_at	AT4G14500	0.706461	-0.273084	0.692462	-0.193148	0.335952	-0.242567	0.434717	-0.226556
BGIOSGA035072	245270_at	AT4G14960	0.777125	0.340456	0.612272	0.377184	0.00423502	0.933432	0.00358892	0.929553
BGIOSGA004561	245273_at	AT4G14950	0.586691	-0.320192	0.376366	-0.298193	0.843635	-0.0580086	0.797398	-0.0650345
BGIOSGA004561	245273_at	AT4G14950	0.219742	-0.577751	0.469007	-0.398489	0.000109503	-0.908586	0.0014789	-0.783892
BGIOSGA025892	245275_at	AT4G15210	0.0839485	-1.65514	0.00566687	-2.34778	6.17716e-07	-3.7111	2.64827e-10	-5.5296
BGIOSGA025892	245275_at	AT4G15210	0.897732	-0.269169	0.0860544	-0.844258	1.9315e-10	-1.64443	1.02925e-07	-1.50572
BGIOSGA002259	245277_at	AT4G15550	9.07867e-05	-1.56758	0.117826	-1.20997	1.1092e-09	-2.31284	3.80069e-08	-2.04775
BGIOSGA002259	245277_at	AT4G15550	0.555853	0.662668	0.0243841	1.12755	0.643127	0.220966	0.2152	0.583095
BGIOSGA002259	245277_at	AT4G15550	0.959415	-0.136765	0.97281	-0.0629092	0.13355	-1.17934	0.106987	-1.17517
BGIOSGA018065	245281_at	AT4G15560	0.695507	-0.270047	0.0182542	-0.923415	2.56359e-07	-1.52985	1.15344e-10	-1.86851
BGIOSGA018065	245281_at	AT4G15560	8.31679e-06	3.61293	0.0419894	1.51913	1.37335e-05	1.48543	0.412214	0.575975
BGIOSGA006438	245283_at	AT4G13980	0.93868	0.0832669	0.8281	-0.178808	0.00173186	-0.87965	0.0202585	-0.61157
BGIOSGA011994	245284_at	AT4G14210	0.976355	-0.0354966	0.586659	-0.315344	4.44274e-05	-1.02595	0.00503147	-0.704354
BGIOSGA011994	245284_at	AT4G14210	0.044451	-0.73602	0.148907	-0.570273	0.000249385	-0.931198	0.0199985	-0.687488
BGIOSGA005044	245285_s_at	AT4G14030	0.210089	0.493588	0.575691	0.215801	0.50016	0.148374	0.499023	0.161793
BGIOSGA035799	245286_at	AT4G14880	0.824949	-0.348132	0.214519	-0.889468	4.73909e-09	-2.38881	1.17455e-06	-1.78145
BGIOSGA009803	245288_at	AT4G16420	0.988471	0.012879	0.978974	-0.0150355	0.480264	0.160253	0.467475	0.171168
BGIOSGA018087	245289_at	AT4G15470	0.958588	-0.0501252	0.519357	-0.279069	0.0211	-0.51594	0.0422331	-0.479878
BGIOSGA026028	245290_at	AT4G16490	0.950853	-0.0758135	0.57391	0.319538	0.0655612	0.483274	0.301147	0.353301
BGIOSGA000393	245292_at	AT4G15093	0.220907	-0.59098	0.447578	-0.585946	1.254e-05	-1.65931	1.68424e-06	-1.46222
BGIOSGA000393	245292_at	AT4G15093	0.736992	0.340073	0.314531	-0.73732	0.111026	-1.07961	0.00141018	-1.23003
BGIOSGA008908	245293_at	AT4G16660	0.980548	-0.0281504	0.992292	0.00787834	0.0047334	0.64918	0.194512	0.325523
BGIOSGA014717	245294_at	AT4G14340	0.99184	-0.0117168	0.60732	-0.281406	0.0309562	-0.530645	0.00413516	-0.581386
BGIOSGA014717	245294_at	AT4G14340	0.84515	-0.383719	0.881802	-0.169573	0.0761415	-0.982159	0.11054	-0.845645
BGIOSGA009801	245296_at	AT4G16370	6.65575e-11	-1.73626	0.870195	-0.284324	1.79371e-10	-1.94559	2.46107e-20	-2.32526
BGIOSGA008762	245297_at	AT4G16510	0.868743	0.206069	0.904329	0.0895256	0.0262322	0.550074	0.0608515	0.578597
BGIOSGA014678	245298_at	AT4G15010	0.853973	-0.179988	0.701406	-0.193766	0.829866	0.0628544	0.9898	-0.00454381
BGIOSGA028027	245302_at	AT4G17695	0.954121	-0.140847	0.916121	-0.172179	0.778319	0.235225	0.830345	0.170137
BGIOSGA008245	245303_at	AT4G17010	0.937651	0.107636	0.64221	-0.335284	0.393573	-0.303602	0.653934	-0.196226
BGIOSGA008245	245303_at	AT4G17010	0.977721	0.0266273	0.939855	0.045451	0.422632	0.228408	0.284513	0.268112
BGIOSGA003513	245304_at	AT4G15630	0.790434	-0.225786	0.416757	-0.394593	0.00602419	-0.992481	0.00309172	-0.842065
BGIOSGA011649	245308_at	AT4G17486	0.919817	0.0771834	0.93188	0.0540499	0.83524	-0.0525628	0.935149	-0.025839
BGIOSGA011649	245308_at	AT4G17486	0.682878	-0.219438	0.354979	-0.36142	0.380367	-0.271552	0.202564	-0.327702
BGIOSGA012012	245312_at	AT4G14600	0.0725822	0.706288	0.0461199	0.699178	0.116113	0.529912	0.297291	0.317488
BGIOSGA012012	245312_at	AT4G14600	0.782052	-0.214705	0.595831	-0.283319	0.165876	-0.410845	0.0698414	-0.497942
BGIOSGA003699	245313_at	AT4G15420	0.693302	0.319157	0.8464	0.108091	0.603904	-0.161456	0.312278	-0.278355
BGIOSGA002613	245314_at	AT4G16745	0.947574	0.0920143	0.711073	0.228811	0.0863828	0.528459	0.0275372	0.657649
BGIOSGA009994	245315_at	AT4G14800	0.803788	0.191426	0.892762	0.106195	0.0489173	0.496546	0.10863	0.397616
BGIOSGA030587	245316_at	AT4G14000	0.572069	0.543786	0.517651	0.522674	0.000155501	1.14751	0.00124474	0.96661
BGIOSGA025609	245317_at	AT4G15610	0.567785	1.84629	1	1.2264	0.575748	-1.23444	1	-1.669
BGIOSGA003344	245319_at	AT4G16146	0.749066	0.386999	0.739397	-0.366872	1.87021e-11	-1.82937	1.53899e-12	-1.61935
BGIOSGA003344	245319_at	AT4G16146	0.645599	-0.359336	0.044247	-0.94018	2.40175e-06	-1.85513	1.57207e-09	-1.71917
BGIOSGA003344	245319_at	AT4G16146	0.679779	-0.331327	0.470081	-0.38999	0.792584	-0.0973187	0.104645	-0.503014
BGIOSGA022481	245320_at	AT4G16444	0.974865	0.0464002	0.998842	0.00102656	0.207328	0.362275	0.56964	0.192455
BGIOSGA019852	245321_at	AT4G15545	0.95597	0.0967263	0.577077	-0.469282	6.28865e-05	-1.65735	5.30007e-05	-1.42842
BGIOSGA007342	245324_at	AT4G17260	0.81146	0.448365	0.571397	0.726834	0.00304266	1.70541	0.0167107	1.33907
BGIOSGA009431	245326_at	AT4G14100	0.954416	0.0568875	0.593881	-0.292131	0.929202	-0.0305401	0.124489	-0.445361
BGIOSGA009431	245326_at	AT4G14100	0.732641	0.218567	0.953593	-0.0429289	0.781705	-0.0865048	0.815416	-0.0805932
BGIOSGA009307	245328_at	AT4G14465	1	4.45116	0.0322671	4.94449	0.318569	2.87299	0.105721	3.5609
BGIOSGA024636	245330_at	AT4G14930	0.938262	-0.100748	0.597903	-0.354726	0.000290886	-0.828671	0.0036325	-0.665256
BGIOSGA013857	245332_at	AT4G15940	0.947951	0.0798646	0.769054	0.17899	0.000270027	0.785348	0.00371305	0.663392
BGIOSGA024714	245333_at	AT4G14615	0.777125	-0.166667	0.558432	-0.241387	0.122595	-0.344692	0.114154	-0.438948
BGIOSGA001964	245334_at	AT4G15800	0.383941	-0.352861	0.494156	-0.356848	0.111205	-0.535831	0.276082	-0.321183
BGIOSGA001964	245334_at	AT4G15800	0.422723	0.506276	0.300008	0.584446	0.00345226	0.919831	0.208748	0.472092
BGIOSGA001964	245334_at	AT4G15800	1	0.603259	1	-0.737485	1	0.286558	1	-0.347994
BGIOSGA001964	245334_at	AT4G15800	0.966545	-0.0523643	0.867736	0.13106	0.00858693	0.771827	0.057897	0.593574
BGIOSGA001811	245335_at	AT4G16160	1	-0.435835	0.694753	1.19121	0.0492549	2.62729	0.114752	1.88586
BGIOSGA001811	245335_at	AT4G16160	0.944188	-0.44975	0.406549	-2.19873	0.0195504	-3.23696	0.0892889	-2.34554
BGIOSGA014651	245337_at	AT4G16566	0.76679	0.223172	0.806357	-0.152288	0.920992	0.0338874	0.943678	0.0297958
BGIOSGA007031	245338_at	AT4G16442	0.0124368	-0.641715	0.646238	-0.417191	3.38659e-06	-2.96903	2.3041e-06	-1.7183
BGIOSGA012438	245339_at	AT4G16120	6.48171e-08	2.63625	9.28972e-07	2.50086	9.61431e-09	2.45049	4.48907e-06	2.00851
BGIOSGA012438	245339_at	AT4G16120	0.600433	1.46099	0.271886	1.9752	0.704337	0.64096	0.803461	-0.578869
BGIOSGA000193	245343_at	AT4G15830	0.828316	1.31437	0.7736	1.04917	0.136958	2.47112	0.165339	2.3449
BGIOSGA032285	245344_at	AT4G15475	0.758811	0.227087	0.376269	0.419542	0.106412	0.446905	0.0330562	0.57077
BGIOSGA031424	245345_at	AT4G16640	0.719608	-0.604794	0.736067	-0.449557	0.00599259	-1.71624	0.00267832	-1.82284
BGIOSGA031385	245346_at	AT4G17090	0.0034841	2.22556	3.54998e-10	3.23235	0.115627	0.924865	0.00141109	1.91173
BGIOSGA013247	245347_at	AT4G14890	0.7662	0.211918	0.482576	-0.308602	0.0306153	-0.528443	0.0778122	-0.594303
BGIOSGA017605	245352_at	AT4G15490	0.989082	-0.0558994	0.709156	-0.919106	0.113926	-1.79938	0.259291	-1.3619
BGIOSGA010295	245355_at	AT4G17390	0.292218	0.945429	0.387585	0.675199	4.98952e-06	1.58996	2.64714e-06	1.56238
BGIOSGA034046	245356_at	AT4G13940	0.47471	-0.265037	0.575691	-0.307373	0.423859	-0.195603	0.469981	-0.152321
BGIOSGA005922	245357_at	AT4G17560	0.848643	0.196165	0.373974	-0.420322	0.000140158	-0.975606	5.3145e-05	-1.03674
BGIOSGA012587	245358_at	AT4G15900	0.717733	0.20713	0.859222	0.0820744	0.0253066	0.422165	0.0266962	0.413697
BGIOSGA022366	245360_at	AT4G16330	0.971101	0.0341267	0.622756	-0.244106	0.844853	0.0741476	0.850683	-0.0636486
BGIOSGA005804	245361_at	AT4G17790	8.01577e-07	-1.33777	2.63399e-05	-1.23414	2.73605e-07	-1.48049	3.57809e-11	-1.51887
BGIOSGA005804	245361_at	AT4G17790	0.895215	0.256589	0.909942	-0.0965899	0.113907	-0.514486	0.227089	-0.525556
BGIOSGA022270	245362_at	AT4G17460	0.250046	1.41311	0.0142004	1.52776	1.24076e-05	2.20095	5.52988e-05	1.64339
BGIOSGA022270	245362_at	AT4G17460	0.954416	0.158251	0.321579	0.821395	0.00771067	1.22275	0.121358	0.666854
BGIOSGA037532	245364_at	AT4G15790	0.686752	0.559105	0.415779	0.640636	0.000200867	1.58647	0.00189615	1.17397
BGIOSGA009922	245365_at	AT4G17720	0.847021	0.16479	0.839359	0.139187	0.13678	0.416874	0.367347	0.281596
BGIOSGA009922	245365_at	AT4G17720	0.653365	0.580223	0.442211	0.734669	3.29598e-05	1.53107	1.37859e-05	1.57978
BGIOSGA009922	245365_at	AT4G17720	0.771747	0.582273	0.870195	0.336591	0.0376724	1.30158	0.00398623	1.64598
BGIOSGA012075	245366_at	AT4G14965	0.953883	0.0620937	0.580834	0.317128	0.006612	0.631064	0.010706	0.621188
BGIOSGA011654	245367_at	AT4G16265	0.985693	0.0379174	0.660213	0.383959	0.0437055	0.69545	0.0135013	0.942532
BGIOSGA011654	245367_at	AT4G16265	0.771133	-0.271695	0.58634	-0.32659	0.277411	0.316052	0.934055	0.0362814
BGIOSGA025511	245368_at	AT4G15510	0.826234	0.281471	0.795546	-0.227919	0.124466	-0.618325	0.139744	-0.568059
BGIOSGA006688	245372_at	AT4G15000	0.313146	0.835725	0.400953	0.646124	7.40318e-06	1.43633	2.24258e-05	1.39617
BGIOSGA006688	245372_at	AT4G15000	0.447449	0.674782	0.590562	0.437714	0.000133954	1.10556	0.000251231	1.1106
BGIOSGA011915	245373_s_at	AT4G14710	0.705439	-0.397258	0.256969	-0.624108	0.000784447	-1.06266	0.00103469	-1.01494
BGIOSGA011915	245373_s_at	AT4G14710	0.643148	0.786046	0.254117	1.0733	0.00146755	1.84957	8.98714e-06	1.95081
BGIOSGA019807	245374_at	AT4G17620	0.877887	-0.111487	0.629373	-0.234518	0.838281	-0.0574086	0.692036	-0.109644
BGIOSGA022001	245380_at	AT4G17760	0.0124765	1.67509	0.03118	1.32237	1.60465e-07	2.2734	4.51013e-09	2.24272
BGIOSGA031398	245384_at	AT4G16790	0.854322	-0.490757	0.970142	0.0907726	0.670349	0.375953	0.957502	-0.0664223
BGIOSGA001259	245387_at	AT4G17520	0.183247	0.557747	0.430613	0.377234	0.00351109	0.776359	0.000243441	0.874843
BGIOSGA001259	245387_at	AT4G17520	0.155802	0.697429	0.708724	0.245607	0.00788739	0.75142	0.000160099	0.87574
BGIOSGA001259	245387_at	AT4G17520	1	-0.239575	1	1.43835	1	-3.52615	1	-1.60112
BGIOSGA001259	245387_at	AT4G17520	0.613715	0.308097	0.899132	0.0853378	0.0303212	0.42841	0.0284217	0.444863
BGIOSGA001259	245387_at	AT4G17520	0.759219	0.23951	0.767523	0.182023	0.035455	0.573181	0.00207623	0.698444
BGIOSGA023922	245388_at	AT4G16410	0.909337	0.112237	0.417774	-0.46686	0.00348181	-0.811823	0.00118775	-0.867629
BGIOSGA004532	245390_at	AT4G17650	0.103112	0.757889	0.466089	0.413915	0.00247755	0.801343	0.0972553	0.508905
BGIOSGA005154	245393_at	AT4G16260	1	1.33574	1	1.49632	0.501407	1.17815	0.559238	1.0594
BGIOSGA005154	245393_at	AT4G16260	0.373441	-0.571101	0.0781558	-1.13523	2.81337e-12	-2.3166	1.3476e-14	-2.01359
BGIOSGA005154	245393_at	AT4G16260	0.952531	-0.0596491	0.931735	-0.0901232	0.818658	0.0870552	0.912255	-0.0494072
BGIOSGA005154	245393_at	AT4G16260	1	-0.0611996	1	0.30439	0.491014	-1.48334	0.780759	0.492908
BGIOSGA005154	245393_at	AT4G16260	0.966959	0.126768	0.893739	0.188873	0.00881521	1.35317	0.427116	0.509862
BGIOSGA005154	245393_at	AT4G16260	0.842908	-0.706145	0.736978	0.476327	0.125579	1.0369	0.326788	0.783965
BGIOSGA005154	245393_at	AT4G16260	0.0859478	-0.915206	0.778769	-0.35099	0.000261725	-1.67526	0.000291198	-1.81978
BGIOSGA028715	245394_at	AT4G16450	0.863574	0.172644	0.927747	0.0711789	0.0219692	0.556398	0.0576566	0.495472
BGIOSGA013551	245395_at	AT4G17420	0.895215	0.116715	0.778925	0.155388	0.170027	0.398337	0.206677	0.385895
BGIOSGA001914	245400_at	AT4G17040	0.811217	0.179584	0.284752	-0.368673	0.107179	-0.368753	0.0748349	-0.424928
BGIOSGA005821	245401_at	AT4G17670	1	1.25511	1	0.97259	0.336926	1.39034	0.489706	1.13857
BGIOSGA005821	245401_at	AT4G17670	0.138226	0.890887	0.00164774	0.932517	0.0612504	0.382953	6.0036e-08	1.06212
BGIOSGA005821	245401_at	AT4G17670	0.00172984	5.97367	7.67146e-05	5.69476	8.74906e-05	5.89636	1.37859e-05	5.85948
BGIOSGA011647	245404_at	AT4G17610	0.477527	0.797332	0.393165	0.65979	0.00101731	1.44441	0.000240422	1.53937
BGIOSGA007735	245405_at	AT4G17150	0.707982	-0.215712	0.711073	-0.154565	0.0806025	-0.344206	0.445068	-0.186027
BGIOSGA007735	245405_at	AT4G17150	0.430392	-0.306902	0.45753	-0.26476	0.00778874	-0.511895	0.00167006	-0.560235
BGIOSGA008509	245407_at	AT4G17170	0.99184	0.00920498	0.985537	-0.0101486	0.931209	0.0233571	0.443168	-0.198712
BGIOSGA008509	245407_at	AT4G17170	0.969561	0.0499123	0.98001	0.0218118	0.0125248	-0.762552	0.020091	-0.657363
BGIOSGA028454	245408_at	AT4G17180	0.754023	-0.878196	0.825884	-0.556029	0.545075	0.538126	0.741488	0.321569
BGIOSGA028454	245408_at	AT4G17180	0.64676	-0.258751	0.159781	-0.535223	0.0311052	-0.488044	0.0346157	-0.472468
BGIOSGA009802	245411_at	AT4G17240	0.6619	1.29008	0.653886	0.874939	0.00544097	2.2321	0.0137981	1.90583
BGIOSGA025712	245413_at	AT4G17300	0.920083	0.109407	0.572725	-0.301869	0.000666426	-0.829767	0.00438892	-0.68236
BGIOSGA031412	245415_at	AT4G17330	0.958912	0.033969	0.954422	-0.0338967	0.589827	-0.1645	0.964444	-0.0180856
BGIOSGA033435	245416_at	AT4G17350	0.000265407	-0.931436	0.977122	-0.0292182	6.3653e-05	-1.35058	0.00172074	-1.06868
BGIOSGA033435	245416_at	AT4G17350	0.0551372	-0.920614	0.0307514	-0.865351	1.30628e-05	-1.60885	0.00161994	-1.17735
BGIOSGA011653	245417_at	AT4G17360	0.956609	0.0648041	0.839808	-0.137014	0.0153234	-0.708342	0.0542266	-0.589204
BGIOSGA025713	245419_at	AT4G17380	0.888641	-0.208891	0.987969	-0.0171758	0.248181	-0.517373	0.696091	-0.210234
BGIOSGA031404	245421_at	AT4G17430	0.808488	0.230208	0.537405	0.381533	0.163812	0.461247	0.0669517	0.61061
BGIOSGA008737	245425_at	AT4G17510	0.50052	0.300516	0.993435	0.00610333	0.108117	0.357591	0.0655579	0.437457
BGIOSGA008737	245425_at	AT4G17510	0.951917	0.0671419	0.7971	0.147434	0.390718	0.230744	0.291766	0.289421
BGIOSGA033450	245426_at	AT4G17540	0.369994	0.596173	0.664943	0.354515	4.35022e-06	1.18147	2.65776e-06	1.28131
BGIOSGA008730	245427_at	AT4G17550	0.910467	-0.407363	0.923583	0.20971	0.265004	0.996356	0.00498136	2.08666
BGIOSGA014620	245428_at	AT4G17570	0.686752	-0.285206	0.63057	-0.304521	0.139193	-0.501395	0.200283	-0.387199
BGIOSGA031384	245433_at	AT4G17140	0.97526	0.0237658	0.703724	0.19334	0.723137	-0.14538	0.935628	-0.0416195
BGIOSGA014593	245438_at	AT4G16650	0.673218	-0.247332	0.66703	-0.197653	0.226451	-0.289337	0.675195	-0.118635
BGIOSGA011652	245441_at	AT4G16700	0.235259	0.410559	0.865466	-0.0862732	0.721937	-0.0920284	0.589456	0.146773
BGIOSGA008178	245442_at	AT4G16710	0.927191	-0.0700151	0.730273	-0.162285	0.741934	0.0901232	0.726468	0.0984737
BGIOSGA008734	245446_at	AT4G16800	0.736427	-0.357409	0.899135	-0.11737	0.679208	0.18738	0.588716	0.229441
BGIOSGA008734	245446_at	AT4G16800	0.779105	-0.229621	0.71709	-0.241804	0.00534082	-0.688376	0.00731664	-0.659144
BGIOSGA008733	245447_at	AT4G16820	0.986284	0.0293462	0.200418	-0.702101	2.06385e-06	-1.16718	7.78149e-12	-1.54556
BGIOSGA008733	245447_at	AT4G16820	0.0159192	3.66728	1	1.51706	0.215323	1.63422	0.900687	0.30508
BGIOSGA008733	245447_at	AT4G16820	0.966121	-0.151414	0.648884	-1.02401	0.0774682	-2.08098	0.0358447	-3.01191
BGIOSGA033451	245458_at	AT4G16970	0.260887	1.154	0.245539	0.920555	0.000193903	1.79526	1.46305e-05	1.78565
BGIOSGA009747	245461_at	AT4G17000	0.758811	1.26986	0.556319	0.959999	0.0375632	2.23052	0.0732348	1.99506
BGIOSGA017362	245462_at	AT4G17020	0.977893	0.0444157	0.677373	0.283354	0.0691758	0.550951	0.013789	0.688196
BGIOSGA025746	245463_at	AT4G17030	0.826036	0.272556	0.422443	0.519059	0.785753	0.121566	0.637219	0.231725
BGIOSGA014584	245466_at	AT4G16600	0.982022	-0.0299028	0.749168	0.214824	0.088465	-0.509678	0.157026	-0.452066
BGIOSGA014584	245466_at	AT4G16600	0.00418071	2.35937	0.000381023	1.84559	0.0200383	1.04691	0.480096	0.382759
BGIOSGA019690	245474_at	AT4G16060	0.475576	-0.292092	0.46569	-0.288134	0.227797	-0.254705	0.0462476	-0.428292
BGIOSGA007152	245478_at	AT4G16130	0.824949	-0.214513	0.847361	0.156614	0.0144228	-0.626763	0.0257264	-0.604043
BGIOSGA007152	245478_at	AT4G16130	0.828316	-0.137993	0.972505	-0.0198471	0.289082	-0.253132	0.709083	-0.0984188
BGIOSGA012484	245481_at	AT4G16180	0.988798	0.0214875	0.730542	0.198655	0.0278981	0.484856	0.050523	0.506077
BGIOSGA012483	245484_at	AT4G16210	0.950791	0.0761101	0.87153	0.0999202	0.206921	-0.361548	0.668088	-0.145423
BGIOSGA023614	245488_at	AT4G16270	1	-2.81401	1	-1.08672	1	-1.33494	0.664021	1.11828
BGIOSGA030303	245489_at	AT4G16280	0.82281	0.141231	0.988844	0.00834171	0.431115	0.207146	0.290158	0.264363
BGIOSGA033345	245490_at	AT4G16310	0.667661	-0.239194	0.808852	-0.13491	0.0741157	-0.459222	0.490185	-0.238931
BGIOSGA012547	245492_at	AT4G16340	1	0.24265	1	0.247057	0.611411	1.04565	0.479784	1.37162
BGIOSGA011212	245494_at	AT4G16390	0.948685	-0.0753239	0.615569	-0.339492	0.0423671	-0.711308	0.00759146	-0.906955
BGIOSGA009809	245496_at	AT4G16440	0.449811	-0.354775	0.450833	-0.435134	0.00305786	-0.972755	1.81783e-06	-1.07078
BGIOSGA036574	245508_at	AT4G15720	0.735842	0.714334	0.46889	0.865527	0.000876583	1.8044	0.000570354	1.85493
BGIOSGA026359	245511_at	AT4G15755	1	-1.56756	1	0.369326	0.362551	-1.94363	0.841779	0.426919
BGIOSGA026359	245511_at	AT4G15755	0.803071	-0.598422	0.980145	0.0561527	0.296969	-0.875129	0.763001	-0.317223
BGIOSGA026363	245512_at	AT4G15770	0.731241	0.524695	0.793139	0.222939	0.000815563	0.96797	6.42248e-06	1.16339
BGIOSGA005116	245517_at	AT4G15840	0.917307	-0.0835978	0.957202	-0.0329938	0.93216	-0.0222232	0.941666	0.0217089
BGIOSGA005439	245518_at	AT4G15850	0.942132	0.0902343	0.861105	0.106791	0.00561332	0.65967	0.00113751	0.783364
BGIOSGA001682	245521_at	AT4G15880	0.905937	0.105927	0.895428	0.0802354	0.47287	0.208613	0.421272	0.23483
BGIOSGA001682	245521_at	AT4G15880	0.838264	-0.133541	0.885171	-0.072442	0.812592	-0.0611488	0.95597	-0.0162604
BGIOSGA036045	245522_at	AT4G15890	0.675348	0.868499	0.476826	0.863395	0.00101199	1.88754	0.00103561	1.71802
BGIOSGA012598	245524_at	AT4G15920	0.0675876	-0.798799	0.147945	-0.70849	1.50776e-09	-2.42423	1.22826e-08	-2.03363
BGIOSGA017127	245525_at	AT4G15930	0.843593	0.315719	0.591217	0.673407	0.131036	0.740006	0.451656	0.425099
BGIOSGA018078	245528_at	AT4G15530	0.480097	-0.600416	0.0135108	-1.00586	5.59302e-06	-1.31214	2.29939e-05	-1.25786
BGIOSGA016421	245529_at	AT4G15570	0.88262	0.111251	0.778925	0.135896	0.934326	0.0273825	0.637704	0.147686
BGIOSGA016421	245529_at	AT4G15570	0.993008	-0.0167326	0.602153	0.407497	0.993802	0.00543851	0.731737	0.213707
BGIOSGA016421	245529_at	AT4G15570	0.874836	0.199721	0.741362	-0.201683	0.7233	0.140216	0.490791	0.242306
BGIOSGA007636	245532_at	AT4G15110	0.898534	0.133239	0.978995	-0.0216423	0.0125539	-0.633032	0.126561	-0.413136
BGIOSGA004226	245560_at	AT4G15480	0.00104466	-1.52249	0.0242649	-1.34521	1.7433e-09	-3.08207	1.80739e-13	-3.44427
BGIOSGA004226	245560_at	AT4G15480	1	-0.0675355	1	1.51365	0.210606	2.63212	0.209978	2.6831
BGIOSGA004226	245560_at	AT4G15480	0.16277	-0.811871	0.0827843	-0.795693	2.0549e-08	-1.8297	3.4836e-06	-1.47112
BGIOSGA018840	245562_at	AT4G15520	0.825981	0.329576	0.809364	0.274077	0.0467201	0.830946	0.0128793	1.02609
BGIOSGA010192	245563_at	AT4G14580	0.00559272	-0.796525	0.0166901	-1.04653	3.46427e-08	-2.27788	9.66782e-30	-2.50181
BGIOSGA010192	245563_at	AT4G14580	0.0582897	-1.02822	0.00100652	-1.60015	0.000333026	-1.40083	8.38883e-05	-1.63215
BGIOSGA034420	245564_at	AT4G14590	0.858014	0.181956	0.899041	0.0841027	0.55619	-0.186456	0.857271	-0.0702875
BGIOSGA008572	245565_at	AT4G14605	0.936655	0.0792358	0.895122	-0.0949949	0.0821941	-0.503943	0.196859	-0.369653
BGIOSGA019217	245569_at	AT4G14660	0.350792	-0.408645	0.334121	-0.405516	0.862676	-0.0519773	0.672064	-0.135179
BGIOSGA013187	245574_at	AT4G14750	0.800707	1.5523	0.527066	1.43509	0.122571	2.43978	0.259634	1.8821
BGIOSGA013187	245574_at	AT4G14750	0.0142432	-0.769226	0.560917	-0.387594	2.18758e-06	-1.95053	6.26574e-05	-1.24939
BGIOSGA013187	245574_at	AT4G14750	0.363582	1.73058	0.246229	1.83333	0.000244038	2.92482	0.00132958	2.47484
BGIOSGA013187	245574_at	AT4G14750	0.797706	1.50826	0.325009	1.74006	0.0661274	2.59019	0.120567	2.28186
BGIOSGA010180	245576_at	AT4G14770	0.900363	0.535141	0.814512	0.676692	0.193778	1.36571	0.119514	1.56854
BGIOSGA010180	245576_at	AT4G14770	0.700472	0.281071	0.295286	0.423331	9.84314e-05	0.802205	0.000452466	0.805129
BGIOSGA010180	245576_at	AT4G14770	0.947965	-0.0683751	0.847697	-0.116069	0.590143	-0.14921	0.798087	-0.080148
BGIOSGA009822	245578_at	AT4G14790	0.894288	-0.124635	0.835344	-0.154602	0.697248	0.123655	0.17679	0.443406
BGIOSGA015554	245580_at	AT4G14820	0.94283	-0.0722499	0.802318	0.144478	0.0697679	0.435761	0.270004	0.295229
BGIOSGA015554	245580_at	AT4G14820	0.848804	0.909234	0.756399	0.844456	0.0307154	1.97194	0.148564	1.52754
BGIOSGA033173	245582_at	AT4G14850	0.808488	0.44149	0.683618	0.529671	0.313912	0.655308	0.0389829	1.14084
BGIOSGA033173	245582_at	AT4G14850	0.208202	1.35216	0.0937095	1.46972	0.000252071	2.04109	4.82799e-05	2.20898
BGIOSGA024802	245585_at	AT4G14970	0.270331	1.26514	0.111017	1.32138	0.000919743	1.89056	4.99892e-05	2.12369
BGIOSGA013845	245587_at	AT4G15020	0.689276	-0.212504	0.401497	-0.363037	0.00454895	-0.549468	0.00486536	-0.632417
BGIOSGA013845	245587_at	AT4G15020	0.959211	0.074744	0.865466	0.121247	0.787155	0.10003	0.225934	0.387455
BGIOSGA035608	245588_at	AT4G15030	0.784528	-0.225713	0.600243	-0.28735	0.243975	-0.352209	0.2646	-0.345986
BGIOSGA012861	245592_at	AT4G14540	0.916462	0.135193	0.52184	-0.482766	0.00354423	-1.2837	1.6183e-06	-1.53801
BGIOSGA012861	245592_at	AT4G14540	0.47471	-0.53403	0.00208869	-1.42453	0.000206954	-1.35125	8.45729e-06	-1.87628
BGIOSGA012861	245592_at	AT4G14540	0.48844	-0.969797	0.506937	-0.904109	0.00487969	-2.23132	0.0890223	-1.46698
BGIOSGA032914	245594_at	AT4G14570	0.949114	-0.0552153	0.683711	-0.235982	0.047503	-0.435455	0.0182515	-0.552716
BGIOSGA032914	245594_at	AT4G14570	0.585851	-0.357644	0.609667	-0.300362	0.00939291	-0.730817	0.000213475	-0.835119
BGIOSGA019861	245595_at	AT4G14170	0.919667	-0.298581	0.749168	-0.574591	0.460134	0.620247	0.50698	0.554829
BGIOSGA019818	245601_at	AT4G14240	0.675589	-0.233159	0.982907	-0.0130084	0.6712	0.103782	0.515563	0.159135
BGIOSGA033112	245605_at	AT4G14300	0.992094	-0.0106208	0.978434	0.0163008	0.628479	0.121344	0.142592	0.315057
BGIOSGA009252	245607_at	AT4G14330	0.810592	1.06913	0.71495	0.884569	0.0560017	1.98832	0.0781402	1.90154
BGIOSGA017739	245608_at	AT4G14350	0.991124	0.014089	0.790608	-0.112528	0.0524583	-0.407026	0.105527	-0.31745
BGIOSGA017739	245608_at	AT4G14350	0.683768	-0.266738	0.968178	0.0254089	0.249962	0.232445	0.466271	0.173015
BGIOSGA004273	245609_at	AT4G14368	0.925921	0.124947	0.872169	0.124089	0.904082	0.0514866	0.372373	0.328843
BGIOSGA004273	245609_at	AT4G14368	1	-0.868401	0.862565	-0.628955	0.363575	-1.83664	0.957408	-0.100702
BGIOSGA002968	245612_at	AT4G14440	0.60809	0.648536	0.692764	0.427226	0.227329	0.626039	0.0647409	0.883895
BGIOSGA002968	245612_at	AT4G14440	0.925632	-0.0967761	0.791196	-0.162027	0.811277	0.0882634	0.564533	-0.20647
BGIOSGA013066	245617_at	AT4G14490	0.731403	0.906887	0.592293	0.792567	0.00343168	2.01792	0.0136564	1.72772
BGIOSGA033588	245620_at	AT4G14050	0.97928	0.0268397	0.841373	0.112477	0.716904	0.121753	0.894561	0.0479123
BGIOSGA028145	245623_s_at	AT4G14096	0.844855	-0.216012	0.669564	-0.295397	0.0233414	-0.834117	0.00523828	-1.00559
BGIOSGA028145	245623_s_at	AT4G14096	1	0.243855	1	0.690998	0.247423	1.47838	0.0660764	2.09551
BGIOSGA028145	245623_s_at	AT4G14103	1	0.571565	0.625436	1.08246	0.00336079	2.5007	0.000636551	2.753
BGIOSGA012702	245626_at	AT1G56700	0.910467	-0.171634	0.591768	-0.430386	0.00389513	-1.04286	0.00227811	-1.05657
BGIOSGA012702	245626_at	AT1G56700	0.862585	0.205467	0.996869	-0.00348977	0.0874059	-0.494183	0.0989428	-0.556566
BGIOSGA012702	245626_at	AT1G56700	0.972721	0.0327042	0.960712	0.0359509	0.0545165	0.483889	0.0363333	0.51162
BGIOSGA023687	245627_at	AT1G56600	0.952665	0.138836	0.482665	0.804026	0.0941477	-1.0858	0.256509	-0.804237
BGIOSGA002238	245631_at	AT1G25350	0.895719	-0.0963318	0.704184	-0.189511	0.198675	-0.287942	0.336661	-0.252815
BGIOSGA002238	245631_at	AT1G25350	0.318953	0.546707	0.340963	0.478775	0.000137195	1.01122	4.18022e-07	1.17832
BGIOSGA030893	245632_at	AT1G25290	0.814581	-0.22068	0.40876	-0.449298	0.0194428	-0.764967	0.0143466	-0.774036
BGIOSGA004867	245633_at	AT1G25280	0.924401	0.0940577	0.709155	-0.170059	0.0922864	-0.34484	0.0905684	-0.341647
BGIOSGA004867	245633_at	AT1G25280	0.667163	0.268299	0.948105	0.037145	0.443165	0.188829	0.340351	0.227941
BGIOSGA004867	245633_at	AT1G25280	0.644493	-0.284819	0.519385	-0.294113	0.000334632	-0.790508	0.00408892	-0.639217
BGIOSGA004867	245633_at	AT1G25280	0.985268	0.0167976	0.953451	0.0344755	0.168048	0.300175	0.244393	0.268192
BGIOSGA017391	245634_at	AT1G25270	0.849594	-0.544768	0.722754	-0.572566	0.00422755	-2.97473	0.067333	-1.57894
BGIOSGA017391	245634_at	AT1G25270	1	-0.922768	1	0.609598	0.669518	0.785851	0.538993	1.08639
BGIOSGA028817	245636_at	AT1G25240	0.713009	-0.484276	0.776364	-0.295813	0.667155	-0.250315	0.794574	-0.178828
BGIOSGA033828	245637_at	AT1G25230	0.93418	0.109984	0.660855	-0.331318	0.848741	-0.0899126	0.177307	-0.551839
BGIOSGA036800	245639_at	AT1G25260	0.216166	0.628314	0.56596	0.360343	0.000203628	0.95181	1.86942e-05	0.976903
BGIOSGA001000	245641_at	AT1G25370	0.0543058	0.830812	0.324743	0.595862	0.290553	-0.302614	0.355964	-0.29242
BGIOSGA001000	245641_at	AT1G25370	0.786664	0.298955	0.528883	0.402635	0.774489	-0.129387	0.991373	-0.00558005
BGIOSGA009007	245645_at	AT1G24764	0.819062	-0.16829	0.992955	0.00695438	0.197929	-0.288229	0.5772	-0.144408
BGIOSGA009007	245645_at	AT1G24764	0.454762	0.721247	0.32105	0.631756	0.214372	-0.464789	0.0470773	-0.497525
BGIOSGA009007	245645_at	AT1G24764	0.939952	-0.0663385	0.827512	-0.111795	0.932082	0.0250627	0.982265	-0.0074078
BGIOSGA009007	245645_at	AT1G24764	0.918655	-0.142521	0.69258	0.256482	0.00535482	0.634802	0.00719326	0.644891
BGIOSGA000255	245649_at	AT1G24706	0.909369	0.0835149	0.519357	0.244343	0.689284	0.134964	0.521977	0.253203
BGIOSGA003388	245657_at	AT1G56720	0.96318	0.0390101	0.822273	-0.0944588	0.81215	-0.064688	0.153801	-0.289504
BGIOSGA003388	245657_at	AT1G56720	0.7044	-0.295735	0.439113	-0.496041	5.87767e-07	-1.07617	1.01686e-05	-0.960291
BGIOSGA003341	245660_at	AT1G28240	0.954815	0.0552507	0.921161	-0.0622116	0.731798	0.103954	0.866588	0.0562008
BGIOSGA003341	245660_at	AT1G28240	0.982496	-0.0298583	0.633524	-0.27884	0.0735664	-0.487035	0.0163593	-0.584918
BGIOSGA024444	245665_at	AT1G28250	0.639984	-0.315429	0.415779	-0.379342	0.0408807	-0.569361	0.00661657	-0.70809
BGIOSGA000834	245666_at	AT1G28280	0.585997	0.456247	0.0829347	0.795176	0.293561	0.444756	0.179102	0.502895
BGIOSGA000834	245666_at	AT1G28280	0.293113	0.495832	0.424932	0.383988	0.407653	-0.256188	0.117839	-0.49
BGIOSGA012011	245667_at	AT1G28200	0.0929812	0.585266	0.275797	0.414413	0.0190429	0.563411	0.102473	0.408347
BGIOSGA012011	245667_at	AT1G28200	0.970216	0.0423283	0.513	0.340714	0.520863	0.240116	0.987522	-0.00621286
BGIOSGA029180	245668_at	AT1G28330	0.217336	0.847322	0.00559214	1.34119	0.244999	0.437121	0.030035	0.908206
BGIOSGA012503	245673_at	AT1G56690	0.969401	-0.0600431	0.573737	0.397611	0.505533	0.312731	0.0996129	0.724482
BGIOSGA003415	245676_at	AT1G56670	0.721158	0.447241	0.905087	-0.147354	0.575029	0.324718	0.624689	0.290991
BGIOSGA003415	245676_at	AT1G56670	0.363477	-0.459925	0.496474	-0.550967	6.02746e-06	-1.74762	2.71707e-07	-1.37848
BGIOSGA018141	245679_at	AT1G56590	0.987158	-0.0233651	0.89297	0.0895745	0.0183922	0.534313	0.0154295	0.56559
BGIOSGA003418	245681_at	AT1G56560	0.0298582	1.64769	0.058987	0.908686	0.518478	0.249642	0.354345	-0.325357
BGIOSGA014030	245682_at	AT5G08750	0.920083	-0.090169	0.904462	0.0716834	0.879158	-0.0496427	0.897375	0.045476
BGIOSGA025185	245683_at	AT5G22030	0.894051	0.172139	0.41195	0.433682	0.00122937	0.853967	0.0045728	0.766181
BGIOSGA025185	245683_at	AT5G22030	0.847259	0.126839	0.775621	0.141553	0.56647	0.141756	0.616246	0.140849
BGIOSGA009680	245684_at	AT5G22000	0.542266	-0.468255	0.367773	-0.61571	1.30928e-07	-1.7733	2.18749e-06	-1.51458
BGIOSGA009680	245684_at	AT5G22000	0.906305	-0.108922	0.575691	-0.233456	0.0050569	-0.593192	0.0197053	-0.507968
BGIOSGA015708	245685_at	AT5G22220	0.0609124	-0.883298	0.189406	-0.630795	0.333247	-0.385107	0.196782	-0.437659
BGIOSGA008745	245686_at	AT5G22060	0.975766	-0.033019	0.675509	0.246943	0.00102984	0.814621	4.34529e-05	0.869192
BGIOSGA008745	245686_at	AT5G22060	0.50052	-0.245195	0.786852	0.161653	0.0511679	0.447962	0.00306968	0.508913
BGIOSGA008745	245686_at	AT5G22060	0.290826	0.543572	0.93533	-0.0578689	0.633759	-0.123926	0.0389829	-0.452351
BGIOSGA008745	245686_at	AT5G22060	0.55108	-0.418599	0.845323	-0.170943	0.000284574	-0.857472	0.0395225	-0.55186
BGIOSGA017794	245687_at	AT1G28320	0.967655	-0.048566	0.988844	-0.00890857	0.850701	-0.052114	0.676778	-0.115629
BGIOSGA020243	245688_at	AT1G28290	1	0.534575	1	0.453658	0.382521	2.05338	1	2.18769
BGIOSGA011871	245691_at	AT5G04240	0.964396	-0.0364739	0.850084	-0.0913534	0.22024	-0.313296	0.826807	-0.076938
BGIOSGA009302	245693_at	AT5G04260	0.819667	0.262997	0.767031	0.281325	0.00837544	0.850176	0.0242228	0.766993
BGIOSGA009301	245695_at	AT5G04270	0.909707	-0.0952467	0.863861	-0.0961045	0.395684	0.217528	0.647145	0.145975
BGIOSGA034558	245697_at	AT5G04200	0.357436	-0.723773	0.263113	-0.732198	0.000346913	-1.42533	0.000280539	-1.17572
BGIOSGA005350	245699_at	AT5G04250	0.860123	-0.21871	0.8137	-0.170002	0.0983438	-0.517462	0.0890741	-0.537854
BGIOSGA005350	245699_at	AT5G04250	0.980054	-0.0266088	0.905087	0.0690109	0.254253	-0.275403	0.573886	-0.153224
BGIOSGA023784	245701_at	AT5G04140	0.954844	-0.100337	0.704542	-0.37264	4.47056e-07	-1.93039	0.000370194	-1.49055
BGIOSGA020147	245704_at	AT5G04290	0.979189	0.0197923	0.464604	0.320312	0.897048	0.0570327	0.629735	0.20818
BGIOSGA005426	245709_at	AT5G04320	0.683768	0.625016	0.71547	0.366231	0.00137597	1.15842	0.00630873	1.00716
BGIOSGA005426	245709_at	AT5G04320	0.676877	1.75235	0.571266	1.16123	0.0624604	2.55515	0.125445	2.16376
BGIOSGA021561	245713_at	AT5G04370	1	-2.07723	1	2.52113	0.00203425	7.34001	2.48225e-07	6.79922
BGIOSGA021561	245713_at	AT5G04370	1	2.27755	1	-0.186706	1	0.489779	1	-0.353189
BGIOSGA010048	245714_at	AT5G04280	0.590852	0.356882	0.649134	0.26561	0.00104313	0.802719	0.0114049	0.621358
BGIOSGA021679	245716_at	AT5G08740	0.896793	-0.129801	0.384243	-0.454016	0.0125317	-0.673418	0.0179006	-0.639556
BGIOSGA009907	245721_s_at	AT1G73460	0.892163	0.0972057	0.762416	0.130217	0.22682	0.292211	0.261122	0.311545
BGIOSGA028770	245722_at	AT1G73430	0.991542	-0.0170455	0.894219	0.0876435	0.0828308	0.464881	0.0983482	0.441515
BGIOSGA009087	245723_at	AT1G73400	0.919817	-0.140631	0.956075	-0.0608608	0.377686	0.374384	0.624646	0.214394
BGIOSGA005321	245724_at	AT1G73390	0.67509	-0.45493	0.484962	-0.529796	1.22175e-05	-2.23548	3.1505e-07	-1.83748
BGIOSGA005321	245724_at	AT1G73390	0.992484	-0.019092	0.0594809	-0.780982	0.000362295	-1.00065	1.22139e-06	-1.30044
BGIOSGA009346	245725_at	AT1G73370	0.821869	-0.289565	0.630004	0.342717	0.340846	0.405431	0.83116	0.10215
BGIOSGA009346	245725_at	AT1G73370	0.947836	0.0757707	0.950194	-0.0491529	0.511346	-0.2222	0.115925	-0.429539
BGIOSGA008686	245727_at	AT1G73350	0.902337	0.093065	0.755867	-0.144973	0.509709	-0.15661	0.739587	-0.0979343
BGIOSGA030869	245730_at	AT1G73470	0.552121	-0.325016	0.401923	-0.361118	0.0012615	-0.735795	0.0227961	-0.553488
BGIOSGA016828	245732_at	AT1G73440	0.662604	-0.374351	0.603354	-0.340296	0.23352	-0.433022	0.168172	-0.504596
BGIOSGA031647	245733_at	AT1G73380	0.901963	0.142997	0.977709	0.0263108	0.127587	0.47484	0.203153	0.409417
BGIOSGA009908	245734_at	AT1G73480	0.191566	1.30736	0.637139	-0.38599	5.01189e-06	-1.73994	5.60336e-08	-1.62836
BGIOSGA009908	245734_at	AT1G73480	0.829431	-0.261025	0.865134	-0.122217	0.145045	-0.460852	0.100549	-0.501123
BGIOSGA019453	245739_at	AT1G44110	0.95597	-0.0587185	0.948572	-0.0484	0.992076	0.00359363	0.700975	0.134953
BGIOSGA019453	245739_at	AT1G44110	0.598767	0.842213	0.64542	0.577324	1.25446e-05	2.00239	0.000141078	1.71888
BGIOSGA000394	245740_at	AT1G44100	0.539657	0.679332	0.540839	0.443435	0.0132675	0.816986	0.883115	0.113025
BGIOSGA034952	245742_at	AT1G44170	0.957793	0.0712622	0.915521	-0.0947032	0.00185391	-1.12955	0.00099283	-1.04249
BGIOSGA025666	245744_at	AT1G51110	0.743628	-0.31394	0.150804	-0.70472	2.33856e-05	-1.26518	2.40702e-05	-1.24027
BGIOSGA004191	245747_at	AT1G51100	0.56977	0.486287	0.781758	-0.230257	0.000184462	-1.30332	0.0707018	-0.693772
BGIOSGA008088	245751_s_at	AT1G25682	0.669062	-0.225101	0.900951	-0.0724874	0.209568	-0.247948	0.36211	-0.211547
BGIOSGA002924	245756_at	AT1G35190	0.985693	-0.0211913	0.864639	-0.103621	0.0026868	-0.555944	0.085967	-0.390823
BGIOSGA027537	245760_s_at	AT1G66910	1	-0.0675765	1	-0.2026	0.208159	-2.0986	0.114824	-3.01605
BGIOSGA027537	245760_s_at	AT1G66910	0.358984	-2.3197	0.43365	-1.88836	0.0147623	-4.30913	0.0789143	-2.70537
BGIOSGA027537	245760_s_at	AT1G66910	0.896314	-0.116756	0.911875	0.0636292	0.468249	-0.200719	0.748825	-0.104303
BGIOSGA027537	245760_s_at	AT1G66910	0.895235	0.43314	0.953098	0.156552	0.276536	-1.396	0.313891	-1.32171
BGIOSGA016637	245762_at	AT1G27880	0.46733	1.25984	0.589986	0.895924	0.00158256	2.02963	7.65989e-05	2.1933
BGIOSGA036406	245763_at	AT1G27850	0.778855	0.29394	0.431944	0.416981	0.00129134	0.874038	0.000782412	0.836154
BGIOSGA036406	245763_at	AT1G27850	0.831398	0.160854	0.461911	0.346869	0.358871	-0.192882	0.851394	-0.0537231
BGIOSGA008037	245764_s_at	AT1G27840	0.876697	0.110081	0.972505	0.0199012	0.296941	-0.26658	0.904719	0.0461788
BGIOSGA014734	245769_at	AT1G30220	0.758312	0.840381	0.601874	0.884559	0.0297725	1.55171	0.116964	1.24119
BGIOSGA014734	245769_at	AT1G30220	0.968608	-0.0752036	0.724218	0.317156	0.158433	-0.657614	0.0477135	-0.878352
BGIOSGA018363	245770_at	AT1G30240	0.0410786	1.25428	0.184273	1.0156	9.2981e-06	1.7444	8.32211e-09	2.07144
BGIOSGA018363	245770_at	AT1G30240	1	-1.84119	1	-2.94828	0.80247	0.794351	1	0.151373
BGIOSGA035833	245772_at	AT1G30300	0.382401	-0.446927	0.440479	-0.380905	0.0253502	-0.566496	0.541525	-0.194358
BGIOSGA024813	245775_at	AT1G30270	0.97158	-0.047429	0.868975	-0.130032	0.0226193	-0.667745	0.133103	-0.451361
BGIOSGA008996	245777_at	AT1G73540	0.942607	0.10627	0.933052	0.0850874	0.111466	-0.602676	0.0295029	-0.785047
BGIOSGA008996	245777_at	AT1G73540	0.239663	1.14318	0.207907	0.901334	0.651885	-0.247788	0.379924	-0.467699
BGIOSGA005877	245780_at	AT1G45688	0.36323	1.93991	0.288628	1.80844	0.00740423	3.18542	0.0121922	3.06938
BGIOSGA005877	245780_at	AT1G45688	0.635014	0.49947	0.0471449	1.11873	0.148372	0.67715	0.662522	0.279904
BGIOSGA005877	245780_at	AT1G45688	0.0647508	0.644408	0.528496	0.388612	0.248436	0.32912	0.746027	0.103682
BGIOSGA005877	245780_at	AT1G45688	0.0672052	-0.702972	0.0507898	-0.989751	9.2866e-09	-1.71707	2.82993e-13	-1.5637
BGIOSGA012276	245781_at	AT1G45976	0.937279	-0.0657598	0.384062	-0.312936	0.290378	-0.247817	0.379149	-0.231128
BGIOSGA012276	245781_at	AT1G45976	0.508738	0.431508	0.583046	0.366364	0.0803684	0.577059	0.287943	0.366764
BGIOSGA003197	245783_s_at	AT1G35180	0.913928	0.130877	0.732748	-0.299752	0.0322659	-0.759124	6.95562e-05	-1.10036
BGIOSGA027608	245784_at	AT1G32190	0.029059	-0.93273	0.0629255	-0.772017	0.770919	-0.138485	0.514634	-0.248825
BGIOSGA002774	245787_at	AT1G32130	0.857073	-0.132002	0.504352	-0.260511	0.0830649	-0.378892	0.0759835	-0.384788
BGIOSGA012985	245788_at	AT1G32120	0.433025	-0.466865	0.959872	-0.0455267	0.61177	-0.236005	0.716152	-0.154894
BGIOSGA012985	245788_at	AT1G32120	0.548746	-1.45875	0.77095	-0.612186	0.625969	-0.538709	0.746485	-0.373629
BGIOSGA012985	245788_at	AT1G32120	0.170971	-0.513588	0.390809	-0.541449	0.000228655	-1.16728	1.34721e-06	-1.1768
BGIOSGA031326	245789_at	AT1G32090	0.803788	0.187659	0.359177	0.450762	0.000414571	0.807576	0.00356198	0.651908
BGIOSGA033502	245790_at	AT1G32200	0.929686	0.0806904	0.892895	-0.0945106	0.250408	-0.280903	0.0837576	-0.42758
BGIOSGA016310	245791_at	AT1G32210	0.865913	0.214478	0.939401	0.0758741	0.0323298	0.703033	0.0568588	0.609522
BGIOSGA018534	245792_at	AT1G32100	0.750292	-0.19714	0.773042	-0.157282	0.485146	0.173426	0.693419	0.105543
BGIOSGA016330	245793_at	AT1G32220	0.636559	-0.271635	0.00196054	-0.801956	0.00171991	-0.633871	4.22648e-05	-0.834918
BGIOSGA007444	245794_at	AT1G32170	1	-3.93517	0.952889	-0.182588	0.0109831	-5.2922	0.476174	-1.30825
BGIOSGA007444	245794_at	AT1G32170	0.000760922	1.58179	2.26685e-05	1.94473	1.17104e-14	2.3863	3.37345e-07	1.84082
BGIOSGA007444	245794_at	AT1G32170	0.0100069	0.930807	5.22748e-05	0.925572	0.102988	0.570595	0.988395	0.00605053
BGIOSGA007444	245794_at	AT1G32170	0.579865	-0.582033	0.291784	-0.806229	9.83929e-06	-3.13719	0.000195548	-2.06211
BGIOSGA012172	245796_at	AT1G32230	0.890708	-0.207632	0.615534	-0.424682	0.451431	-0.362311	0.0899909	-0.790934
BGIOSGA012172	245796_at	AT1G32230	0.998555	-0.00212237	0.98638	-0.0140878	0.0774314	-0.417606	0.128261	-0.389702
BGIOSGA012172	245796_at	AT1G32230	0.162443	-0.616924	0.623168	-0.387613	1.27897e-07	-1.21731	0.00148995	-0.822147
BGIOSGA012172	245796_at	AT1G32230	0.708986	-0.280184	0.76031	-0.186378	0.0068944	-0.586113	0.024119	-0.503673
BGIOSGA036454	245799_at	AT1G45616	0.849657	0.20154	0.437442	0.513084	0.0561769	0.631167	0.00163282	0.942581
BGIOSGA036454	245799_at	AT1G45616	1	-2.05471	0.80929	-0.660804	0.961575	-0.0625474	0.979119	0.0364161
BGIOSGA010671	245800_at	AT1G46264	0.998555	-0.0119673	0.730102	1.03518	0.00855047	2.58723	0.00318264	2.55646
BGIOSGA010671	245800_at	AT1G46264	0.689269	0.738005	0.69121	0.553412	1.81792e-06	2.33163	2.5118e-06	2.09884
BGIOSGA010671	245800_at	AT1G46264	0.912518	1.12496	0.728738	1.32737	0.165103	2.57755	0.165507	2.54907
BGIOSGA005558	245806_at	AT1G45474	0.705472	-0.400751	0.0167288	-1.2496	2.7448e-08	-2.2906	2.00462e-11	-2.26312
BGIOSGA011176	245809_at	AT1G58440	0.731235	0.254807	0.334094	0.581326	5.38293e-06	1.32262	0.00128618	0.950987
BGIOSGA011176	245809_at	AT1G58440	0.323205	-0.450324	0.203803	-0.555798	2.72623e-05	-0.889284	1.89491e-06	-0.998558
BGIOSGA026259	245813_at	AT1G49920	1	-0.756108	0.977146	-0.155692	0.0675596	2.26046	0.00718427	2.63596
BGIOSGA008909	245815_at	AT1G26090	0.929252	0.0882223	0.511466	-0.270907	0.0440358	-0.448365	0.0671387	-0.426099
BGIOSGA004087	245817_at	AT1G26160	0.908462	-0.0976453	0.562364	-0.288751	0.905497	-0.0360954	0.787633	-0.0796284
BGIOSGA004087	245817_at	AT1G26160	0.96873	0.0384305	0.173114	-0.524119	0.00680867	-0.782571	0.00212975	-0.734431
BGIOSGA014137	245821_at	AT1G26270	0.951657	-0.0681168	0.839339	-0.136037	0.00608595	-0.621018	0.0485118	-0.524229
BGIOSGA002630	245822_at	AT1G26110	0.948239	-0.0555397	0.74219	-0.136284	0.535921	0.144957	0.423926	0.214887
BGIOSGA002630	245822_at	AT1G26110	0.942607	0.0508857	0.936917	0.0465402	0.377744	0.224799	0.30123	0.249493
BGIOSGA018998	245828_at	AT1G57820	0.542321	0.938672	0.45066	0.854088	0.0020447	1.76759	0.000831877	1.70366
BGIOSGA019510	245831_at	AT1G48840	0.810428	-0.279784	0.923356	-0.0935926	0.472863	-0.366155	0.272199	-0.448221
BGIOSGA019510	245831_at	AT1G48840	0.797639	-0.149946	0.934724	-0.042988	0.741864	-0.078206	0.987185	-0.0052145
BGIOSGA011088	245832_at	AT1G48850	0.671557	-0.274272	0.415903	-0.38723	0.0101705	-0.693022	0.000480798	-0.735336
BGIOSGA033570	245838_at	AT1G58410	0.32435	-0.88773	0.831934	-0.257111	0.000141402	-1.52042	3.90404e-05	-1.53084
BGIOSGA032217	245839_at	AT1G58390	0.946871	-0.0670072	0.465263	0.383285	0.355703	-0.259261	0.870463	-0.0544623
BGIOSGA032217	245839_at	AT1G58390	0.962469	0.105664	0.976346	0.0477163	0.204837	-0.825707	0.22892	-0.895406
BGIOSGA000560	245842_at	AT1G58430	0.0133169	1.03915	0.111445	0.561493	0.0287553	0.757205	0.66683	0.18867
BGIOSGA021465	245844_at	AT1G26170	0.771778	0.211682	0.518693	0.288273	0.0192228	0.622629	0.00516619	0.582328
BGIOSGA004824	245847_at	AT5G11050	1	-1.82185	1	-1.95738	1	-2.21932	1	-2.13551
BGIOSGA013827	245849_at	AT5G13520	0.954844	-0.0476448	0.757533	-0.134374	0.573345	-0.149373	0.689748	-0.116912
BGIOSGA018114	245850_at	AT5G13530	0.988039	-0.0124516	0.957999	0.0254351	0.319115	-0.226018	0.666088	-0.15287
BGIOSGA010963	245852_at	AT5G13510	0.748084	0.259928	0.332513	-0.417793	0.000758228	-0.966782	1.43194e-05	-1.0062
BGIOSGA010963	245852_at	AT5G13510	0.736312	0.400135	0.765246	0.266427	0.00567479	0.883964	0.0107659	0.87536
BGIOSGA003238	245853_at	AT5G13500	0.784227	-0.297747	0.7548	-0.293752	0.000508992	-1.31141	0.0135679	-1.01203
BGIOSGA003238	245853_at	AT5G13500	0.975766	-0.0310024	0.960599	0.0336273	0.129706	0.318382	0.339964	0.225661
BGIOSGA008933	245854_at	AT5G13490	0.860252	0.150301	0.870537	-0.10856	0.072969	0.413067	0.171199	0.302284
BGIOSGA008933	245854_at	AT5G13490	0.601695	0.357521	0.769599	0.189679	3.009e-05	0.887897	5.06783e-05	0.871589
BGIOSGA030331	245855_at	AT5G13550	0.788742	-0.250005	0.648546	-0.283126	0.0064108	-0.752221	0.0245871	-0.628587
BGIOSGA018331	245862_at	AT5G01010	0.450965	-0.335639	0.101152	-0.461759	0.00541222	-0.57933	0.00140488	-0.590146
BGIOSGA024493	245864_at	AT1G58070	0.981175	-0.0515256	0.630883	-0.520777	0.760059	-0.210794	0.253378	-0.707994
BGIOSGA010128	245868_at	AT1G58030	0.765945	0.555046	0.913961	-0.144698	0.596726	-0.299715	0.0881498	-0.823057
BGIOSGA010128	245868_at	AT1G58030	0.600653	-0.434657	0.702037	-0.276255	0.067757	-0.625907	0.0505283	-0.631338
BGIOSGA010128	245868_at	AT1G58030	0.969561	-0.0668382	0.973312	0.036035	0.0389994	-0.725298	0.0166366	-0.783335
BGIOSGA030252	245869_at	AT1G26330	0.952665	0.114546	0.720257	0.255762	0.00829324	1.03515	0.00859065	0.984882
BGIOSGA008964	245870_at	AT1G26300	0.993014	-0.00849524	0.991377	0.00912867	0.0218029	0.486909	0.129679	0.387948
BGIOSGA027816	245877_at	AT1G26220	0.905262	0.143849	0.966694	-0.0399495	0.000530335	-1.28345	0.0107515	-0.916027
BGIOSGA008895	245878_at	AT1G26190	0.935258	0.0948292	0.648884	-0.220645	0.0708842	-0.448737	0.0972653	-0.413568
BGIOSGA009076	245879_at	AT5G09420	0.807633	0.355982	0.593767	0.474822	1.92081e-05	1.64044	4.16631e-10	2.00261
BGIOSGA011340	245880_at	AT5G09430	0.114113	-0.76726	0.166955	-0.7814	0.222787	-0.352042	0.0468297	-0.632279
BGIOSGA011340	245880_at	AT5G09430	1	0.446429	0.994627	0.0234194	0.671912	0.510415	0.159116	1.37678
BGIOSGA011340	245880_at	AT5G09430	0.95229	-0.0810454	0.967892	-0.049284	0.123652	0.520396	0.319625	0.396432
BGIOSGA011340	245880_at	AT5G09430	0.737647	-0.234119	0.645839	-0.26525	0.0989482	-0.392305	0.170774	-0.368901
BGIOSGA009634	245883_at	AT5G09500	0.139462	0.847812	0.490816	0.46767	1.03734e-05	1.1842	8.50363e-06	1.13608
BGIOSGA037107	245884_at	AT5G09300	0.996683	0.00732121	0.974542	-0.0360439	0.00244095	-0.873339	0.0102108	-0.838088
BGIOSGA030641	245887_at	AT5G09390	0.938262	-0.079231	0.763891	-0.165155	0.683247	0.102736	0.393692	0.214169
BGIOSGA016508	245888_at	AT5G09450	0.838551	0.405029	0.405438	0.759649	0.000332288	1.43414	5.74769e-06	1.62489
BGIOSGA000378	245891_at	AT5G09220	0.149193	1.68553	0.254934	1.54918	0.0268297	1.66482	0.207645	1.15465
BGIOSGA000378	245891_at	AT5G09220	0.920252	-0.174042	0.995206	0.0102762	0.00352395	-1.59439	0.00822015	-1.53988
BGIOSGA000378	245891_at	AT5G09220	0.0118208	1.23409	0.0337234	1.27793	0.00534453	1.09518	0.150355	0.964939
BGIOSGA000378	245891_at	AT5G09220	0.672852	-0.369854	0.0395191	-0.905809	7.65845e-07	-1.55954	5.51637e-06	-1.2755
BGIOSGA000378	245891_at	AT5G09220	0.0836662	-0.84183	0.828374	-0.241957	0.000188013	-1.12968	0.000990051	-1.10331
BGIOSGA000448	245893_at	AT5G09270	0.803788	0.515189	0.651821	0.483119	0.00170215	1.37289	0.00613421	1.25059
BGIOSGA005221	245894_at	AT5G09310	0.643542	0.290636	0.769668	0.189582	0.148635	0.391434	0.193434	0.397072
BGIOSGA036526	245895_at	AT5G09230	0.45832	-0.450999	0.552799	-0.406451	0.0417217	-0.567541	0.134372	-0.432164
BGIOSGA008416	245896_at	AT5G09250	0.951917	-0.092768	0.770547	0.272711	0.0267518	0.97491	0.0199532	0.961119
BGIOSGA014371	245897_at	AT5G09400	0.939359	0.0586353	0.165545	0.417188	0.0852919	0.348167	0.146383	0.310247
BGIOSGA027272	245898_at	AT5G11020	0.20335	0.569813	0.631832	0.34824	0.0053779	0.741631	0.103431	0.507484
BGIOSGA027260	245899_at	AT5G11030	0.957793	-0.042815	0.63003	0.204342	0.0848671	0.367963	0.130303	0.331138
BGIOSGA016716	245900_at	AT5G11040	0.939015	-0.0754618	0.792067	0.137059	0.0314062	0.45697	0.0978825	0.380248
BGIOSGA005425	245905_at	AT5G11090	7.50142e-05	1.70114	1.74014e-05	1.68061	0.238581	0.381862	0.000574221	1.04301
BGIOSGA040453	245909_at	AT5G09380	0.992267	-0.0132184	0.58693	0.326952	0.522564	0.272274	0.699907	0.168799
BGIOSGA012779	245910_at	AT5G09410	0.220907	0.794042	0.295013	0.535572	0.766435	0.115774	0.916393	0.0467129
BGIOSGA012779	245910_at	AT5G09410	0.75752	-0.218207	0.932164	-0.0560924	0.00790544	-0.547379	0.105418	-0.437336
BGIOSGA017713	245911_at	AT5G19690	0.940868	0.0881352	0.838096	0.129774	0.00773198	0.590427	0.0742518	0.442091
BGIOSGA003888	245912_at	AT5G19600	1	-2.40299	1	-0.198039	1	0.013515	1	-2.71681
BGIOSGA003888	245912_at	AT5G19600	0.844361	-0.237456	0.987969	0.0164226	0.917675	0.0467001	0.830345	0.0923453
BGIOSGA010008	245913_at	AT5G19860	0.850836	0.177701	0.323912	0.499555	0.0725327	0.54012	0.343033	0.323612
BGIOSGA010008	245913_at	AT5G19860	0.981016	-0.0364375	0.925183	-0.0781869	0.567985	0.219085	0.411225	0.301942
BGIOSGA006952	245914_at	AT5G19620	0.656917	0.290194	0.953451	0.0349851	0.0303869	0.424865	0.0146549	0.484232
BGIOSGA025398	245915_s_at	AT5G19780	0.114336	-0.735723	0.415779	-0.508575	1.81084e-05	-1.28757	0.00017232	-1.18027
BGIOSGA025398	245915_s_at	AT5G19780	0.357436	0.422866	0.391999	0.497648	0.00363286	0.749869	0.111365	0.517558
BGIOSGA023822	245917_at	AT5G28740	0.454762	0.324509	0.412974	0.293878	0.0248366	0.541074	0.00564551	0.59844
BGIOSGA010193	245924_at	AT5G28750	0.789663	0.21553	0.592255	-0.232791	0.00625384	-0.688991	0.0251077	-0.638582
BGIOSGA009643	245925_at	AT5G28770	0.049555	0.598255	0.0155369	0.642468	0.0207897	0.489332	0.01356	0.60096
BGIOSGA027752	245926_at	AT5G24740	0.564004	0.308065	0.531001	0.2965	0.355863	-0.308816	0.837045	-0.10067
BGIOSGA007769	245927_at	AT5G24750	0.831602	0.179277	0.617837	0.251133	0.0528342	0.493628	0.0250728	0.571375
BGIOSGA005972	245929_at	AT5G24760	0.282411	-0.553185	0.437387	-0.47462	0.000334837	-1.13067	7.22257e-05	-1.02792
BGIOSGA014889	245933_at	AT5G09320	0.914901	-0.135332	0.46876	-0.473304	0.00187687	-1.10012	0.065079	-0.671912
BGIOSGA000730	245935_at	AT5G19840	0.885889	-0.123572	0.956725	0.0355641	0.314842	0.253489	0.25214	0.288703
BGIOSGA025995	245936_at	AT5G19850	0.247791	-0.770615	0.188786	-0.82025	0.000198203	-1.3923	0.000884591	-1.25694
BGIOSGA034572	245937_at	AT5G19750	0.106958	0.974094	0.563527	0.518088	0.00994552	0.98107	0.00329403	1.10754
BGIOSGA007833	245938_at	AT5G19680	0.803788	0.216168	0.842569	0.126547	0.00546625	0.703328	0.0862341	0.512833
BGIOSGA019355	245939_at	AT5G19760	0.974928	0.0395354	0.915401	-0.0865168	0.0145969	0.5918	0.209659	0.331066
BGIOSGA019355	245939_at	AT5G19760	0.831477	-0.292097	0.10073	-0.965671	6.40624e-06	-1.75061	5.47363e-06	-1.63626
BGIOSGA008922	245940_at	AT5G19630	0.860967	0.12215	0.960107	0.0384404	0.216452	0.293491	0.90774	0.0462007
BGIOSGA013396	245941_at	AT5G19820	0.777557	0.155355	0.653886	0.17371	0.242385	0.251642	0.448261	0.17152
BGIOSGA013396	245941_at	AT5G19820	0.16849	0.399161	0.459497	0.264552	0.140251	0.367965	0.0118662	0.50326
BGIOSGA023762	245943_at	AT5G19500	0.812724	-0.302556	0.284752	-0.755162	1.45196e-05	-1.70627	1.11632e-05	-1.51899
BGIOSGA004194	245946_at	AT5G19580	1	-0.0949457	1	0.913591	1	1.37467	1	0.441604
BGIOSGA006817	245947_at	AT5G19530	0.95229	0.37001	0.923074	0.323862	0.207013	1.46011	0.157592	1.62859
BGIOSGA027038	245948_at	AT5G19540	0.807346	-0.281527	0.237426	-0.670223	1.99851e-05	-1.51464	1.16635e-05	-1.38792
BGIOSGA019306	245950_at	AT5G19570	0.975836	-0.0317174	0.23761	0.495535	0.17936	0.364889	0.417224	0.284864
BGIOSGA013428	245956_s_at	AT5G28540	1	-1.42805	1	0.81384	1	-1.8274	1	0.661211
BGIOSGA013428	245956_s_at	AT5G28540	0.0809573	-1.14884	0.305189	-0.71795	0.859176	-0.112487	0.48075	-0.372981
BGIOSGA013428	245956_s_at	AT5G42020	0.967476	0.0510791	0.994183	-0.00777799	0.00369474	0.739136	0.742736	0.0941978
BGIOSGA003896	245957_at	AT5G19590	0.247159	-0.615164	0.349033	-0.43818	2.98379e-05	-0.991802	0.00109129	-0.839554
BGIOSGA022373	245960_at	AT5G19660	0.871929	-0.131431	0.886278	0.0731926	0.724506	0.105636	0.803712	0.0793854
BGIOSGA026541	245962_at	AT5G19700	0.842908	0.845898	0.414477	1.21004	0.000678333	2.40501	0.00119244	2.32702
BGIOSGA000847	245965_at	AT5G19730	0.363695	0.681868	0.270946	0.739053	0.00199534	1.09686	0.0729176	0.72625
BGIOSGA000847	245965_at	AT5G19730	0.634958	0.53238	0.193097	1.0111	7.13573e-09	1.54412	0.00441981	1.0339
BGIOSGA000847	245965_at	AT5G19730	1	-0.217479	1	0.144833	1	-1.11075	1	-0.484693
BGIOSGA000847	245965_at	AT5G19730	1	1.53454	1	2.1934	0.349156	1.71011	0.3697	1.75164
BGIOSGA012610	245969_at	AT5G19830	0.07992	0.834852	0.522206	0.481116	0.000407224	1.17549	1.81838e-05	1.30952
BGIOSGA032709	245970_at	AT5G20710	1	1.63481	1	-0.121229	1	-2.79788	1	-1.75763
BGIOSGA032709	245970_at	AT5G20710	0.264423	0.67427	0.323567	0.579209	0.0255723	0.75945	0.0015465	1.02684
BGIOSGA034228	245972_at	AT5G20680	0.991124	-0.0126393	0.814336	0.124389	0.437392	0.190119	0.486092	0.179134
BGIOSGA005727	245975_at	AT5G13070	0.876697	0.197089	0.74007	0.328289	0.0434153	0.784499	0.0112649	0.933659
BGIOSGA035289	245976_at	AT5G13080	0.00383182	2.50301	0.0166808	1.70645	0.142728	0.964915	0.469473	0.588906
BGIOSGA024440	245977_at	AT5G13110	0.93418	0.0764694	0.71754	-0.160278	0.263632	-0.239754	0.38617	-0.190884
BGIOSGA029468	245980_at	AT5G13140	0.943816	0.175758	0.972949	0.0512442	0.12335	0.801969	0.189846	0.696609
BGIOSGA002586	245981_at	AT5G13100	0.553142	0.422912	0.817138	0.177373	0.0397699	0.568268	0.031136	0.551187
BGIOSGA026008	245983_at	AT5G13050	0.913645	0.0967098	0.675196	-0.187911	0.566339	-0.157204	0.494293	-0.182575
BGIOSGA019000	245985_at	AT5G13120	0.826279	0.221591	0.109764	-0.574007	0.0872088	-0.474576	0.0349924	-0.560705
BGIOSGA008300	245986_at	AT5G13160	0.197476	0.460706	0.183905	0.48057	0.255101	0.276416	0.486478	0.180949
BGIOSGA008300	245986_at	AT5G13160	0.566462	-0.30954	0.552799	-0.26851	0.516019	-0.17606	0.637227	-0.136901
BGIOSGA005090	245987_at	AT5G13180	0.806103	-0.181752	0.827349	-0.133038	0.566077	-0.176109	0.566917	-0.162669
BGIOSGA005090	245987_at	AT5G13180	1	-1.44325	1	-1.58	1	-2.80057	1	0.27697
BGIOSGA005090	245987_at	AT5G13180	0.41877	-0.357177	0.443764	-0.491076	3.91425e-07	-1.29419	1.63755e-08	-1.41911
BGIOSGA005090	245987_at	AT5G13180	0.993014	-0.0148071	0.897064	0.0998804	0.158433	-0.417349	0.00793975	-0.972124
BGIOSGA000922	245988_at	AT5G20610	0.432951	0.334269	0.985031	-0.0123731	0.42292	0.217236	0.432524	0.209858
BGIOSGA014698	245991_at	AT5G20660	0.840251	0.156378	0.591146	0.292446	0.00653486	0.606504	0.559989	0.151179
BGIOSGA011324	245993_at	AT5G20700	0.000720331	5.73256	0.00800153	4.50779	0.0170796	3.74212	0.105123	2.60642
BGIOSGA030839	245999_at	AT5G20650	0.774766	0.263648	0.524203	0.357839	0.00562264	0.80445	0.175341	0.525363
BGIOSGA028776	246000_at	AT5G20820	0.000418814	1.98496	0.00044423	2.01093	7.8464e-18	2.73201	2.21669e-08	2.32392
BGIOSGA005485	246003_at	AT5G20720	0.563812	0.352937	0.0749624	-0.519692	0.149647	-0.390222	0.0338004	-0.549709
BGIOSGA005485	246003_at	AT5G20720	0.500787	0.418086	0.288233	-0.414683	0.147784	-0.403556	0.0741732	-0.501062
BGIOSGA005485	246003_at	AT5G20720	0.459583	0.355165	0.460524	-0.274235	0.953712	0.0157542	0.628955	-0.148401
BGIOSGA020168	246005_at	AT5G08415	0.919817	-0.144282	0.970183	0.0350292	0.0120297	0.666029	0.0126308	0.688059
BGIOSGA033161	246006_at	AT5G08290	0.729006	-0.208143	0.287477	-0.411263	0.0792885	-0.403116	0.113734	-0.45321
BGIOSGA014674	246007_at	AT5G08410	0.81819	-0.152403	0.145349	-0.62076	1.04152e-05	-1.06617	5.96888e-05	-1.09203
BGIOSGA008682	246008_at	AT5G08320	0.957793	-0.0542839	0.811954	-0.141628	0.832206	0.0655768	0.815561	0.0850896
BGIOSGA016791	246011_at	AT5G08330	0.981353	0.0874798	0.960559	0.10358	0.0071176	1.60701	0.0283332	1.31762
BGIOSGA014408	246012_at	AT5G10650	0.763766	-0.465586	0.570316	-0.637006	0.00114682	-1.62603	4.57213e-06	-2.0845
BGIOSGA014408	246012_at	AT5G10650	0.0286642	1.00496	0.013499	0.694575	0.186232	0.319665	0.205389	0.30248
BGIOSGA014408	246012_at	AT5G10650	0.956357	0.110654	0.871615	-0.184819	0.680813	-0.242283	0.939934	-0.0625841
BGIOSGA017064	246015_at	AT5G10700	0.731241	0.576251	0.867838	0.233447	0.00196807	1.3472	0.00246818	1.31867
BGIOSGA023392	246016_at	AT5G10720	0.725313	0.819267	0.40737	1.30021	5.95485e-05	2.0442	0.0246309	1.44457
BGIOSGA008424	246017_at	AT5G10730	0.284649	-0.451457	0.289275	-0.422071	0.834263	0.0625599	0.920245	0.0301267
BGIOSGA030810	246019_at	AT5G10690	0.988798	0.0164304	0.699984	-0.247013	0.000374628	-0.808104	0.0060877	-0.657649
BGIOSGA015424	246020_at	AT5G10710	0.702318	-0.234822	0.683618	-0.186865	0.978867	0.00939863	0.547848	0.174045
BGIOSGA023108	246021_at	AT5G21100	0.710725	-0.279409	0.10665	-0.608288	0.00240733	-1.00551	0.0328297	-0.686284
BGIOSGA024499	246025_at	AT5G21150	0.944174	0.0507459	0.939235	0.0408228	0.965041	0.0124319	0.547266	0.18187
BGIOSGA003253	246026_at	AT5G21070	0.759719	-0.173386	0.641125	-0.207987	0.619114	0.115521	0.792546	0.0766825
BGIOSGA006117	246027_at	AT5G21060	0.518682	0.287578	0.950384	0.0369858	0.0107814	0.530422	0.0200445	0.492964
BGIOSGA006117	246027_at	AT5G21060	0.826768	0.17848	0.81075	-0.156761	0.102848	0.446247	0.113734	0.420992
BGIOSGA012513	246028_at	AT5G21170	0.966723	-0.0340368	0.850505	0.0908634	0.912937	0.0334853	0.803461	-0.0779572
BGIOSGA012513	246028_at	AT5G21170	0.00260276	1.94125	4.89069e-05	1.7361	0.00359502	1.11903	0.00565626	1.21745
BGIOSGA001890	246029_at	AT5G21090	0.90965	-0.0757162	0.845264	-0.0978588	0.0880914	0.320674	0.0843974	0.364866
BGIOSGA001890	246029_at	AT5G21090	0.986031	0.0149015	0.899132	-0.0598019	0.621139	0.117059	0.974371	-0.0102974
BGIOSGA001890	246029_at	AT5G21090	0.810547	-0.248366	0.713494	-0.229132	0.000411271	-0.920719	0.00308151	-0.759758
BGIOSGA023107	246030_at	AT5G21105	0.803324	0.645151	0.530617	0.776018	0.00300768	1.71354	0.00153338	1.73703
BGIOSGA003211	246031_at	AT5G21160	0.341986	0.453065	0.539694	0.27223	0.00806926	0.746564	0.000253744	0.821567
BGIOSGA007622	246033_at	AT5G08280	0.73591	0.183653	0.207569	-0.36612	0.0493679	-0.460147	0.00724946	-0.603212
BGIOSGA005975	246034_at	AT5G08350	0.662925	0.560806	0.862565	-0.205853	0.98303	-0.0150951	0.80081	-0.172099
BGIOSGA005975	246034_at	AT5G08350	0.447449	0.642143	0.851953	0.216339	0.584264	-0.329335	0.254229	-0.607284
BGIOSGA005975	246034_at	AT5G08350	0.159799	0.769148	0.26935	0.630668	0.66891	0.217803	0.916395	0.0543491
BGIOSGA033189	246036_at	AT5G08370	0.882946	0.141447	0.720257	-0.208468	0.00179276	-0.591505	0.00102111	-0.686567
BGIOSGA000098	246037_at	AT5G19420	0.915931	-0.0791897	0.767599	0.142326	0.51266	0.181421	0.621768	0.127284
BGIOSGA000098	246037_at	AT5G19420	0.797067	0.159019	0.230125	0.417571	0.0106887	0.462297	0.126891	0.326917
BGIOSGA029994	246038_s_at	AT5G19460	0.990515	0.01697	0.819276	-0.161364	0.224641	-0.3426	0.202404	-0.370104
BGIOSGA026427	246040_at	AT5G19370	0.959966	-0.0553783	0.0343901	-0.767934	0.000126464	-0.964799	2.3305e-05	-0.973882
BGIOSGA003375	246041_at	AT5G19290	0.779105	0.201486	0.741644	-0.20401	0.961303	0.0173072	0.943305	0.024869
BGIOSGA003682	246042_at	AT5G19440	0.775835	0.198442	0.55407	0.273822	0.235111	0.303666	0.228853	0.359652
BGIOSGA005196	246043_at	AT5G19380	0.8551	-0.188657	0.71754	-0.183175	0.0696764	-0.439748	0.995267	-0.00183574
BGIOSGA013791	246044_at	AT5G19450	0.594146	-0.414174	0.202522	-0.595819	8.23905e-06	-1.34474	8.04131e-06	-1.11482
BGIOSGA013791	246044_at	AT5G19450	0.564905	0.243399	0.564789	0.192036	0.543862	0.153115	0.735582	-0.0958358
BGIOSGA005191	246045_at	AT5G19430	0.685679	-0.47545	0.052058	-0.854497	0.0721674	-0.598324	0.0134157	-0.823174
BGIOSGA006974	246050_s_at	AT5G28850	0.93868	-0.102103	0.49487	0.38148	0.000167011	0.759407	0.00452997	0.653626
BGIOSGA006974	246050_s_at	AT5G28850	0.965788	-0.0387139	0.980394	0.0137574	0.370673	0.184683	0.413156	0.18776
BGIOSGA032923	246051_at	AT5G28840	0.890523	0.184927	0.732565	-0.248503	0.00142499	-1.03614	0.000950825	-1.03326
BGIOSGA032923	246051_at	AT5G28840	0.947836	-0.058931	0.801325	-0.129592	0.363774	-0.272792	0.106511	-0.379211
BGIOSGA033033	246052_at	AT5G08305	0.373753	0.978895	0.756143	0.391584	0.0287196	1.19849	0.0399172	1.09695
BGIOSGA025624	246055_at	AT5G08380	0.217336	1.28541	0.57391	0.788691	0.446795	0.602416	0.731093	-0.344526
BGIOSGA025624	246055_at	AT5G08380	0.660014	0.576873	0.367459	0.784062	0.435101	-0.409058	0.629678	-0.264252
BGIOSGA005323	246057_at	AT5G08400	0.636451	0.246801	0.828799	-0.108025	0.453815	-0.175763	0.458069	-0.186821
BGIOSGA025684	246059_at	AT5G08450	0.983415	-0.0174884	0.773042	-0.115975	0.653649	-0.121209	0.79899	-0.075045
BGIOSGA004325	246060_at	AT5G08420	1	1.57061	1	0.499054	0.31248	1.76391	0.100407	2.23139
BGIOSGA004325	246060_at	AT5G08420	0.83844	0.193401	0.978514	0.0184962	0.0406749	0.501307	0.0193559	0.553622
BGIOSGA018098	246062_at	AT5G19330	0.992681	-0.00949686	0.836721	0.10253	0.157311	0.324348	0.17679	0.304353
BGIOSGA011960	246064_at	AT5G19350	0.735842	0.208236	0.995651	0.00379325	0.0548153	0.428638	0.0509979	0.446128
BGIOSGA004651	246065_at	AT5G19360	1	-0.20503	1	0.209127	1	-2.97368	1	-2.88968
BGIOSGA027218	246066_at	AT5G19400	0.447449	-0.267655	0.728914	-0.141748	0.0420955	-0.363312	0.159	-0.329023
BGIOSGA018135	246067_at	AT5G19410	0.912784	0.163809	0.90326	0.133552	0.412263	-0.378927	0.535906	-0.328881
BGIOSGA012208	246070_at	AT5G20160	0.00876052	0.978425	0.57713	0.401382	1.65763e-05	1.14102	2.40324e-07	1.28784
BGIOSGA007749	246071_at	AT5G20150	1.49973e-13	-3.45485	4.9458e-09	-2.76804	4.36963e-18	-3.52907	2.86308e-18	-3.25102
BGIOSGA007749	246071_at	AT5G20150	5.60949e-05	-2.1029	1.77551e-06	-1.85879	9.10413e-14	-2.3686	2.16182e-12	-2.22521
BGIOSGA000377	246072_at	AT5G20240	0.901925	-0.149925	0.891613	-0.129887	0.587119	0.223808	0.906774	0.0535823
BGIOSGA000377	246072_at	AT5G20240	1	-0.00903518	1	-0.132482	0.623701	0.791912	0.646312	0.779381
BGIOSGA009582	246073_at	AT5G20180	0.901365	0.151989	0.878245	0.117802	0.0392227	0.510702	0.0802688	0.468176
BGIOSGA009227	246075_at	AT5G20410	0.903829	0.0847664	0.544265	0.32335	0.0374257	0.51319	0.714379	0.126927
BGIOSGA007680	246076_at	AT5G20280	0.803071	-0.176836	0.965258	-0.0233301	0.716796	0.0800659	0.764066	0.0746467
BGIOSGA007680	246076_at	AT5G20280	0.845239	-0.122252	0.829956	-0.0828112	0.742283	-0.0682038	0.655363	-0.103778
BGIOSGA000923	246081_s_at	AT5G20490	0.496639	0.354106	0.170179	0.528082	0.371431	0.325889	0.386024	0.347739
BGIOSGA000923	246081_s_at	AT5G20490	0.94436	-0.0484408	0.791753	0.111618	0.693392	-0.0919991	0.585647	-0.163931
BGIOSGA000923	246081_s_at	AT5G20490	0.457441	0.323879	0.0949773	0.560973	0.219828	0.463233	0.233576	0.484504
BGIOSGA008625	246082_at	AT5G20480	0.00512612	-2.4452	0.0172735	-2.05191	3.94859e-05	-4.8258	4.26475e-18	-4.89656
BGIOSGA008625	246082_at	AT5G20480	0.000216314	-2.58017	0.0001666	-3.19964	5.00253e-05	-4.83752	7.92811e-17	-4.89283
BGIOSGA008625	246082_at	AT5G20480	0.153422	-2.5006	0.538342	-1.34464	0.0106531	-2.89232	2.68008e-05	-7.02754
BGIOSGA014184	246088_at	AT5G20600	0.944174	0.0916141	0.934408	-0.0603614	0.222832	0.343681	0.191815	0.359478
BGIOSGA026107	246090_at	AT5G20520	0.994859	0.00622678	0.772107	0.128941	0.153253	0.320853	0.315908	0.231239
BGIOSGA023410	246091_at	AT5G20590	1	3.22749	1	1.63292	0.0628511	4.24376	1	3.24633
BGIOSGA023411	246092_at	AT5G20500	0.843511	0.170259	0.69965	0.206269	0.00969079	0.564311	0.0436852	0.463149
BGIOSGA007968	246098_at	AT5G20400	0.967383	-0.044711	0.239088	-0.732143	2.51049e-05	-1.35285	0.000124025	-1.04721
BGIOSGA007968	246098_at	AT5G20400	0.945922	0.143556	0.737769	0.501154	0.0141311	1.09288	0.298319	0.619554
BGIOSGA007968	246098_at	AT5G20400	0.0853295	1.33906	0.473665	0.504554	0.47947	-0.331701	0.515971	-0.31402
BGIOSGA007968	246098_at	AT5G20400	0.900714	-0.226653	0.776	-0.379146	0.111607	-1.16947	0.284713	-0.681546
BGIOSGA009861	246103_at	AT5G28640	0.828546	1.93463	0.647168	2.10693	0.0103511	4.74393	0.00781338	4.75976
BGIOSGA035895	246104_at	AT5G28650	0.876697	-0.167286	0.680068	0.253752	0.0494697	0.501418	0.164407	0.403807
BGIOSGA018383	246106_at	AT5G28680	1	-0.497692	1	1.06086	1	0.0422207	1	-1.75144
BGIOSGA023200	246110_at	AT5G20140	0.0333224	-1.11167	0.000587225	-1.41407	6.02877e-07	-1.63729	9.98842e-08	-1.70832
BGIOSGA037869	246111_at	AT5G20170	0.939359	-0.0722258	0.86676	-0.0873721	0.580324	0.132753	0.550993	0.158029
BGIOSGA023235	246112_at	AT5G20200	0.913928	0.0934861	0.865588	-0.100275	0.212618	0.315535	0.271753	0.271092
BGIOSGA021815	246114_at	AT5G20250	0.973794	0.0314667	0.688533	0.242188	0.00638381	0.646591	0.145432	0.37733
BGIOSGA037130	246115_at	AT5G20300	0.703928	-0.302273	0.489552	-0.372237	0.0136817	-0.639262	0.0711638	-0.472622
BGIOSGA014744	246117_at	AT5G20320	0.9609	-0.0396458	0.829753	0.0995309	0.800414	0.0994587	0.243762	0.404538
BGIOSGA007007	246119_at	AT5G20350	0.893097	-0.100427	0.976395	-0.0174327	0.92163	0.0270436	0.937373	-0.0226934
BGIOSGA007007	246119_at	AT5G20350	0.859746	-0.128786	0.994061	0.00453459	0.913271	0.0294408	0.838425	-0.0566496
BGIOSGA029288	246122_at	AT5G20380	0.232504	-0.703129	0.172678	-0.691385	0.0101456	-0.826751	0.00759942	-0.844215
BGIOSGA002281	246124_at	AT5G20060	0.954844	-0.0379097	0.676461	-0.175726	0.392036	0.187867	0.799045	0.0766093
BGIOSGA030858	246125_at	AT5G19875	1	0.782653	1	0.127963	0.0874416	1.6762	0.340064	1.13963
BGIOSGA017298	246131_at	AT5G20990	0.848174	-0.172557	0.70387	-0.206964	0.0166548	-0.578808	0.0265855	-0.548278
BGIOSGA013181	246132_at	AT5G20850	0.498763	0.858236	0.947481	0.103877	0.805096	0.222237	0.924868	0.0883026
BGIOSGA013181	246132_at	AT5G20850	0.99184	0.0331782	0.907787	-0.166551	0.293549	0.557729	0.562732	0.361967
BGIOSGA009807	246134_at	AT5G20930	0.995079	-0.00686086	0.944829	-0.0400719	0.556448	0.159014	0.533034	0.184012
BGIOSGA029300	246139_at	AT5G19900	0.0652599	-0.711075	0.0154967	-0.770289	0.114173	-0.404938	0.366674	-0.259612
BGIOSGA025202	246140_at	AT5G19910	0.91645	-0.092887	0.994405	-0.0053376	0.799633	0.083906	0.334659	0.31449
BGIOSGA025202	246140_at	AT5G19910	0.930599	-0.093347	0.961974	-0.0375555	0.587227	0.175957	0.530915	0.205153
BGIOSGA004103	246142_at	AT5G19970	0.0224297	-1.17349	0.146285	-0.991938	6.3519e-06	-1.89117	1.6068e-05	-1.80869
BGIOSGA027475	246143_at	AT5G19980	0.794061	-0.207961	0.885805	-0.0955314	0.937846	-0.030563	0.961083	-0.0173832
BGIOSGA027475	246143_at	AT5G19980	0.862585	-0.178847	0.486194	-0.393027	0.537291	-0.239249	0.535216	-0.229376
BGIOSGA001427	246144_at	AT5G20110	0.585997	0.602994	0.572412	0.479144	0.185477	-0.617217	0.583052	-0.27866
BGIOSGA021952	246146_at	AT5G20050	0.903637	-0.262366	0.677276	-0.587772	0.0639714	-1.61809	0.0924165	-1.40548
BGIOSGA006908	246147_s_at	AT5G19990	0.928386	0.0657459	0.946737	-0.0361286	0.163286	0.288976	0.217847	0.267758
BGIOSGA006908	246147_s_at	AT5G19990	0.991124	-0.0160475	0.965072	0.0319389	0.345357	0.294141	0.285446	0.282364
BGIOSGA007763	246148_at	AT5G19960	0.918589	0.102986	0.911952	0.0586406	0.156716	0.329842	0.0117293	0.527142
BGIOSGA011160	246149_at	AT5G19890	0.0213874	1.50623	0.513117	0.771304	0.995443	-0.00379975	0.824278	0.171625
BGIOSGA011160	246149_at	AT5G19890	0.000400487	4.08963	0.190336	2.33346	0.422792	1.26894	0.308621	1.64571
BGIOSGA002884	246150_at	AT5G19930	0.86091	-0.218749	0.92855	0.0863362	0.0933216	0.493759	0.321653	0.307765
BGIOSGA002884	246150_at	AT5G19930	0.157941	-0.52435	0.784817	-0.181749	0.293191	-0.317777	0.170423	-0.407462
BGIOSGA002883	246151_at	AT5G19950	0.807988	-0.187921	0.87153	-0.0992465	0.358931	-0.252717	0.906249	-0.0403467
BGIOSGA014390	246154_at	AT5G19940	0.548469	-0.520891	0.016704	-1.04095	3.51025e-08	-1.68033	3.71649e-09	-1.72651
BGIOSGA029876	246156_at	AT5G20090	0.851581	0.139009	0.572153	-0.236102	0.30999	-0.26017	0.0866888	-0.380822
BGIOSGA002288	246157_at	AT5G20080	1	0.19934	0.648227	0.975893	0.889345	0.20718	0.985777	0.0314139
BGIOSGA013787	246158_at	AT5G19855	0.0520703	-1.52905	0.00200335	-2.04533	4.59607e-10	-3.19417	2.90369e-14	-3.75372
BGIOSGA025200	246159_at	AT5G20935	0.805338	0.246864	0.534983	-0.411309	0.00168115	-1.0491	0.0177446	-0.85095
BGIOSGA017085	246161_at	AT5G20900	0.787825	0.270688	0.983947	-0.0187172	0.638421	-0.16602	0.753353	-0.132164
BGIOSGA025294	246162_at	AT4G36400	0.952577	-0.0448135	0.76933	0.133087	0.404266	0.176655	0.70901	0.0911565
BGIOSGA026462	246169_at	AT5G32470	0.961173	0.0409707	0.837712	-0.101522	0.454484	-0.19914	0.164285	-0.318569
BGIOSGA013559	246170_at	AT5G32450	0.95274	0.0454687	0.985017	0.0123358	0.505848	0.173052	0.979119	0.0100369
BGIOSGA007681	246171_at	AT5G32440	0.333702	-0.389991	0.639623	-0.238193	0.015818	-0.525317	0.0209707	-0.492951
BGIOSGA007681	246171_at	AT5G32440	0.745421	0.183191	0.470928	0.2791	0.0025156	0.632551	0.0187031	0.548019
BGIOSGA007681	246171_at	AT5G32440	0.930599	-0.0693548	0.825478	-0.103934	0.769229	-0.0753308	0.78872	-0.0835402
BGIOSGA012811	246182_at	AT5G20870	0.896646	0.240689	0.93002	-0.106048	0.344872	0.47938	0.708632	-0.222507
BGIOSGA013561	246184_at	AT5G20950	0.703913	-0.464076	0.431025	-0.662337	0.169199	-0.713416	0.00480857	-1.39703
BGIOSGA013561	246184_at	AT5G20950	0.977893	0.0311637	0.434106	-0.381892	1.16463e-05	-0.857937	1.90902e-09	-1.0268
BGIOSGA013561	246184_at	AT5G20950	0.0869355	-0.433303	0.166276	-0.539919	6.1888e-06	-1.32323	5.79852e-08	-1.2784
BGIOSGA029699	246189_at	AT5G20910	0.94413	-0.06217	0.785603	-0.137692	0.267593	-0.226594	0.373881	-0.220958
BGIOSGA013131	246191_at	AT5G20890	0.601369	0.503339	0.584171	0.376662	6.2581e-05	1.10477	5.96638e-06	1.18645
BGIOSGA013131	246191_at	AT5G20890	0.794326	1.0465	0.449078	1.06033	0.0224433	2.2251	0.0301824	2.12268
BGIOSGA012563	246192_at	AT5G20920	0.0747319	0.719548	0.918542	0.0799021	6.46153e-05	0.881092	0.000132756	0.84787
BGIOSGA012563	246192_at	AT5G20920	0.811768	0.219994	0.686423	0.225154	0.00246208	0.604934	0.00374827	0.647097
BGIOSGA032013	246194_at	AT4G37000	0.69443	0.301306	0.201527	0.617389	0.488587	0.210368	0.542351	0.193961
BGIOSGA032013	246194_at	AT4G37000	0.965542	0.0460216	0.485091	0.338275	0.681041	0.134011	0.901325	0.047206
BGIOSGA007693	246196_at	AT4G37090	0.652735	0.389522	0.895215	0.0971507	0.0132133	0.653763	0.00598309	0.702329
BGIOSGA003143	246198_at	AT4G36810	2.51569e-05	3.47234	0.213824	1.35291	0.000865644	1.6167	0.295957	0.963445
BGIOSGA003143	246198_at	AT4G36810	0.78861	0.210195	0.479651	-0.354067	0.000698329	-0.859534	0.00157972	-0.813981
BGIOSGA009810	246201_at	AT4G36750	1	0.43798	1	0.737579	0.691579	1.0773	1	1.3268
BGIOSGA005571	246202_at	AT4G37040	0.938246	0.0641276	0.531158	-0.263982	0.253991	-0.306898	0.0631566	-0.444358
BGIOSGA032015	246204_at	AT4G37020	0.530921	-0.469288	0.0624131	-0.690083	0.0264727	-0.622036	0.0353483	-0.628752
BGIOSGA000126	246207_at	AT4G36960	0.825473	-0.130752	0.346503	-0.304667	0.332269	-0.244369	0.619436	-0.137781
BGIOSGA007180	246208_at	AT4G36490	0.658952	-0.77808	0.494304	-0.670591	0.0982945	-0.847205	0.00179988	-1.78073
BGIOSGA013793	246211_at	AT4G36730	0.832074	-0.586765	0.520326	-1.08722	0.60963	-0.47386	0.859385	-0.200962
BGIOSGA013793	246211_at	AT4G36730	0.66687	-0.324164	0.523085	-0.274648	0.743965	-0.0935378	0.794775	-0.0762656
BGIOSGA005408	246212_at	AT4G36930	0.562294	-0.316071	0.987316	0.0104104	0.658182	-0.133892	0.680252	-0.124469
BGIOSGA005408	246212_at	AT4G36930	0.848452	0.26394	0.695717	-0.341979	0.00446248	-1.21663	0.110706	-0.747602
BGIOSGA009243	246213_at	AT4G36480	0.967977	0.0774795	0.8464	0.201211	0.00481921	1.01466	0.00827723	0.933407
BGIOSGA009243	246213_at	AT4G36480	0.892399	-0.0968004	0.895217	0.0674889	0.54346	0.152284	0.780286	0.0769918
BGIOSGA009243	246213_at	AT4G36480	0.862585	0.265981	0.90334	0.138184	0.022452	0.847128	0.0446345	0.738039
BGIOSGA030902	246214_at	AT4G36990	0.00109354	1.13264	0.0489543	0.953155	0.965561	0.0200881	0.641558	-0.178842
BGIOSGA013620	246215_at	AT4G37180	0.0275357	1.06413	0.462054	0.491034	0.264171	-0.494735	0.319161	-0.355245
BGIOSGA027062	246218_at	AT4G36800	0.213068	-0.396519	0.275752	-0.348797	0.128078	-0.320649	0.391653	-0.202977
BGIOSGA027062	246218_at	AT4G36800	0.790434	-0.286231	0.738172	-0.247847	0.633573	-0.197763	0.706971	0.161096
BGIOSGA020727	246219_at	AT4G36760	0.977893	0.0287055	0.860252	0.11059	0.694909	-0.144117	0.967947	-0.0152022
BGIOSGA020727	246219_at	AT4G36760	0.909337	-0.0881099	0.811639	-0.114702	0.807202	0.0644069	0.875604	-0.0443883
BGIOSGA025069	246220_at	AT4G37210	0.552416	0.547751	0.474649	0.437275	2.2087e-05	1.27923	8.57455e-08	1.34598
BGIOSGA014003	246225_at	AT4G36910	0.774304	-0.180271	0.0973949	-0.498225	0.00457716	-0.594786	0.00505079	-0.609955
BGIOSGA014003	246225_at	AT4G36910	0.568835	0.618671	0.731497	-0.288634	0.000695266	-1.29995	9.47262e-08	-1.63845
BGIOSGA011889	246226_at	AT4G37200	0.562581	-0.440574	0.363294	-0.530708	0.000455189	-1.1207	0.00786519	-0.887459
BGIOSGA030925	246231_at	AT4G37080	0.959415	0.0885969	0.535044	0.447025	0.0209478	0.795056	0.0262826	0.747517
BGIOSGA009919	246232_at	AT4G36630	0.698146	-0.215626	0.875395	0.0809908	0.991017	-0.00306827	0.942211	0.0226226
BGIOSGA015747	246234_at	AT4G37280	0.546153	0.458092	0.64542	0.374622	0.184415	0.589392	0.0667812	0.76724
BGIOSGA015747	246234_at	AT4G37280	0.617413	0.442319	0.980728	-0.0250275	0.146245	0.546178	0.0273413	0.737503
BGIOSGA035767	246235_at	AT4G36830	0.700277	-0.552652	0.511159	-0.825491	0.0745209	-0.895727	0.026198	-1.20168
BGIOSGA000955	246236_at	AT4G36470	1	0.240157	0.942147	0.221669	0.960242	0.0764387	0.990754	-0.0233783
BGIOSGA000955	246236_at	AT4G36470	0.239197	-0.897895	0.36932	-0.801796	6.96308e-07	-2.45366	0.00105007	-1.67503
BGIOSGA000955	246236_at	AT4G36470	0.337573	-0.684905	0.404427	-0.65424	1.46243e-06	-1.96583	1.62081e-07	-2.0882
BGIOSGA000955	246236_at	AT4G36470	1	0.0455883	0.860568	0.588691	0.901958	0.263025	0.55763	-1.38546
BGIOSGA030000	246237_at	AT4G36390	0.971664	0.0350569	0.354979	-0.399613	0.0050569	-0.704553	0.0162976	-0.588374
BGIOSGA032079	246238_at	AT4G36670	1	0.278585	1	0.147201	0.921334	0.195686	0.785041	-0.641971
BGIOSGA009596	246239_at	AT4G36790	0.722978	0.301382	0.405793	0.382822	0.575353	0.165463	0.364764	0.260526
BGIOSGA009596	246239_at	AT4G36790	0.982464	0.0335125	0.738556	0.263834	0.00938723	0.758037	0.0176016	0.702821
BGIOSGA009762	246240_at	AT4G37130	0.11348	2.54339	0.336682	1.86337	0.0364901	2.49085	0.137136	1.79168
BGIOSGA009762	246240_at	AT4G37130	0.737766	0.588986	0.52622	0.642317	0.000336833	1.67672	4.4466e-05	1.76518
BGIOSGA030280	246244_at	AT4G37250	0.950056	0.362299	0.725392	0.531966	0.0127847	1.54335	0.00711988	1.57503
BGIOSGA003198	246245_at	AT4G36440	0.950056	0.0666917	0.985537	0.0131916	0.533723	-0.179095	0.70639	-0.113101
BGIOSGA012191	246246_at	AT4G37170	0.509129	1.50532	0.626804	1.01368	0.121844	1.64806	0.0124783	2.31759
BGIOSGA003996	246249_at	AT4G36680	0.43417	1.31845	0.394044	1.23248	0.000205282	2.47115	8.63643e-07	2.76357
BGIOSGA003996	246249_at	AT4G36680	0.00539994	0.910882	0.759135	0.244927	0.00440091	0.847493	7.9259e-05	1.13578
BGIOSGA020819	246253_at	AT4G37260	3.35709e-21	2.06633	3.3658e-22	2.11263	3.97131e-09	1.73551	6.90432e-14	1.58581
BGIOSGA011280	246255_at	AT4G36650	0.947449	0.073557	0.944829	0.0534402	0.404686	0.274568	0.255209	0.328413
BGIOSGA033663	246257_at	AT4G36690	0.817418	0.143087	0.70731	0.155572	0.260147	0.252534	0.0814593	0.378819
BGIOSGA005787	246259_at	AT1G31830	0.0575104	-0.763382	0.252022	-0.589061	1.347e-05	-1.41447	0.000419974	-1.1258
BGIOSGA005787	246259_at	AT1G31830	0.298446	-0.479743	0.452724	-0.345056	0.0412147	-0.552908	0.0409878	-0.554829
BGIOSGA032443	246261_at	AT1G31810	0.970765	-0.036536	0.949507	0.0347374	0.877429	0.0547845	0.557971	0.250906
BGIOSGA024537	246262_at	AT1G31790	0.770144	0.583039	0.625432	0.619161	0.0717541	1.17555	0.0172382	1.41974
BGIOSGA012154	246263_at	AT1G31780	0.838264	-0.150438	0.988573	0.00935778	0.506865	0.151507	0.671133	0.10546
BGIOSGA001899	246265_at	AT1G31860	0.672914	0.353943	0.975396	-0.0260527	0.858246	0.0703128	0.716757	0.126542
BGIOSGA037982	246266_at	AT1G31817	0.845239	0.160099	0.962656	-0.0331672	0.0486039	0.504157	0.00423841	0.666041
BGIOSGA022061	246267_at	AT1G31812	0.497161	-0.752053	0.494304	-0.564537	0.00130597	-1.46236	0.000107973	-1.36942
BGIOSGA022061	246267_at	AT1G31812	0.980548	-0.0206515	0.923488	-0.0770846	0.354903	0.262314	0.719848	0.120338
BGIOSGA005357	246268_at	AT1G31800	0.793035	-0.236646	0.57391	-0.312709	0.000457361	-0.961612	0.00312297	-0.733121
BGIOSGA013434	246269_at	AT4G37110	0.842319	1.23015	0.772399	1.04402	0.166033	2.25715	0.259291	1.92212
BGIOSGA020639	246276_at	AT4G37270	0.208774	-0.588963	0.0561478	-0.834894	1.46998e-05	-1.14251	1.61338e-05	-1.20954
BGIOSGA011138	246278_at	AT4G37190	0.661466	-0.22874	0.546647	-0.211851	0.130007	-0.303014	0.308777	-0.221338
BGIOSGA011138	246278_at	AT4G37190	0.442874	0.456547	0.777327	0.189245	0.0642063	0.649455	0.0020041	0.864634
BGIOSGA012855	246280_at	AT4G36660	0.869588	0.139672	0.685127	-0.242834	0.782896	-0.0917762	0.41301	-0.271446
BGIOSGA012855	246280_at	AT4G36660	0.904783	-0.181444	0.891674	0.130242	0.00909109	0.870789	0.0102839	0.781077
BGIOSGA013898	246281_at	AT4G36940	0.613873	-0.262316	0.50346	-0.288803	0.953201	0.0184952	0.909138	-0.0398036
BGIOSGA012804	246285_at	AT4G36980	0.942704	-0.0781309	0.918556	-0.0659098	0.272833	-0.289063	0.189238	-0.332679
BGIOSGA028089	246287_at	AT1G31870	0.99184	-0.0106479	0.896396	-0.0694956	0.818963	0.0723943	0.8586	0.0524616
BGIOSGA036930	246289_at	AT3G56880	0.850276	-0.268471	0.875044	-0.176292	0.0557253	-0.957563	0.0637022	-0.985213
BGIOSGA004660	246291_at	AT3G56820	0.938262	0.0766652	0.976687	0.0249693	0.539058	0.181504	0.589811	0.157546
BGIOSGA014265	246292_at	AT3G56860	0.826768	0.222929	0.791753	0.143283	0.0239558	0.536324	0.00460498	0.629693
BGIOSGA012689	246296_at	AT3G56750	0.88262	0.128142	0.576463	0.275966	0.0668807	0.463708	0.175098	0.337172
BGIOSGA012689	246296_at	AT3G56750	0.840132	-0.274872	0.98473	-0.0261414	0.247084	0.465733	0.161586	0.53191
BGIOSGA010944	246300_at	AT3G51830	0.787825	-0.17291	0.980145	-0.015893	0.972743	-0.00964157	0.890525	0.0498213
BGIOSGA004740	246301_at	AT3G51850	0.833617	0.174151	0.71234	0.225274	0.00304165	0.643305	0.00394728	0.634251
BGIOSGA004740	246301_at	AT3G51850	0.929939	-0.13291	0.826666	0.150197	0.00349755	0.743767	0.0122531	0.646423
BGIOSGA004740	246301_at	AT3G51850	1.06841e-05	3.42454	8.91637e-05	2.95588	1.48851e-08	3.36859	0.00313375	2.18837
BGIOSGA001422	246302_at	AT3G51860	0.110037	-0.875315	0.120806	-0.841314	0.132005	-0.573095	0.0197459	-0.8277
BGIOSGA001939	246303_at	AT3G51870	0.797591	-0.241588	0.328893	-0.609031	6.66561e-05	-1.31186	0.000166347	-1.02121
BGIOSGA002347	246304_at	AT3G51840	0.851545	0.229513	0.738486	0.241027	0.482462	-0.242223	0.589014	-0.193923
BGIOSGA002347	246304_at	AT3G51840	0.828316	-0.331749	0.954525	0.0677953	0.00155481	-1.29934	0.000381061	-1.208
BGIOSGA004737	246306_at	AT3G51780	0.737647	-0.263023	0.181996	-0.559485	1.35777e-05	-1.18762	3.10084e-07	-1.08129
BGIOSGA019662	246307_at	AT3G51800	0.114221	0.730372	0.543261	0.360252	0.000108622	1.01963	5.17908e-07	1.12562
BGIOSGA018248	246308_at	AT3G51820	0.758811	0.250315	0.570645	-0.260239	0.0759292	-0.422614	0.0803234	-0.424539
BGIOSGA033399	246309_at	AT3G51790	0.874822	0.202916	0.869308	0.172757	0.451282	0.298437	0.469718	0.302392
BGIOSGA011407	246310_at	AT3G51895	0.825045	-0.258985	0.1799	-0.803347	2.90274e-05	-1.5708	7.3861e-13	-1.91522
BGIOSGA011407	246310_at	AT3G51895	0.941879	-0.239666	0.871158	0.202587	0.0491095	0.854254	0.0774669	0.768741
BGIOSGA022079	246312_at	AT1G31930	0.834017	0.138879	0.622554	0.198728	0.866592	0.0471137	0.431952	0.193808
BGIOSGA022079	246312_at	AT1G31930	0.74846	0.919496	0.498817	1.02855	0.00891692	1.83642	0.00277944	1.94426
BGIOSGA022079	246312_at	AT1G31930	0.893346	-0.0932542	0.820597	-0.103918	0.373845	-0.178966	0.457779	-0.168518
BGIOSGA005794	246313_at	AT1G31920	0.0103654	-0.734171	0.00198681	-1.21086	1.73033e-06	-1.6621	1.0277e-19	-2.27103
BGIOSGA000613	246314_at	AT3G56850	0.998825	0.0012003	0.701098	0.242042	0.944051	0.023189	0.331846	0.26474
BGIOSGA000613	246314_at	AT3G56850	0.0992515	-0.508017	0.3915	-0.308251	0.139504	-0.321598	0.602682	-0.137453
BGIOSGA010321	246315_at	AT3G56870	0.556077	0.949114	0.445652	0.748761	0.000155485	1.79207	5.63713e-05	1.72037
BGIOSGA003227	246318_at	AT3G56740	0.960109	0.0575169	0.538423	-0.338707	0.0536787	-0.437633	0.0131864	-0.593728
BGIOSGA003227	246318_at	AT3G56740	0.807661	0.163136	0.921478	0.054947	0.00145807	0.609821	0.0932337	0.402272
BGIOSGA019866	246319_at	AT3G56680	0.993012	-0.0100834	0.979202	0.0169444	0.849449	-0.0502516	0.917676	0.0306303
BGIOSGA018563	246320_at	AT1G16560	0.964105	0.0485454	0.976346	-0.0223762	0.0743497	0.407927	0.293181	0.259949
BGIOSGA018563	246320_at	AT1G16560	0.436814	-0.358229	0.421087	-0.33177	0.0886122	-0.395811	0.0419227	-0.537438
BGIOSGA005217	246324_at	AT1G16610	0.509129	0.397096	0.548039	0.315791	0.0136784	0.681784	0.0102947	0.752757
BGIOSGA005217	246324_at	AT1G16610	0.896482	0.0998385	0.74035	0.164765	0.0288461	-0.433469	0.401348	-0.212424
BGIOSGA023441	246325_at	AT1G16540	0.857776	-0.148073	0.842456	-0.142412	0.0170304	-0.582623	0.0744573	-0.494772
BGIOSGA007605	246327_at	AT1G16670	0.156982	1.11205	0.0595027	1.15218	0.0933216	0.838567	0.969204	0.0256523
BGIOSGA007605	246327_at	AT1G16670	0.00512612	1.45809	1.28389e-05	1.55919	0.0624333	0.609803	0.295957	0.401464
BGIOSGA007605	246327_at	AT1G16670	0.932032	-0.110173	0.897201	-0.129072	0.0756735	-0.613734	0.0183309	-0.779834
BGIOSGA007605	246327_at	AT1G16670	0.731403	-0.476507	0.737841	-0.338516	0.77189	0.15797	0.913106	-0.0625398
BGIOSGA035235	246328_at	AT3G43590	0.976662	-0.0232016	0.7229	-0.159833	0.498687	0.159062	0.397614	0.207256
BGIOSGA014532	246329_at	AT3G43610	0.854532	0.22151	0.456925	0.372823	0.036416	0.6124	0.0118999	0.730869
BGIOSGA009672	246330_at	AT3G43600	1	-0.745436	1	-0.923015	0.64376	-0.751091	0.491722	-1.10834
BGIOSGA009672	246330_at	AT3G43600	0.99822	-0.0103167	0.593823	0.877763	0.454938	0.654008	0.933683	0.101249
BGIOSGA009672	246330_at	AT3G43600	1	-1.44716	0.781058	0.688293	0.934749	-0.126281	0.694104	-0.61527
BGIOSGA009672	246330_at	AT3G43600	0.792762	0.567504	0.83368	0.364258	0.464804	0.574583	0.294209	0.805567
BGIOSGA011859	246335_at	AT3G44880	0.621721	0.368104	0.513625	0.325189	0.537376	0.146098	0.472249	0.163088
BGIOSGA005338	246339_at	AT3G44890	0.994372	0.0113078	0.0524057	-0.747235	0.0010099	-1.05554	0.000234443	-1.12113
BGIOSGA033167	246343_at	AT3G56720	0.952211	-0.0504934	0.91336	-0.0539669	0.87154	0.0440399	0.477385	0.170653
BGIOSGA004659	246348_at	AT3G56840	0.545025	-0.356695	0.771148	-0.17199	0.476847	-0.219092	0.408892	-0.253067
BGIOSGA037777	246350_at	AT1G16650	0.972664	0.0410136	0.906749	0.0862967	0.409511	0.307652	0.112549	0.497636
BGIOSGA011333	246351_at	AT1G16570	0.684922	-0.247088	0.8464	-0.0983028	0.345357	-0.217388	0.592844	-0.140777
BGIOSGA011333	246351_at	AT1G16570	0.995404	-0.0130917	0.589507	-0.564201	0.252882	-0.615583	0.957604	-0.0352197
BGIOSGA029918	246366_at	AT1G51850	0.950484	-0.188616	0.545598	-1.05548	0.00151646	-3.04885	0.00510348	-2.80579
BGIOSGA000853	246371_at	AT1G51940	0.799901	0.36909	0.116343	1.12528	3.91174e-09	1.8448	1.09814e-06	1.50833
BGIOSGA011828	246379_s_at	At1g57860	0.313105	0.885217	0.604582	0.457585	7.41574e-05	1.36058	4.38429e-05	1.34894
BGIOSGA005753	246383_at	AT1G77360	0.920959	-0.139523	0.985225	0.0211008	0.176674	0.583069	0.17516	0.514375
BGIOSGA005753	246383_at	AT1G77360	0.793657	0.551394	0.782835	0.49411	0.761527	0.297421	0.335976	0.78408
BGIOSGA008717	246384_at	AT1G77370	0.988004	0.0188965	0.919796	-0.0611204	0.275305	0.315795	0.920627	0.0336926
BGIOSGA018014	246386_at	AT1G77410	0.630202	-0.314925	0.933101	-0.0564039	0.118685	-0.42487	0.396876	-0.286773
BGIOSGA013518	246388_at	AT1G77405	0.543988	0.75526	0.401497	0.82486	0.169238	0.862951	0.0513471	1.07615
BGIOSGA016659	246389_at	AT1G77380	0.0854104	-1.48963	2.97846e-05	-2.57301	6.59457e-05	-2.38271	4.91074e-07	-2.73913
BGIOSGA016659	246389_at	AT1G77380	0.496639	-0.572464	0.0811667	-0.986631	3.2551e-05	-1.86832	6.42473e-12	-2.31531
BGIOSGA018798	246390_at	AT1G77330	0.00103477	3.00853	0.0146058	2.58105	0.0707926	1.9527	0.469668	0.894451
BGIOSGA018798	246390_at	AT1G77330	0.908068	0.20131	0.502956	-0.598856	0.0358388	-1.2082	1.67702e-09	-2.22176
BGIOSGA017833	246391_at	AT1G77350	0.856268	0.280977	0.739787	0.308852	0.000608778	1.09361	0.00322515	0.943066
BGIOSGA026161	246392_at	AT1G58120	1	-0.29139	1	0.943868	1	1.50219	1	-1.41519
BGIOSGA035005	246395_at	AT1G58170	0.153619	-0.696378	0.214218	-0.685483	5.6795e-05	-1.74156	7.15237e-09	-1.77352
BGIOSGA021797	246397_at	AT1G58190	0.947449	0.0672366	0.718947	0.208625	0.802036	0.0880052	0.550757	0.201302
BGIOSGA035015	246399_at	AT1G58110	0.671136	-0.215434	0.391682	-0.292844	0.127635	-0.382751	0.106433	-0.385031
BGIOSGA035015	246399_at	AT1G58110	0.961341	0.0901037	0.566508	0.407173	0.000138868	1.02758	0.193499	0.611198
BGIOSGA003148	246400_at	AT1G57540	0.44905	0.613638	0.760124	0.303272	0.000747832	1.11563	0.000295879	1.1392
BGIOSGA018824	246404_at	AT1G57600	0.984043	0.0224261	0.806357	0.163005	0.0284317	0.498883	0.0561451	0.462821
BGIOSGA000370	246408_at	AT1G57680	3.93809e-06	1.23692	0.00200335	1.0694	5.72816e-13	1.5496	6.24842e-07	1.30289
BGIOSGA000370	246408_at	AT1G57680	0.790434	-0.649234	0.945034	0.148955	0.156399	-1.19294	0.838868	-0.192669
BGIOSGA009468	246411_at	AT1G57770	0.939952	-0.0863283	0.875422	-0.118132	0.00013281	-0.951404	0.0169644	-0.698431
BGIOSGA025615	246412_at	AT5G17530	0.713009	-0.24386	0.639623	-0.239389	0.0475272	-0.422274	0.162201	-0.341315
BGIOSGA017041	246415_at	AT5G17160	0.787373	1.18053	0.637642	0.911711	0.14192	1.92511	0.174961	1.79887
BGIOSGA037192	246416_at	AT5G16920	0.989618	0.0272865	0.984558	0.020383	0.864607	0.0886243	0.386258	0.380469
BGIOSGA008862	246421_at	AT5G16880	0.95597	-0.0378839	0.598107	-0.196119	0.496682	-0.167222	0.16319	-0.289012
BGIOSGA008862	246421_at	AT5G16880	0.465208	-0.528218	0.130648	-0.771971	7.39931e-05	-1.25207	0.0220355	-0.824282
BGIOSGA007453	246422_at	AT5G17060	0.741323	-0.199746	0.500084	-0.272403	0.838109	-0.0689011	0.820908	-0.076883
BGIOSGA007453	246422_at	AT5G17060	0.953372	-0.118406	0.481662	-0.583005	0.00276647	-1.24699	0.000696736	-1.26516
BGIOSGA007453	246422_at	AT5G17060	0.424158	-0.313131	0.659842	-0.166374	0.911702	0.0322997	0.3619	-0.233734
BGIOSGA021776	246423_at	AT5G16950	0.618485	0.420636	0.992066	-0.0131778	0.159476	0.508593	0.0563802	0.674726
BGIOSGA009403	246424_at	AT5G17020	0.908072	0.132303	0.695684	0.246578	0.132005	0.468959	0.0977657	0.582174
BGIOSGA030777	246425_at	AT5G17420	0.967383	-0.0423821	0.832695	-0.148767	0.00370174	-0.735905	0.0015011	-0.723897
BGIOSGA035153	246426_at	AT5G17430	1	0.225852	1	-1.95618	1	-2.21186	1	-2.12639
BGIOSGA035659	246427_at	AT5G17400	0.548746	-0.652896	0.519717	-0.57982	0.166033	-0.683697	0.255252	-0.602778
BGIOSGA016713	246428_at	AT5G17410	0.957254	0.0482761	0.664625	0.181295	0.0238988	0.421998	0.0268021	0.446549
BGIOSGA036227	246433_at	AT5G17510	0.927191	-0.0744124	0.75689	-0.145036	0.635269	0.132704	0.371767	0.252796
BGIOSGA014411	246434_at	AT5G17520	0.956357	-0.0381803	0.371956	-0.329035	0.855645	0.0453016	0.933615	-0.0233277
BGIOSGA002475	246435_at	AT5G17460	0.879941	-0.178437	0.961008	0.0490672	0.902614	0.0580494	0.511696	0.261393
BGIOSGA008587	246436_at	AT5G17440	0.922013	0.0728812	0.865218	-0.0909198	0.977434	0.00773822	0.76099	0.0834206
BGIOSGA020552	246437_at	AT5G17540	0.956189	-0.117777	0.822273	-0.324714	0.0158603	-1.17771	0.000606597	-1.30804
BGIOSGA020552	246437_at	AT5G17540	1	-2.07723	1	-0.282138	1	-0.626716	1	0.0275991
BGIOSGA020552	246437_at	AT5G17540	1	-0.5129	0.760877	-0.844386	0.268821	-1.54459	0.151237	-2.44362
BGIOSGA020552	246437_at	AT5G17540	0.64482	0.565302	0.901206	0.148769	0.179742	-0.660316	0.328347	-0.471983
BGIOSGA020552	246437_at	AT5G17540	0.0416953	1.55142	0.000549249	1.91402	8.1492e-15	2.60621	2.4646e-07	2.2228
BGIOSGA014992	246439_at	AT5G17600	0.994332	-0.0132646	0.893981	0.147046	0.230069	-0.518163	0.590395	-0.248313
BGIOSGA022927	246441_at	AT5G17560	0.90152	0.107327	0.240303	-0.478949	0.0193599	-0.562722	0.0119927	-0.578522
BGIOSGA000421	246443_at	AT5G17620	0.817813	-0.224656	0.92213	-0.0714076	0.784518	-0.103432	0.841642	-0.0793218
BGIOSGA014513	246444_at	AT5G17570	0.952665	-0.0896149	0.798524	0.267418	0.948235	-0.035245	0.672033	0.199036
BGIOSGA028042	246446_at	AT5G17640	0.645944	0.338954	0.570846	0.252929	0.442918	-0.203768	0.207228	-0.437944
BGIOSGA006402	246447_at	AT5G16780	0.980293	-0.0226418	0.794058	-0.124825	0.466002	-0.200594	0.744751	-0.106253
BGIOSGA005800	246448_at	AT5G16800	0.601325	-0.280124	0.478063	-0.330311	0.00122916	-0.824958	0.000192143	-0.765055
BGIOSGA005799	246449_at	AT5G16810	0.830615	-0.199294	0.357674	-0.452952	0.00147568	-0.889533	0.00357679	-0.783847
BGIOSGA012151	246450_at	AT5G16820	0.539162	0.44551	0.919411	0.0676664	0.879818	-0.0477188	0.984216	0.00712991
BGIOSGA008174	246451_at	AT5G16760	1	-0.0428899	1	3.03493	1	1.78967	1	2.15057
BGIOSGA008174	246451_at	AT5G16760	0.909337	-0.101465	0.749304	-0.188949	0.188269	-0.359745	0.404993	-0.266478
BGIOSGA022173	246452_at	AT5G16840	0.941707	-0.0772631	0.706305	-0.185793	0.0838665	-0.403154	0.0734978	-0.416974
BGIOSGA021601	246454_at	AT5G16710	0.94947	0.0923959	0.280191	-0.688806	1.34628e-05	-1.50756	6.06387e-06	-1.28936
BGIOSGA036339	246456_at	AT5G16850	0.977893	-0.0863483	0.672746	0.533213	0.977321	0.0251948	0.975898	0.0314115
BGIOSGA014445	246457_at	AT5G16750	0.0553733	0.76701	0.270631	0.540039	0.000145872	1.09968	9.88456e-06	1.21754
BGIOSGA025923	246460_at	AT5G16910	0.836879	-0.317248	0.481917	-0.664901	0.230807	-0.477944	0.0254412	-0.918619
BGIOSGA025923	246460_at	AT5G16910	0.597026	0.26855	0.796232	0.128099	0.33099	-0.254295	0.0897358	-0.374602
BGIOSGA008863	246461_at	AT5G16930	0.691129	0.42581	0.844947	0.176948	0.0108752	0.935727	0.0015818	1.09195
BGIOSGA029803	246462_at	AT5G16940	0.48844	-0.341526	0.944829	-0.0427731	0.112121	-0.423738	0.285713	-0.327941
BGIOSGA014800	246463_at	AT5G16970	7.16706e-06	3.09424	1.44744e-06	2.61806	0.00228116	1.89161	0.497969	0.454662
BGIOSGA031325	246466_at	AT5G17010	0.459131	-0.517139	0.0821199	-0.784973	7.50456e-11	-1.58	1.55055e-08	-1.37754
BGIOSGA022455	246468_at	AT5G17050	0.883171	0.149778	0.814783	-0.201569	0.411772	-0.32102	0.393688	-0.317432
BGIOSGA022455	246468_at	AT5G17050	0.97288	-0.0514168	0.334745	-0.635041	0.395104	-0.477557	0.0335963	-0.945212
BGIOSGA022745	246469_at	AT5G17070	0.972703	-0.0320612	0.953637	0.0388201	0.147376	0.346437	0.151704	0.40434
BGIOSGA012263	246475_at	AT5G16720	0.849307	0.19828	0.149611	0.77024	0.000175125	0.967836	0.000101523	0.988391
BGIOSGA022168	246477_at	AT5G16770	1	-2.79945	1	1.47093	0.523443	1.48664	0.399056	1.74261
BGIOSGA012255	246479_at	AT5G16060	0.589597	0.456604	0.796434	0.233424	0.00142499	0.908043	0.00781746	0.762517
BGIOSGA022682	246483_at	AT5G16000	0.743363	-0.215739	0.695691	-0.173792	0.0165913	-0.522631	0.0332604	-0.487566
BGIOSGA022682	246483_at	AT5G16000	0.811355	-0.216889	0.963695	0.0375766	0.142781	-0.486547	0.0995322	-0.508828
BGIOSGA026942	246484_at	AT5G16040	0.609699	0.303958	0.954422	0.0393443	0.411816	-0.232699	0.976887	-0.0103942
BGIOSGA012256	246485_at	AT5G16080	0.0003774	1.71249	0.00149034	1.48902	0.46528	0.314254	0.622083	0.257517
BGIOSGA012256	246485_at	AT5G16080	0.863353	-0.121387	0.287637	-0.569895	0.000291784	-1.27101	7.98117e-10	-1.52208
BGIOSGA012256	246485_at	AT5G16080	0.738282	-0.360771	0.757533	-0.406197	0.0397929	-0.767092	0.0309615	-0.780001
BGIOSGA012256	246485_at	AT5G16080	0.741843	-0.397576	0.790488	-0.312283	0.0045523	-1.39885	0.00606459	-1.22137
BGIOSGA024779	246488_at	AT5G16010	1	-0.99439	1	-4.22805	0.0172975	-4.4792	0.00664181	-5.35481
BGIOSGA027105	246493_at	AT5G16180	0.387274	-0.456311	0.190256	-0.669224	8.65121e-07	-1.35846	3.17282e-05	-1.1829
BGIOSGA003632	246496_at	AT5G16210	0.925549	0.0759294	0.626265	0.226703	0.0499757	0.418986	0.213627	0.30909
BGIOSGA016691	246499_at	AT5G16260	0.983237	-0.0189958	0.791557	-0.126621	0.715904	0.109608	0.94698	-0.0207428
BGIOSGA000325	246500_at	AT5G16270	0.98579	0.0162329	0.950384	0.0382039	0.782681	-0.0754338	0.763184	-0.0878358
BGIOSGA000325	246500_at	AT5G16270	0.69754	0.908414	0.6472	0.824176	0.0108124	2.03021	0.0197305	1.72221
BGIOSGA013689	246501_at	AT5G16280	0.980398	-0.028389	0.626595	0.205578	0.259675	0.263939	0.245601	0.320873
BGIOSGA000996	246504_at	AT5G16160	0.853857	-0.194302	0.830469	-0.17712	0.660126	0.176861	0.838187	0.0873337
BGIOSGA014803	246505_at	AT5G16250	0.705439	1.33831	0.507702	0.97282	0.0223702	2.2719	0.0287852	2.21667
BGIOSGA032499	246507_at	AT5G16120	0.956609	-0.072615	0.802208	-0.183381	0.0154055	-0.630629	0.0308766	-0.567641
BGIOSGA002713	246508_at	AT5G16150	0.897732	-0.114797	0.966694	-0.0281678	0.785249	-0.0787203	0.701929	-0.110677
BGIOSGA025198	246509_at	AT5G16715	0.838551	0.174124	0.724587	-0.183908	0.00490686	-0.621058	0.0449231	-0.482802
BGIOSGA013593	246510_at	AT5G15410	0.171424	-0.487395	0.362395	-0.510843	0.000130238	-0.889645	9.94494e-06	-0.894529
BGIOSGA013592	246511_at	AT5G15490	0.160373	-0.413957	0.442879	-0.408878	0.0549866	-0.58969	0.00592962	-0.579513
BGIOSGA013592	246511_at	AT5G15490	0.892399	-0.139757	0.931232	-0.068219	0.227371	0.392446	0.687002	0.148757
BGIOSGA013592	246511_at	AT5G15490	0.875562	-0.159624	0.938638	-0.0569279	0.159986	0.437403	0.705702	0.110711
BGIOSGA012871	246512_at	AT5G15630	0.839742	-0.162429	0.56437	-0.328799	0.006222	-0.819992	0.000201478	-0.872971
BGIOSGA012871	246512_at	AT5G15630	0.860794	0.17895	0.876557	-0.12925	0.560759	-0.217687	0.0961805	-0.583416
BGIOSGA030174	246514_at	AT5G15700	0.455045	0.437887	0.445666	0.374926	0.0036092	0.848351	6.81897e-05	1.12137
BGIOSGA017324	246515_at	AT5G15710	0.973932	-0.034752	0.971087	-0.0343991	0.308157	0.280239	0.183327	0.403435
BGIOSGA008965	246516_at	AT5G15740	0.980254	0.0369478	0.604538	0.38668	0.00138232	0.903453	0.0798077	0.586665
BGIOSGA008965	246516_at	AT5G15740	0.271168	-0.613802	0.194154	-0.757123	4.18935e-06	-1.52944	6.75567e-09	-1.39129
BGIOSGA008928	246518_at	AT5G15770	0.787825	0.39119	0.795546	0.286891	0.090855	0.851072	0.041958	0.926012
BGIOSGA008928	246518_at	AT5G15770	0.7692	0.350435	0.500394	0.450301	0.000190134	1.10643	0.00138537	1.05358
BGIOSGA024201	246519_at	AT5G15780	0.250696	-1.01712	0.055806	-1.76686	0.000160589	-2.44823	1.30878e-08	-3.29731
BGIOSGA005093	246520_at	AT5G15790	0.694508	-0.262079	0.284752	-0.439482	0.0252334	-0.461797	0.258042	-0.284534
BGIOSGA005093	246520_at	AT5G15790	0.705225	-0.58143	0.765816	-0.346843	0.0207569	-1.18116	0.182131	-0.657201
BGIOSGA005093	246520_at	AT5G15790	0.838551	-0.266486	0.52951	-0.495561	0.00213366	-0.950809	0.220554	-0.493294
BGIOSGA013687	246521_at	AT5G15810	0.603958	0.409651	0.961974	0.036866	0.012808	0.664196	0.000200983	0.836601
BGIOSGA013687	246521_at	AT5G15810	0.798476	-0.153505	0.921642	-0.0507646	0.766619	-0.075634	0.679749	-0.113187
BGIOSGA004093	246524_at	AT5G15860	0.410706	0.709289	0.138737	0.843498	0.00027253	1.36645	0.0701846	0.8716
BGIOSGA004093	246524_at	AT5G15860	0.849307	0.373925	0.769292	0.408172	0.294558	0.683896	0.229061	0.720199
BGIOSGA004093	246524_at	AT5G15860	0.876513	-0.122288	0.617837	0.228604	0.0502377	0.4527	0.0333159	0.471183
BGIOSGA014169	246527_at	AT5G15750	0.454862	0.445285	0.747798	0.211959	0.00400753	0.639044	0.00033	0.806431
BGIOSGA001747	246528_at	AT5G15640	0.448146	-0.445874	0.0333337	-0.696656	0.0655458	-0.46289	0.0294654	-0.566204
BGIOSGA001747	246528_at	AT5G15640	0.972871	0.0419049	0.483521	-0.314632	0.162374	-0.379621	0.0283062	-0.512956
BGIOSGA022703	246529_at	AT5G15730	0.350543	-0.48855	0.737682	-0.21457	0.158409	-0.393781	0.0512015	-0.548406
BGIOSGA029852	246532_at	AT5G15870	6.4912e-05	1.1873	5.87991e-07	1.08294	0.0128659	0.57845	0.520519	0.194148
BGIOSGA030274	246533_at	AT5G15880	0.941587	0.103114	0.997242	0.00355788	0.0845707	0.517529	0.0721182	0.550792
BGIOSGA022677	246534_at	AT5G15890	0.881621	0.665867	0.723205	0.63828	0.00175691	2.04872	0.000170703	2.35044
BGIOSGA022677	246534_at	AT5G15890	1	-1.24491	0.651057	-1.00786	0.448266	-0.896345	0.347244	-1.20293
BGIOSGA001108	246535_at	AT5G15900	0.721569	0.460114	0.682184	0.371126	0.00344874	1.04463	0.0189714	0.809037
BGIOSGA001108	246535_at	AT5G15900	0.924401	0.170538	0.870223	-0.205781	0.247587	-0.740353	0.047132	-1.1703
BGIOSGA001108	246535_at	AT5G15900	0.995079	-0.0161075	0.727091	-0.454666	0.168174	-1.01099	0.256242	-0.800661
BGIOSGA001108	246535_at	AT5G15900	0.815526	-0.338941	0.905946	0.0878125	0.00454374	0.729741	0.120782	0.451338
BGIOSGA017432	246536_at	AT5G15920	0.747317	0.193595	0.396078	0.30077	0.321469	0.300171	0.0410712	0.572739
BGIOSGA029940	246537_at	AT5G15940	0.975766	0.0334163	0.930668	0.0533964	0.386086	-0.231206	0.876448	-0.0520225
BGIOSGA012919	246541_at	AT5G15400	0.920959	0.0738497	0.971497	0.017745	0.623961	0.105802	0.814892	0.0692402
BGIOSGA000916	246544_at	AT5G15100	0.895235	0.569391	0.923866	0.269087	0.0460624	1.82915	0.0500073	1.7327
BGIOSGA023152	246545_at	AT5G15110	0.841744	0.873982	0.774129	0.843311	0.323666	-1.93853	0.489916	-1.25971
BGIOSGA020263	246546_at	AT5G15090	0.672779	0.191192	0.701776	-0.208453	0.844714	-0.0494567	0.569225	-0.12349
BGIOSGA018270	246548_at	AT5G14910	0.903476	0.132395	0.0684522	-0.671043	0.00196838	-0.973001	0.00161634	-0.95116
BGIOSGA011004	246549_at	AT5G15050	0.909269	0.0802934	0.715956	0.174899	0.296612	0.242359	0.436419	0.217763
BGIOSGA014932	246550_at	AT5G14920	0.878945	0.912493	0.553402	1.32266	0.0108276	2.63944	0.0273645	2.35618
BGIOSGA013359	246551_at	AT5G15070	0.999909	-0.000241128	0.768481	0.147682	0.584712	0.143951	0.855539	0.0618698
BGIOSGA012917	246554_at	AT5G15450	0.976524	0.0323405	0.533476	-0.310424	0.00282383	-0.688991	0.0580187	-0.515624
BGIOSGA011224	246555_at	AT5G15470	0.332435	-0.340736	0.467735	-0.283956	0.000672398	-0.617598	0.000697091	-0.597995
BGIOSGA012103	246557_at	AT5G15510	0.753296	1.38183	0.486194	1.16441	0.054064	2.2509	0.0822617	2.07938
BGIOSGA025025	246558_at	AT5G15540	0.927969	-0.0644485	0.8464	0.0879333	0.677307	-0.109875	0.951113	-0.0221759
BGIOSGA023950	246559_at	AT5G15550	0.0929812	0.978359	0.285785	0.617735	9.06544e-06	1.34783	2.25059e-07	1.46811
BGIOSGA022609	246566_at	AT5G14940	0.0185637	-1.34788	0.746288	-0.307546	1.64865e-05	-1.96913	0.000358613	-1.80122
BGIOSGA021549	246567_at	AT5G14950	0.418221	-0.37555	0.483133	-0.278575	0.0184038	-0.550054	0.130811	-0.389013
BGIOSGA004685	246572_at	AT5G15010	0.408303	1.1686	0.420166	1.04619	0.000343503	1.85979	3.38401e-06	2.16594
BGIOSGA022845	246573_at	AT1G31690	0.857434	0.495368	0.966342	0.0991535	0.583839	-0.606047	0.961824	-0.0593884
BGIOSGA029922	246575_at	AT1G31660	0.163282	0.561623	0.452931	0.346125	0.0171289	0.619953	2.94442e-05	0.901929
BGIOSGA005781	246576_at	AT1G31650	0.947336	0.115874	0.530284	0.511222	0.00147329	1.00846	0.00251922	0.969365
BGIOSGA000269	246577_at	AT1G31640	1	1.18652	1	0.0508612	0.605166	0.847104	0.567646	0.893151
BGIOSGA028054	246580_at	AT1G31770	0.0108406	-1.0705	0.0666839	-0.975988	3.31587e-06	-1.40634	0.00013705	-1.31215
BGIOSGA021220	246583_at	AT5G14720	0.859786	-0.12167	0.826168	-0.107227	0.236527	-0.277726	0.229876	-0.311443
BGIOSGA005333	246586_at	AT5G14770	0.876384	0.182807	0.262508	0.592113	0.0964309	0.645684	0.0450389	0.749763
BGIOSGA016109	246589_at	AT5G14860	0.844361	-0.230056	0.722394	-0.35993	0.000488321	-1.90686	0.00437579	-0.992399
BGIOSGA016109	246589_at	AT5G14860	1	-0.519198	0.863273	-0.533236	0.924129	0.151994	0.785126	0.39242
BGIOSGA040674	246590_at	AT5G14870	0.215234	-1.76277	0.171395	-1.95433	0.000303277	-3.57172	5.04608e-05	-5.07913
BGIOSGA020850	246591_at	AT5G14880	0.966121	0.172979	0.80475	-0.582712	0.933162	-0.101347	0.624265	-0.622892
BGIOSGA005636	246592_at	AT5G14890	2.51569e-05	2.12687	0.00018271	2.04468	0.000918335	1.72675	0.00679275	1.37294
BGIOSGA029059	246593_at	AT5G14790	0.983237	0.0195677	0.87	-0.0918276	0.503563	-0.170919	0.518445	-0.167604
BGIOSGA000114	246594_at	AT5G14800	0.438849	0.37771	0.781281	0.187461	0.0222483	0.541492	0.0225169	0.610054
BGIOSGA022930	246595_at	AT5G14780	0.922468	0.132082	0.981832	0.0214368	0.0306647	-0.634353	0.332329	-0.337543
BGIOSGA022930	246595_at	AT5G14780	0.828316	-0.853858	0.872013	-0.424919	0.413992	-0.997645	0.517767	-0.867474
BGIOSGA004082	246596_at	AT5G14740	0.981016	-0.0526893	0.29416	-0.975155	6.64211e-08	-3.13066	1.42681e-08	-2.51946
BGIOSGA007475	246597_at	AT5G14760	0.96318	0.0910427	0.46217	-0.68695	0.741633	-0.203756	0.0602734	-1.01379
BGIOSGA022844	246601_at	AT1G31710	0.765855	0.281523	0.939625	-0.075018	2.5991e-05	-1.12395	1.38305e-05	-1.0653
BGIOSGA005545	246607_at	AT5G35370	1	-0.402736	1	-0.0530072	0.0926867	-3.67586	0.281004	-2.15019
BGIOSGA005545	246607_at	AT5G35370	0.866371	0.503165	0.797878	0.495767	0.964943	-0.0582434	0.682142	-0.520536
BGIOSGA005545	246607_at	AT5G35370	0.786025	-0.56089	0.876993	-0.244482	0.518476	-0.527546	0.336141	-0.816474
BGIOSGA026648	246609_at	AT5G35390	0.855757	-0.561595	0.661304	-0.828004	0.0827518	-2.27313	0.0707719	-2.18502
BGIOSGA023556	246611_at	AT5G35330	0.965788	0.137929	0.756621	-0.640641	0.554432	-0.542738	0.969776	0.0406493
BGIOSGA023556	246611_at	AT5G35330	0.948359	-0.0549131	0.652501	-0.187688	0.369013	0.191256	0.463653	0.191839
BGIOSGA007150	246612_at	AT5G35320	0.530203	0.415978	0.452459	0.36596	0.272933	0.291806	0.978767	0.0102212
BGIOSGA020919	246614_at	AT5G35410	0.297499	-0.532369	0.50892	-0.414251	1.04152e-05	-0.954712	0.000391352	-0.877217
BGIOSGA026603	246619_at	AT5G36290	0.186677	0.960915	0.593561	0.608741	0.0822323	0.889018	0.186762	0.674352
BGIOSGA026603	246619_at	AT5G36290	0.938981	-0.0575638	0.931569	-0.0490413	0.964211	0.0130881	0.796321	-0.0785277
BGIOSGA030435	246621_at	AT5G36230	0.906357	-0.0919796	0.709252	-0.183542	0.572464	0.13247	0.590422	0.124445
BGIOSGA007815	246622_at	AT5G36250	0.816686	-0.295637	0.959148	0.067762	2.91668e-05	-1.5309	0.0982796	-0.743012
BGIOSGA007815	246622_at	AT5G36250	0.792978	0.298696	0.843646	0.168563	0.663263	0.188487	0.481195	0.29526
BGIOSGA026945	246623_at	AT1G48920	0.880562	0.151299	0.735579	0.266151	0.464351	-0.238625	0.793285	0.10362
BGIOSGA003244	246624_at	AT1G48910	0.0918852	-0.671682	0.265466	-0.599656	2.17616e-07	-1.69237	7.99122e-07	-1.27284
BGIOSGA000389	246625_at	AT1G48880	0.492039	-0.415284	0.72182	-0.226678	0.793061	-0.0928034	0.291926	-0.345714
BGIOSGA000389	246625_at	AT1G48880	0.565395	-0.263102	0.830454	-0.104816	0.675552	-0.120234	0.367092	-0.287381
BGIOSGA022246	246627_s_at	AT2G45300	0.756462	-0.224122	0.471776	-0.354905	0.13791	-0.407645	0.0759132	-0.429018
BGIOSGA004535	246628_at	AT1G48900	0.942174	-0.0519584	0.873444	-0.0946919	0.472961	0.157173	0.530599	0.146328
BGIOSGA004535	246628_at	AT1G48900	0.525527	-1.15652	0.747128	-0.514569	0.227329	-1.07534	0.543107	-0.513002
BGIOSGA010413	246631_at	AT1G50740	0.847259	0.180614	0.886288	0.0907139	0.0168068	0.634178	0.0692551	0.455329
BGIOSGA000257	246634_at	AT1G31730	0.901766	-0.108396	0.934783	0.0459961	0.579746	0.141316	0.592264	0.148047
BGIOSGA008882	246635_at	AT1G31720	0.983265	0.0288036	0.704576	0.270911	0.911926	-0.0584572	0.867923	-0.075533
BGIOSGA020797	246636_at	AT5G34850	0.733544	-0.286513	0.349961	-0.401609	0.000436309	-0.812796	0.00212727	-0.673577
BGIOSGA028397	246644_at	AT5G35100	0.978712	0.0421184	0.49988	-0.448546	0.000148683	-1.20519	0.000388067	-1.22824
BGIOSGA020795	246645_at	AT5G35080	0.789663	-0.146526	0.401497	-0.263006	0.733627	-0.0859804	0.628632	-0.120535
BGIOSGA005431	246650_at	AT5G35160	0.983265	0.0192285	0.970677	-0.0231187	0.857013	0.047878	0.884687	-0.0436971
BGIOSGA005431	246650_at	AT5G35160	1	-0.672868	1	1.90643	0.716387	0.933135	1	0.868328
BGIOSGA027267	246651_at	AT5G35170	0.920308	-0.130955	0.202508	-0.725169	2.63342e-08	-1.55183	6.84362e-05	-1.28792
BGIOSGA009230	246653_at	AT5G35200	0.101002	1.15038	0.61797	0.390393	0.800454	0.111613	0.704314	-0.177937
BGIOSGA009230	246653_at	AT5G35200	0.959489	0.0510444	0.885171	-0.0835738	0.0876993	-0.440885	0.00581122	-0.637946
BGIOSGA013709	246654_s_at	AT5G35220	0.772065	0.221607	0.808852	-0.150654	0.000835602	-0.735953	0.0192742	-0.547599
BGIOSGA028734	246660_at	AT5G35180	0.700223	-0.261455	0.867083	-0.1148	0.0274132	-0.481308	0.0639107	-0.426531
BGIOSGA010856	246673_at	AT5G30510	0.849307	0.206748	0.23761	-0.560555	8.51046e-05	-1.13923	9.87998e-05	-1.08766
BGIOSGA003405	246674_at	AT5G30490	0.879142	0.139145	0.870537	0.093945	0.0478012	0.465821	0.0746259	0.466076
BGIOSGA017237	246681_at	AT5G33280	0.803071	0.45354	0.0521425	1.1386	0.000137787	1.37659	8.91508e-05	1.49993
BGIOSGA017237	246681_at	AT5G33280	0.96832	0.0431683	0.458077	0.367807	0.710726	-0.119988	0.521935	-0.194136
BGIOSGA008629	246687_at	AT5G33370	0.978926	0.184943	0.640989	0.664018	0.00535276	1.52172	0.00793142	1.42385
BGIOSGA008629	246687_at	AT5G33370	0.978005	-0.206992	0.73212	0.779119	0.106162	1.52441	0.19785	1.27358
BGIOSGA008629	246687_at	AT5G33370	0.894359	0.981324	0.709155	1.24661	0.149449	2.25126	0.189846	2.09289
BGIOSGA008629	246687_at	AT5G33370	0.907866	0.639197	0.336135	1.88333	0.00147477	2.68875	0.000448114	2.88186
BGIOSGA008629	246687_at	AT5G33370	0.931277	-0.138261	0.933653	-0.0817576	0.843682	0.110948	0.281961	-0.507827
BGIOSGA026708	246699_at	AT5G27990	0.0873825	0.692618	0.294149	0.546726	0.00468941	0.800283	7.06188e-05	1.05313
BGIOSGA009502	246702_at	AT5G28050	0.724134	-0.235884	0.593381	-0.249238	0.0357821	-0.543102	0.0606189	-0.476835
BGIOSGA009502	246702_at	AT5G28050	0.753498	0.268488	0.902055	-0.0880082	0.648882	0.173444	0.487696	-0.239003
BGIOSGA013778	246708_at	AT5G28150	0.467253	0.414679	0.918196	-0.0760356	0.0576859	0.510698	0.337533	0.3746
BGIOSGA013778	246708_at	AT5G28150	0.151621	-0.654267	0.00871721	-1.05393	1.95461e-06	-1.43969	7.35338e-08	-1.25782
BGIOSGA009250	246716_s_at	AT5G28910	0.709971	-0.800208	0.845763	-0.345171	0.80247	0.257089	0.734427	0.298818
BGIOSGA010662	246728_at	AT5G28040	0.467265	0.818906	0.306929	0.876331	0.00232585	1.40342	0.000120674	1.65183
BGIOSGA000897	246730_at	AT5G28060	0.245639	0.929804	0.433792	0.625584	3.99517e-05	1.42688	6.90516e-07	1.5358
BGIOSGA000897	246730_at	AT5G28060	0.0611163	1.0762	0.447885	0.542347	9.03207e-06	1.30457	7.59339e-06	1.27057
BGIOSGA000897	246730_at	AT5G28060	0.26758	0.88197	0.479971	0.569994	3.44727e-06	1.45418	3.81263e-06	1.40011
BGIOSGA019180	246732_at	AT5G27650	0.979047	0.0278423	0.894527	-0.0759405	0.834521	-0.0688773	0.999191	0.000322017
BGIOSGA003256	246733_at	AT5G27660	0.895229	-0.140548	0.834794	-0.152974	0.953546	-0.0225858	0.289943	-0.352843
BGIOSGA003256	246733_at	AT5G27660	0.813623	0.249385	0.669014	0.263281	0.000390828	0.718229	0.000121943	0.796857
BGIOSGA003256	246733_at	AT5G27660	0.838951	-0.142172	0.977516	-0.0201535	0.925909	0.0290994	0.953055	0.0194827
BGIOSGA003256	246733_at	AT5G27660	0.288335	-0.434527	0.706305	-0.188565	0.292952	-0.258741	0.882474	-0.04423
BGIOSGA003256	246733_at	AT5G27660	0.71618	0.529098	0.618689	0.452479	7.68315e-05	1.34536	0.000237355	1.26462
BGIOSGA018792	246734_at	AT5G27680	0.71077	0.319668	0.396078	0.496754	0.000488863	1.02409	0.00016028	1.10687
BGIOSGA026371	246737_at	AT5G27710	0.505391	-0.357352	0.846104	-0.1283	0.174008	-0.392315	0.23959	-0.328937
BGIOSGA009665	246738_at	AT5G27740	0.486258	0.670302	0.541014	0.46388	0.000102116	1.22568	1.08295e-05	1.27659
BGIOSGA009665	246738_at	AT5G27740	0.965518	-0.0962114	0.631789	-0.441996	0.0287513	-0.922901	0.142758	-0.596334
BGIOSGA001965	246741_at	AT5G27720	0.55201	0.386314	0.834577	0.135638	0.193507	0.365568	0.164645	0.399751
BGIOSGA032343	246743_at	AT5G27750	0.466953	0.901357	0.528883	0.675407	0.00383207	1.32665	0.000377047	1.48635
BGIOSGA026374	246744_at	AT5G27760	0.246626	1.23664	0.00135763	1.76958	0.0296629	1.60745	8.91508e-05	1.66969
BGIOSGA014352	246746_at	AT5G27820	0.232386	0.964298	0.399304	0.722946	0.000510422	1.43555	0.000950429	1.44181
BGIOSGA014352	246746_at	AT5G27820	0.894288	0.247493	0.808332	0.284204	0.457957	0.446832	0.0434691	0.984102
BGIOSGA012605	246747_at	AT5G27700	0.274245	0.88049	0.590576	0.499356	2.68171e-05	1.51556	3.58851e-05	1.41864
BGIOSGA012605	246747_at	AT5G27700	0.181307	0.880379	0.748868	0.384915	7.13101e-05	1.48888	5.21334e-06	1.52578
BGIOSGA000194	246748_at	AT5G27730	0.844445	-0.191409	0.983665	-0.0180145	0.116115	-0.542474	0.00815528	-0.724823
BGIOSGA006139	246749_at	AT5G27830	0.949265	-0.0736741	0.837352	0.145237	0.00451082	0.582554	0.026405	0.594595
BGIOSGA037565	246755_at	AT5G27920	0.455957	-0.366448	0.248885	-0.45738	0.01187	-0.518651	0.0196183	-0.502899
BGIOSGA018214	246756_at	AT5G27930	0.00378895	-1.05053	0.0411965	-0.862444	0.000818681	-1.02165	1.71728e-05	-1.21365
BGIOSGA010767	246758_at	AT5G27850	0.0971318	1.19483	0.421326	0.677213	1.3666e-05	1.50928	1.18474e-05	1.43377
BGIOSGA010767	246758_at	AT5G27850	0.265251	0.828732	0.507702	0.520313	1.99174e-05	1.26444	6.8109e-05	1.18958
BGIOSGA010767	246758_at	AT5G27850	0.297889	0.982263	0.379764	0.74909	5.28567e-05	1.56469	5.85327e-05	1.53156
BGIOSGA027381	246759_at	AT5G27950	0.841873	-0.161737	0.622297	-0.264549	0.157459	-0.311055	0.275856	-0.265936
BGIOSGA004534	246760_at	AT5G27970	0.938912	0.0683414	0.571084	0.225055	0.149022	0.32976	0.283636	0.316602
BGIOSGA037838	246761_at	AT5G27980	1	-3.35432	0.824853	0.52265	0.952782	0.0838846	0.409251	-1.1981
BGIOSGA013521	246762_at	AT5G27620	0.88277	0.154283	0.741362	0.231363	0.000554648	0.8635	2.07557e-05	1.05275
BGIOSGA023811	246767_at	AT5G27395	0.529009	0.626942	0.660238	0.419318	0.00201976	1.10712	0.000969228	1.14686
BGIOSGA019165	246768_at	AT5G27400	0.965824	-0.0401963	0.67874	0.214269	0.333243	0.263455	0.499818	0.18615
BGIOSGA019165	246768_at	AT5G27410	0.944253	-0.0546156	0.691844	-0.151896	0.788059	0.06177	0.784079	-0.0684793
BGIOSGA005437	246770_at	AT5G27460	0.880237	0.197969	0.945176	-0.0703984	0.619114	0.237315	0.232302	0.474652
BGIOSGA001226	246772_at	AT5G27490	0.956189	0.0534671	0.912802	0.0763801	0.0934575	0.394735	0.315908	0.265646
BGIOSGA004780	246775_at	AT5G27540	0.912784	-0.1856	0.962711	-0.0644893	0.797451	0.152294	0.786532	-0.208016
BGIOSGA004780	246775_at	AT5G27540	0.91926	0.0797915	0.883322	0.0744111	0.0645023	0.388417	0.0136941	0.482099
BGIOSGA019825	246776_at	AT5G27550	0.726961	1.24176	0.516874	0.95496	0.0524068	2.04986	0.0708846	1.91538
BGIOSGA021657	246777_at	AT5G27420	0.677864	-0.594122	0.713494	-0.529901	0.11237	-0.942038	0.154257	-0.880041
BGIOSGA032704	246778_at	AT5G27450	0.982061	0.0353413	0.82097	0.187065	0.029526	0.612634	0.157089	0.433493
BGIOSGA003763	246780_at	AT5G27470	0.295494	0.446536	0.637189	0.236885	0.0012133	0.637533	0.000249111	0.719628
BGIOSGA003763	246780_at	AT5G27470	0.782183	0.250356	0.604102	0.281893	0.00318962	0.683515	0.000900848	0.762712
BGIOSGA019854	246782_at	AT5G27320	0.859786	-0.181665	0.870349	-0.0992469	0.771182	-0.0944505	0.493608	-0.203491
BGIOSGA029290	246784_at	AT5G27430	0.957869	0.0810937	0.67505	0.295358	0.000122198	0.96787	0.00856144	0.731997
BGIOSGA021907	246785_at	AT5G27380	0.564905	-0.502879	0.236557	-0.799496	0.0464792	-0.801684	0.0232022	-0.955176
BGIOSGA021907	246785_at	AT5G27380	0.828742	-0.188853	0.428951	-0.478645	6.04117e-06	-1.5281	4.32534e-10	-1.28956
BGIOSGA021907	246785_at	AT5G27380	0.897732	-0.0871993	0.919411	-0.0542928	0.182603	-0.313766	0.476887	-0.168866
BGIOSGA034504	246789_at	AT5G27600	0.995079	-0.00719545	0.958007	0.0338135	0.234903	-0.287499	0.121261	-0.359559
BGIOSGA034504	246789_at	AT5G27600	0.721224	-0.20208	0.788532	-0.137054	0.508587	-0.1581	0.336535	-0.224206
BGIOSGA020514	246791_at	AT5G27280	0.0643346	-0.751683	0.167473	-0.702476	9.94514e-07	-1.28273	4.67975e-05	-1.26617
BGIOSGA001601	246792_at	AT5G27290	1	1.09987	1	0.519423	0.989676	-0.0219484	0.873318	0.302871
BGIOSGA014927	246794_s_at	AT5G06350	0.160517	0.915329	0.172926	0.757128	0.000150743	1.45571	5.47386e-06	1.67929
BGIOSGA018857	246796_at	AT5G26770	0.566301	0.543837	0.705241	0.286693	0.000737561	0.914655	0.000278253	1.04203
BGIOSGA003453	246798_at	AT5G26930	0.763766	0.33068	0.69965	-0.290075	5.35614e-05	-1.45036	6.14498e-07	-1.48411
BGIOSGA003453	246798_at	AT5G26930	0.707915	-0.408332	0.761369	-0.288934	0.000132561	-1.33752	0.0120428	-1.03506
BGIOSGA012440	246799_at	AT5G26940	0.947237	-0.0822301	0.848062	-0.158065	0.116061	0.471036	0.250762	0.354335
BGIOSGA012440	246799_at	AT5G26940	0.898704	0.118521	0.904555	0.0842999	0.0907133	0.431531	0.102589	0.446043
BGIOSGA027238	246801_at	AT5G26830	0.0504388	0.707011	0.308246	0.463216	0.000374544	0.926161	0.000377646	0.908749
BGIOSGA022055	246803_at	AT5G26980	0.783517	-0.201804	0.687031	-0.177734	0.825213	-0.0655871	0.981189	-0.00918798
BGIOSGA022080	246818_at	AT5G27270	0.878674	0.142673	0.992479	-0.00853113	0.58829	-0.162842	0.806791	-0.0829643
BGIOSGA012452	246820_at	AT5G26910	0.743628	1.36802	0.624803	1.29398	0.0542046	2.37748	0.0938119	2.13576
BGIOSGA012452	246820_at	AT5G26910	0.894288	-0.118461	0.958616	-0.0550624	9.65072e-11	-1.28964	0.00227962	-0.765113
BGIOSGA034753	246822_at	AT5G26960	0.838551	-0.371854	0.829919	-0.242109	0.277159	0.534527	0.768024	-0.200018
BGIOSGA034753	246822_at	AT5G26960	0.950343	0.129373	0.405122	0.726848	0.87282	0.101854	0.331938	0.512768
BGIOSGA013784	246827_at	AT5G26330	0.977139	0.0407849	0.97281	0.0360941	0.0766747	0.641524	0.456086	0.329528
BGIOSGA013784	246827_at	AT5G26330	0.956609	-0.0921903	0.488543	0.387921	0.00122835	0.893121	0.0180467	0.707495
BGIOSGA036337	246829_at	AT5G26570	0.866228	-0.143407	0.781939	-0.168776	0.00412015	-0.646886	0.086753	-0.458109
BGIOSGA006793	246830_at	AT5G26360	0.212649	0.924501	0.490907	0.599536	1.49182e-05	1.60187	3.21781e-07	1.68968
BGIOSGA006793	246830_at	AT5G26360	0.810428	0.245822	0.74799	0.191506	0.00132019	0.783351	0.000209203	0.843741
BGIOSGA011205	246831_at	AT5G26340	0.79061	-0.406075	0.626595	-0.499946	0.000755216	-1.91544	5.12006e-05	-2.05221
BGIOSGA001859	246832_at	AT5G26600	0.859786	-0.118097	0.685215	-0.160911	0.488578	0.155857	0.580389	0.131967
BGIOSGA017650	246838_at	AT5G26680	0.419719	0.657555	0.39786	0.596832	3.40889e-06	1.38928	1.48295e-06	1.37357
BGIOSGA000952	246844_at	AT5G26660	0.947336	0.0665736	0.977122	-0.0217231	0.518574	0.249783	0.689307	0.154287
BGIOSGA000952	246844_at	AT5G26660	0.93382	0.099203	0.986036	0.0124015	0.767607	0.13018	0.343385	-0.335345
BGIOSGA001915	246845_at	AT5G26710	0.966545	-0.0526447	0.870195	-0.0999128	0.309132	0.299485	0.183232	0.354873
BGIOSGA001915	246845_at	AT5G26710	0.618843	0.361499	0.57391	0.300306	0.00815058	0.66638	0.00121202	0.820205
BGIOSGA018860	246846_at	AT5G26760	0.713275	-0.232653	0.984558	-0.0120724	0.946609	-0.0182679	0.684835	0.124315
BGIOSGA036004	246847_at	AT5G26820	0.483462	-0.405787	0.0272101	-0.872128	2.5107e-12	-1.74598	1.97646e-09	-1.48741
BGIOSGA010879	246849_at	AT5G26850	0.816686	0.267405	0.522523	0.426199	0.000266538	1.14853	0.000196275	1.12172
BGIOSGA023678	246850_at	AT5G26860	0.424302	0.420348	0.332086	0.392513	0.00949618	0.717763	0.00132759	0.873729
BGIOSGA004437	246858_at	AT5G25930	0.155156	1.51099	0.00582785	1.78165	0.221981	0.702524	0.866241	0.144257
BGIOSGA004437	246858_at	AT5G25930	1	-0.0381304	1	-1.18931	0.265454	-2.41673	0.411394	-1.60212
BGIOSGA004437	246858_at	AT5G25930	3.49898e-09	-1.80449	0.458637	-0.670359	5.97745e-09	-2.25184	1.43776e-07	-1.9429
BGIOSGA004437	246858_at	AT5G25930	0.0429001	1.61598	0.0950766	0.903631	0.169363	0.558779	0.871602	-0.116942
BGIOSGA004437	246858_at	AT5G25930	0.100472	-0.730216	0.923488	-0.0794512	0.123738	-0.470475	0.411663	-0.304763
BGIOSGA004437	246858_at	AT5G25930	0.898487	0.267506	0.985369	0.031825	0.00046231	-2.41286	0.0679023	-1.09042
BGIOSGA004437	246858_at	AT5G25930	0.880309	-0.196411	0.474292	-0.631139	9.10413e-14	-3.38713	1.34721e-06	-1.57269
BGIOSGA002188	246860_at	AT5G25840	1	-2.6469	0.489054	-1.33345	0.412457	-0.930588	0.591149	-0.643753
BGIOSGA002188	246860_at	AT5G25840	0.0894271	-3.2427	0.168203	-2.54579	0.00100586	-4.5638	5.69939e-05	-6.91827
BGIOSGA006845	246863_at	AT5G25940	0.982022	-0.0202679	0.786979	-0.161375	0.906311	-0.0377825	0.747809	-0.0903438
BGIOSGA006845	246863_at	AT5G25940	0.776601	1.03742	0.364602	1.72371	0.155556	1.49983	0.0505868	1.90663
BGIOSGA006845	246863_at	AT5G25940	0.567019	1.48355	0.180457	1.92921	0.00522165	4.97094	2.92192e-06	3.31861
BGIOSGA006845	246863_at	AT5G25940	0.0173709	1.83232	0.000885967	2.21741	0.000157523	2.96776	2.85893e-09	3.11132
BGIOSGA021012	246864_at	AT5G25900	1	0.130572	1	-1.35448	0.502006	-1.55975	0.191484	-2.98007
BGIOSGA021012	246864_at	AT5G25900	0.971127	0.0799913	0.579493	-0.638081	0.000986025	-1.6799	0.00480541	-1.57673
BGIOSGA021012	246864_at	AT5G25900	0.881212	0.147317	0.757855	0.161102	0.103514	-0.436247	0.568681	-0.170929
BGIOSGA031366	246865_s_at	AT5G27640	0.568052	1.14727	0.212252	1.72248	0.17187	1.23842	0.104752	1.54763
BGIOSGA036935	246874_at	AT5G26120	0.84963	-0.515622	0.978525	0.0500583	0.919481	0.0879144	0.755114	-0.296144
BGIOSGA032939	246879_at	AT5G26110	0.779105	0.181908	0.817138	0.124685	0.100165	0.421606	0.00398753	0.632386
BGIOSGA021002	246881_at	AT5G26040	0.731508	-0.293221	0.560917	-0.371191	2.90097e-06	-1.10541	0.00611525	-0.743299
BGIOSGA007795	246882_at	AT5G26180	0.385349	0.747509	0.445349	0.547585	0.000332981	1.12553	3.29282e-05	1.30395
BGIOSGA018120	246885_at	AT5G26230	0.798344	0.655368	0.24862	1.05055	0.000428832	1.73303	3.85898e-05	1.86661
BGIOSGA009993	246886_at	AT5G26240	0.623804	-0.215437	0.852059	-0.0843861	0.11219	-0.305073	0.284461	-0.241121
BGIOSGA034337	246892_at	AT5G25500	0.54248	1.08459	0.681242	0.822108	0.0824841	1.36364	0.00992258	1.89419
BGIOSGA027605	246894_at	AT5G25530	0.29746	-0.459093	0.1888	-0.552473	0.140224	-0.505459	0.0135524	-0.684078
BGIOSGA027605	246894_at	AT5G25530	1	-0.00144767	1	1.87024	1	-0.139678	1	-0.676963
BGIOSGA000905	246897_at	AT5G25560	0.805338	0.403306	0.939401	0.0904452	0.335928	-0.443424	0.0977657	-0.676214
BGIOSGA019815	246899_at	AT5G25590	0.86091	0.41942	0.667195	0.489419	0.00111565	1.45655	0.000934994	1.4265
BGIOSGA037469	246900_at	AT5G25620	0.675589	-0.96917	0.570905	-0.880532	0.176199	-1.06493	0.111321	-1.49066
BGIOSGA001220	246904_at	AT5G25480	0.736388	-0.20203	0.653449	-0.182837	0.998475	0.000499762	0.536827	0.152615
BGIOSGA019280	246905_at	AT5G25570	0.968127	0.0597883	0.672742	0.31266	0.766075	0.140769	0.180831	0.569149
BGIOSGA018703	246907_at	AT5G25510	0.696006	0.218997	0.717494	0.212331	0.0115245	0.55165	0.109353	0.472403
BGIOSGA018703	246907_at	AT5G25510	0.966352	-0.0598414	0.959943	0.0460103	0.0122587	0.677142	0.0337201	0.583701
BGIOSGA004403	246908_at	AT5G25610	0.0296596	-0.633776	0.0929602	-0.673576	7.65799e-05	-1.26021	4.00423e-05	-0.937331
BGIOSGA004403	246908_at	AT5G25610	0.566212	-0.557413	0.0836943	-1.01804	5.07268e-06	-2.52017	2.06489e-09	-1.81256
BGIOSGA004403	246908_at	AT5G25610	0.661072	-0.331215	0.0689657	-0.780658	2.38614e-13	-1.80464	5.86468e-17	-1.69722
BGIOSGA004403	246908_at	AT5G25610	1	-0.0407128	1	-2.32362	0.0957158	-4.11097	0.101663	-4.02555
BGIOSGA022370	246909_at	AT5G25770	0.618843	-0.293345	0.028421	-0.669744	3.83257e-05	-0.823691	0.000315617	-0.749991
BGIOSGA037111	246910_at	AT5G25800	0.991738	-0.0107708	0.801407	-0.118067	0.449024	-0.185694	0.822083	0.0701367
BGIOSGA000840	246913_at	AT5G25830	0.555883	1.13153	0.39374	0.790869	4.99445e-06	1.86148	4.31809e-05	1.67244
BGIOSGA000840	246913_at	AT5G25830	0.972871	-0.0441522	0.808611	0.165757	0.111323	0.468059	0.198115	0.395033
BGIOSGA000840	246913_at	AT5G25830	0.78832	0.636845	0.662163	0.535402	0.00671292	1.45512	0.00988386	1.3584
BGIOSGA004372	246915_at	AT5G25880	0.989343	-0.0240622	0.899132	0.102849	0.00448467	-0.87487	0.0144758	-0.704782
BGIOSGA004372	246915_at	AT5G25880	0.989712	0.0222811	0.483256	0.42942	0.861224	0.0745785	0.776908	0.132106
BGIOSGA004372	246915_at	AT5G25880	0.746124	0.329128	0.631543	-0.41895	4.93118e-06	-1.48798	9.33805e-07	-1.17403
BGIOSGA003973	246919_at	AT5G25460	0.593301	0.382047	0.897502	0.131669	0.606749	0.188345	0.659655	0.152504
BGIOSGA003973	246919_at	AT5G25460	1	-1.8407	1	1.17313	0.47475	1.45276	0.732752	0.697692
BGIOSGA003973	246919_at	AT5G25460	1	2.26067	1	4.0153	0.0527902	5.07218	1	1.53858
BGIOSGA028346	246921_at	AT5G25080	0.936205	0.116891	0.8824	0.113491	0.0155519	0.665305	0.000325351	0.928216
BGIOSGA023378	246923_at	AT5G25100	0.389308	-0.567	0.993511	-0.010051	0.0182055	-0.80948	0.127222	-0.551158
BGIOSGA023378	246923_at	AT5G25100	0.876384	0.144233	0.878245	0.101003	0.103262	0.518866	0.00837627	0.671925
BGIOSGA007665	246924_at	AT5G25060	0.83776	-0.123947	0.976847	0.0147171	0.853408	0.0481353	0.986976	0.00499127
BGIOSGA020786	246930_at	AT5G25220	0.638414	-0.445588	0.318696	-0.650942	2.41558e-08	-2.45647	1.03855e-08	-1.72506
BGIOSGA020786	246930_at	AT5G25220	0.893346	-0.203012	0.399847	-0.608098	2.17701e-08	-2.07002	5.38693e-08	-1.75487
BGIOSGA005433	246932_at	AT5G25190	1	0.517973	0.239788	3.78372	0.0961767	2.94614	0.0521243	3.38239
BGIOSGA005433	246932_at	AT5G25190	1	2.30351	0.1799	2.7183	0.00043389	3.54716	0.000486194	3.57456
BGIOSGA016473	246933_at	AT5G25160	1	0.273589	1	0.992123	0.471926	1.62685	0.414173	1.54024
BGIOSGA031071	246934_at	AT5G25290	1	-1.80647	1	-1.95498	1	-2.20438	1	-2.11722
BGIOSGA002292	246936_at	AT5G25360	0.836474	0.212148	0.764909	0.180382	0.762934	-0.111247	0.583835	-0.205285
BGIOSGA012444	246940_at	AT5G25400	1	-1.5526	1	-1.75817	0.694353	-0.950982	1	-0.973148
BGIOSGA013780	246944_at	AT5G25450	0.922468	0.105728	0.978496	0.0250328	0.0218273	0.599611	0.219506	0.370893
BGIOSGA019756	246945_s_at	AT5G25050	0.992776	-0.0101841	0.239931	0.553876	0.429662	-0.277333	0.914089	-0.0544913
BGIOSGA019756	246945_s_at	AT5G25050	0.813954	-0.163684	0.542908	-0.262472	0.796268	-0.08381	0.319549	-0.254175
BGIOSGA005210	246947_at	AT5G25120	0.00477755	-1.17061	0.159781	-1.03205	3.25057e-05	-2.22395	4.87276e-07	-2.04746
BGIOSGA005210	246947_at	AT5G25120	1	0.378293	1	-1.11188	0.849645	-0.478951	1	-0.834663
BGIOSGA006339	246949_at	AT5G25140	1	0.920267	1	0.754124	1	-0.438124	1	1.94457
BGIOSGA006339	246949_at	AT5G25140	0.981016	0.054287	0.62717	-0.612134	6.94679e-05	-2.13822	0.0004568	-1.75041
BGIOSGA006339	246949_at	AT5G25140	1	0.0222088	1	-1.58509	1	0.774653	1	0.0955752
BGIOSGA004855	246952_at	AT5G04820	0.251625	0.975026	0.763106	0.360888	0.0438136	0.91531	0.0241284	1.01542
BGIOSGA004855	246952_at	AT5G04820	0.977893	0.139307	0.92037	0.303381	0.0383032	1.86536	0.0290885	1.74388
BGIOSGA004855	246952_at	AT5G04820	0.0254362	1.39837	0.331144	1.06588	0.0255199	1.09453	0.193499	0.800722
BGIOSGA004855	246952_at	AT5G04820	0.943798	0.162825	0.92482	0.100417	0.212122	0.555835	0.450125	0.328114
BGIOSGA004855	246952_at	AT5G04820	0.916856	-0.160133	0.982878	0.0312486	0.704384	0.19003	0.614011	0.263284
BGIOSGA004855	246952_at	AT5G04820	0.948267	0.112697	0.85652	0.164588	0.00789419	0.861274	0.0341107	0.700164
BGIOSGA000049	246954_at	AT5G04830	0.00891155	-2.06661	0.543477	-0.798962	0.00114906	-2.10008	6.02675e-06	-3.11276
BGIOSGA013697	246955_at	AT5G04870	0.457441	0.376178	0.647115	0.260776	0.461324	-0.226343	0.0391086	-0.511645
BGIOSGA013697	246955_at	AT5G04870	0.849184	0.545312	0.963695	0.129019	0.911828	-0.130494	0.446845	-0.777793
BGIOSGA013697	246955_at	AT5G04870	0.509129	-0.277242	0.931651	-0.0434789	0.64437	-0.105164	0.723121	-0.0924305
BGIOSGA033012	246956_at	AT5G04890	0.835603	0.3629	0.781939	0.296048	0.224022	0.698016	0.788334	0.206284
BGIOSGA030198	246957_at	AT5G24670	0.826113	0.149636	0.805987	0.129152	0.166007	-0.284388	0.775384	-0.0783233
BGIOSGA036363	246958_at	AT5G24690	0.844445	0.167517	0.443764	-0.345438	0.17077	-0.371258	0.103724	-0.42618
BGIOSGA001102	246960_at	AT5G24710	0.967383	0.0371179	0.701904	0.191681	0.0399938	0.402157	0.285915	0.262275
BGIOSGA007649	246962_s_at	AT5G24800	0.947965	-0.075865	0.62717	-0.263698	0.0304128	-0.543615	0.0557969	-0.551457
BGIOSGA007649	246962_s_at	AT5G24800	0.83742	-0.19327	0.746656	-0.234115	0.295523	-0.419902	0.00425604	-0.854362
BGIOSGA007649	246962_s_at	AT5G24800	0.920083	-0.292601	0.74115	-0.535368	0.427605	-0.723446	0.137908	-1.38186
BGIOSGA022602	246965_at	AT5G24840	0.091162	0.923841	0.232304	0.693329	0.000129119	1.2513	7.13866e-06	1.37986
BGIOSGA020741	246966_at	AT5G24850	0.428424	-0.692971	0.593823	-0.476367	0.000152892	-1.58235	0.00973171	-1.07298
BGIOSGA006521	246967_at	AT5G24860	0.59203	-0.895455	0.287919	-1.24793	0.00683463	-1.97006	0.00110613	-2.40726
BGIOSGA023341	246972_s_at	AT5G24950	0.783517	0.368826	0.808332	0.23488	0.617976	-0.241374	0.458151	-0.450956
BGIOSGA023341	246972_s_at	AT5G24950	1	-0.463584	0.811378	-0.623413	0.328302	-1.25503	0.485506	-1.05029
BGIOSGA024364	246973_at	AT5G24970	0.918589	-0.0957071	0.989304	0.00840053	0.654907	0.128867	0.643843	0.138793
BGIOSGA020586	246976_s_at	AT5G24810	0.752277	-0.273656	0.66166	-0.286807	4.86917e-05	-0.975275	5.91988e-05	-0.964991
BGIOSGA020063	246978_at	AT5G24910	0.854097	0.510794	0.58634	0.812232	0.257252	0.933717	0.38868	0.855326
BGIOSGA020063	246978_at	AT5G24910	0.865913	-0.27819	0.959774	0.0630153	0.00253209	-1.41554	0.289258	-0.510378
BGIOSGA020063	246978_at	AT5G24910	1	-1.61338	1	-0.361694	1	-2.97368	1	-1.06963
BGIOSGA020063	246978_at	AT5G24910	0.978005	-0.0837723	0.957681	0.0927823	0.903947	-0.104704	0.663397	-0.362051
BGIOSGA006300	246981_at	AT5G04840	0.966039	0.0844163	0.895217	0.147674	0.00207789	1.17695	0.000219904	1.26899
BGIOSGA014214	246983_at	AT5G67200	0.969475	-0.0592214	0.667475	-0.218131	0.638682	0.150272	0.349816	0.278625
BGIOSGA025171	246985_at	AT5G67290	0.897164	-0.101172	0.943767	0.0493849	0.819842	-0.0615169	0.859782	0.0548127
BGIOSGA007700	246987_at	AT5G67300	8.66175e-05	2.42463	5.60663e-08	2.70351	6.36344e-16	3.11162	5.26189e-16	3.00032
BGIOSGA007700	246987_at	AT5G67300	0.827756	0.199395	0.778925	0.20112	0.0265386	-0.698454	0.00259288	-0.803457
BGIOSGA013093	246990_at	AT5G67360	0.0838566	-0.47507	0.45398	-0.373994	0.0113137	-0.527251	0.0304395	-0.576473
BGIOSGA013093	246990_at	AT5G67360	0.976018	0.0681809	0.549455	0.504271	0.000579756	1.12761	0.0157866	0.865759
BGIOSGA013093	246990_at	AT5G67360	0.704844	0.441662	0.685109	0.341478	0.021161	-1.03581	0.00732582	-1.31698
BGIOSGA013093	246990_at	AT5G67360	0.410706	-0.569377	0.227964	-1.06963	3.36862e-08	-2.40809	2.17316e-13	-2.28657
BGIOSGA029473	246991_at	AT5G67400	0.0401974	1.02577	0.0138332	1.10605	5.50035e-08	1.44026	0.0359774	0.945358
BGIOSGA032097	246994_at	AT5G67460	0.902337	1.23678	0.709156	1.16723	0.0688665	3.63981	0.0625611	3.72242
BGIOSGA012071	246995_at	AT5G67470	0.878945	-0.126885	0.607829	-0.329051	9.37596e-07	-1.18116	0.000634929	-0.821043
BGIOSGA012071	246995_at	AT5G67470	0.186531	-0.803147	0.156693	-0.804301	2.50086e-14	-2.12615	5.21023e-12	-1.88702
BGIOSGA010454	246996_at	AT5G67420	0.689276	0.995234	0.256301	1.62316	0.0441357	1.59965	9.57508e-05	2.58795
BGIOSGA010454	246996_at	AT5G67420	0.897732	-0.171406	0.981215	0.0370524	0.00630376	-1.42414	0.00176598	-1.15039
BGIOSGA010454	246996_at	AT5G67420	0.0521531	1.45202	0.112141	1.16877	0.595907	0.342119	0.910258	0.0841576
BGIOSGA012954	246997_at	AT5G67390	0.831477	-0.284572	0.645472	0.427739	0.761532	0.20124	0.436165	-0.403677
BGIOSGA012954	246997_at	AT5G67390	0.760393	1.20298	0.379716	1.41813	0.00204359	2.28429	0.00425604	2.1141
BGIOSGA012954	246997_at	AT5G67390	0.992094	-0.0568604	0.9486	0.177522	0.189073	1.24448	0.0435	1.79795
BGIOSGA010462	246998_at	AT5G67370	0.0161624	-1.12099	0.963876	0.0986187	3.41121e-05	-2.49649	5.01146e-11	-3.01591
BGIOSGA024936	247000_at	AT5G67380	0.93781	0.0598638	0.809354	-0.101363	0.96309	-0.0113901	0.857271	-0.0479395
BGIOSGA025549	247002_at	AT5G67320	0.980519	-0.0217372	0.995143	-0.00369278	0.542721	-0.133509	0.880897	-0.0385098
BGIOSGA035087	247003_at	AT5G67550	0.965542	0.0900934	0.774596	-0.433197	0.129131	-0.931047	0.121499	-0.930285
BGIOSGA004186	247004_at	AT5G67570	0.738088	0.247764	0.951005	0.0454891	0.00346886	-0.638737	0.0816897	-0.426202
BGIOSGA004186	247004_at	AT5G67570	0.947429	0.0526087	0.97398	0.0203811	0.133607	-0.323875	0.354172	-0.247162
BGIOSGA022352	247006_at	AT5G67490	0.842	-0.171794	0.905268	-0.0743017	0.429258	0.217033	0.369733	0.279701
BGIOSGA011263	247007_at	AT5G67500	0.886413	0.105045	0.911527	0.0627392	0.000787916	0.603909	0.0643444	0.409171
BGIOSGA024002	247011_at	AT5G67590	0.815222	0.193572	0.997458	-0.00231985	0.0076515	0.635053	0.0235031	0.532457
BGIOSGA004968	247013_at	AT5G67480	0.496639	-0.857249	0.148576	-1.25104	1.02397e-07	-2.94841	5.41131e-06	-2.41968
BGIOSGA021762	247014_at	AT5G67630	0.505391	0.624146	0.700916	0.337237	0.000119691	1.2835	5.57699e-05	1.20165
BGIOSGA029646	247015_at	AT5G66960	0.972871	-0.0724593	0.788578	0.301326	0.101398	0.931655	0.00865417	1.22365
BGIOSGA012805	247020_at	AT5G67020	1	1.08203	1	-0.00161878	0.133326	2.11355	0.508641	1.24904
BGIOSGA012805	247020_at	AT5G67020	0.173138	1.23359	0.581506	0.661829	0.0370314	1.06555	0.0113259	1.25047
BGIOSGA012805	247020_at	AT5G67020	0.264899	0.846085	0.589133	0.388942	0.245074	0.50034	0.268744	0.453283
BGIOSGA017276	247022_at	AT5G67050	1.28587e-06	-2.89805	4.79521e-07	-3.2096	1.89157e-13	-4.00769	1.73651e-15	-3.91269
BGIOSGA000426	247028_at	AT5G67100	0.803071	0.975919	0.512242	0.933747	0.062088	1.97505	0.0524385	1.94753
BGIOSGA007095	247030_at	AT5G67210	0.881621	-0.168249	0.687031	-0.329267	0.00194038	-1.30307	1.08463e-05	-1.28351
BGIOSGA007095	247030_at	AT5G67210	0.946551	-0.0682079	0.922608	-0.0754335	0.00197573	-0.881978	0.00053838	-0.801609
BGIOSGA007095	247030_at	AT5G67210	0.733352	-0.251783	0.736917	-0.196772	0.365789	-0.266701	0.379188	-0.27228
BGIOSGA023501	247031_at	AT5G67230	0.944806	-0.0909185	0.548027	-0.320253	0.000244038	-0.889086	2.07656e-05	-0.90352
BGIOSGA014209	247032_at	AT5G67240	0.684409	-0.649539	0.718569	-0.413153	0.359219	0.424494	0.229871	0.537358
BGIOSGA030222	247036_at	AT5G67130	0.897732	-0.1377	0.923583	-0.0771605	0.706071	0.142237	0.583559	0.186982
BGIOSGA031611	247039_at	AT5G67270	1	1.76811	0.188705	4.52022	0.0307194	4.44647	0.0109225	4.60853
BGIOSGA027768	247040_at	AT5G67150	1	-2.32937	1	-0.212707	1	-1.23066	1	-1.29506
BGIOSGA027768	247040_at	AT5G67150	0.737647	-0.998906	0.235295	-1.94884	0.75396	-0.423366	0.327596	-1.35355
BGIOSGA020544	247042_at	AT5G67220	0.593011	0.457453	0.855703	0.132782	0.0635691	0.594784	0.0641634	0.585738
BGIOSGA009765	247044_at	AT5G66850	0.789663	0.2963	0.751047	0.195408	0.688458	-0.128451	0.75194	-0.111518
BGIOSGA009765	247044_at	AT5G66850	0.233204	-1.44909	0.585991	-0.624031	0.0325556	-1.34522	0.0570873	-1.40465
BGIOSGA037335	247045_at	AT5G66930	0.631122	-0.353956	0.572283	-0.300686	0.0404783	-0.533139	0.158109	-0.392652
BGIOSGA034540	247046_at	AT5G66540	0.485567	0.456511	0.658857	0.240015	0.259846	0.401894	0.0203404	0.727992
BGIOSGA034540	247046_at	AT5G66540	0.416456	0.547442	0.583876	0.424628	0.00119617	1.01134	0.000323082	1.34911
BGIOSGA011425	247048_at	AT5G66560	0.22767	0.911663	0.0678937	1.13628	2.02789e-07	1.62076	7.87297e-05	1.43393
BGIOSGA001165	247049_at	AT5G66440	1	0.808069	1	0.522647	0.203188	1.71116	0.08021	2.08345
BGIOSGA029679	247056_at	AT5G66750	0.81	0.463106	0.793352	0.321907	0.00308326	1.38028	0.00695711	1.26916
BGIOSGA013482	247057_at	AT5G66770	0.246266	0.932252	0.328547	0.805474	0.00249138	1.21948	0.00218135	1.19832
BGIOSGA025379	247058_at	AT5G66680	0.883824	0.243492	0.680539	0.331725	0.00044986	1.05377	0.00170111	0.92607
BGIOSGA024863	247060_at	AT5G66760	0.817813	-0.139976	0.655955	-0.195327	0.418255	0.181189	0.663698	0.121926
BGIOSGA013483	247061_at	AT5G66780	1	1.4955	0.352654	2.25821	0.012089	3.44335	0.0578995	2.39325
BGIOSGA032833	247062_at	AT5G66810	0.834017	-0.136042	0.698213	-0.180199	0.0914369	-0.367382	0.166625	-0.336722
BGIOSGA012005	247063_at	AT5G66820	0.787825	-0.205467	0.570637	-0.345132	1.34797e-06	-0.935301	0.0050893	-0.783561
BGIOSGA014085	247066_at	AT5G66940	0.583261	0.739447	0.37668	0.841089	7.63457e-05	1.59862	0.00258649	1.23603
BGIOSGA014085	247066_at	AT5G66940	0.575801	-0.281921	0.735222	-0.214816	2.34856e-09	-1.50959	0.000721548	-1.11938
BGIOSGA005565	247068_at	AT5G66800	0.58291	-0.487468	0.813052	-0.179624	0.471926	-0.223326	0.716203	-0.13242
BGIOSGA025056	247069_at	AT5G66920	0.853826	0.463362	0.296861	1.07408	0.000266567	1.78075	0.00129644	1.51372
BGIOSGA019494	247075_at	AT5G66410	0.944174	-0.083716	0.938754	0.0570368	0.00111565	0.715728	0.00102362	0.736278
BGIOSGA019494	247075_at	AT5G66410	0.964934	-0.0548867	0.79959	0.16332	0.0199632	0.571345	0.166461	0.388058
BGIOSGA022904	247077_at	AT5G66420	0.969588	0.0337951	0.957292	0.0339731	0.293134	0.247037	0.522542	0.16635
BGIOSGA011500	247079_at	AT5G66055	0.950791	0.0529194	0.378685	-0.35437	0.00111895	-0.722536	0.00230367	-0.684669
BGIOSGA029124	247080_at	AT5G66140	0.895235	0.136789	0.946445	0.0466573	0.0256989	0.528796	0.174829	0.372347
BGIOSGA029124	247080_at	AT5G66140	0.748804	0.303621	0.980035	0.0188738	0.0329212	0.579025	0.0421352	0.559918
BGIOSGA012210	247081_at	AT5G66130	0.781298	0.391189	0.797878	0.261484	0.235507	0.559558	0.049466	0.839435
BGIOSGA025674	247082_at	AT5G66030	0.968845	0.027337	0.8281	0.0914341	0.376013	0.186649	0.640081	0.121767
BGIOSGA013498	247083_at	AT5G66290	0.909269	-0.108896	0.865007	-0.111525	0.473808	-0.216218	0.77909	-0.106374
BGIOSGA008714	247086_at	AT5G66320	0.860448	0.231251	0.939401	-0.0660812	0.0884607	0.477538	0.147024	0.430428
BGIOSGA005936	247087_at	AT5G66330	0.708725	0.844172	0.545712	0.954508	0.00720132	1.84464	0.00608032	1.86814
BGIOSGA025777	247089_at	AT5G66360	0.725175	0.967511	0.725392	0.795422	0.0182151	2.10055	0.0114477	2.17181
BGIOSGA003201	247091_at	AT5G66390	0.897732	0.0952575	0.884964	-0.0850108	0.146527	0.333355	0.777993	0.0830984
BGIOSGA009857	247092_at	AT5G66380	0.964645	-0.0468899	0.942168	0.0495044	0.95276	-0.0190816	0.534869	0.178685
BGIOSGA026532	247093_at	AT5G66350	0.981582	-0.0695006	0.922775	0.148014	0.436952	0.492175	0.354971	0.58017
BGIOSGA018448	247095_at	AT5G66400	0.706748	-0.650995	0.854645	0.305848	0.682604	0.337652	0.117204	1.03418
BGIOSGA018448	247095_at	AT5G66400	0.571875	-0.87516	0.863273	0.321105	0.888242	-0.118417	0.730739	-0.276245
BGIOSGA015677	247096_at	AT5G66430	0.932655	0.206183	0.742461	0.476318	0.0181582	-1.55422	0.0505349	-1.25544
BGIOSGA004154	247097_at	AT5G66460	0.0635092	-1.20211	0.143838	-0.602975	0.0443461	-0.491735	0.0729858	-0.531489
BGIOSGA004154	247097_at	AT5G66460	0.998555	0.0028759	0.809953	-0.202007	0.194198	-0.392634	0.420755	-0.254597
BGIOSGA017546	247098_at	AT5G66470	0.579385	0.301741	0.659136	-0.209826	0.0952871	-0.416957	0.121791	-0.413951
BGIOSGA013152	247099_at	AT5G66500	0.992577	0.0140382	0.929812	0.0793533	0.867784	0.0894804	0.812053	0.106943
BGIOSGA008649	247100_at	AT5G66520	0.325227	1.41554	0.229379	1.55847	0.0112496	1.82394	0.00462106	2.09573
BGIOSGA008649	247100_at	AT5G66520	0.78861	0.273283	0.891674	0.128584	0.327297	0.335646	0.41497	0.351311
BGIOSGA008649	247100_at	AT5G66520	0.952577	-0.0975016	0.966694	0.0548893	0.00365534	-1.11606	0.09863	-0.72248
BGIOSGA008649	247100_at	AT5G66520	0.968127	0.125866	0.979311	0.0540729	0.981915	-0.0234864	0.467151	0.601721
BGIOSGA029976	247101_at	AT5G66530	0.401379	-0.813723	0.0286313	-1.10614	3.79328e-10	-1.81134	2.42547e-12	-1.80778
BGIOSGA013486	247102_at	AT5G66550	0.876697	-0.467549	0.952722	-0.122252	0.0454479	-1.47192	0.032278	-1.5732
BGIOSGA026052	247106_at	AT5G66240	0.893289	-0.0885337	0.898335	0.0582543	0.224768	0.238771	0.274591	0.243964
BGIOSGA008914	247112_at	AT5G65950	0.876697	-0.134522	0.756366	0.15461	0.137392	0.31414	0.169077	0.31911
BGIOSGA016995	247113_at	AT5G65960	0.543988	-0.366698	0.590562	-0.248107	0.885379	-0.0423251	0.750059	0.0908112
BGIOSGA004514	247114_at	AT5G65910	0.954416	-0.0641977	0.400975	0.412406	0.353692	0.29906	0.201587	0.409067
BGIOSGA004514	247114_at	AT5G65910	0.86219	-0.124136	0.77332	-0.145615	0.701979	-0.113928	0.372578	-0.230529
BGIOSGA014147	247115_at	AT5G65930	0.915255	0.0936796	0.488544	0.298999	0.0668462	0.427935	0.109956	0.408825
BGIOSGA019404	247117_at	AT5G65940	0.575769	-0.234967	0.554529	-0.23291	0.000731381	-0.586599	0.00062661	-0.602157
BGIOSGA034736	247121_at	AT5G66010	0.750546	0.188637	0.933101	0.0491194	0.995599	-0.00169242	0.76283	0.0837922
BGIOSGA009396	247127_at	AT5G66100	0.743999	0.285793	0.736529	0.210689	0.233868	0.390996	0.0776897	0.579938
BGIOSGA009396	247127_at	AT5G66100	0.912518	-0.0959975	0.839001	0.118071	0.183262	0.290781	0.182055	0.315801
BGIOSGA032512	247129_at	AT5G66150	0.893289	0.096218	0.728848	0.212879	0.259675	-0.221933	0.181813	-0.286829
BGIOSGA006583	247130_at	AT5G66180	0.721158	0.271327	0.536096	0.3035	0.305502	0.294809	0.0554054	0.53886
BGIOSGA031334	247133_at	AT5G66230	0.792762	1.27464	0.522699	1.01494	0.00200873	2.1677	0.00580524	1.89955
BGIOSGA015482	247136_at	AT5G66170	0.932376	-0.156595	0.842559	0.226212	0.382194	0.437888	0.176206	0.662885
BGIOSGA015482	247136_at	AT5G66170	5.44132e-08	2.88876	4.87311e-14	3.63869	0.0467284	1.24125	5.13879e-07	2.21177
BGIOSGA029359	247138_at	AT5G66120	0.413817	-0.440176	0.119766	-0.677613	0.00046145	-0.880373	2.08964e-05	-0.953578
BGIOSGA031181	247139_at	AT5G66090	0.135888	0.603341	0.826643	0.136858	0.182643	0.327133	0.37751	0.273973
BGIOSGA006172	247141_at	AT5G65560	0.977893	-0.0403725	0.826461	0.142309	0.224744	0.487967	0.567038	0.240747
BGIOSGA006172	247141_at	AT5G65560	0.539162	1.32529	0.229139	1.41871	0.000226661	2.36248	5.7712e-06	2.68618
BGIOSGA006172	247141_at	AT5G65560	0.993014	0.0157695	0.623913	0.3381	0.259925	0.436445	0.0797979	0.72009
BGIOSGA006172	247141_at	AT5G65560	0.989098	0.0257624	0.888906	0.125364	0.241106	0.458189	0.16495	0.554361
BGIOSGA014325	247147_at	AT5G65630	0.541834	0.682407	0.570316	0.517076	0.00161309	1.29849	0.00139907	1.27283
BGIOSGA011499	247151_at	AT5G65640	0.851545	0.260844	0.813277	0.270465	0.513285	0.325463	0.959951	-0.0312897
BGIOSGA011499	247151_at	AT5G65640	0.984043	0.0286209	0.555835	0.435147	0.743881	-0.155758	0.767634	-0.156031
BGIOSGA005313	247152_at	AT5G65620	0.966352	0.0388291	0.753444	-0.151725	0.11846	-0.32989	0.101185	-0.357098
BGIOSGA011180	247153_at	AT5G65700	0.99184	-0.0209329	0.891674	0.145581	0.293131	0.579224	0.068102	0.955995
BGIOSGA011180	247153_at	AT5G65700	0.51536	-0.464761	0.640647	-0.2527	0.543567	-0.191299	0.535522	-0.19314
BGIOSGA011180	247153_at	AT5G65700	0.869588	0.357558	0.799504	0.268579	0.00419682	1.1525	0.00987187	1.04951
BGIOSGA016279	247155_at	AT5G65750	0.872621	-0.133614	0.644622	-0.21433	0.0136215	-0.475909	0.0817104	-0.388512
BGIOSGA000750	247156_at	AT5G65760	0.896646	-0.133564	0.912802	0.0873241	0.436519	-0.238055	0.994347	-0.00233656
BGIOSGA011611	247157_at	AT5G65780	0.235449	0.603119	0.682391	0.273202	0.00105845	0.962272	0.000274369	0.958307
BGIOSGA011611	247157_at	AT5G65780	0.813438	-0.389156	0.968974	-0.0721595	0.008681	-1.45278	0.00316839	-1.74056
BGIOSGA011611	247157_at	AT5G65780	0.921769	0.113929	0.677373	0.28159	0.222322	0.408812	0.952802	-0.0248362
BGIOSGA009244	247163_at	AT5G65685	0.898208	-0.157389	0.975829	0.0282497	0.421125	-0.273352	0.702857	-0.144595
BGIOSGA030542	247164_at	AT5G65720	0.819472	-0.180524	0.57711	-0.262966	0.0556944	-0.438768	0.548887	-0.17473
BGIOSGA009875	247166_at	AT5G65840	0.803788	-0.210314	0.311259	-0.498092	0.00476774	-0.769093	0.00408973	-0.764439
BGIOSGA009875	247166_at	AT5G65840	0.506746	-0.710871	0.489861	-0.667531	0.000932964	-1.93549	1.15293e-07	-2.50255
BGIOSGA009772	247168_at	AT5G65860	0.0942342	1.13945	0.414477	0.872574	0.00136272	1.62372	0.000670011	1.40213
BGIOSGA006913	247169_at	AT5G65520	0.729139	0.39588	0.915409	0.124052	0.699854	0.200954	0.172135	0.592168
BGIOSGA023420	247170_at	AT5G65530	0.528085	-0.405445	0.602153	-0.299629	0.27511	-0.388116	0.0171127	-0.701523
BGIOSGA009625	247171_at	AT5G65540	0.99612	0.00504205	0.762285	0.148213	0.633274	0.142467	0.509411	0.193424
BGIOSGA006149	247172_at	AT5G65550	0.181805	-0.784572	0.0161224	-1.32736	5.0122e-08	-2.45648	1.68179e-13	-2.10939
BGIOSGA006149	247172_at	AT5G65550	0.832721	0.8608	0.749207	0.887591	0.511346	0.888441	0.495631	0.991967
BGIOSGA006149	247172_at	AT5G65550	1	1.40803	1	0.299005	0.133109	1.76822	0.0963025	1.95013
BGIOSGA028871	247174_at	AT5G65250	0.96832	0.0477939	0.687746	-0.281196	0.334077	-0.343542	0.575495	-0.220158
BGIOSGA029622	247184_at	AT5G65450	0.956189	-0.0631164	0.674392	0.224607	0.110073	0.508932	0.201173	0.434898
BGIOSGA028858	247190_at	AT5G65420	1	0.24372	1	1.79967	0.292989	1.99732	0.433548	1.66208
BGIOSGA028858	247190_at	AT5G65420	0.812141	0.630591	0.453465	0.917735	0.00161329	1.79664	0.0047296	1.56178
BGIOSGA028858	247190_at	AT5G65420	0.880377	0.442866	0.500437	0.995468	0.000368823	2.26277	0.000394597	2.08792
BGIOSGA028861	247193_at	AT5G65380	0.0981179	-0.835816	0.00305615	-1.28093	2.78488e-06	-1.75212	2.92496e-12	-2.27414
BGIOSGA028861	247193_at	AT5G65380	0.305441	0.800851	0.943354	-0.0814328	0.00910787	-1.36222	0.308347	-0.615923
BGIOSGA009085	247198_at	AT5G65290	0.333948	-0.373725	0.827884	-0.1004	0.591303	-0.127384	0.455889	-0.181545
BGIOSGA005608	247200_at	AT5G65120	0.550735	1.35028	0.397806	1.40555	0.012693	2.80833	0.0131075	2.76375
BGIOSGA009075	247201_at	AT5G65220	0.753296	0.241838	0.528089	-0.28329	0.002293	-0.813404	0.00979208	-0.774829
BGIOSGA032037	247202_at	AT5G65270	0.982973	0.039286	0.925602	0.092135	0.0269481	0.699886	0.0374064	0.62281
BGIOSGA014267	247203_at	AT5G65180	0.982166	0.0251601	0.92213	-0.0614962	0.858195	0.0583476	0.867009	0.0538345
BGIOSGA014267	247203_at	AT5G65180	0.889754	-0.111494	0.934137	-0.0496097	0.727888	-0.0957608	0.876722	-0.0509312
BGIOSGA014267	247203_at	AT5G65180	0.821243	-0.145654	0.776213	-0.155302	0.374945	-0.191522	0.675879	-0.116961
BGIOSGA006204	247207_at	AT5G65000	0.557404	-0.330128	0.343998	-0.423218	0.0202703	-0.569563	0.0362446	-0.495388
BGIOSGA017218	247209_at	AT5G64830	0.470916	0.400243	0.443648	0.363755	0.00487969	0.799753	5.69939e-05	0.947466
BGIOSGA011370	247214_at	AT5G64850	0.696478	0.25199	0.350865	0.507427	0.00145973	0.72266	0.0122721	0.724611
BGIOSGA026185	247216_at	AT5G64860	0.744806	-0.325377	0.657734	-0.315744	0.159501	0.540107	0.143056	0.504024
BGIOSGA010942	247218_at	AT5G65010	0.735419	0.646501	0.0489491	1.31848	2.17905e-10	2.1354	7.66894e-19	2.24586
BGIOSGA012212	247221_at	AT5G64813	0.676877	-0.302104	0.230125	-0.491558	0.000273064	-0.788707	0.000195527	-0.740231
BGIOSGA012212	247221_at	AT5G64813	0.716146	-0.216066	0.88278	-0.0751278	0.807423	-0.0725053	0.628247	-0.128584
BGIOSGA033735	247222_at	AT5G64840	0.0672052	-1.16156	0.000587225	-1.74341	5.1393e-09	-2.52063	1.23753e-14	-2.74348
BGIOSGA009065	247225_at	AT5G65090	0.9236	-0.0938063	0.59784	-0.332981	0.741414	0.108177	0.931584	0.0321814
BGIOSGA009065	247225_at	AT5G65090	0.874573	0.742354	1	-0.0803517	0.624409	0.80991	0.692186	0.668207
BGIOSGA016529	247226_at	AT5G65100	0.713009	0.972838	0.969304	-0.111222	0.275078	1.02926	0.205321	1.15537
BGIOSGA011298	247227_at	AT5G65130	0.139045	1.4655	0.0624872	1.55329	0.919536	-0.10268	0.723005	-0.475558
BGIOSGA026169	247228_at	AT5G65140	1	3.03976	1	4.66607	1	1.40751	1	3.66371
BGIOSGA005605	247229_at	AT5G65160	0.0812379	2.23127	0.704542	0.913368	0.000309073	2.89568	0.0540074	1.84897
BGIOSGA008480	247232_at	AT5G64940	0.0356056	-0.939195	0.000161074	-1.63729	8.51058e-13	-2.18196	1.17775e-20	-2.6795
BGIOSGA011301	247233_at	AT5G64970	0.945037	-0.0706093	0.918468	-0.0800881	0.495762	0.180703	0.821218	0.0680586
BGIOSGA037116	247237_at	AT5G64600	0.957686	-0.114464	0.74219	0.241528	0.013609	0.724639	0.0210188	0.700442
BGIOSGA023877	247238_at	AT5G64610	0.871088	0.106715	0.899132	0.0622322	0.697376	0.0900916	0.533348	0.148647
BGIOSGA008383	247240_at	AT5G64660	5.28877e-13	2.40084	7.56163e-09	2.30566	2.33881e-05	1.69859	0.0114555	1.00237
BGIOSGA003185	247241_at	AT5G64680	0.832148	0.190047	0.795305	0.162314	0.30161	0.3292	0.0457028	0.553
BGIOSGA003185	247241_at	AT5G64680	0.113217	0.796558	0.446229	0.500401	2.80267e-05	1.32572	2.05194e-10	1.63149
BGIOSGA001454	247243_at	AT5G64700	0.30395	-0.943229	0.605646	-0.533836	0.000442952	-1.22388	0.000257172	-1.36933
BGIOSGA001454	247243_at	AT5G64700	0.394015	-1.00117	0.379764	-0.806596	0.00604117	-1.33981	0.00258068	-1.47058
BGIOSGA001454	247243_at	AT5G64700	0.953441	-0.118296	0.930504	0.131272	0.232625	-0.937141	0.560476	-0.484394
BGIOSGA001454	247243_at	AT5G64700	0.821408	0.413642	0.535329	0.782699	0.929204	0.0771201	0.68119	-0.346136
BGIOSGA001454	247243_at	AT5G64700	0.00103054	-1.78938	0.00695223	-1.45199	3.24485e-06	-2.12053	0.00534844	-1.51762
BGIOSGA001454	247243_at	AT5G64700	0.803788	-0.264083	0.178946	-1.04007	0.0218906	-3.53911	8.13787e-16	-2.02205
BGIOSGA003360	247246_at	AT5G64620	0.843683	-0.660091	0.721564	-0.812303	0.565501	-0.702771	0.257252	-1.32382
BGIOSGA003360	247246_at	AT5G64620	1	-0.0428899	1	2.2264	1	2.30089	1	0.481497
BGIOSGA028210	247249_at	AT5G64670	0.162848	0.692771	0.415903	0.514434	3.3464e-05	1.11426	3.81476e-07	1.28343
BGIOSGA027850	247250_at	AT5G64630	1	1.07548	1	0.106954	0.254253	1.44005	0.496687	1.00096
BGIOSGA013897	247251_at	AT5G64740	0.0892287	0.547084	0.087114	0.590269	7.83214e-06	0.93226	0.00221258	0.695002
BGIOSGA013897	247251_at	AT5G64740	0.235537	0.409297	0.531001	0.260999	0.339668	0.233781	0.956101	0.0165999
BGIOSGA013897	247251_at	AT5G64740	0.821869	-0.245006	0.590883	-0.397343	2.17478e-16	-1.28187	3.19945e-07	-1.02547
BGIOSGA002896	247255_at	AT5G64780	0.42433	0.569066	0.0667328	1.00381	8.60944e-06	1.35407	0.0054262	0.957059
BGIOSGA008392	247256_at	AT5G64730	0.373445	-0.360547	0.608632	-0.212472	0.433575	-0.185654	0.809984	-0.0708034
BGIOSGA012002	247258_at	AT5G64816	0.805346	0.205672	0.995143	0.00472984	0.0453061	0.513401	0.093174	0.451524
BGIOSGA005533	247259_at	AT5G64930	0.671048	0.404915	0.551072	0.41943	0.275194	0.432846	0.0116517	0.868415
BGIOSGA016790	247260_at	AT5G64500	0.600586	-0.308703	0.672086	-0.208087	0.0645485	-0.42494	0.0956321	-0.385587
BGIOSGA015750	247261_at	AT5G64460	0.623606	0.291807	0.282522	0.374363	0.157459	0.375857	0.0400474	0.423693
BGIOSGA015740	247262_at	AT5G64440	0.965542	0.0391171	0.760439	-0.177008	0.130226	-0.371464	0.0210224	-0.48866
BGIOSGA015740	247262_at	AT5G64440	0.987806	-0.0227891	0.546647	-0.442221	0.802305	-0.0996535	0.0328737	-0.711094
BGIOSGA015740	247262_at	AT5G64440	0.884353	-0.157058	0.559494	0.318353	0.178269	0.454827	0.624623	0.167055
BGIOSGA007243	247263_at	AT5G64470	0.808488	0.242537	0.71754	0.243586	0.0449082	0.593082	0.0565995	0.584348
BGIOSGA008422	247264_at	AT5G64530	0.940322	-0.242535	0.609353	0.660656	0.117694	1.04011	0.0788396	1.06582
BGIOSGA008422	247264_at	AT5G64530	1	-2.38689	1	-1.57757	1	0.695086	1	0.773553
BGIOSGA008481	247265_at	AT5G64550	0.0721671	-0.825646	0.00329523	-1.3157	1.56473e-08	-1.79772	6.92413e-18	-1.93616
BGIOSGA008481	247265_at	AT5G64550	0.505855	-0.358516	0.0515703	-0.570706	0.0892337	-0.388128	0.0614219	-0.483939
BGIOSGA008481	247265_at	AT5G64550	0.432647	0.436588	0.113512	0.50576	0.89446	-0.0381026	0.975996	-0.0112905
BGIOSGA008481	247265_at	AT5G64550	0.887123	-0.11639	0.978496	-0.0194558	0.307635	0.294382	0.254182	0.313976
BGIOSGA014250	247266_at	AT5G64570	0.936221	-0.0893189	0.965933	-0.0249952	0.795485	-0.0817641	0.269314	-0.298699
BGIOSGA011294	247268_at	AT5G64080	0.944806	-0.0889502	0.98473	-0.0174066	0.0084498	-0.837352	0.270175	-0.393539
BGIOSGA011294	247268_at	AT5G64080	0.486149	0.569652	0.277098	0.600597	0.000335083	0.956605	0.00540225	0.778658
BGIOSGA011302	247270_at	AT5G64220	0.162261	-0.56279	0.443827	-0.419278	2.96048e-05	-0.961861	0.00136754	-0.844689
BGIOSGA007531	247271_at	AT5G64270	0.986606	-0.0171239	0.923866	0.0559319	0.626224	0.156721	0.345728	0.27228
BGIOSGA007531	247271_at	AT5G64270	1	-3.13613	1	-0.796399	1	-0.39416	1	0.54895
BGIOSGA006207	247272_at	AT5G64300	0.451821	0.511587	0.807196	0.146986	0.787155	-0.0838604	0.693426	-0.132709
BGIOSGA006207	247272_at	AT5G64300	0.360324	-0.467837	0.327282	-0.542315	7.72646e-10	-1.25174	3.51102e-05	-0.873049
BGIOSGA030927	247274_at	AT5G64360	0.966108	0.0673959	0.726249	0.314724	0.0354621	0.741728	0.00781437	0.914003
BGIOSGA024301	247275_at	AT5G64370	0.875083	-0.13026	0.884286	-0.103278	0.431371	-0.247087	0.333014	-0.268982
BGIOSGA007480	247277_at	AT5G64420	0.447725	0.702651	0.439009	0.588285	0.00172699	1.18805	1.24028e-05	1.43503
BGIOSGA020726	247278_at	AT5G64380	0.980402	-0.0374428	0.358123	-0.599363	6.7316e-07	-1.50268	7.93371e-06	-1.30119
BGIOSGA021650	247280_at	AT5G64260	0.231022	2.42855	0.45704	1.62214	0.00864659	2.45104	0.0165499	2.53689
BGIOSGA021650	247280_at	AT5G64260	0.937814	-0.0991449	0.390809	0.420873	9.34364e-06	1.222	0.000746243	0.948741
BGIOSGA005579	247281_at	AT5G64350	0.859786	0.104353	0.904462	-0.0779683	0.92214	0.0255718	0.877837	-0.0363741
BGIOSGA028873	247283_at	AT5G64250	0.71287	-0.303693	0.909793	-0.0832637	0.655215	-0.156897	0.975285	-0.0132474
BGIOSGA005797	247284_at	AT5G64410	0.721282	0.331203	0.601874	0.378209	0.00425084	0.710535	0.122145	0.465695
BGIOSGA009077	247287_at	AT5G64230	0.904547	-0.193904	0.802268	-0.25171	0.00123379	-1.42618	0.0512718	-0.860341
BGIOSGA006218	247288_at	AT5G64330	0.307731	-0.499365	0.275996	-0.558109	3.55336e-09	-1.35922	4.64741e-06	-1.3818
BGIOSGA026787	247289_at	AT5G64290	0.856268	0.155534	0.580482	-0.277592	0.0358322	-0.480641	0.0541618	-0.434285
BGIOSGA004520	247293_at	AT5G64510	0.427835	-0.445038	0.156183	-0.477704	0.2291	-0.291245	0.00109979	-0.707471
BGIOSGA036147	247295_at	AT5G64180	0.787669	-0.19549	0.750579	-0.15846	0.684003	-0.115806	0.766284	-0.106732
BGIOSGA009069	247296_at	AT5G64160	0.928854	0.0778085	0.79106	-0.144711	0.140833	0.338087	0.426826	0.239415
BGIOSGA012122	247298_at	AT5G63840	0.997196	0.00533372	0.721564	0.221687	0.0101715	0.610537	0.0215336	0.583441
BGIOSGA017419	247300_at	AT5G63910	0.95597	0.0513289	0.727091	0.183874	0.0492549	0.45932	0.0330778	0.515747
BGIOSGA011393	247301_at	AT5G63920	0.548746	0.635741	0.175692	0.816544	0.00586461	1.11705	0.0197501	1.05974
BGIOSGA003078	247303_at	AT5G63890	0.748946	0.273485	0.760124	-0.188942	0.362551	-0.277254	0.477695	-0.224025
BGIOSGA008418	247307_at	AT5G63860	0.796566	-0.27226	0.147772	-0.875781	7.37162e-09	-2.02105	8.92906e-11	-1.66166
BGIOSGA008418	247307_at	AT5G63860	0.998555	-0.00255595	0.519357	-0.389874	0.00596658	-0.73749	0.00196833	-0.751666
BGIOSGA014761	247308_at	AT5G63930	0.636047	0.454601	0.962982	0.0405781	0.623359	-0.175346	0.986281	-0.00915051
BGIOSGA014095	247309_at	AT5G63940	0.705439	-0.340275	0.27	-0.519786	0.00209519	-0.683766	0.0707276	-0.437458
BGIOSGA001150	247310_at	AT5G63950	0.842908	-0.117766	0.966533	-0.0231042	0.0531653	-0.383735	0.552062	-0.163016
BGIOSGA000070	247312_at	AT5G63970	0.518682	-0.345778	0.704184	-0.236446	0.00199709	-0.931863	0.00279073	-0.821012
BGIOSGA036508	247313_at	AT5G63980	0.881795	-0.216876	0.668809	-0.370343	0.0669501	-0.735729	0.0972376	-0.709679
BGIOSGA000375	247316_at	AT5G64030	0.859786	0.188475	0.570435	0.339648	0.00247633	0.701426	0.0714884	0.469205
BGIOSGA000375	247316_at	AT5G64030	0.99184	0.00941055	0.911402	-0.0622278	0.785368	-0.0702468	0.817405	-0.0692277
BGIOSGA000375	247316_at	AT5G64030	1	-1.60789	1	-0.735588	1	-3.79643	1	-2.75407
BGIOSGA018023	247317_at	AT5G64060	0.645284	0.262484	0.623913	0.203216	0.874939	0.0413206	0.925802	-0.0271264
BGIOSGA007227	247319_at	AT5G64050	0.691129	0.26591	0.571871	-0.249837	0.155852	-0.348631	0.178932	-0.367446
BGIOSGA037113	247320_at	AT5G64040	0.897732	-0.143945	0.0025594	-1.1672	1.06158e-06	-1.49311	9.37894e-11	-1.77926
BGIOSGA034317	247321_s_at	AT5G64070	0.797591	-0.173017	0.905494	-0.0613697	0.181491	-0.292481	0.558549	-0.184853
BGIOSGA034428	247322_at	AT5G64090	0.959191	0.0472236	0.92606	0.0564758	0.508484	0.180376	0.543952	0.182322
BGIOSGA012776	247323_at	AT5G64170	0.000572366	-0.99688	2.09319e-07	-1.43113	3.21632e-06	-1.10483	6.28889e-18	-2.04135
BGIOSGA010614	247325_at	AT5G64200	0.765945	0.586225	0.956328	0.103195	0.0945102	0.96698	0.0552206	1.05052
BGIOSGA010614	247325_at	AT5G64200	0.219742	0.483309	0.344355	0.426459	6.56974e-05	0.993704	5.31401e-05	0.908161
BGIOSGA001991	247328_at	AT5G64130	0.817034	-0.201807	0.445439	-0.374014	0.116654	-0.474836	0.0630436	-0.510484
BGIOSGA001991	247328_at	AT5G64130	0.621952	-0.360328	0.716885	-0.186722	0.994409	-0.00211318	0.945112	0.0225253
BGIOSGA001991	247328_at	AT5G64130	0.924167	0.0889438	0.871282	-0.105932	0.799601	-0.0856343	0.843961	0.0734803
BGIOSGA013383	247329_at	AT5G64150	0.754735	0.392706	0.400953	0.628998	0.285757	0.524442	0.010784	1.00707
BGIOSGA006406	247330_at	AT5G63510	0.612605	0.282701	0.85098	-0.122139	0.295453	0.30849	0.417735	0.215428
BGIOSGA016280	247331_at	AT5G63530	0.942183	0.102563	0.909404	-0.0960351	0.130559	0.469503	0.277434	0.34406
BGIOSGA024447	247332_at	AT5G63440	0.983084	0.0193729	0.923488	-0.0567674	0.933457	0.0248257	0.807657	-0.0749748
BGIOSGA037909	247334_at	AT5G63610	0.81146	-0.154398	0.621478	-0.187668	0.661303	-0.0994954	0.611569	-0.12333
BGIOSGA004003	247335_at	AT5G63630	0.880216	0.144434	0.552005	-0.302904	0.000137649	-1.00381	0.000512744	-0.792978
BGIOSGA004003	247335_at	AT5G63630	0.264423	0.945138	0.333388	0.839205	0.000559334	1.61833	7.02952e-06	1.898
BGIOSGA027855	247336_at	AT5G63640	0.275771	0.363345	0.217768	0.413608	0.018438	0.419373	0.0923267	0.381797
BGIOSGA000373	247340_at	AT5G63700	0.943557	-0.0691711	0.937965	-0.0509045	0.15998	-0.348126	0.701917	-0.118063
BGIOSGA036440	247346_at	AT5G63770	0.993012	-0.0127217	0.692764	-0.246619	7.30609e-06	-1.23833	5.86975e-06	-1.10524
BGIOSGA004907	247348_at	AT5G63810	0.259441	0.743508	0.209885	0.827703	3.14473e-05	1.47668	1.41753e-07	1.62042
BGIOSGA031537	247350_at	AT5G63830	0.955457	0.0849214	0.998441	0.00167938	0.73174	0.167097	0.734336	0.150185
BGIOSGA000598	247351_at	AT5G63790	6.37585e-08	2.51514	1.00516e-10	2.40748	2.56625e-06	1.76243	2.81957e-06	1.81426
BGIOSGA000598	247351_at	AT5G63790	6.9487e-06	2.43103	4.19766e-09	2.11579	0.00351112	1.0719	0.0100617	1.09567
BGIOSGA027857	247353_at	AT5G63620	0.880562	0.121095	0.935092	-0.0509139	0.0109109	0.512076	0.135701	0.361984
BGIOSGA023885	247355_at	AT5G63670	0.995569	0.00468121	0.742373	-0.151597	0.642289	0.104412	0.785126	0.0772999
BGIOSGA015198	247361_at	AT5G63480	0.956969	-0.0655355	0.936408	0.0684643	0.560995	0.212937	0.496463	0.240669
BGIOSGA031145	247362_at	AT5G63140	0.993014	-0.0100519	0.861998	-0.102037	0.926206	0.0266104	0.425419	-0.239485
BGIOSGA000294	247363_at	AT5G63200	0.69158	-0.221834	0.892984	-0.0679322	0.950815	0.0157657	0.902547	0.033124
BGIOSGA002845	247365_at	AT5G63220	0.839329	-0.165249	0.825224	-0.122493	0.912022	0.0350983	0.900117	0.042195
BGIOSGA018520	247367_at	AT5G63290	0.609795	0.390147	0.669589	-0.300188	0.950815	-0.0310641	0.646374	-0.18575
BGIOSGA028498	247371_at	AT5G63110	0.976862	0.0354061	0.991377	-0.0092567	0.0765168	0.433296	0.0709621	0.435442
BGIOSGA037189	247372_at	AT5G63280	0.416074	-0.421181	0.625991	-0.232443	0.766857	-0.0875015	0.747777	-0.09626
BGIOSGA014855	247374_at	AT5G63190	0.352812	-0.333263	0.637678	-0.191648	0.873067	-0.039807	0.868034	-0.0453251
BGIOSGA014855	247374_at	AT5G63190	0.00275348	1.49493	1.42746e-07	1.695	0.000339889	1.27198	4.51652e-07	1.39431
BGIOSGA037545	247376_at	AT5G63310	0.842908	0.200141	0.0958682	-0.582117	0.000567909	-0.863369	0.000772855	-0.858739
BGIOSGA000279	247378_at	AT5G63120	0.843511	0.133036	0.583118	0.240234	0.76186	-0.0773238	0.940518	0.0211853
BGIOSGA026900	247380_at	AT5G63380	0.765976	0.206612	0.64913	-0.245446	0.129754	-0.393431	0.0531086	-0.591699
BGIOSGA026900	247380_at	AT5G63380	0.912497	-0.188717	0.449189	-0.682789	0.0623478	-0.879133	0.00107787	-1.32438
BGIOSGA026900	247380_at	AT5G63380	0.986456	0.0248373	0.891029	-0.116738	0.519588	0.1843	0.267452	0.317837
BGIOSGA037198	247382_at	AT5G63400	0.99184	-0.0116471	0.911869	-0.0741303	0.0834413	0.481671	0.187254	0.343484
BGIOSGA037310	247384_at	AT5G63370	0.742624	0.663585	0.777327	0.438742	0.157329	-1.18778	0.214327	-1.09081
BGIOSGA008381	247385_at	AT5G63420	0.323841	0.459098	0.709155	0.229172	0.185717	-0.322828	0.902547	-0.0395187
BGIOSGA002585	247388_s_at	AT5G63470	0.988775	0.0629773	0.955977	-0.15683	0.155109	-1.85625	0.338513	-1.36298
BGIOSGA002585	247388_s_at	AT5G63470	0.901963	0.202006	0.808373	-0.277491	0.00021778	-1.75046	0.000242606	-1.51734
BGIOSGA002585	247388_s_at	AT5G63470	0.917307	0.0907364	0.931268	0.0574671	0.929786	0.0291021	0.600129	0.152052
BGIOSGA015193	247391_at	AT5G63540	0.464586	0.962932	0.282445	0.984313	0.00101886	1.63536	9.55593e-06	1.93148
BGIOSGA006178	247395_at	AT5G62910	0.861985	0.224722	0.925252	-0.0808458	0.0671749	-0.584214	0.150404	-0.510321
BGIOSGA006178	247395_at	AT5G62910	0.173354	0.512859	0.131025	0.52571	0.243925	0.310559	0.358591	0.262549
BGIOSGA033129	247396_at	AT5G62930	0.689276	0.274255	0.784785	0.194335	0.0668462	0.48088	0.0237789	0.580861
BGIOSGA005764	247397_at	AT5G62940	0.4339	0.886352	0.722138	0.382259	0.00876255	1.13396	0.0863931	0.892212
BGIOSGA036178	247398_at	AT5G62950	0.652735	0.394951	0.701776	0.238365	0.0191317	0.749794	0.00452427	0.807169
BGIOSGA002295	247399_at	AT5G62960	0.666032	-0.282857	0.120663	-0.584945	0.248778	-0.334288	0.00316329	-0.758922
BGIOSGA002295	247399_at	AT5G62960	0.878945	-0.202643	0.685381	-0.297356	0.616893	0.221271	0.48075	-0.282097
BGIOSGA004148	247400_at	AT5G62840	0.67858	-0.34387	0.861105	-0.139341	0.0174511	-0.895295	0.0235869	-0.722204
BGIOSGA002548	247401_at	AT5G62790	0.736457	-0.323283	0.0436781	-0.931581	8.69316e-07	-1.43577	1.7761e-09	-1.59863
BGIOSGA001316	247403_at	AT5G62740	0.863137	-0.466174	0.862565	-0.363286	0.73738	-0.374019	0.118503	-1.55181
BGIOSGA001316	247403_at	AT5G62740	0.484683	0.544002	0.130984	0.727413	0.796149	-0.101059	0.672067	0.159489
BGIOSGA001316	247403_at	AT5G62740	0.696006	-0.324574	0.528561	-0.341728	0.00919803	-0.762522	0.00571097	-0.745845
BGIOSGA001316	247403_at	AT5G62740	0.557404	1.23998	0.152499	1.47685	0.00677778	1.90345	0.219852	1.08237
BGIOSGA001316	247403_at	AT5G62740	0.502642	1.18773	0.820969	0.435684	0.432514	0.768183	0.0566543	1.48583
BGIOSGA005645	247404_at	AT5G62890	0.89526	0.33374	0.656152	0.528393	0.000550795	1.57103	0.0010051	1.43788
BGIOSGA005645	247404_at	AT5G62890	0.852079	0.228886	0.415779	0.436931	0.0449307	0.619191	0.319161	0.36832
BGIOSGA005645	247404_at	AT5G62890	0.684922	0.866388	0.308667	1.05423	5.8821e-05	1.78455	4.57514e-05	1.74613
BGIOSGA005645	247404_at	AT5G62890	0.793657	0.760664	0.524242	0.928892	4.24703e-05	2.44956	3.258e-05	2.33981
BGIOSGA005645	247404_at	AT5G62890	0.893532	-0.16161	0.958616	0.0352547	1.57196e-05	-1.14924	0.00432746	-0.68702
BGIOSGA005642	247405_at	AT5G62880	0.833794	-0.155362	0.931484	-0.0465138	0.232625	0.268157	0.146437	0.328407
BGIOSGA017337	247406_at	AT5G62920	0.897732	0.127562	0.539689	-0.460826	0.754387	-0.160364	0.146112	-0.446229
BGIOSGA006872	247408_at	AT5G62760	0.879631	0.105902	0.770547	0.124179	0.667149	0.118763	0.695543	-0.131501
BGIOSGA029169	247409_at	AT5G62980	0.981016	-0.0248135	0.378685	-0.381121	0.00394865	-0.680352	0.00519627	-0.596473
BGIOSGA015355	247410_at	AT5G62990	0.966545	0.0678894	0.949778	-0.0608466	0.0385571	-0.791485	0.246173	-0.41564
BGIOSGA003235	247411_at	AT5G63000	0.865249	0.150231	0.862276	0.115334	0.370516	0.272311	0.328736	0.286668
BGIOSGA016733	247412_at	AT5G63010	0.859786	0.231677	0.863273	0.146324	0.103593	0.581081	0.410116	0.341883
BGIOSGA008078	247415_at	AT5G63060	0.636149	-0.319064	0.436535	-0.398701	0.0154861	-0.596316	0.00840056	-0.643293
BGIOSGA004286	247417_at	AT5G63040	0.878916	-0.209347	0.428546	-0.487062	0.00178241	-1.02298	0.0241483	-0.720643
BGIOSGA003727	247419_at	AT5G63080	0.921039	-0.109587	0.709155	-0.259745	0.853565	-0.0726075	0.41673	-0.296367
BGIOSGA005430	247420_at	AT5G63100	0.985945	-0.0307297	0.601874	-0.369447	0.21573	-0.504192	0.257175	-0.484083
BGIOSGA002547	247422_at	AT5G62810	0.978334	-0.038394	0.565227	-0.330643	0.00477742	-0.757784	0.00679116	-0.750842
BGIOSGA002547	247422_at	AT5G62810	0.975766	-0.0273691	0.802853	-0.136399	0.0267413	-0.51533	0.0672554	-0.431455
BGIOSGA002547	247422_at	AT5G62810	0.857776	-0.160285	0.445439	-0.360768	0.0109685	-0.648649	0.0526309	-0.5123
BGIOSGA003951	247424_at	AT5G62850	0.779813	-0.45471	0.288628	-1.29563	0.00562264	-1.84225	0.0037847	-1.59241
BGIOSGA003951	247424_at	AT5G62850	1	1.6845	1	1.81024	1	0.845017	1	0.9226
BGIOSGA023171	247425_at	AT5G62550	0.986371	0.0215214	0.805536	-0.20819	0.00692048	-0.805526	0.00155668	-0.661675
BGIOSGA035666	247426_at	AT5G62570	0.888507	0.153433	0.685711	0.23285	0.994993	0.00277155	0.807504	0.0964985
BGIOSGA005652	247427_at	AT5G62580	0.996631	-0.00426584	0.979254	-0.0145671	0.31433	0.239555	0.508231	0.171836
BGIOSGA005652	247427_at	AT5G62580	0.582548	-0.273938	0.790488	-0.137308	0.499521	-0.179905	0.983499	-0.00607723
BGIOSGA033133	247428_at	AT5G62600	0.803788	0.257101	0.252999	0.576384	0.00399555	0.76579	0.00534844	0.794666
BGIOSGA009615	247429_at	AT5G62620	1	-0.0766698	1	-0.198039	0.574974	1.34227	1	0.525332
BGIOSGA009615	247429_at	AT5G62620	0.879609	-0.147834	0.605677	-0.292502	0.667022	-0.142233	0.652856	-0.182614
BGIOSGA009615	247429_at	AT5G62620	2.43652e-08	1.78498	0.00201087	1.41106	7.29475e-09	1.73324	5.15805e-06	1.28898
BGIOSGA009615	247429_at	AT5G62620	0.69123	0.297204	0.462419	0.361785	0.155428	0.40475	0.528985	0.212087
BGIOSGA011648	247439_at	AT5G62670	0.939952	-0.103114	0.567256	-0.372194	0.851979	-0.0801405	0.885259	-0.0644683
BGIOSGA011648	247439_at	AT5G62670	0.661072	-0.645408	0.86203	-0.236796	0.0841748	-0.87012	0.0440388	-1.01215
BGIOSGA011648	247439_at	AT5G62670	0.672109	-0.341149	0.0252554	-0.772907	4.83618e-07	-1.22	1.93618e-05	-1.14375
BGIOSGA011648	247439_at	AT5G62670	0.810732	0.211461	0.586066	0.282474	0.00309883	0.576471	0.0438053	0.428661
BGIOSGA010029	247440_at	AT5G62680	0.393104	-0.328265	0.512702	-0.355306	0.000550403	-1.05821	9.15178e-08	-1.17855
BGIOSGA010029	247440_at	AT5G62680	0.208774	-0.45164	0.170475	-0.516505	1.2949e-05	-1.15608	0.00171949	-0.832856
BGIOSGA010029	247440_at	AT5G62680	0.71077	-0.611871	0.0409539	-1.44325	1.24104e-05	-2.34515	2.2273e-08	-2.76516
BGIOSGA035756	247441_at	AT5G62710	0.786452	0.61989	0.551824	0.77331	0.000112611	2.03766	2.46342e-05	1.97916
BGIOSGA013254	247442_s_at	AT5G62690	0.994332	0.00767502	0.860496	0.121655	0.501407	-0.237112	0.22462	-0.335117
BGIOSGA010034	247443_at	AT5G62720	0.600259	-0.554406	0.0557741	-1.1017	1.39621e-07	-1.96788	3.38595e-08	-1.99044
BGIOSGA025326	247445_at	AT5G62640	0.789663	0.208136	0.756229	0.185119	0.900439	0.0442293	0.761966	0.103307
BGIOSGA003038	247446_at	AT5G62650	0.350453	-0.397461	0.366678	-0.374338	0.00496079	-0.676723	0.0140631	-0.589815
BGIOSGA004078	247448_at	AT5G62770	0.986284	0.0373353	0.642013	-0.483488	0.0401719	-1.12004	0.00520346	-1.48436
BGIOSGA004078	247448_at	AT5G62770	0.864739	-0.244857	0.834794	-0.231446	0.00489434	-1.51953	0.0183309	-1.06075
BGIOSGA012238	247449_at	AT5G62290	0.768972	0.233093	0.814745	0.114609	0.0252743	0.487618	0.0175333	0.516564
BGIOSGA012238	247449_at	AT5G62290	0.394366	0.460445	0.782449	0.160879	0.0198355	0.600217	0.000340322	0.888091
BGIOSGA020548	247450_at	AT5G62350	0.952825	-0.119898	0.76339	0.236959	0.000533825	1.01764	0.00840783	0.880503
BGIOSGA000793	247452_at	AT5G62430	0.627939	0.439882	0.852304	0.176976	0.371846	0.375311	0.948293	0.0353842
BGIOSGA012008	247453_at	AT5G62440	0.520801	0.476053	0.781939	0.220211	0.00456204	0.785645	0.000433069	0.882844
BGIOSGA015729	247457_at	AT5G62170	0.969561	-0.0990999	0.771829	0.353289	0.0843763	0.966162	0.0530682	0.976132
BGIOSGA031108	247465_at	AT5G62190	0.0888892	0.822633	0.1799	0.625741	2.2764e-05	1.27217	2.00601e-11	1.45363
BGIOSGA022026	247466_at	AT5G62090	0.79182	-0.150398	0.541279	-0.22682	0.312295	-0.199657	0.491313	-0.152189
BGIOSGA005099	247468_at	AT5G62000	0.675658	-0.255149	0.57943	-0.20301	0.424436	-0.223329	0.842226	-0.0628976
BGIOSGA005099	247468_at	AT5G62000	0.358103	-0.473664	0.466089	-0.330091	0.0303972	-0.481126	0.401562	-0.254793
BGIOSGA005099	247468_at	AT5G62000	0.537504	-0.357688	0.351639	-0.375483	0.917304	0.0329562	0.628701	0.139008
BGIOSGA016959	247470_at	AT5G62220	0.369963	1.05059	0.127428	1.15926	2.01934e-06	1.5479	6.74023e-06	1.55389
BGIOSGA016959	247470_at	AT5G62220	1	0.755705	1	0.729314	1	1.75025	1	0.951393
BGIOSGA037819	247475_at	AT5G62310	1	0.966288	0.635805	1.14686	0.788278	0.474622	0.430343	1.11926
BGIOSGA031578	247478_at	AT5G62360	0.15776	0.594589	0.195347	0.612875	0.240755	-0.504444	0.764066	-0.141234
BGIOSGA007343	247480_at	AT5G62390	0.942499	0.131923	0.764658	0.270593	3.42194e-05	1.2629	2.46004e-05	1.21273
BGIOSGA007343	247480_at	AT5G62390	0.756388	0.545624	0.49358	0.627579	0.000200921	1.50766	0.00010411	1.48541
BGIOSGA000306	247482_at	AT5G62410	0.736312	1.14695	0.445666	0.950241	0.00343861	1.90465	0.0473854	1.90242
BGIOSGA005848	247486_at	AT5G62140	0.644481	0.491176	0.899132	-0.129066	0.00245308	-1.44014	0.00843494	-1.02851
BGIOSGA033308	247487_at	AT5G62150	0.572069	0.655365	0.0817615	1.14939	0.839542	-0.153442	0.560454	0.42035
BGIOSGA029075	247488_at	AT5G61820	0.485404	-0.769176	0.169102	-1.01419	4.79632e-06	-2.31858	5.70432e-06	-2.0019
BGIOSGA000198	247489_at	AT5G61830	0.536199	0.628238	0.537512	0.539625	0.00219237	1.24375	0.0111626	1.11373
BGIOSGA014428	247490_at	AT5G61850	1	-1.69729	0.823783	-0.720516	0.000874453	2.66094	0.00146838	2.31857
BGIOSGA000428	247492_at	AT5G61890	0.000206468	3.1802	0.204553	1.27171	0.0102013	1.51699	0.0793088	1.26196
BGIOSGA000428	247492_at	AT5G61890	1	2.20169	0.347372	2.07218	0.692377	0.743129	0.700368	0.757716
BGIOSGA006361	247493_at	AT5G61900	0.985693	-0.017723	0.795213	0.123405	0.178158	0.270417	0.207707	0.283892
BGIOSGA006361	247493_at	AT5G61910	0.620743	0.353364	0.655106	0.220187	0.432043	0.238927	0.131085	0.478743
BGIOSGA015163	247494_at	AT5G61790	0.879609	0.15842	0.948572	0.0587502	0.00112246	0.779115	0.21001	0.321357
BGIOSGA008331	247495_at	AT5G61760	0.447449	0.620519	0.285856	0.702347	0.0225346	0.87678	0.034817	0.813631
BGIOSGA000214	247496_at	AT5G61840	0.703368	-0.221523	0.994627	-0.00502307	0.453767	-0.224788	0.115232	-0.337996
BGIOSGA000214	247496_at	AT5G61840	0.743363	-0.188614	0.354011	-0.328226	0.916533	-0.0336984	0.0779037	-0.439722
BGIOSGA000214	247496_at	AT5G61840	0.964117	-0.047586	0.971087	-0.0261986	0.958764	0.018453	0.714741	-0.120596
BGIOSGA012600	247497_at	AT5G61770	0.485404	0.63713	0.641414	0.396161	0.000348512	1.09401	6.94316e-05	1.17868
BGIOSGA011640	247504_at	AT5G61990	0.939952	-0.0585733	0.762155	0.155924	0.588004	-0.139602	0.792503	-0.0948334
BGIOSGA027196	247505_at	AT5G61970	0.892836	0.128977	0.760439	0.152144	0.00887582	0.528865	0.0241401	0.47292
BGIOSGA008311	247506_at	AT5G61960	0.812261	-0.137394	0.847745	-0.0999958	0.0092472	-0.449007	0.0560495	-0.416053
BGIOSGA026080	247507_at	AT5G61930	0.546683	-0.42112	0.513	-0.461365	0.00113833	-1.01169	0.0128135	-0.779273
BGIOSGA016941	247509_at	AT5G62020	1.49199e-10	2.03263	4.54195e-10	1.73212	1.66886e-05	1.35446	0.0900788	0.536977
BGIOSGA016941	247509_at	AT5G62020	1.90242e-10	2.69963	2.8957e-08	2.27664	6.0016e-08	1.7725	0.0248247	0.929822
BGIOSGA005371	247510_at	AT5G62030	0.785913	0.232354	0.852423	-0.148815	0.522679	0.22897	0.0299264	0.552797
BGIOSGA011626	247513_at	AT5G61510	0.673486	-0.22444	0.469525	-0.235244	0.411045	-0.162339	0.398506	-0.18808
BGIOSGA011626	247513_at	AT5G61510	0.0413873	-0.889451	0.0120575	-0.805957	0.205085	-0.374427	0.377023	-0.305798
BGIOSGA008492	247519_at	AT5G61430	0.509129	-0.419938	0.87216	-0.119124	0.857717	-0.0730262	0.243466	-0.371003
BGIOSGA008492	247519_at	AT5G61430	0.947996	0.106472	0.957144	0.0705099	0.899471	-0.0731311	0.910258	-0.0700385
BGIOSGA011623	247521_at	AT5G61450	0.417602	-0.317982	0.816541	-0.109449	0.269519	-0.232544	0.516169	-0.162867
BGIOSGA011623	247521_at	AT5G61450	0.189786	-0.539419	0.746959	-0.194758	0.125891	-0.401374	0.537056	-0.189889
BGIOSGA036127	247522_at	AT5G61340	0.999909	-0.000217114	0.871615	-0.121126	0.729648	-0.165473	0.123554	-0.507283
BGIOSGA036127	247522_at	AT5G61340	0.833242	-0.208454	0.310424	-0.666569	0.00169368	-1.08912	8.82487e-05	-1.14357
BGIOSGA011944	247523_at	AT5G61410	0.791113	-0.363497	0.0707775	-1.04739	3.35491e-07	-1.90752	2.07916e-08	-1.83545
BGIOSGA008633	247525_at	AT5G61380	0.244892	0.485457	0.0652342	0.512237	0.419033	0.199177	0.143471	0.339938
BGIOSGA021964	247529_at	AT5G61520	0.938198	0.196851	0.989174	-0.0245597	0.255134	-1.09231	0.297641	-0.819583
BGIOSGA021964	247529_at	AT5G61520	0.53152	-0.405783	0.973168	-0.0349714	6.02297e-05	-1.14234	0.00719326	-0.925607
BGIOSGA021964	247529_at	AT5G61520	0.403587	-1.03292	0.544265	-0.876777	6.15231e-05	-2.86597	0.000376556	-2.21174
BGIOSGA014599	247530_at	AT5G61540	0.916724	-0.0807205	0.917452	-0.0609429	0.999298	0.000273002	0.844111	-0.0623468
BGIOSGA011629	247531_at	AT5G61550	0.966723	-0.0533733	0.785566	-0.218312	0.969786	0.0170861	0.388402	0.311941
BGIOSGA033632	247532_at	AT5G61560	0.967008	-0.138865	0.609667	0.810641	0.512266	0.580237	0.287294	0.966154
BGIOSGA027987	247535_at	AT5G61620	0.993663	0.00717379	0.988631	-0.00919132	0.251122	0.244605	0.265657	0.244453
BGIOSGA002187	247542_at	AT5G61500	0.966545	-0.040184	0.857027	-0.104693	0.22805	-0.333812	0.0584096	-0.408912
BGIOSGA002187	247542_at	AT5G61500	0.806247	-0.428992	0.730585	-0.382036	0.475006	-0.422131	0.444489	-0.50908
BGIOSGA005926	247544_at	AT5G61670	0.616766	-0.468032	0.283897	-0.631759	2.60873e-05	-1.39163	7.00108e-05	-1.2559
BGIOSGA025715	247545_at	AT5G61530	0.927191	-0.104978	0.71234	-0.259707	0.0738356	-0.476993	0.0147749	-0.721037
BGIOSGA030764	247548_at	AT5G61400	0.887377	0.225737	0.539689	0.531317	0.0125001	1.14063	0.00425363	1.21486
BGIOSGA015244	247551_at	AT5G60980	0.706748	0.37918	0.522206	0.384381	0.0058649	0.772535	0.00104869	0.859766
BGIOSGA015244	247551_at	AT5G60980	0.315954	1.25776	0.294372	1.2474	1.95006e-05	2.68899	1.33807e-09	3.01234
BGIOSGA009790	247552_at	AT5G60920	0.998729	0.00207049	0.656152	-0.253872	0.00322588	-0.627468	0.00166637	-0.588291
BGIOSGA009790	247552_at	AT5G60920	0.896646	-0.107284	0.473362	-0.316736	0.0424675	-0.498236	0.00447353	-0.596943
BGIOSGA009790	247552_at	AT5G60920	0.82799	-0.465633	0.98759	0.0256883	0.157762	-0.867817	0.0179807	-1.39621
BGIOSGA009790	247552_at	AT5G60920	0.0833138	1.0752	0.762285	0.230328	0.872764	0.100275	1.353e-05	-1.72813
BGIOSGA000892	247553_at	AT5G60910	0.951917	0.325387	0.779754	0.74651	0.00373732	2.4033	6.77816e-05	2.9952
BGIOSGA000892	247553_at	AT5G60910	0.961341	-0.0635286	0.088527	-0.748613	0.23833	-0.479079	0.0126618	-0.60409
BGIOSGA035958	247556_at	AT5G61040	0.907787	-0.0941173	0.821797	-0.111355	0.929979	0.02688	0.598504	0.148329
BGIOSGA026083	247558_at	AT5G61060	0.175746	-0.487477	0.383302	-0.349458	0.879158	-0.0401951	0.849708	-0.0526882
BGIOSGA011221	247564_at	AT5G61140	0.880562	0.102337	0.555835	0.254707	0.916556	-0.0360846	0.981197	0.010465
BGIOSGA024955	247565_at	AT5G61150	0.99612	-0.00433734	0.959385	-0.0266605	0.559303	-0.142611	0.912436	-0.0345181
BGIOSGA024955	247565_at	AT5G61150	0.929939	-0.0635564	0.993866	0.00420267	0.895176	-0.0360866	0.866045	0.0493418
BGIOSGA012907	247566_at	AT5G61170	0.879142	0.872444	0.884964	-0.317028	0.686854	0.376278	0.40199	0.606321
BGIOSGA023846	247567_at	AT5G61190	0.877939	-0.180561	0.931232	-0.0733746	0.232625	0.435037	0.0585566	0.564646
BGIOSGA011223	247569_at	AT5G61240	0.806041	-0.176089	0.427855	-0.315613	0.554319	-0.163654	0.544472	-0.161305
BGIOSGA006559	247571_at	AT5G61210	0.224275	0.851749	0.314298	0.59936	0.814218	-0.126307	0.743031	-0.148468
BGIOSGA006559	247571_at	AT5G61210	0.672852	0.537451	0.868548	0.207798	0.00076704	1.15573	0.00107692	1.10141
BGIOSGA031950	247572_at	AT5G61220	0.977893	-0.0251294	0.961974	-0.0329491	0.209026	0.291185	0.360878	0.264896
BGIOSGA014260	247573_at	AT5G61160	0.638915	0.613158	0.77517	-0.272763	7.40546e-05	-1.18886	0.00367665	-0.927122
BGIOSGA023941	247575_at	AT5G61030	1	-0.519071	0.812245	0.555734	0.117109	1.40884	0.0326079	1.78877
BGIOSGA023941	247575_at	AT5G61030	0.398542	0.553472	0.313455	0.588958	0.00793092	0.839697	0.00142464	1.02126
BGIOSGA023941	247575_at	AT5G61030	0.0426425	0.618052	0.641923	0.261343	0.0189119	0.657673	3.12514e-05	0.93292
BGIOSGA021291	247577_at	AT5G61290	0.751836	0.304682	0.932164	0.0821867	0.0413178	0.6357	0.0423446	0.652277
BGIOSGA021291	247577_at	AT5G61290	0.457525	-0.979655	0.38612	-1.07337	0.161957	-1.20438	0.104545	-1.15292
BGIOSGA021291	247577_at	AT5G61290	1	1.01398	1	1.52969	0.0865574	2.31456	0.0842889	2.19268
BGIOSGA003676	247580_at	AT5G61330	0.823652	0.173931	0.781118	0.136764	0.565218	0.152989	0.129406	0.344906
BGIOSGA031314	247582_at	AT5G60760	0.720583	-0.225801	0.797104	-0.138951	0.885604	0.043685	0.876746	-0.0493887
BGIOSGA022989	247583_at	AT5G60750	0.952211	-0.0623567	0.364401	-0.366136	0.051402	-0.434033	0.0473107	-0.493761
BGIOSGA024185	247587_at	AT5G60620	0.879142	-0.101493	0.885753	-0.0715682	0.788363	-0.0735463	0.718393	-0.106277
BGIOSGA007319	247588_at	AT5G60640	0.757698	0.495552	0.482535	0.608996	0.000552829	1.30314	0.000985589	1.20244
BGIOSGA011687	247589_at	AT5G60690	0.95229	-0.0568392	0.978919	-0.018343	0.223579	0.239446	0.452039	0.175433
BGIOSGA011687	247589_at	AT5G60690	0.826036	-0.124143	0.602744	-0.217661	0.00992464	-0.47087	0.0311469	-0.408636
BGIOSGA013992	247590_at	AT5G60720	0.821408	0.20768	0.90326	0.0863307	0.0179556	-0.50532	0.0343115	-0.447207
BGIOSGA026471	247593_at	AT5G60790	0.729517	0.180779	0.724119	0.161246	0.00654779	0.560738	1.13648e-05	0.748573
BGIOSGA026471	247593_at	AT5G60790	0.0588221	-0.937051	0.641923	-0.325617	0.0197614	-0.799545	0.213624	-0.435957
BGIOSGA004171	247597_at	AT5G60860	0.0102813	1.30397	0.00370636	1.30578	0.17187	0.627677	0.139518	0.611977
BGIOSGA004171	247597_at	AT5G60860	0.473204	0.341617	0.899135	0.0939791	0.136966	0.450397	0.514046	0.238393
BGIOSGA004171	247597_at	AT5G60860	0.868412	-0.35388	0.895586	-0.188086	0.560506	0.405998	0.365077	0.549445
BGIOSGA031261	247598_at	AT5G60870	0.595935	0.343253	0.538423	0.319532	0.00743308	0.626061	0.018903	0.574213
BGIOSGA005698	247601_at	AT5G60850	0.826768	-0.162729	0.935172	0.0720431	1.592e-12	-1.52666	0.000586132	-0.912878
BGIOSGA000053	247602_at	AT5G60900	1	-1.80674	0.613762	-1.22876	0.565008	-0.714449	0.370548	-1.15423
BGIOSGA000053	247602_at	AT5G60900	0.937279	-0.178007	0.590538	-0.590474	0.40329	-0.517716	0.899728	-0.0899966
BGIOSGA000053	247602_at	AT5G60900	0.681356	-0.465245	0.960792	0.0705145	0.642033	-0.305229	0.418502	0.376168
BGIOSGA000053	247602_at	AT5G60900	0.363506	-0.539823	0.338265	-0.510301	0.488537	-0.257661	0.857197	-0.0812499
BGIOSGA000053	247602_at	AT5G60900	0.56977	-1.50729	0.642322	-1.07962	0.0559595	-2.80924	0.0190433	-4.06794
BGIOSGA005638	247603_at	AT5G60930	0.777125	1.22626	0.651821	1.07382	0.0721134	2.05199	0.093174	1.96922
BGIOSGA000770	247605_at	AT5G60970	0.866594	0.174536	0.985973	0.0149429	0.0875325	0.365051	0.907983	0.0488784
BGIOSGA000770	247605_at	AT5G60970	0.849581	-0.238614	0.288876	-0.471664	0.931998	-0.0392325	0.909411	-0.0441233
BGIOSGA026089	247607_at	AT5G60960	0.422024	0.745366	0.574763	0.497067	3.33589e-05	1.55311	1.81843e-06	1.5886
BGIOSGA010088	247608_at	AT5G60990	0.684962	0.346616	0.720999	0.207738	0.00952395	0.568583	0.00174255	0.679022
BGIOSGA013581	247609_at	AT5G60940	0.827841	0.171405	0.800522	0.127862	0.996816	-0.00136034	0.914089	-0.0347015
BGIOSGA006023	247611_at	AT5G60710	0.985693	0.0245615	0.722754	-0.303484	0.137339	0.524212	0.621166	0.18924
BGIOSGA006023	247611_at	AT5G60710	0.0950409	-0.43521	0.823783	-0.110316	0.0242274	-0.440015	0.0774555	-0.346611
BGIOSGA006023	247611_at	AT5G60710	0.828316	0.687992	0.887286	0.30983	0.872865	0.197945	0.429759	-1.10173
BGIOSGA006023	247611_at	AT5G60710	0.644481	0.585487	0.434302	0.638514	0.000184521	1.37031	0.00573294	1.02351
BGIOSGA006023	247611_at	AT5G60710	0.897732	-0.277663	0.769605	-0.472447	0.00209376	-2.7877	0.0427394	-1.68681
BGIOSGA015955	247613_at	AT5G60740	0.426179	0.581214	0.355005	0.562927	0.794544	-0.104621	0.769211	-0.119548
BGIOSGA015955	247613_at	AT5G60740	0.729006	0.362319	0.960559	0.0433513	0.0091708	-0.804541	0.167851	-0.4752
BGIOSGA015955	247613_at	AT5G60740	0.515994	-1.21793	0.12495	-1.79641	0.000931333	-3.03386	0.00184079	-3.13339
BGIOSGA037880	247615_at	AT5G60250	1	0.92022	1	1.70178	1	-0.438124	1	1.47731
BGIOSGA036411	247624_at	AT5G60160	0.930599	0.079191	0.997458	0.00202623	0.0640145	0.420247	0.115702	0.365312
BGIOSGA030844	247627_at	AT5G60360	0.83292	-0.242387	0.822353	-0.178393	0.00450968	-0.914819	0.00209114	-0.835663
BGIOSGA013466	247629_at	AT5G60410	0.905937	-0.0894114	0.994317	0.00449145	0.985985	0.00561173	0.547451	0.18967
BGIOSGA013466	247629_at	AT5G60410	0.856687	-0.125256	0.980035	-0.0161653	0.120956	-0.329471	0.105575	-0.358957
BGIOSGA021319	247631_at	AT5G60440	0.905937	0.109059	0.471988	0.332417	0.00838386	0.732985	2.64029e-05	0.9185
BGIOSGA009938	247635_at	AT5G60550	0.883673	0.106137	0.644038	0.194477	0.144373	0.358746	0.374353	0.25356
BGIOSGA017141	247636_at	AT5G60570	0.772065	0.281058	0.530617	0.404537	0.0001067	0.978604	0.0164145	0.726394
BGIOSGA006093	247637_at	AT5G60600	0.799352	-0.289495	0.109858	-0.761024	3.15546e-06	-1.30151	1.34272e-07	-1.36148
BGIOSGA004469	247640_at	AT5G60610	0.972871	0.0349219	0.98408	0.0171837	0.980964	0.00833944	0.665281	-0.153285
BGIOSGA004469	247640_at	AT5G60610	0.23071	1.60803	0.921795	0.211717	0.00955696	1.86045	0.00428368	1.66323
BGIOSGA004469	247640_at	AT5G60610	0.741843	0.627006	0.399304	0.824113	0.00247322	1.62184	0.000582946	1.59616
BGIOSGA004469	247640_at	AT5G60610	0.882782	0.115547	0.735244	0.204662	0.80247	0.0726227	0.224801	0.29935
BGIOSGA007194	247641_at	AT5G60540	0.893045	0.143017	0.368205	-0.444296	0.00450077	-0.797039	0.0124944	-0.809989
BGIOSGA011267	247642_at	AT5G60590	0.991373	0.019551	0.889745	-0.114058	0.370719	-0.370162	0.486745	-0.285747
BGIOSGA011971	247644_s_at	AT5G60390	0.294054	0.690558	0.510454	0.435942	3.09809e-05	1.12349	1.33738e-05	1.087
BGIOSGA004752	247647_at	AT5G60010	0.743221	-0.19601	0.292693	-0.32798	0.0377848	-0.464251	0.000404824	-0.624072
BGIOSGA004752	247647_at	AT5G60010	0.623871	1.045	0.619445	0.923178	0.00126871	2.22065	0.00012323	2.49542
BGIOSGA000512	247648_at	AT5G60020	0.735842	-0.366985	0.203058	-0.80605	1.40431e-05	-1.92726	9.48174e-15	-1.90507
BGIOSGA000512	247648_at	AT5G60020	0.980575	-0.032009	0.572904	-0.354053	6.75272e-05	-1.01272	7.15591e-09	-1.34243
BGIOSGA000512	247648_at	AT5G60020	0.729517	-0.421873	0.651821	-0.46875	0.0854414	-0.761151	0.0316279	-0.888842
BGIOSGA002799	247650_at	AT5G59960	0.98058	0.0224124	0.591278	0.246687	0.549611	0.150204	0.780087	0.0794541
BGIOSGA010995	247653_at	AT5G59950	0.0269242	0.507617	0.114845	0.416854	0.00257995	0.515636	0.02103	0.505093
BGIOSGA010995	247653_at	AT5G59950	0.897242	0.142299	0.74345	0.237187	0.959427	-0.0197317	0.360788	0.303353
BGIOSGA010995	247653_at	AT5G59950	0.928933	-0.119749	0.919796	-0.110796	0.377401	0.304512	0.079791	0.681354
BGIOSGA013831	247655_at	AT5G59820	0.0289076	2.20604	0.00382674	2.31462	0.0812392	1.34455	0.841798	0.216009
BGIOSGA013831	247655_at	AT5G59820	0.000582499	3.39076	0.000414713	3.17693	0.0579714	1.7985	0.698484	0.576176
BGIOSGA013833	247656_at	AT5G59890	0.453678	-0.768019	0.709156	-0.417997	0.00463067	-1.69979	5.68718e-05	-1.94821
BGIOSGA026060	247657_at	AT5G59845	0.875083	0.760336	0.350771	1.26236	3.44033e-06	2.50423	3.90999e-06	2.41222
BGIOSGA016665	247659_at	AT5G60040	0.640426	0.370442	0.240972	0.447846	0.0229945	0.608496	0.0059108	0.902594
BGIOSGA038661	247667_at	AT5G60150	0.572584	0.81883	0.244755	0.881113	0.000544875	1.37024	0.0013133	1.29845
BGIOSGA038661	247667_at	AT5G60150	0.59968	0.724434	0.58038	0.571736	0.0176047	1.13254	0.0465669	0.956537
BGIOSGA002150	247669_at	AT5G60170	1	0.209279	1	0.0575678	0.680235	0.770485	0.97777	0.0822185
BGIOSGA028934	247670_at	AT5G60190	0.385322	-1.3913	0.646253	-0.753731	0.652703	-0.409915	0.965649	0.0550605
BGIOSGA028934	247670_at	AT5G60190	0.938221	-0.149922	0.921659	-0.133902	0.171414	-0.826562	0.60816	-0.326326
BGIOSGA021115	247673_at	AT5G60230	0.387374	0.80839	0.512905	0.787496	0.0261728	1.22989	0.000723777	1.5189
BGIOSGA036539	247676_at	AT5G59980	0.943005	0.0858292	0.694828	-0.26182	0.409515	-0.331526	0.900271	0.0584354
BGIOSGA012322	247677_at	AT5G59420	0.190721	0.358819	0.367648	0.428343	0.000370447	0.619671	0.12361	0.372055
BGIOSGA000019	247678_at	AT5G59520	0.960742	-0.101343	0.766078	-0.355537	0.0105021	-1.69495	0.00206656	-2.30797
BGIOSGA004568	247680_s_at	AT1G61210	0.857434	-0.114056	0.992479	0.00512279	0.861121	-0.0440168	0.930089	-0.0227972
BGIOSGA019058	247687_at	AT5G59740	0.957923	-0.0532831	0.862565	-0.100263	0.611645	0.144517	0.452167	0.221112
BGIOSGA017913	247689_at	AT5G59770	0.656917	-0.407956	0.440106	-0.522233	0.000392579	-1.09908	0.00159289	-0.977606
BGIOSGA004753	247692_s_at	AT5G59690	0.720362	0.550666	0.601874	0.424746	0.000400557	1.33125	0.00115668	1.14087
BGIOSGA004753	247692_s_at	AT5G59690	0.762365	1.2135	0.699984	0.886811	0.0484738	2.15487	0.0820018	1.90845
BGIOSGA004753	247692_s_at	AT5G59690	1	-0.520218	1	-1.89146	0.942077	-0.170396	1	-0.837667
BGIOSGA004753	247692_s_at	AT5G59690	0.489367	1.00712	0.475591	0.701457	0.000900948	1.64276	0.00272238	1.38207
BGIOSGA017915	247694_at	AT5G59750	0.704241	0.424807	0.987096	-0.0201319	0.00157127	-1.61499	0.00844959	-1.15143
BGIOSGA005482	247695_at	AT5G59710	0.827769	-0.137516	0.760124	-0.141254	0.408683	-0.178291	0.565567	-0.138168
BGIOSGA005482	247695_at	AT5G59710	0.863054	0.111756	0.757699	-0.130859	0.503048	0.13917	0.525156	0.154319
BGIOSGA033532	247696_at	AT5G59780	0.0103641	-1.51301	0.546821	-0.752986	5.09448e-08	-2.70413	1.93774e-05	-2.01946
BGIOSGA033532	247696_at	AT5G59780	5.95867e-05	-1.76147	0.00106196	-1.6193	7.09679e-10	-2.07933	6.14808e-12	-2.18271
BGIOSGA004277	247697_at	AT5G59810	0.855096	0.363614	0.614149	-0.82697	0.352247	-0.979954	0.266392	-1.01924
BGIOSGA024550	247699_at	AT5G59840	0.953078	0.0382768	0.943863	0.0335359	0.126551	0.299776	0.34767	0.213269
BGIOSGA019068	247703_at	AT5G59560	0.488032	1.08865	0.414903	1.09919	0.0112588	1.64888	0.00928243	1.7134
BGIOSGA002762	247705_at	AT5G59460	0.237066	0.439061	0.279163	0.393501	0.0291082	0.512704	0.0350601	0.532262
BGIOSGA005269	247706_at	AT5G59480	0.919817	0.131829	0.807259	-0.226308	0.741757	-0.147089	0.922008	0.0453729
BGIOSGA012316	247708_at	AT5G59550	0.623871	-0.283407	0.593501	-0.263055	0.000199257	-0.965708	6.59311e-05	-0.903828
BGIOSGA000519	247712_at	AT5G59300	0.250489	-0.441012	0.0151499	-0.813095	0.000164072	-1.08162	6.77047e-10	-1.28276
BGIOSGA000519	247712_at	AT5G59300	0.998555	0.0015429	0.81075	0.123655	0.0351671	0.440883	0.0633992	0.512837
BGIOSGA035728	247716_at	AT5G59350	0.544625	1.47087	0.633524	0.961013	0.689808	0.559585	0.966923	-0.0724886
BGIOSGA036880	247717_at	AT5G59320	0.962205	0.0546049	0.832489	0.128636	0.0453513	0.615062	0.812412	0.10422
BGIOSGA036880	247717_at	AT5G59320	0.134367	-0.857358	0.111129	-0.881425	1.34628e-05	-1.54936	4.17437e-08	-1.74612
BGIOSGA036880	247717_at	AT5G59320	0.938504	0.0982666	0.752818	0.205629	0.0127383	0.729021	0.438695	0.28889
BGIOSGA036880	247717_at	AT5G59320	0.338943	-0.770578	0.169482	-0.838981	0.000227196	-1.52495	1.1347e-09	-2.01567
BGIOSGA036880	247717_at	AT5G59320	0.81637	-0.248112	0.421232	-0.475923	0.000822832	-1.46626	2.39425e-05	-1.41935
BGIOSGA033507	247721_at	AT5G59140	0.466979	-0.318255	0.336135	-0.359089	0.336741	-0.2771	0.488975	-0.201758
BGIOSGA012314	247732_at	AT5G59600	0.868674	0.498999	0.818709	0.478183	0.483348	0.677514	0.0734754	1.54184
BGIOSGA013844	247733_at	AT5G59610	0.998555	-0.0033154	0.311781	-0.572132	0.00134413	-1.09845	0.00268244	-0.95913
BGIOSGA019036	247734_at	AT5G59400	0.635159	-0.361463	0.471776	-0.46842	7.23252e-05	-1.11958	0.000133565	-1.19008
BGIOSGA023837	247735_at	AT5G59440	0.673486	0.970726	0.695691	0.698695	0.00262639	2.08376	0.00102951	2.10402
BGIOSGA011037	247738_at	AT5G59210	0.956189	-0.0470176	0.955734	0.0319456	0.35898	0.221215	0.459386	0.191962
BGIOSGA008232	247739_at	AT5G59240	0.291002	0.812696	0.584745	0.480864	1.42948e-05	1.20791	4.12627e-06	1.26129
BGIOSGA008232	247739_at	AT5G59240	0.172781	0.867781	0.410312	0.588873	8.33076e-07	1.42344	1.39369e-06	1.38476
BGIOSGA009531	247741_at	AT5G58960	0.947953	0.172883	0.574051	0.557994	1.83753e-06	1.47857	1.78076e-05	1.29297
BGIOSGA013850	247743_at	AT5G59010	0.852894	0.180847	0.972505	0.0282982	0.281664	0.375475	0.604621	0.187952
BGIOSGA003507	247748_at	AT5G58920	0.518682	-0.506699	0.517686	-0.45514	0.172424	-0.495407	0.950753	-0.0387121
BGIOSGA002182	247750_at	AT5G58950	0.718671	-0.317158	0.828323	-0.116966	0.336164	0.216857	0.198512	0.287509
BGIOSGA002182	247750_at	AT5G58950	0.592737	0.551041	0.879615	0.149245	0.122171	-0.576277	0.161161	-0.493802
BGIOSGA002182	247750_at	AT5G58950	0.904144	0.122697	0.950194	0.0469254	0.00261202	-0.728536	0.00317601	-0.659379
BGIOSGA018093	247763_at	AT5G59180	0.988467	0.0851359	0.298228	-2.02956	0.0584387	-2.24224	0.121428	-1.74954
BGIOSGA004822	247765_at	AT5G58860	0.580492	0.462427	0.622827	0.599867	0.33874	0.503899	0.984619	-0.0108357
BGIOSGA037913	247770_at	AT5G58930	0.696125	0.328888	0.764061	0.16889	0.749926	-0.108399	0.54135	-0.211269
BGIOSGA010940	247771_at	AT5G58590	0.761973	0.41219	0.746055	0.306538	0.000812878	1.17293	0.00297235	1.05352
BGIOSGA010940	247771_at	AT5G58590	0.851545	0.173119	0.970952	-0.0283901	0.0500891	0.518483	0.100276	0.453028
BGIOSGA016341	247774_at	AT5G58660	0.0929812	-0.919663	0.608619	-0.348279	0.458862	-0.31371	0.165446	-0.642076
BGIOSGA004172	247777_at	AT5G58740	0.645284	-0.283766	0.507702	-0.303585	0.0899553	-0.388658	0.261361	-0.27355
BGIOSGA002424	247779_at	AT5G58760	0.543988	-0.395267	0.528883	-0.327202	0.0185996	-0.660619	0.144797	-0.419897
BGIOSGA000462	247780_at	AT5G58770	0.969475	0.0477697	0.97281	0.0400719	0.0280665	-0.803217	0.701338	-0.179287
BGIOSGA012394	247786_at	AT5G58600	0.967031	0.0850765	0.42622	0.66948	0.00434583	1.11102	0.154304	0.676014
BGIOSGA009843	247788_at	AT5G58730	0.876096	0.148181	0.991705	-0.00774787	0.950658	-0.0224476	0.381125	-0.261046
BGIOSGA003036	247790_at	AT5G58720	0.55108	-0.268635	0.494418	-0.266889	0.233285	-0.253367	0.399279	-0.202146
BGIOSGA023583	247791_at	AT5G58710	0.878945	0.148466	0.767523	0.193156	0.000387906	0.781087	0.0145066	0.652353
BGIOSGA019112	247795_at	AT5G58620	0.0315643	1.20367	0.012414	1.37497	0.642033	0.208583	0.848994	-0.0935221
BGIOSGA000549	247801_at	AT5G58560	0.981067	-0.0284956	0.774129	-0.165861	0.0309148	-0.513424	0.00901629	-0.627765
BGIOSGA000549	247801_at	AT5G58560	0.778847	-0.248227	0.431944	-0.45258	0.133245	-0.481785	0.107936	-0.495351
BGIOSGA000549	247801_at	AT5G58560	0.966545	-0.0966465	0.749221	0.317438	0.00562264	0.895808	0.010867	0.908878
BGIOSGA006998	247804_at	AT5G58170	0.427272	-0.671494	0.0408475	-0.923436	6.73127e-08	-1.54844	4.88624e-07	-1.4828
BGIOSGA022018	247806_at	AT5G58270	0.880562	-0.139188	0.775215	-0.193522	0.0172664	-0.56527	0.0443917	-0.543254
BGIOSGA010783	247807_at	AT5G58360	0.81866	0.819793	0.776365	0.682766	0.170116	1.36049	0.197033	1.32055
BGIOSGA008091	247810_at	AT5G58290	0.782586	0.18739	0.998026	0.00148297	0.0806942	0.386201	0.093024	0.345522
BGIOSGA008091	247810_at	AT5G58290	0.869706	0.291221	0.760216	0.363803	0.33879	0.55906	0.236004	0.664177
BGIOSGA004725	247811_at	AT5G58430	0.912784	0.0747906	0.775807	0.164776	0.0161043	0.460186	0.0844764	0.418407
BGIOSGA004725	247811_at	AT5G58430	0.57108	-0.367406	0.528883	-0.378052	1.09639e-05	-1.2091	1.13261e-05	-1.02584
BGIOSGA004725	247811_at	AT5G58430	0.00864301	0.592609	0.00312291	0.824911	0.00108976	0.635847	0.108088	0.409396
BGIOSGA029203	247813_at	AT5G58330	0.897366	-0.163277	0.250749	-0.673183	6.28785e-06	-1.5009	2.39289e-05	-1.20785
BGIOSGA003505	247815_at	AT5G58420	0.172781	0.864609	0.445439	0.55735	3.81383e-06	1.502	3.96446e-07	1.51415
BGIOSGA003505	247815_at	AT5G58420	0.32435	0.801427	0.563014	0.475485	5.56441e-06	1.3904	3.37135e-06	1.39307
BGIOSGA003505	247815_at	AT5G58420	0.084599	0.930598	0.368813	0.550329	2.02886e-06	1.2845	3.99244e-06	1.26098
BGIOSGA000379	247816_at	AT5G58260	0.853826	0.264441	0.722754	-0.308948	3.88939e-05	-1.85307	0.00220439	-1.22652
BGIOSGA034674	247817_at	AT5G58375	0.93274	0.0826283	0.850277	-0.0978483	0.232607	-0.348924	0.084949	-0.436302
BGIOSGA009566	247818_at	AT5G58370	0.236043	1.1548	0.367556	0.915667	1.21728e-05	1.95854	2.92192e-06	1.96514
BGIOSGA004714	247820_at	AT5G58380	0.996734	-0.00633386	0.783221	0.179238	0.00680867	0.696215	0.0201782	0.602505
BGIOSGA004714	247820_at	AT5G58380	0.844445	0.163934	0.946445	0.051826	0.889475	0.0472603	0.928174	0.033479
BGIOSGA004714	247820_at	AT5G58380	0.489574	0.424059	0.313455	0.633918	0.000253781	-1.14036	0.204519	-0.327972
BGIOSGA004714	247820_at	AT5G58380	0.392866	-0.445057	0.232304	-0.39284	0.269488	-0.283613	0.17357	-0.34082
BGIOSGA004714	247820_at	AT5G58380	0.624286	-0.281653	0.436535	-0.311294	0.972846	-0.0101068	0.945112	0.0235249
BGIOSGA004714	247820_at	AT5G58380	3.44239e-06	1.76009	1.42865e-07	1.9444	1.41906e-05	1.27655	2.27942e-08	1.55047
BGIOSGA004714	247820_at	AT5G58380	0.32435	0.669556	0.132316	0.741714	0.790225	0.0930699	0.161812	0.4146
BGIOSGA010170	247821_at	AT5G58230	0.542321	0.339362	0.826418	0.135062	0.00218756	0.756573	9.99478e-05	0.777901
BGIOSGA010170	247821_at	AT5G58230	0.398542	1.30839	0.37245	1.07395	0.00124756	1.9526	0.000415856	2.01314
BGIOSGA019653	247822_at	AT5G58440	0.678102	0.240825	0.618441	0.202141	0.100544	0.362058	0.289949	0.254962
BGIOSGA018256	247823_at	AT5G58450	0.279127	0.550634	0.275891	0.550514	0.00135659	0.888106	0.000100332	0.968995
BGIOSGA002844	247825_at	AT5G58470	0.411768	0.297854	0.955547	-0.0374961	0.697248	0.116312	0.127313	0.348599
BGIOSGA012413	247828_at	AT5G58510	0.782586	-0.179894	0.842543	0.0995311	0.447348	0.194497	0.748129	0.0969244
BGIOSGA010927	247829_at	AT5G58520	0.87521	0.347061	0.674214	0.418381	8.51046e-05	1.29742	0.000118576	1.23862
BGIOSGA018226	247830_at	AT5G58530	1	-2.17711	1	-0.0483751	1	-0.68484	1	-1.09709
BGIOSGA018226	247830_at	AT5G58530	0.989812	0.0285969	0.677129	0.362753	0.0185901	0.939297	0.0132019	0.928726
BGIOSGA018231	247833_at	AT5G58575	0.618485	-0.497206	0.384675	-0.550043	0.990163	0.00546169	0.703522	-0.17116
BGIOSGA004728	247834_at	AT5G58490	0.950056	0.0695582	0.609353	-0.296242	0.731634	-0.110696	0.441513	-0.239045
BGIOSGA004728	247834_at	AT5G58490	0.679463	0.429458	0.938709	0.0713676	6.04258e-05	1.23439	0.00752442	0.783296
BGIOSGA028347	247835_at	AT5G57910	0.71367	0.219942	0.595346	0.218824	0.964819	0.014157	0.753397	-0.0893777
BGIOSGA010682	247836_at	AT5G57860	0.807661	0.189545	0.97123	-0.0278876	0.0281213	0.486881	0.0873895	0.459326
BGIOSGA009200	247838_at	AT5G57990	0.986606	-0.0184829	0.900427	-0.0682172	0.222002	-0.310664	0.235172	-0.310674
BGIOSGA009200	247838_at	AT5G57990	0.819051	0.235554	0.549455	0.35809	0.00111844	1.08108	0.000541901	0.986044
BGIOSGA006061	247839_at	AT5G57870	0.77257	0.189818	0.795434	0.127476	0.169306	0.314103	0.069151	0.479167
BGIOSGA006061	247839_at	AT5G57870	0.725368	0.234641	0.967892	0.025922	0.154907	0.324009	0.0392691	0.400106
BGIOSGA006061	247839_at	AT5G57870	0.938246	0.16413	0.877288	-0.205234	0.0831007	1.1706	0.0561087	0.990844
BGIOSGA021778	247840_at	AT5G58020	0.982059	-0.0238425	0.644233	-0.216905	0.113852	-0.382685	0.265895	-0.295256
BGIOSGA004304	247842_at	AT5G58030	0.944806	0.0673869	0.77301	0.177743	0.0130039	0.594996	0.0894683	0.464786
BGIOSGA007498	247845_at	AT5G58090	0.91813	0.118997	0.850355	0.137187	0.0773683	0.541113	0.19417	0.410665
BGIOSGA008183	247846_at	AT5G58100	0.980398	0.0234449	0.707198	0.181451	0.0155796	0.453757	0.0869749	0.405736
BGIOSGA007161	247847_at	AT5G58110	0.00299433	0.968382	0.0800496	0.549601	9.28942e-10	1.16959	0.208493	0.456295
BGIOSGA007161	247847_at	AT5G58110	0.432951	0.603235	0.961974	-0.0325843	0.00271964	0.815593	0.729111	-0.117492
BGIOSGA007493	247849_at	AT5G58130	0.772065	0.24718	0.872013	0.103414	0.109005	0.425147	0.0215004	0.591698
BGIOSGA006055	247851_at	AT5G58070	0.970104	-0.0500327	0.985797	-0.0194734	0.000619918	-1.2827	0.027689	-0.711281
BGIOSGA006055	247851_at	AT5G58070	0.967031	0.0373549	0.878291	-0.102102	0.404653	-0.198396	0.0231241	-0.640749
BGIOSGA004864	247852_at	AT5G58060	0.885889	0.0900738	0.940835	0.0404716	0.217249	0.293976	0.528958	0.215214
BGIOSGA004864	247852_at	AT5G58060	0.686454	-0.410674	0.336702	-0.552269	0.0245432	-0.683467	0.0753076	-0.572125
BGIOSGA015373	247853_at	AT5G58140	0.687223	-0.370779	0.698265	-0.375116	5.1393e-09	-2.07641	3.68565e-09	-1.96768
BGIOSGA005970	247855_at	AT5G58210	0.595754	0.394398	0.834156	0.14321	0.0328665	0.617845	0.000947946	0.857698
BGIOSGA004697	247856_at	AT5G58300	0.782841	0.251637	0.768481	0.244278	0.00695256	0.735484	0.122542	0.467595
BGIOSGA004697	247856_at	AT5G58300	0.49321	0.679474	0.404071	0.709329	2.11364e-06	1.68609	5.07886e-07	1.64404
BGIOSGA004697	247856_at	AT5G58300	0.594146	0.36108	0.385074	0.483642	1.33851e-05	0.921648	0.0652155	0.429821
BGIOSGA004697	247856_at	AT5G58300	0.998555	-0.00271575	0.681982	0.278034	0.0122559	0.670587	0.031966	0.545247
BGIOSGA007859	247857_at	AT5G58400	0.362297	1.60116	0.978496	-0.0850042	0.771459	-0.689233	0.00185982	-3.19921
BGIOSGA012790	247858_at	AT5G58220	0.819062	-0.146466	0.741141	-0.147778	0.918316	-0.0325066	0.369841	-0.222306
BGIOSGA000002	247859_at	AT5G58410	0.964394	-0.0354435	0.825923	0.1232	0.813638	0.0805851	0.674514	0.151102
BGIOSGA034697	247860_at	AT5G58240	0.798344	0.222736	0.894219	0.102706	0.0434791	0.579021	0.0924165	0.512466
BGIOSGA034697	247860_at	AT5G58240	0.876493	0.134962	0.925776	-0.060294	0.634082	0.157173	0.584475	0.183601
BGIOSGA022432	247861_at	AT5G58160	0.954815	0.101969	0.906862	-0.148467	0.658933	-0.239875	0.422808	-0.421639
BGIOSGA020072	247862_at	AT5G58250	0.667661	0.268043	0.226709	-0.447823	0.00779672	-0.62164	0.00402398	-0.690046
BGIOSGA027319	247863_at	AT5G57900	0.992681	-0.0166527	0.901595	-0.117069	0.0477154	-0.833781	0.361134	-0.399671
BGIOSGA014945	247864_s_at	AT1G25220	0.0723471	0.767692	0.402391	0.402299	0.0344814	0.550007	0.0865729	0.50331
BGIOSGA014945	247864_s_at	AT5G57890	0.61589	-0.470475	0.185454	-0.725046	1.32017e-05	-1.45397	4.54666e-08	-1.47896
BGIOSGA014404	247866_at	AT5G57550	0.897732	-0.276903	0.572291	-0.644245	0.00395834	-1.66931	0.000814464	-1.87601
BGIOSGA014404	247866_at	AT5G57550	0.331051	0.684877	0.791196	0.255435	0.0217643	-0.899472	0.0210948	-0.974157
BGIOSGA014404	247866_at	AT5G57550	0.0195441	0.679262	0.0395097	0.821581	5.73882e-05	1.11385	0.00010157	1.12503
BGIOSGA014404	247866_at	AT5G57550	0.0363879	0.799177	0.0247767	0.65875	0.464978	0.251976	0.730865	-0.120174
BGIOSGA007029	247867_at	AT5G57630	0.79061	-0.412974	0.0704079	-1.22513	1.32945e-06	-1.90202	5.66739e-06	-1.7991
BGIOSGA004221	247868_at	AT5G57620	0.978083	-0.0574176	0.642453	0.502595	0.00323013	1.07538	0.149856	0.644404
BGIOSGA004221	247868_at	AT5G57620	0.72111	-0.742595	0.593251	-0.73933	0.983181	0.0157807	0.880897	-0.118568
BGIOSGA004221	247868_at	AT5G57620	0.914204	0.200929	0.283197	0.781009	0.156627	0.711239	0.620622	0.344529
BGIOSGA004221	247868_at	AT5G57620	0.426327	0.699812	0.298228	0.697209	0.0651111	0.990192	0.20289	0.614835
BGIOSGA026511	247869_at	AT5G57520	1	0.0752123	1	-0.662469	0.653784	0.979093	1	-1.17715
BGIOSGA026511	247869_at	AT5G57520	0.227492	0.696851	0.826966	-0.186245	0.431578	0.268507	0.870776	-0.0724383
BGIOSGA002720	247870_at	AT5G57580	0.260492	1.0934	4.94505e-05	2.05214	0.8895	0.107708	0.742156	0.255463
BGIOSGA002720	247870_at	AT5G57580	0.981664	-0.0260026	0.895108	-0.0839534	0.0387857	-0.429117	0.176539	-0.317844
BGIOSGA002720	247870_at	AT5G57580	0.658692	-0.26361	0.950235	-0.0433978	0.198393	-0.35098	0.314095	-0.259891
BGIOSGA002720	247870_at	AT5G57580	0.753	-0.202304	0.961926	-0.0304797	0.379523	-0.209838	0.901775	-0.0370995
BGIOSGA002720	247870_at	AT5G57580	1	1.06886	1	2.02222	0.186962	2.78824	1	2.1076
BGIOSGA002720	247870_at	AT5G57580	0.928316	-0.280019	0.772152	0.432565	0.105634	-1.53199	0.29991	-1.02823
BGIOSGA002720	247870_at	AT5G57580	0.000448425	2.16211	0.000610449	1.87688	0.0151958	1.1732	0.22603	0.745461
BGIOSGA002720	247870_at	AT5G57580	0.981712	-0.0361742	0.63057	0.438237	9.65528e-11	-1.45458	4.98414e-05	-1.1694
BGIOSGA027366	247872_at	AT5G57670	0.0144963	-0.805598	0.292693	-0.588599	0.0688399	-0.637259	0.00085412	-0.930388
BGIOSGA005464	247874_at	AT5G57710	0.765751	-0.56534	0.831934	-0.291014	0.060394	0.901276	0.0608169	0.839441
BGIOSGA005464	247874_at	AT5G57710	0.857564	-0.273434	0.659809	-0.322369	1.48697e-05	-1.33986	0.000161141	-1.11441
BGIOSGA009182	247877_at	AT5G57740	0.669062	-0.305755	0.445349	-0.375393	0.000866436	-0.827403	0.000750916	-0.844474
BGIOSGA009182	247877_at	AT5G57740	0.881621	-0.16617	0.995998	-0.00372264	0.19823	0.292236	0.597765	0.143337
BGIOSGA016696	247879_at	AT5G57770	0.900887	0.272053	0.4966	0.736673	0.788424	0.203749	0.757473	0.297399
BGIOSGA007660	247880_at	AT5G57780	0.881621	0.350881	0.205411	0.877597	3.86115e-06	1.54136	0.00182048	1.05149
BGIOSGA007660	247880_at	AT5G57780	0.909435	0.281343	0.512282	0.55937	0.00515536	1.04189	0.0491424	0.855946
BGIOSGA025802	247881_at	AT5G57700	0.842541	0.220384	0.43062	0.463821	0.00165056	0.842052	0.00321567	0.795101
BGIOSGA007025	247884_at	AT5G57800	0.964934	-0.0511028	0.441039	-0.526219	1.88663e-05	-1.73868	6.04704e-07	-1.40414
BGIOSGA007025	247884_at	AT5G57800	0.109828	-1.04773	0.555826	-0.408694	0.997618	0.00157679	0.750767	-0.210045
BGIOSGA007025	247884_at	AT5G57800	0.959832	0.0844956	0.660441	-0.475424	0.00422213	-3.23163	1.3942e-15	-2.03826
BGIOSGA003099	247886_at	AT5G57850	0.95382	-0.138615	0.280191	-1.11579	0.000220886	-2.18895	0.000272333	-1.95993
BGIOSGA003099	247886_at	AT5G57850	0.97717	0.0612586	0.509563	-0.664817	0.000184277	-1.91466	0.000130505	-1.6967
BGIOSGA029168	247887_at	AT5G57880	0.95436	-0.117862	0.99764	0.00390154	0.215879	0.579066	0.14451	0.659933
BGIOSGA008992	247889_at	AT5G57930	0.918655	0.123693	0.778565	-0.193032	0.00217882	-0.762881	0.033511	-0.611004
BGIOSGA015550	247891_at	AT5G57960	0.991542	-0.0165429	0.439954	-0.398613	2.73056e-05	-1.10786	0.000302016	-0.888715
BGIOSGA016711	247892_at	AT5G57970	0.848119	0.216588	0.737991	0.219924	0.000291534	0.933422	0.000356067	0.926045
BGIOSGA016711	247892_at	AT5G57970	0.95229	-0.0549724	0.677765	-0.204956	0.465177	0.242086	0.615606	0.156938
BGIOSGA016711	247892_at	AT5G57970	0.959609	-0.0645337	0.920303	-0.0935877	0.00667002	-1.14272	0.00727313	-0.799214
BGIOSGA019803	247894_at	AT5G58003	0.914083	0.0861575	0.925183	-0.0565462	0.932264	-0.0259142	0.689748	0.116622
BGIOSGA006236	247895_at	AT5G58010	0.0892287	-0.998364	0.39028	-0.823624	0.0130118	-1.1986	0.000124025	-1.70759
BGIOSGA006236	247895_at	AT5G58010	0.881595	0.161521	0.86707	-0.0862918	0.0108793	-0.571412	0.100069	-0.395267
BGIOSGA029753	247896_at	AT5G57950	0.812998	0.224402	0.998068	-0.00175194	0.310282	0.328572	0.186105	0.421743
BGIOSGA007551	247898_at	AT5G57360	0.611767	-0.258037	0.276104	-0.367743	0.0135815	-0.564411	0.00982897	-0.545688
BGIOSGA007551	247898_at	AT5G57360	0.648537	-0.275604	0.436434	-0.331006	0.0631546	-0.436781	0.0898665	-0.398503
BGIOSGA020613	247899_at	AT5G57345	0.908218	-0.330361	0.560917	-0.929465	0.229543	-1.08526	0.304428	-1.1786
BGIOSGA002073	247900_at	AT5G57290	0.164375	1.12723	0.272733	0.80442	2.37281e-06	1.69691	2.92327e-07	1.69479
BGIOSGA000007	247901_at	AT5G57300	0.903223	0.140702	0.914883	0.0796638	0.0502589	0.532332	0.078931	0.512659
BGIOSGA035279	247902_at	AT5G57350	0.912292	-0.457361	0.882917	-0.299086	0.908413	0.129418	0.386834	0.747283
BGIOSGA017263	247904_at	AT5G57390	0.890523	1.71255	0.473362	2.12316	0.00683016	3.22319	0.153955	3.16082
BGIOSGA017262	247906_at	AT5G57420	0.656931	-0.626754	0.990859	-0.0165121	0.650877	0.264225	0.625303	0.290632
BGIOSGA027384	247907_at	AT5G57460	0.857572	0.105893	0.999318	0.000398843	0.306722	0.204884	0.912138	-0.0287726
BGIOSGA006517	247909_at	AT5G57370	0.61099	0.58197	0.553076	0.525202	0.0347152	0.962106	0.0270434	1.02425
BGIOSGA027388	247910_at	AT5G57410	0.984043	-0.042478	0.791781	0.236173	0.035677	0.721704	0.0563172	0.644792
BGIOSGA008438	247911_at	AT5G57450	1	1.37985	0.565961	1.37697	0.110194	1.83206	0.0992766	1.88316
BGIOSGA028763	247913_at	AT5G57510	0.00116725	2.74959	0.0140136	2.76107	0.103008	1.80251	0.468597	0.860191
BGIOSGA027374	247916_at	AT5G57590	0.422099	0.355432	0.614709	0.247497	0.209807	0.394291	0.146932	0.497394
BGIOSGA009164	247918_at	AT5G57610	0.598019	-0.327898	0.791932	-0.155735	0.00632132	-0.661374	0.0542801	-0.496173
BGIOSGA007657	247921_at	AT5G57660	0.00452857	-1.81005	2.16184e-05	-2.53512	8.6066e-09	-3.38363	1.21138e-19	-4.4145
BGIOSGA007657	247921_at	AT5G57660	0.0534434	-0.721096	0.0478131	-0.944185	2.74428e-08	-2.01381	3.32458e-16	-2.20684
BGIOSGA007657	247921_at	AT5G57660	0.298286	-0.712697	0.205157	-0.825911	5.35614e-05	-1.65436	1.25005e-09	-2.02391
BGIOSGA007657	247921_at	AT5G57660	0.00122235	-1.89437	3.94431e-06	-2.4314	4.59607e-10	-3.45172	5.2625e-14	-4.77391
BGIOSGA005471	247922_at	AT5G57500	1	-1.81418	1	-0.0932265	1	1.73489	1	1.75344
BGIOSGA005471	247922_at	AT5G57500	0.68457	-0.433638	0.544411	-0.67498	6.12498e-07	-2.45072	3.99091e-05	-1.96465
BGIOSGA005471	247922_at	AT5G57500	0.836879	0.803259	0.898616	0.507152	0.154587	1.53537	0.303141	1.26581
BGIOSGA005471	247922_at	AT5G57500	0.949986	-0.0684377	0.814474	0.2006	0.655169	-0.163904	0.0512623	-0.621384
BGIOSGA005471	247922_at	AT5G57500	0.345431	-0.62149	0.57903	-0.44458	0.00878123	-1.11987	0.00303288	-1.40649
BGIOSGA011809	247923_at	AT5G57490	0.993337	-0.0105823	0.93191	-0.0542683	0.0528986	0.407787	0.111566	0.38502
BGIOSGA023742	247924_at	AT5G57655	0.916724	-0.121271	0.520415	-0.325327	0.0171401	-0.565595	0.0528495	-0.488566
BGIOSGA009233	247926_at	AT5G57280	0.486987	0.432324	0.71754	0.293412	0.0111351	0.665257	0.00080076	0.863672
BGIOSGA007035	247929_at	AT5G57330	0.955412	-0.108204	0.830889	-0.275403	0.482464	-0.427185	0.433842	-0.510852
BGIOSGA007035	247929_at	AT5G57330	0.864563	-0.158376	0.776694	-0.181836	0.450979	-0.233718	0.456044	-0.233643
BGIOSGA007035	247929_at	AT5G57330	0.776949	-0.176957	0.376206	-0.290308	0.0903202	-0.350947	0.0272916	-0.438112
BGIOSGA024785	247931_at	AT5G57040	0.0721448	-1.0622	0.000397665	-1.62885	2.84835e-10	-2.20007	4.26389e-11	-2.26211
BGIOSGA029900	247934_at	AT5G57000	0.898534	0.112947	0.570645	-0.284185	0.791835	-0.111108	0.746225	-0.118545
BGIOSGA026669	247935_at	AT5G56940	0.564004	0.570503	0.676415	0.418139	4.20136e-05	1.59336	2.90326e-06	1.65268
BGIOSGA026669	247935_at	AT5G56940	0.400029	0.747905	0.616206	0.485522	5.11853e-05	1.4347	0.000138129	1.28317
BGIOSGA003830	247936_at	AT5G57030	0.937814	0.114478	0.558072	-0.405512	0.000111555	-1.11165	0.00208102	-0.886226
BGIOSGA007036	247937_at	AT5G57110	0.808242	0.206096	0.392507	0.347913	0.0225145	0.549918	0.0672165	0.497731
BGIOSGA007036	247937_at	AT5G57110	0.83263	0.15136	0.656437	0.247388	0.606692	0.153177	0.326872	0.264571
[truncated: 13,606 more rows]
